# Supplementary material for: A Low-Cost Radar-Based IoT Sensor for Noncontact Measurements of Water Surface Velocity and Depth
Source: Sensors (Basel). 2023 Jul 11;23(14):6314. doi: 10.3390/s23146314 (PMC10385264; doi:10.3390/s23146314)
Supplement: Supplementary file 1 [file sensors-23-06314-s001.zip]

Archive with 67 entries (51 files):
- supmat/
- supmat/cad/
- supmat/cad/3dprint/
- supmat/cad/3dprint/radar_body.fcfg
- supmat/cad/3dprint/radar_c3_4.gx
- supmat/cad/3dprint/radar_c3_5.gx
- supmat/cad/3dprint/radar_lens.fcfg
- supmat/cad/3dprint/radar_print_c3.fpp
- supmat/cad/body.stl
- supmat/cad/lens.stl
- supmat/cad/lens_tool.gx
- supmat/cad/lens_tool.stl
- supmat/cad/radar_case-pcb.dae
- supmat/cad/radar_case.FCStd
- supmat/cad/radar_case.FCStd1
- supmat/cad/radar_case_backplate.stl
- supmat/cad/radar_case_cable_clip.stl
- supmat/cad/radar_case_pcb.stl
- supmat/cad/render.blend
- supmat/code/
- supmat/code/radar_velocity_firmware/
- supmat/code/radar_velocity_firmware/firmware-frame-test.py
- supmat/code/radar_velocity_firmware/firmware-test.py
- supmat/code/radar_velocity_firmware/radar_velocity_firmware.ino
- supmat/code/radar_velocity_firmware/src/
- supmat/code/radar_velocity_firmware/src/RadarService.cpp
- supmat/code/radar_velocity_firmware/src/RadarService.h
- supmat/code/Radar_Velocity_STM_resetremap/
- supmat/code/Radar_Velocity_STM_resetremap/Radar_Velocity_STM_resetremap.ino
- supmat/code/xm132_firmware_rev1.6.2.bin
- supmat/design_files/
- supmat/design_files/assembly_instructions.pdf
- supmat/design_files/radar velocity BOM Rev 1.1.1.xlsx
- supmat/design_files/radar velocity EDA rev 1.1.1.zip
- supmat/design_files/radar velocity gerber rev 1.1.1.zip
- supmat/design_files/radar velocity schematic rev 1.1.1.pdf
- supmat/README.txt
- supmat/results/
- supmat/results/field/
- supmat/results/field/data/
- supmat/results/field/data/cache_['data-RADAR-radar.csv'].pkl
- supmat/results/field/data/FTP/
- supmat/results/field/data/FTP/ftp.csv
- supmat/results/field/data/HACH_MID/
- supmat/results/field/data/HACH_MID/merge.py
- supmat/results/field/data/HACH_MID/mid.csv
- supmat/results/field/data/HACH_MID/mid00.csv
- supmat/results/field/data/HACH_MID/mid01.csv
- supmat/results/field/data/HACH_MID/mid02.csv
- supmat/results/field/data/HACH_MID/mid03.csv
- supmat/results/field/data/HACH_MID/mid04.csv
- supmat/results/field/data/HACH_RIGHT/
- supmat/results/field/data/HACH_RIGHT/merge.py
- supmat/results/field/data/HACH_RIGHT/right.csv
- supmat/results/field/data/HACH_RIGHT/right00.csv
- supmat/results/field/data/HACH_RIGHT/right02.csv
- supmat/results/field/data/HACH_RIGHT/right03.csv
- supmat/results/field/data/HACH_RIGHT/right04.csv
- supmat/results/field/data/HACH_RIGHT/right05.csv
- supmat/results/field/data/RADAR/
- supmat/results/field/data/RADAR/radar.csv
- supmat/results/field/field_plots.py
- supmat/results/field/util.py
- supmat/results/lab/
- supmat/results/lab/depth_data.csv
- supmat/results/lab/lab_plots.py
- supmat/results/lab/vel_data.csv
