# Supplementary material for: A Low-Cost Radar-Based IoT Sensor for Noncontact Measurements of Water Surface Velocity and Depth
Source: Sensors (Basel). 2023 Jul 11;23(14):6314. doi: 10.3390/s23146314 (PMC10385264; doi:10.3390/s23146314)
Supplement: Supplementary file 1 [file sensors-23-06314-s001.zip › supmat/cad/radar_case-pcb.dae]

<COLLADA xmlns="http://www.collada.org/2005/11/COLLADASchema" version="1.4.1">
  <asset>
    <contributor />
    <created>2022-01-15T00:52:03.241047</created>
    <modified>2022-01-15T00:52:03.241047</modified>
    <unit name="meter" meter="1.0" />
    <up_axis>Z_UP</up_axis>
  </asset>
  <library_effects>
    <effect id="effect_Local_CS_6fb0" name="effect_Local_CS_6fb0">
      <profile_COMMON>
        <technique sid="common">
          <phong>
            <emission>
              <color>0.0 0.0 0.0 1.0</color>
            </emission>
            <ambient>
              <color>0.0 0.0 0.0 1.0</color>
            </ambient>
            <diffuse>
              <color>1.0 0.843137264251709 0.0 1.0</color>
            </diffuse>
            <specular>
              <color>1 1 1 1.0</color>
            </specular>
            <shininess>
              <float>0.0</float>
            </shininess>
            <reflective>
              <color>0.0 0.0 0.0 1.0</color>
            </reflective>
            <reflectivity>
              <float>0.0</float>
            </reflectivity>
            <transparent>
              <color>0.0 0.0 0.0 1.0</color>
            </transparent>
            <transparency>
              <float>1.0</float>
            </transparency>
          </phong>
        </technique>
        <extra>
          <technique profile="GOOGLEEARTH">
            <double_sided>0</double_sided>
          </technique>
        </extra>
      </profile_COMMON>
    </effect>
    <effect id="effect_Pcb_6fb0" name="effect_Pcb_6fb0">
      <profile_COMMON>
        <technique sid="common">
          <phong>
            <emission>
              <color>0.0 0.0 0.0 1.0</color>
            </emission>
            <ambient>
              <color>0.0 0.0 0.0 1.0</color>
            </ambient>
            <diffuse>
              <color>0.20000000298023224 0.6000000238418579 0.4000000059604645 1.0</color>
            </diffuse>
            <specular>
              <color>1 1 1 1.0</color>
            </specular>
            <shininess>
              <float>0.0</float>
            </shininess>
            <reflective>
              <color>0.0 0.0 0.0 1.0</color>
            </reflective>
            <reflectivity>
              <float>0.0</float>
            </reflectivity>
            <transparent>
              <color>0.0 0.0 0.0 1.0</color>
            </transparent>
            <transparency>
              <float>1.0</float>
            </transparency>
          </phong>
        </technique>
        <extra>
          <technique profile="GOOGLEEARTH">
            <double_sided>0</double_sided>
          </technique>
        </extra>
      </profile_COMMON>
    </effect>
    <effect id="effect_PCB_Sketch_6fb0" name="effect_PCB_Sketch_6fb0">
      <profile_COMMON>
        <technique sid="common">
          <phong>
            <emission>
              <color>0.0 0.0 0.0 1.0</color>
            </emission>
            <ambient>
              <color>0.0 0.0 0.0 1.0</color>
            </ambient>
            <diffuse>
              <color>0.800000011920929 0.800000011920929 0.800000011920929 1.0</color>
            </diffuse>
            <specular>
              <color>1 1 1 1.0</color>
            </specular>
            <shininess>
              <float>0.0</float>
            </shininess>
            <reflective>
              <color>0.0 0.0 0.0 1.0</color>
            </reflective>
            <reflectivity>
              <float>0.0</float>
            </reflectivity>
            <transparent>
              <color>0.0 0.0 0.0 1.0</color>
            </transparent>
            <transparency>
              <float>1.0</float>
            </transparency>
          </phong>
        </technique>
        <extra>
          <technique profile="GOOGLEEARTH">
            <double_sided>0</double_sided>
          </technique>
        </extra>
      </profile_COMMON>
    </effect>
    <effect id="effect_pads_area009001" name="effect_pads_area009001">
      <profile_COMMON>
        <technique sid="common">
          <phong>
            <emission>
              <color>0.0 0.0 0.0 1.0</color>
            </emission>
            <ambient>
              <color>0.0 0.0 0.0 1.0</color>
            </ambient>
            <diffuse>
              <color>0.8588235378265381 0.7372549176216125 0.4941176474094391 1.0</color>
            </diffuse>
            <specular>
              <color>1 1 1 1.0</color>
            </specular>
            <shininess>
              <float>0.0</float>
            </shininess>
            <reflective>
              <color>0.0 0.0 0.0 1.0</color>
            </reflective>
            <reflectivity>
              <float>0.0</float>
            </reflectivity>
            <transparent>
              <color>0.0 0.0 0.0 1.0</color>
            </transparent>
            <transparency>
              <float>1.0</float>
            </transparency>
          </phong>
        </technique>
        <extra>
          <technique profile="GOOGLEEARTH">
            <double_sided>0</double_sided>
          </technique>
        </extra>
      </profile_COMMON>
    </effect>
    <effect id="effect_tracks_area001" name="effect_tracks_area001">
      <profile_COMMON>
        <technique sid="common">
          <phong>
            <emission>
              <color>0.0 0.0 0.0 1.0</color>
            </emission>
            <ambient>
              <color>0.0 0.0 0.0 1.0</color>
            </ambient>
            <diffuse>
              <color>0.2549019753932953 0.7647058963775635 0.5098039507865906 1.0</color>
            </diffuse>
            <specular>
              <color>1 1 1 1.0</color>
            </specular>
            <shininess>
              <float>0.0</float>
            </shininess>
            <reflective>
              <color>0.0 0.0 0.0 1.0</color>
            </reflective>
            <reflectivity>
              <float>0.0</float>
            </reflectivity>
            <transparent>
              <color>0.0 0.0 0.0 1.0</color>
            </transparent>
            <transparency>
              <float>1.0</float>
            </transparency>
          </phong>
        </technique>
        <extra>
          <technique profile="GOOGLEEARTH">
            <double_sided>0</double_sided>
          </technique>
        </extra>
      </profile_COMMON>
    </effect>
    <effect id="effect_zones_area001" name="effect_zones_area001">
      <profile_COMMON>
        <technique sid="common">
          <phong>
            <emission>
              <color>0.0 0.0 0.0 1.0</color>
            </emission>
            <ambient>
              <color>0.0 0.0 0.0 1.0</color>
            </ambient>
            <diffuse>
              <color>0.2549019753932953 0.7647058963775635 0.5098039507865906 1.0</color>
            </diffuse>
            <specular>
              <color>1 1 1 1.0</color>
            </specular>
            <shininess>
              <float>0.0</float>
            </shininess>
            <reflective>
              <color>0.0 0.0 0.0 1.0</color>
            </reflective>
            <reflectivity>
              <float>0.0</float>
            </reflectivity>
            <transparent>
              <color>0.0 0.0 0.0 1.0</color>
            </transparent>
            <transparency>
              <float>1.0</float>
            </transparency>
          </phong>
        </technique>
        <extra>
          <technique profile="GOOGLEEARTH">
            <double_sided>0</double_sided>
          </technique>
        </extra>
      </profile_COMMON>
    </effect>
    <effect id="effect_pads_area009025001" name="effect_pads_area009025001">
      <profile_COMMON>
        <technique sid="common">
          <phong>
            <emission>
              <color>0.0 0.0 0.0 1.0</color>
            </emission>
            <ambient>
              <color>0.0 0.0 0.0 1.0</color>
            </ambient>
            <diffuse>
              <color>0.8588235378265381 0.7372549176216125 0.4941176474094391 1.0</color>
            </diffuse>
            <specular>
              <color>1 1 1 1.0</color>
            </specular>
            <shininess>
              <float>0.0</float>
            </shininess>
            <reflective>
              <color>0.0 0.0 0.0 1.0</color>
            </reflective>
            <reflectivity>
              <float>0.0</float>
            </reflectivity>
            <transparent>
              <color>0.0 0.0 0.0 1.0</color>
            </transparent>
            <transparency>
              <float>1.0</float>
            </transparency>
          </phong>
        </technique>
        <extra>
          <technique profile="GOOGLEEARTH">
            <double_sided>0</double_sided>
          </technique>
        </extra>
      </profile_COMMON>
    </effect>
    <effect id="effect_tracks_area002" name="effect_tracks_area002">
      <profile_COMMON>
        <technique sid="common">
          <phong>
            <emission>
              <color>0.0 0.0 0.0 1.0</color>
            </emission>
            <ambient>
              <color>0.0 0.0 0.0 1.0</color>
            </ambient>
            <diffuse>
              <color>0.2549019753932953 0.7647058963775635 0.5098039507865906 1.0</color>
            </diffuse>
            <specular>
              <color>1 1 1 1.0</color>
            </specular>
            <shininess>
              <float>0.0</float>
            </shininess>
            <reflective>
              <color>0.0 0.0 0.0 1.0</color>
            </reflective>
            <reflectivity>
              <float>0.0</float>
            </reflectivity>
            <transparent>
              <color>0.0 0.0 0.0 1.0</color>
            </transparent>
            <transparency>
              <float>1.0</float>
            </transparency>
          </phong>
        </technique>
        <extra>
          <technique profile="GOOGLEEARTH">
            <double_sided>0</double_sided>
          </technique>
        </extra>
      </profile_COMMON>
    </effect>
    <effect id="effect_Shape004" name="effect_Shape004">
      <profile_COMMON>
        <technique sid="common">
          <phong>
            <emission>
              <color>0.0 0.0 0.0 1.0</color>
            </emission>
            <ambient>
              <color>0.0 0.0 0.0 1.0</color>
            </ambient>
            <diffuse>
              <color>0.800000011920929 0.800000011920929 0.800000011920929 1.0</color>
            </diffuse>
            <specular>
              <color>1 1 1 1.0</color>
            </specular>
            <shininess>
              <float>0.0</float>
            </shininess>
            <reflective>
              <color>0.0 0.0 0.0 1.0</color>
            </reflective>
            <reflectivity>
              <float>0.0</float>
            </reflectivity>
            <transparent>
              <color>0.0 0.0 0.0 1.0</color>
            </transparent>
            <transparency>
              <float>1.0</float>
            </transparency>
          </phong>
        </technique>
        <extra>
          <technique profile="GOOGLEEARTH">
            <double_sided>0</double_sided>
          </technique>
        </extra>
      </profile_COMMON>
    </effect>
    <effect id="effect_Shape" name="effect_Shape">
      <profile_COMMON>
        <technique sid="common">
          <phong>
            <emission>
              <color>0.0 0.0 0.0 1.0</color>
            </emission>
            <ambient>
              <color>0.0 0.0 0.0 1.0</color>
            </ambient>
            <diffuse>
              <color>0.800000011920929 0.800000011920929 0.800000011920929 1.0</color>
            </diffuse>
            <specular>
              <color>1 1 1 1.0</color>
            </specular>
            <shininess>
              <float>0.0</float>
            </shininess>
            <reflective>
              <color>0.0 0.0 0.0 1.0</color>
            </reflective>
            <reflectivity>
              <float>0.0</float>
            </reflectivity>
            <transparent>
              <color>0.0 0.0 0.0 1.0</color>
            </transparent>
            <transparency>
              <float>1.0</float>
            </transparency>
          </phong>
        </technique>
        <extra>
          <technique profile="GOOGLEEARTH">
            <double_sided>0</double_sided>
          </technique>
        </extra>
      </profile_COMMON>
    </effect>
    <effect id="effect_Shape001" name="effect_Shape001">
      <profile_COMMON>
        <technique sid="common">
          <phong>
            <emission>
              <color>0.0 0.0 0.0 1.0</color>
            </emission>
            <ambient>
              <color>0.0 0.0 0.0 1.0</color>
            </ambient>
            <diffuse>
              <color>0.800000011920929 0.800000011920929 0.800000011920929 1.0</color>
            </diffuse>
            <specular>
              <color>1 1 1 1.0</color>
            </specular>
            <shininess>
              <float>0.0</float>
            </shininess>
            <reflective>
              <color>0.0 0.0 0.0 1.0</color>
            </reflective>
            <reflectivity>
              <float>0.0</float>
            </reflectivity>
            <transparent>
              <color>0.0 0.0 0.0 1.0</color>
            </transparent>
            <transparency>
              <float>1.0</float>
            </transparency>
          </phong>
        </technique>
        <extra>
          <technique profile="GOOGLEEARTH">
            <double_sided>0</double_sided>
          </technique>
        </extra>
      </profile_COMMON>
    </effect>
    <effect id="effect_Shape002" name="effect_Shape002">
      <profile_COMMON>
        <technique sid="common">
          <phong>
            <emission>
              <color>0.0 0.0 0.0 1.0</color>
            </emission>
            <ambient>
              <color>0.0 0.0 0.0 1.0</color>
            </ambient>
            <diffuse>
              <color>0.800000011920929 0.800000011920929 0.800000011920929 1.0</color>
            </diffuse>
            <specular>
              <color>1 1 1 1.0</color>
            </specular>
            <shininess>
              <float>0.0</float>
            </shininess>
            <reflective>
              <color>0.0 0.0 0.0 1.0</color>
            </reflective>
            <reflectivity>
              <float>0.0</float>
            </reflectivity>
            <transparent>
              <color>0.0 0.0 0.0 1.0</color>
            </transparent>
            <transparency>
              <float>1.0</float>
            </transparency>
          </phong>
        </technique>
        <extra>
          <technique profile="GOOGLEEARTH">
            <double_sided>0</double_sided>
          </technique>
        </extra>
      </profile_COMMON>
    </effect>
    <effect id="effect_Shape003" name="effect_Shape003">
      <profile_COMMON>
        <technique sid="common">
          <phong>
            <emission>
              <color>0.0 0.0 0.0 1.0</color>
            </emission>
            <ambient>
              <color>0.0 0.0 0.0 1.0</color>
            </ambient>
            <diffuse>
              <color>0.800000011920929 0.800000011920929 0.800000011920929 1.0</color>
            </diffuse>
            <specular>
              <color>1 1 1 1.0</color>
            </specular>
            <shininess>
              <float>0.0</float>
            </shininess>
            <reflective>
              <color>0.0 0.0 0.0 1.0</color>
            </reflective>
            <reflectivity>
              <float>0.0</float>
            </reflectivity>
            <transparent>
              <color>0.0 0.0 0.0 1.0</color>
            </transparent>
            <transparency>
              <float>1.0</float>
            </transparency>
          </phong>
        </technique>
        <extra>
          <technique profile="GOOGLEEARTH">
            <double_sided>0</double_sided>
          </technique>
        </extra>
      </profile_COMMON>
    </effect>
    <effect id="effect_Shape005" name="effect_Shape005">
      <profile_COMMON>
        <technique sid="common">
          <phong>
            <emission>
              <color>0.0 0.0 0.0 1.0</color>
            </emission>
            <ambient>
              <color>0.0 0.0 0.0 1.0</color>
            </ambient>
            <diffuse>
              <color>0.800000011920929 0.800000011920929 0.800000011920929 1.0</color>
            </diffuse>
            <specular>
              <color>1 1 1 1.0</color>
            </specular>
            <shininess>
              <float>0.0</float>
            </shininess>
            <reflective>
              <color>0.0 0.0 0.0 1.0</color>
            </reflective>
            <reflectivity>
              <float>0.0</float>
            </reflectivity>
            <transparent>
              <color>0.0 0.0 0.0 1.0</color>
            </transparent>
            <transparency>
              <float>1.0</float>
            </transparency>
          </phong>
        </technique>
        <extra>
          <technique profile="GOOGLEEARTH">
            <double_sided>0</double_sided>
          </technique>
        </extra>
      </profile_COMMON>
    </effect>
    <effect id="effect_Part__Feature001" name="effect_Part__Feature001">
      <profile_COMMON>
        <technique sid="common">
          <phong>
            <emission>
              <color>0.0 0.0 0.0 1.0</color>
            </emission>
            <ambient>
              <color>0.0 0.0 0.0 1.0</color>
            </ambient>
            <diffuse>
              <color>0.4313725531101227 0.4588235318660736 0.8705882430076599 1.0</color>
            </diffuse>
            <specular>
              <color>1 1 1 1.0</color>
            </specular>
            <shininess>
              <float>0.0</float>
            </shininess>
            <reflective>
              <color>0.0 0.0 0.0 1.0</color>
            </reflective>
            <reflectivity>
              <float>0.0</float>
            </reflectivity>
            <transparent>
              <color>0.0 0.0 0.0 1.0</color>
            </transparent>
            <transparency>
              <float>1.0</float>
            </transparency>
          </phong>
        </technique>
        <extra>
          <technique profile="GOOGLEEARTH">
            <double_sided>0</double_sided>
          </technique>
        </extra>
      </profile_COMMON>
    </effect>
    <effect id="effect_Part__Feature002" name="effect_Part__Feature002">
      <profile_COMMON>
        <technique sid="common">
          <phong>
            <emission>
              <color>0.0 0.0 0.0 1.0</color>
            </emission>
            <ambient>
              <color>0.0 0.0 0.0 1.0</color>
            </ambient>
            <diffuse>
              <color>0.800000011920929 0.800000011920929 0.800000011920929 1.0</color>
            </diffuse>
            <specular>
              <color>1 1 1 1.0</color>
            </specular>
            <shininess>
              <float>0.0</float>
            </shininess>
            <reflective>
              <color>0.0 0.0 0.0 1.0</color>
            </reflective>
            <reflectivity>
              <float>0.0</float>
            </reflectivity>
            <transparent>
              <color>0.0 0.0 0.0 1.0</color>
            </transparent>
            <transparency>
              <float>1.0</float>
            </transparency>
          </phong>
        </technique>
        <extra>
          <technique profile="GOOGLEEARTH">
            <double_sided>0</double_sided>
          </technique>
        </extra>
      </profile_COMMON>
    </effect>
    <effect id="effect_Part__Feature007" name="effect_Part__Feature007">
      <profile_COMMON>
        <technique sid="common">
          <phong>
            <emission>
              <color>0.0 0.0 0.0 1.0</color>
            </emission>
            <ambient>
              <color>0.0 0.0 0.0 1.0</color>
            </ambient>
            <diffuse>
              <color>0.800000011920929 0.800000011920929 0.800000011920929 1.0</color>
            </diffuse>
            <specular>
              <color>1 1 1 1.0</color>
            </specular>
            <shininess>
              <float>0.0</float>
            </shininess>
            <reflective>
              <color>0.0 0.0 0.0 1.0</color>
            </reflective>
            <reflectivity>
              <float>0.0</float>
            </reflectivity>
            <transparent>
              <color>0.0 0.0 0.0 1.0</color>
            </transparent>
            <transparency>
              <float>1.0</float>
            </transparency>
          </phong>
        </technique>
        <extra>
          <technique profile="GOOGLEEARTH">
            <double_sided>0</double_sided>
          </technique>
        </extra>
      </profile_COMMON>
    </effect>
    <effect id="effect_Part__Feature008" name="effect_Part__Feature008">
      <profile_COMMON>
        <technique sid="common">
          <phong>
            <emission>
              <color>0.0 0.0 0.0 1.0</color>
            </emission>
            <ambient>
              <color>0.0 0.0 0.0 1.0</color>
            </ambient>
            <diffuse>
              <color>0.3529411852359772 0.3529411852359772 0.3529411852359772 1.0</color>
            </diffuse>
            <specular>
              <color>1 1 1 1.0</color>
            </specular>
            <shininess>
              <float>0.0</float>
            </shininess>
            <reflective>
              <color>0.0 0.0 0.0 1.0</color>
            </reflective>
            <reflectivity>
              <float>0.0</float>
            </reflectivity>
            <transparent>
              <color>0.0 0.0 0.0 1.0</color>
            </transparent>
            <transparency>
              <float>1.0</float>
            </transparency>
          </phong>
        </technique>
        <extra>
          <technique profile="GOOGLEEARTH">
            <double_sided>0</double_sided>
          </technique>
        </extra>
      </profile_COMMON>
    </effect>
    <effect id="effect_Part__Feature009" name="effect_Part__Feature009">
      <profile_COMMON>
        <technique sid="common">
          <phong>
            <emission>
              <color>0.0 0.0 0.0 1.0</color>
            </emission>
            <ambient>
              <color>0.0 0.0 0.0 1.0</color>
            </ambient>
            <diffuse>
              <color>0.800000011920929 0.800000011920929 0.800000011920929 1.0</color>
            </diffuse>
            <specular>
              <color>1 1 1 1.0</color>
            </specular>
            <shininess>
              <float>0.0</float>
            </shininess>
            <reflective>
              <color>0.0 0.0 0.0 1.0</color>
            </reflective>
            <reflectivity>
              <float>0.0</float>
            </reflectivity>
            <transparent>
              <color>0.0 0.0 0.0 1.0</color>
            </transparent>
            <transparency>
              <float>1.0</float>
            </transparency>
          </phong>
        </technique>
        <extra>
          <technique profile="GOOGLEEARTH">
            <double_sided>0</double_sided>
          </technique>
        </extra>
      </profile_COMMON>
    </effect>
    <effect id="effect_Part__Feature010" name="effect_Part__Feature010">
      <profile_COMMON>
        <technique sid="common">
          <phong>
            <emission>
              <color>0.0 0.0 0.0 1.0</color>
            </emission>
            <ambient>
              <color>0.0 0.0 0.0 1.0</color>
            </ambient>
            <diffuse>
              <color>0.800000011920929 0.800000011920929 0.800000011920929 1.0</color>
            </diffuse>
            <specular>
              <color>1 1 1 1.0</color>
            </specular>
            <shininess>
              <float>0.0</float>
            </shininess>
            <reflective>
              <color>0.0 0.0 0.0 1.0</color>
            </reflective>
            <reflectivity>
              <float>0.0</float>
            </reflectivity>
            <transparent>
              <color>0.0 0.0 0.0 1.0</color>
            </transparent>
            <transparency>
              <float>1.0</float>
            </transparency>
          </phong>
        </technique>
        <extra>
          <technique profile="GOOGLEEARTH">
            <double_sided>0</double_sided>
          </technique>
        </extra>
      </profile_COMMON>
    </effect>
    <effect id="effect_Part__Feature011" name="effect_Part__Feature011">
      <profile_COMMON>
        <technique sid="common">
          <phong>
            <emission>
              <color>0.0 0.0 0.0 1.0</color>
            </emission>
            <ambient>
              <color>0.0 0.0 0.0 1.0</color>
            </ambient>
            <diffuse>
              <color>0.800000011920929 0.800000011920929 0.800000011920929 1.0</color>
            </diffuse>
            <specular>
              <color>1 1 1 1.0</color>
            </specular>
            <shininess>
              <float>0.0</float>
            </shininess>
            <reflective>
              <color>0.0 0.0 0.0 1.0</color>
            </reflective>
            <reflectivity>
              <float>0.0</float>
            </reflectivity>
            <transparent>
              <color>0.0 0.0 0.0 1.0</color>
            </transparent>
            <transparency>
              <float>1.0</float>
            </transparency>
          </phong>
        </technique>
        <extra>
          <technique profile="GOOGLEEARTH">
            <double_sided>0</double_sided>
          </technique>
        </extra>
      </profile_COMMON>
    </effect>
    <effect id="effect_Part__Feature012" name="effect_Part__Feature012">
      <profile_COMMON>
        <technique sid="common">
          <phong>
            <emission>
              <color>0.0 0.0 0.0 1.0</color>
            </emission>
            <ambient>
              <color>0.0 0.0 0.0 1.0</color>
            </ambient>
            <diffuse>
              <color>1.0 1.0 1.0 1.0</color>
            </diffuse>
            <specular>
              <color>1 1 1 1.0</color>
            </specular>
            <shininess>
              <float>0.0</float>
            </shininess>
            <reflective>
              <color>0.0 0.0 0.0 1.0</color>
            </reflective>
            <reflectivity>
              <float>0.0</float>
            </reflectivity>
            <transparent>
              <color>0.0 0.0 0.0 1.0</color>
            </transparent>
            <transparency>
              <float>1.0</float>
            </transparency>
          </phong>
        </technique>
        <extra>
          <technique profile="GOOGLEEARTH">
            <double_sided>0</double_sided>
          </technique>
        </extra>
      </profile_COMMON>
    </effect>
    <effect id="effect_Part__Feature014" name="effect_Part__Feature014">
      <profile_COMMON>
        <technique sid="common">
          <phong>
            <emission>
              <color>0.0 0.0 0.0 1.0</color>
            </emission>
            <ambient>
              <color>0.0 0.0 0.0 1.0</color>
            </ambient>
            <diffuse>
              <color>0.800000011920929 0.800000011920929 0.800000011920929 1.0</color>
            </diffuse>
            <specular>
              <color>1 1 1 1.0</color>
            </specular>
            <shininess>
              <float>0.0</float>
            </shininess>
            <reflective>
              <color>0.0 0.0 0.0 1.0</color>
            </reflective>
            <reflectivity>
              <float>0.0</float>
            </reflectivity>
            <transparent>
              <color>0.0 0.0 0.0 1.0</color>
            </transparent>
            <transparency>
              <float>1.0</float>
            </transparency>
          </phong>
        </technique>
        <extra>
          <technique profile="GOOGLEEARTH">
            <double_sided>0</double_sided>
          </technique>
        </extra>
      </profile_COMMON>
    </effect>
    <effect id="effect_Part__Feature015" name="effect_Part__Feature015">
      <profile_COMMON>
        <technique sid="common">
          <phong>
            <emission>
              <color>0.0 0.0 0.0 1.0</color>
            </emission>
            <ambient>
              <color>0.0 0.0 0.0 1.0</color>
            </ambient>
            <diffuse>
              <color>0.800000011920929 0.800000011920929 0.800000011920929 1.0</color>
            </diffuse>
            <specular>
              <color>1 1 1 1.0</color>
            </specular>
            <shininess>
              <float>0.0</float>
            </shininess>
            <reflective>
              <color>0.0 0.0 0.0 1.0</color>
            </reflective>
            <reflectivity>
              <float>0.0</float>
            </reflectivity>
            <transparent>
              <color>0.0 0.0 0.0 1.0</color>
            </transparent>
            <transparency>
              <float>1.0</float>
            </transparency>
          </phong>
        </technique>
        <extra>
          <technique profile="GOOGLEEARTH">
            <double_sided>0</double_sided>
          </technique>
        </extra>
      </profile_COMMON>
    </effect>
    <effect id="effect_Part__Feature016" name="effect_Part__Feature016">
      <profile_COMMON>
        <technique sid="common">
          <phong>
            <emission>
              <color>0.0 0.0 0.0 1.0</color>
            </emission>
            <ambient>
              <color>0.0 0.0 0.0 1.0</color>
            </ambient>
            <diffuse>
              <color>0.800000011920929 0.800000011920929 0.800000011920929 1.0</color>
            </diffuse>
            <specular>
              <color>1 1 1 1.0</color>
            </specular>
            <shininess>
              <float>0.0</float>
            </shininess>
            <reflective>
              <color>0.0 0.0 0.0 1.0</color>
            </reflective>
            <reflectivity>
              <float>0.0</float>
            </reflectivity>
            <transparent>
              <color>0.0 0.0 0.0 1.0</color>
            </transparent>
            <transparency>
              <float>1.0</float>
            </transparency>
          </phong>
        </technique>
        <extra>
          <technique profile="GOOGLEEARTH">
            <double_sided>0</double_sided>
          </technique>
        </extra>
      </profile_COMMON>
    </effect>
    <effect id="effect_Part__Feature019" name="effect_Part__Feature019">
      <profile_COMMON>
        <technique sid="common">
          <phong>
            <emission>
              <color>0.0 0.0 0.0 1.0</color>
            </emission>
            <ambient>
              <color>0.0 0.0 0.0 1.0</color>
            </ambient>
            <diffuse>
              <color>0.800000011920929 0.800000011920929 0.800000011920929 1.0</color>
            </diffuse>
            <specular>
              <color>1 1 1 1.0</color>
            </specular>
            <shininess>
              <float>0.0</float>
            </shininess>
            <reflective>
              <color>0.0 0.0 0.0 1.0</color>
            </reflective>
            <reflectivity>
              <float>0.0</float>
            </reflectivity>
            <transparent>
              <color>0.0 0.0 0.0 1.0</color>
            </transparent>
            <transparency>
              <float>1.0</float>
            </transparency>
          </phong>
        </technique>
        <extra>
          <technique profile="GOOGLEEARTH">
            <double_sided>0</double_sided>
          </technique>
        </extra>
      </profile_COMMON>
    </effect>
    <effect id="effect_Part__Feature020" name="effect_Part__Feature020">
      <profile_COMMON>
        <technique sid="common">
          <phong>
            <emission>
              <color>0.0 0.0 0.0 1.0</color>
            </emission>
            <ambient>
              <color>0.0 0.0 0.0 1.0</color>
            </ambient>
            <diffuse>
              <color>0.3529411852359772 0.3529411852359772 0.3529411852359772 1.0</color>
            </diffuse>
            <specular>
              <color>1 1 1 1.0</color>
            </specular>
            <shininess>
              <float>0.0</float>
            </shininess>
            <reflective>
              <color>0.0 0.0 0.0 1.0</color>
            </reflective>
            <reflectivity>
              <float>0.0</float>
            </reflectivity>
            <transparent>
              <color>0.0 0.0 0.0 1.0</color>
            </transparent>
            <transparency>
              <float>1.0</float>
            </transparency>
          </phong>
        </technique>
        <extra>
          <technique profile="GOOGLEEARTH">
            <double_sided>0</double_sided>
          </technique>
        </extra>
      </profile_COMMON>
    </effect>
    <effect id="effect_Part__Feature021" name="effect_Part__Feature021">
      <profile_COMMON>
        <technique sid="common">
          <phong>
            <emission>
              <color>0.0 0.0 0.0 1.0</color>
            </emission>
            <ambient>
              <color>0.0 0.0 0.0 1.0</color>
            </ambient>
            <diffuse>
              <color>0.3529411852359772 0.3529411852359772 0.3529411852359772 1.0</color>
            </diffuse>
            <specular>
              <color>1 1 1 1.0</color>
            </specular>
            <shininess>
              <float>0.0</float>
            </shininess>
            <reflective>
              <color>0.0 0.0 0.0 1.0</color>
            </reflective>
            <reflectivity>
              <float>0.0</float>
            </reflectivity>
            <transparent>
              <color>0.0 0.0 0.0 1.0</color>
            </transparent>
            <transparency>
              <float>1.0</float>
            </transparency>
          </phong>
        </technique>
        <extra>
          <technique profile="GOOGLEEARTH">
            <double_sided>0</double_sided>
          </technique>
        </extra>
      </profile_COMMON>
    </effect>
    <effect id="effect_Part__Feature022" name="effect_Part__Feature022">
      <profile_COMMON>
        <technique sid="common">
          <phong>
            <emission>
              <color>0.0 0.0 0.0 1.0</color>
            </emission>
            <ambient>
              <color>0.0 0.0 0.0 1.0</color>
            </ambient>
            <diffuse>
              <color>0.3529411852359772 0.3529411852359772 0.3529411852359772 1.0</color>
            </diffuse>
            <specular>
              <color>1 1 1 1.0</color>
            </specular>
            <shininess>
              <float>0.0</float>
            </shininess>
            <reflective>
              <color>0.0 0.0 0.0 1.0</color>
            </reflective>
            <reflectivity>
              <float>0.0</float>
            </reflectivity>
            <transparent>
              <color>0.0 0.0 0.0 1.0</color>
            </transparent>
            <transparency>
              <float>1.0</float>
            </transparency>
          </phong>
        </technique>
        <extra>
          <technique profile="GOOGLEEARTH">
            <double_sided>0</double_sided>
          </technique>
        </extra>
      </profile_COMMON>
    </effect>
    <effect id="effect_Part__Feature023" name="effect_Part__Feature023">
      <profile_COMMON>
        <technique sid="common">
          <phong>
            <emission>
              <color>0.0 0.0 0.0 1.0</color>
            </emission>
            <ambient>
              <color>0.0 0.0 0.0 1.0</color>
            </ambient>
            <diffuse>
              <color>0.3529411852359772 0.3529411852359772 0.3529411852359772 1.0</color>
            </diffuse>
            <specular>
              <color>1 1 1 1.0</color>
            </specular>
            <shininess>
              <float>0.0</float>
            </shininess>
            <reflective>
              <color>0.0 0.0 0.0 1.0</color>
            </reflective>
            <reflectivity>
              <float>0.0</float>
            </reflectivity>
            <transparent>
              <color>0.0 0.0 0.0 1.0</color>
            </transparent>
            <transparency>
              <float>1.0</float>
            </transparency>
          </phong>
        </technique>
        <extra>
          <technique profile="GOOGLEEARTH">
            <double_sided>0</double_sided>
          </technique>
        </extra>
      </profile_COMMON>
    </effect>
    <effect id="effect_Part__Feature024" name="effect_Part__Feature024">
      <profile_COMMON>
        <technique sid="common">
          <phong>
            <emission>
              <color>0.0 0.0 0.0 1.0</color>
            </emission>
            <ambient>
              <color>0.0 0.0 0.0 1.0</color>
            </ambient>
            <diffuse>
              <color>0.3529411852359772 0.3529411852359772 0.3529411852359772 1.0</color>
            </diffuse>
            <specular>
              <color>1 1 1 1.0</color>
            </specular>
            <shininess>
              <float>0.0</float>
            </shininess>
            <reflective>
              <color>0.0 0.0 0.0 1.0</color>
            </reflective>
            <reflectivity>
              <float>0.0</float>
            </reflectivity>
            <transparent>
              <color>0.0 0.0 0.0 1.0</color>
            </transparent>
            <transparency>
              <float>1.0</float>
            </transparency>
          </phong>
        </technique>
        <extra>
          <technique profile="GOOGLEEARTH">
            <double_sided>0</double_sided>
          </technique>
        </extra>
      </profile_COMMON>
    </effect>
    <effect id="effect_Part__Feature025" name="effect_Part__Feature025">
      <profile_COMMON>
        <technique sid="common">
          <phong>
            <emission>
              <color>0.0 0.0 0.0 1.0</color>
            </emission>
            <ambient>
              <color>0.0 0.0 0.0 1.0</color>
            </ambient>
            <diffuse>
              <color>0.3529411852359772 0.3529411852359772 0.3529411852359772 1.0</color>
            </diffuse>
            <specular>
              <color>1 1 1 1.0</color>
            </specular>
            <shininess>
              <float>0.0</float>
            </shininess>
            <reflective>
              <color>0.0 0.0 0.0 1.0</color>
            </reflective>
            <reflectivity>
              <float>0.0</float>
            </reflectivity>
            <transparent>
              <color>0.0 0.0 0.0 1.0</color>
            </transparent>
            <transparency>
              <float>1.0</float>
            </transparency>
          </phong>
        </technique>
        <extra>
          <technique profile="GOOGLEEARTH">
            <double_sided>0</double_sided>
          </technique>
        </extra>
      </profile_COMMON>
    </effect>
    <effect id="effect_Part__Feature026" name="effect_Part__Feature026">
      <profile_COMMON>
        <technique sid="common">
          <phong>
            <emission>
              <color>0.0 0.0 0.0 1.0</color>
            </emission>
            <ambient>
              <color>0.0 0.0 0.0 1.0</color>
            </ambient>
            <diffuse>
              <color>0.3529411852359772 0.3529411852359772 0.3529411852359772 1.0</color>
            </diffuse>
            <specular>
              <color>1 1 1 1.0</color>
            </specular>
            <shininess>
              <float>0.0</float>
            </shininess>
            <reflective>
              <color>0.0 0.0 0.0 1.0</color>
            </reflective>
            <reflectivity>
              <float>0.0</float>
            </reflectivity>
            <transparent>
              <color>0.0 0.0 0.0 1.0</color>
            </transparent>
            <transparency>
              <float>1.0</float>
            </transparency>
          </phong>
        </technique>
        <extra>
          <technique profile="GOOGLEEARTH">
            <double_sided>0</double_sided>
          </technique>
        </extra>
      </profile_COMMON>
    </effect>
    <effect id="effect_Part__Feature027" name="effect_Part__Feature027">
      <profile_COMMON>
        <technique sid="common">
          <phong>
            <emission>
              <color>0.0 0.0 0.0 1.0</color>
            </emission>
            <ambient>
              <color>0.0 0.0 0.0 1.0</color>
            </ambient>
            <diffuse>
              <color>0.3529411852359772 0.3529411852359772 0.3529411852359772 1.0</color>
            </diffuse>
            <specular>
              <color>1 1 1 1.0</color>
            </specular>
            <shininess>
              <float>0.0</float>
            </shininess>
            <reflective>
              <color>0.0 0.0 0.0 1.0</color>
            </reflective>
            <reflectivity>
              <float>0.0</float>
            </reflectivity>
            <transparent>
              <color>0.0 0.0 0.0 1.0</color>
            </transparent>
            <transparency>
              <float>1.0</float>
            </transparency>
          </phong>
        </technique>
        <extra>
          <technique profile="GOOGLEEARTH">
            <double_sided>0</double_sided>
          </technique>
        </extra>
      </profile_COMMON>
    </effect>
    <effect id="effect_Part__Feature028" name="effect_Part__Feature028">
      <profile_COMMON>
        <technique sid="common">
          <phong>
            <emission>
              <color>0.0 0.0 0.0 1.0</color>
            </emission>
            <ambient>
              <color>0.0 0.0 0.0 1.0</color>
            </ambient>
            <diffuse>
              <color>0.3529411852359772 0.3529411852359772 0.3529411852359772 1.0</color>
            </diffuse>
            <specular>
              <color>1 1 1 1.0</color>
            </specular>
            <shininess>
              <float>0.0</float>
            </shininess>
            <reflective>
              <color>0.0 0.0 0.0 1.0</color>
            </reflective>
            <reflectivity>
              <float>0.0</float>
            </reflectivity>
            <transparent>
              <color>0.0 0.0 0.0 1.0</color>
            </transparent>
            <transparency>
              <float>1.0</float>
            </transparency>
          </phong>
        </technique>
        <extra>
          <technique profile="GOOGLEEARTH">
            <double_sided>0</double_sided>
          </technique>
        </extra>
      </profile_COMMON>
    </effect>
    <effect id="effect_Part__Feature029" name="effect_Part__Feature029">
      <profile_COMMON>
        <technique sid="common">
          <phong>
            <emission>
              <color>0.0 0.0 0.0 1.0</color>
            </emission>
            <ambient>
              <color>0.0 0.0 0.0 1.0</color>
            </ambient>
            <diffuse>
              <color>0.3529411852359772 0.3529411852359772 0.3529411852359772 1.0</color>
            </diffuse>
            <specular>
              <color>1 1 1 1.0</color>
            </specular>
            <shininess>
              <float>0.0</float>
            </shininess>
            <reflective>
              <color>0.0 0.0 0.0 1.0</color>
            </reflective>
            <reflectivity>
              <float>0.0</float>
            </reflectivity>
            <transparent>
              <color>0.0 0.0 0.0 1.0</color>
            </transparent>
            <transparency>
              <float>1.0</float>
            </transparency>
          </phong>
        </technique>
        <extra>
          <technique profile="GOOGLEEARTH">
            <double_sided>0</double_sided>
          </technique>
        </extra>
      </profile_COMMON>
    </effect>
    <effect id="effect_Part__Feature030" name="effect_Part__Feature030">
      <profile_COMMON>
        <technique sid="common">
          <phong>
            <emission>
              <color>0.0 0.0 0.0 1.0</color>
            </emission>
            <ambient>
              <color>0.0 0.0 0.0 1.0</color>
            </ambient>
            <diffuse>
              <color>0.3529411852359772 0.3529411852359772 0.3529411852359772 1.0</color>
            </diffuse>
            <specular>
              <color>1 1 1 1.0</color>
            </specular>
            <shininess>
              <float>0.0</float>
            </shininess>
            <reflective>
              <color>0.0 0.0 0.0 1.0</color>
            </reflective>
            <reflectivity>
              <float>0.0</float>
            </reflectivity>
            <transparent>
              <color>0.0 0.0 0.0 1.0</color>
            </transparent>
            <transparency>
              <float>1.0</float>
            </transparency>
          </phong>
        </technique>
        <extra>
          <technique profile="GOOGLEEARTH">
            <double_sided>0</double_sided>
          </technique>
        </extra>
      </profile_COMMON>
    </effect>
    <effect id="effect_Part__Feature031" name="effect_Part__Feature031">
      <profile_COMMON>
        <technique sid="common">
          <phong>
            <emission>
              <color>0.0 0.0 0.0 1.0</color>
            </emission>
            <ambient>
              <color>0.0 0.0 0.0 1.0</color>
            </ambient>
            <diffuse>
              <color>0.3529411852359772 0.3529411852359772 0.3529411852359772 1.0</color>
            </diffuse>
            <specular>
              <color>1 1 1 1.0</color>
            </specular>
            <shininess>
              <float>0.0</float>
            </shininess>
            <reflective>
              <color>0.0 0.0 0.0 1.0</color>
            </reflective>
            <reflectivity>
              <float>0.0</float>
            </reflectivity>
            <transparent>
              <color>0.0 0.0 0.0 1.0</color>
            </transparent>
            <transparency>
              <float>1.0</float>
            </transparency>
          </phong>
        </technique>
        <extra>
          <technique profile="GOOGLEEARTH">
            <double_sided>0</double_sided>
          </technique>
        </extra>
      </profile_COMMON>
    </effect>
    <effect id="effect_Part__Feature032" name="effect_Part__Feature032">
      <profile_COMMON>
        <technique sid="common">
          <phong>
            <emission>
              <color>0.0 0.0 0.0 1.0</color>
            </emission>
            <ambient>
              <color>0.0 0.0 0.0 1.0</color>
            </ambient>
            <diffuse>
              <color>0.3529411852359772 0.3529411852359772 0.3529411852359772 1.0</color>
            </diffuse>
            <specular>
              <color>1 1 1 1.0</color>
            </specular>
            <shininess>
              <float>0.0</float>
            </shininess>
            <reflective>
              <color>0.0 0.0 0.0 1.0</color>
            </reflective>
            <reflectivity>
              <float>0.0</float>
            </reflectivity>
            <transparent>
              <color>0.0 0.0 0.0 1.0</color>
            </transparent>
            <transparency>
              <float>1.0</float>
            </transparency>
          </phong>
        </technique>
        <extra>
          <technique profile="GOOGLEEARTH">
            <double_sided>0</double_sided>
          </technique>
        </extra>
      </profile_COMMON>
    </effect>
    <effect id="effect_Part__Feature033" name="effect_Part__Feature033">
      <profile_COMMON>
        <technique sid="common">
          <phong>
            <emission>
              <color>0.0 0.0 0.0 1.0</color>
            </emission>
            <ambient>
              <color>0.0 0.0 0.0 1.0</color>
            </ambient>
            <diffuse>
              <color>0.3529411852359772 0.3529411852359772 0.3529411852359772 1.0</color>
            </diffuse>
            <specular>
              <color>1 1 1 1.0</color>
            </specular>
            <shininess>
              <float>0.0</float>
            </shininess>
            <reflective>
              <color>0.0 0.0 0.0 1.0</color>
            </reflective>
            <reflectivity>
              <float>0.0</float>
            </reflectivity>
            <transparent>
              <color>0.0 0.0 0.0 1.0</color>
            </transparent>
            <transparency>
              <float>1.0</float>
            </transparency>
          </phong>
        </technique>
        <extra>
          <technique profile="GOOGLEEARTH">
            <double_sided>0</double_sided>
          </technique>
        </extra>
      </profile_COMMON>
    </effect>
    <effect id="effect_Part__Feature034" name="effect_Part__Feature034">
      <profile_COMMON>
        <technique sid="common">
          <phong>
            <emission>
              <color>0.0 0.0 0.0 1.0</color>
            </emission>
            <ambient>
              <color>0.0 0.0 0.0 1.0</color>
            </ambient>
            <diffuse>
              <color>0.3529411852359772 0.3529411852359772 0.3529411852359772 1.0</color>
            </diffuse>
            <specular>
              <color>1 1 1 1.0</color>
            </specular>
            <shininess>
              <float>0.0</float>
            </shininess>
            <reflective>
              <color>0.0 0.0 0.0 1.0</color>
            </reflective>
            <reflectivity>
              <float>0.0</float>
            </reflectivity>
            <transparent>
              <color>0.0 0.0 0.0 1.0</color>
            </transparent>
            <transparency>
              <float>1.0</float>
            </transparency>
          </phong>
        </technique>
        <extra>
          <technique profile="GOOGLEEARTH">
            <double_sided>0</double_sided>
          </technique>
        </extra>
      </profile_COMMON>
    </effect>
    <effect id="effect_Part__Feature035" name="effect_Part__Feature035">
      <profile_COMMON>
        <technique sid="common">
          <phong>
            <emission>
              <color>0.0 0.0 0.0 1.0</color>
            </emission>
            <ambient>
              <color>0.0 0.0 0.0 1.0</color>
            </ambient>
            <diffuse>
              <color>0.3529411852359772 0.3529411852359772 0.3529411852359772 1.0</color>
            </diffuse>
            <specular>
              <color>1 1 1 1.0</color>
            </specular>
            <shininess>
              <float>0.0</float>
            </shininess>
            <reflective>
              <color>0.0 0.0 0.0 1.0</color>
            </reflective>
            <reflectivity>
              <float>0.0</float>
            </reflectivity>
            <transparent>
              <color>0.0 0.0 0.0 1.0</color>
            </transparent>
            <transparency>
              <float>1.0</float>
            </transparency>
          </phong>
        </technique>
        <extra>
          <technique profile="GOOGLEEARTH">
            <double_sided>0</double_sided>
          </technique>
        </extra>
      </profile_COMMON>
    </effect>
    <effect id="effect_Part__Feature036" name="effect_Part__Feature036">
      <profile_COMMON>
        <technique sid="common">
          <phong>
            <emission>
              <color>0.0 0.0 0.0 1.0</color>
            </emission>
            <ambient>
              <color>0.0 0.0 0.0 1.0</color>
            </ambient>
            <diffuse>
              <color>0.3529411852359772 0.3529411852359772 0.3529411852359772 1.0</color>
            </diffuse>
            <specular>
              <color>1 1 1 1.0</color>
            </specular>
            <shininess>
              <float>0.0</float>
            </shininess>
            <reflective>
              <color>0.0 0.0 0.0 1.0</color>
            </reflective>
            <reflectivity>
              <float>0.0</float>
            </reflectivity>
            <transparent>
              <color>0.0 0.0 0.0 1.0</color>
            </transparent>
            <transparency>
              <float>1.0</float>
            </transparency>
          </phong>
        </technique>
        <extra>
          <technique profile="GOOGLEEARTH">
            <double_sided>0</double_sided>
          </technique>
        </extra>
      </profile_COMMON>
    </effect>
    <effect id="effect_Part__Feature037" name="effect_Part__Feature037">
      <profile_COMMON>
        <technique sid="common">
          <phong>
            <emission>
              <color>0.0 0.0 0.0 1.0</color>
            </emission>
            <ambient>
              <color>0.0 0.0 0.0 1.0</color>
            </ambient>
            <diffuse>
              <color>0.3529411852359772 0.3529411852359772 0.3529411852359772 1.0</color>
            </diffuse>
            <specular>
              <color>1 1 1 1.0</color>
            </specular>
            <shininess>
              <float>0.0</float>
            </shininess>
            <reflective>
              <color>0.0 0.0 0.0 1.0</color>
            </reflective>
            <reflectivity>
              <float>0.0</float>
            </reflectivity>
            <transparent>
              <color>0.0 0.0 0.0 1.0</color>
            </transparent>
            <transparency>
              <float>1.0</float>
            </transparency>
          </phong>
        </technique>
        <extra>
          <technique profile="GOOGLEEARTH">
            <double_sided>0</double_sided>
          </technique>
        </extra>
      </profile_COMMON>
    </effect>
    <effect id="effect_Part__Feature038" name="effect_Part__Feature038">
      <profile_COMMON>
        <technique sid="common">
          <phong>
            <emission>
              <color>0.0 0.0 0.0 1.0</color>
            </emission>
            <ambient>
              <color>0.0 0.0 0.0 1.0</color>
            </ambient>
            <diffuse>
              <color>0.3529411852359772 0.3529411852359772 0.3529411852359772 1.0</color>
            </diffuse>
            <specular>
              <color>1 1 1 1.0</color>
            </specular>
            <shininess>
              <float>0.0</float>
            </shininess>
            <reflective>
              <color>0.0 0.0 0.0 1.0</color>
            </reflective>
            <reflectivity>
              <float>0.0</float>
            </reflectivity>
            <transparent>
              <color>0.0 0.0 0.0 1.0</color>
            </transparent>
            <transparency>
              <float>1.0</float>
            </transparency>
          </phong>
        </technique>
        <extra>
          <technique profile="GOOGLEEARTH">
            <double_sided>0</double_sided>
          </technique>
        </extra>
      </profile_COMMON>
    </effect>
    <effect id="effect_Part__Feature" name="effect_Part__Feature">
      <profile_COMMON>
        <technique sid="common">
          <phong>
            <emission>
              <color>0.0 0.0 0.0 1.0</color>
            </emission>
            <ambient>
              <color>0.0 0.0 0.0 1.0</color>
            </ambient>
            <diffuse>
              <color>0.5215686559677124 0.5411764979362488 0.8705882430076599 1.0</color>
            </diffuse>
            <specular>
              <color>1 1 1 1.0</color>
            </specular>
            <shininess>
              <float>0.0</float>
            </shininess>
            <reflective>
              <color>0.0 0.0 0.0 1.0</color>
            </reflective>
            <reflectivity>
              <float>0.0</float>
            </reflectivity>
            <transparent>
              <color>0.0 0.0 0.0 1.0</color>
            </transparent>
            <transparency>
              <float>1.0</float>
            </transparency>
          </phong>
        </technique>
        <extra>
          <technique profile="GOOGLEEARTH">
            <double_sided>0</double_sided>
          </technique>
        </extra>
      </profile_COMMON>
    </effect>
    <effect id="effect_Part__Feature003" name="effect_Part__Feature003">
      <profile_COMMON>
        <technique sid="common">
          <phong>
            <emission>
              <color>0.0 0.0 0.0 1.0</color>
            </emission>
            <ambient>
              <color>0.0 0.0 0.0 1.0</color>
            </ambient>
            <diffuse>
              <color>0.800000011920929 0.800000011920929 0.800000011920929 1.0</color>
            </diffuse>
            <specular>
              <color>1 1 1 1.0</color>
            </specular>
            <shininess>
              <float>0.0</float>
            </shininess>
            <reflective>
              <color>0.0 0.0 0.0 1.0</color>
            </reflective>
            <reflectivity>
              <float>0.0</float>
            </reflectivity>
            <transparent>
              <color>0.0 0.0 0.0 1.0</color>
            </transparent>
            <transparency>
              <float>1.0</float>
            </transparency>
          </phong>
        </technique>
        <extra>
          <technique profile="GOOGLEEARTH">
            <double_sided>0</double_sided>
          </technique>
        </extra>
      </profile_COMMON>
    </effect>
    <effect id="effect_Part__Feature004" name="effect_Part__Feature004">
      <profile_COMMON>
        <technique sid="common">
          <phong>
            <emission>
              <color>0.0 0.0 0.0 1.0</color>
            </emission>
            <ambient>
              <color>0.0 0.0 0.0 1.0</color>
            </ambient>
            <diffuse>
              <color>0.07058823853731155 0.07058823853731155 0.07058823853731155 1.0</color>
            </diffuse>
            <specular>
              <color>1 1 1 1.0</color>
            </specular>
            <shininess>
              <float>0.0</float>
            </shininess>
            <reflective>
              <color>0.0 0.0 0.0 1.0</color>
            </reflective>
            <reflectivity>
              <float>0.0</float>
            </reflectivity>
            <transparent>
              <color>0.0 0.0 0.0 1.0</color>
            </transparent>
            <transparency>
              <float>1.0</float>
            </transparency>
          </phong>
        </technique>
        <extra>
          <technique profile="GOOGLEEARTH">
            <double_sided>0</double_sided>
          </technique>
        </extra>
      </profile_COMMON>
    </effect>
    <effect id="effect_Part__Feature005" name="effect_Part__Feature005">
      <profile_COMMON>
        <technique sid="common">
          <phong>
            <emission>
              <color>0.0 0.0 0.0 1.0</color>
            </emission>
            <ambient>
              <color>0.0 0.0 0.0 1.0</color>
            </ambient>
            <diffuse>
              <color>0.800000011920929 0.800000011920929 0.800000011920929 1.0</color>
            </diffuse>
            <specular>
              <color>1 1 1 1.0</color>
            </specular>
            <shininess>
              <float>0.0</float>
            </shininess>
            <reflective>
              <color>0.0 0.0 0.0 1.0</color>
            </reflective>
            <reflectivity>
              <float>0.0</float>
            </reflectivity>
            <transparent>
              <color>0.0 0.0 0.0 1.0</color>
            </transparent>
            <transparency>
              <float>1.0</float>
            </transparency>
          </phong>
        </technique>
        <extra>
          <technique profile="GOOGLEEARTH">
            <double_sided>0</double_sided>
          </technique>
        </extra>
      </profile_COMMON>
    </effect>
    <effect id="effect_Part__Feature006" name="effect_Part__Feature006">
      <profile_COMMON>
        <technique sid="common">
          <phong>
            <emission>
              <color>0.0 0.0 0.0 1.0</color>
            </emission>
            <ambient>
              <color>0.0 0.0 0.0 1.0</color>
            </ambient>
            <diffuse>
              <color>0.07058823853731155 0.07058823853731155 0.07058823853731155 1.0</color>
            </diffuse>
            <specular>
              <color>1 1 1 1.0</color>
            </specular>
            <shininess>
              <float>0.0</float>
            </shininess>
            <reflective>
              <color>0.0 0.0 0.0 1.0</color>
            </reflective>
            <reflectivity>
              <float>0.0</float>
            </reflectivity>
            <transparent>
              <color>0.0 0.0 0.0 1.0</color>
            </transparent>
            <transparency>
              <float>1.0</float>
            </transparency>
          </phong>
        </technique>
        <extra>
          <technique profile="GOOGLEEARTH">
            <double_sided>0</double_sided>
          </technique>
        </extra>
      </profile_COMMON>
    </effect>
    <effect id="effect_Part__Feature017" name="effect_Part__Feature017">
      <profile_COMMON>
        <technique sid="common">
          <phong>
            <emission>
              <color>0.0 0.0 0.0 1.0</color>
            </emission>
            <ambient>
              <color>0.0 0.0 0.0 1.0</color>
            </ambient>
            <diffuse>
              <color>0.800000011920929 0.800000011920929 0.800000011920929 1.0</color>
            </diffuse>
            <specular>
              <color>1 1 1 1.0</color>
            </specular>
            <shininess>
              <float>0.0</float>
            </shininess>
            <reflective>
              <color>0.0 0.0 0.0 1.0</color>
            </reflective>
            <reflectivity>
              <float>0.0</float>
            </reflectivity>
            <transparent>
              <color>0.0 0.0 0.0 1.0</color>
            </transparent>
            <transparency>
              <float>1.0</float>
            </transparency>
          </phong>
        </technique>
        <extra>
          <technique profile="GOOGLEEARTH">
            <double_sided>0</double_sided>
          </technique>
        </extra>
      </profile_COMMON>
    </effect>
    <effect id="effect_Part__Feature018" name="effect_Part__Feature018">
      <profile_COMMON>
        <technique sid="common">
          <phong>
            <emission>
              <color>0.0 0.0 0.0 1.0</color>
            </emission>
            <ambient>
              <color>0.0 0.0 0.0 1.0</color>
            </ambient>
            <diffuse>
              <color>0.007843137718737125 0.007843137718737125 0.007843137718737125 1.0</color>
            </diffuse>
            <specular>
              <color>1 1 1 1.0</color>
            </specular>
            <shininess>
              <float>0.0</float>
            </shininess>
            <reflective>
              <color>0.0 0.0 0.0 1.0</color>
            </reflective>
            <reflectivity>
              <float>0.0</float>
            </reflectivity>
            <transparent>
              <color>0.0 0.0 0.0 1.0</color>
            </transparent>
            <transparency>
              <float>1.0</float>
            </transparency>
          </phong>
        </technique>
        <extra>
          <technique profile="GOOGLEEARTH">
            <double_sided>0</double_sided>
          </technique>
        </extra>
      </profile_COMMON>
    </effect>
    <effect id="effect_Part__Feature013" name="effect_Part__Feature013">
      <profile_COMMON>
        <technique sid="common">
          <phong>
            <emission>
              <color>0.0 0.0 0.0 1.0</color>
            </emission>
            <ambient>
              <color>0.0 0.0 0.0 1.0</color>
            </ambient>
            <diffuse>
              <color>0.12156862765550613 0.43921568989753723 0.26274511218070984 1.0</color>
            </diffuse>
            <specular>
              <color>1 1 1 1.0</color>
            </specular>
            <shininess>
              <float>0.0</float>
            </shininess>
            <reflective>
              <color>0.0 0.0 0.0 1.0</color>
            </reflective>
            <reflectivity>
              <float>0.0</float>
            </reflectivity>
            <transparent>
              <color>0.0 0.0 0.0 1.0</color>
            </transparent>
            <transparency>
              <float>1.0</float>
            </transparency>
          </phong>
        </technique>
        <extra>
          <technique profile="GOOGLEEARTH">
            <double_sided>0</double_sided>
          </technique>
        </extra>
      </profile_COMMON>
    </effect>
  </library_effects>
  <library_geometries>
    <geometry id="geometry0" name="Local_CS_6fb0">
      <mesh>
        <source id="cubeverts-array0">
          <float_array count="0" id="cubeverts-array0-array" />
          <technique_common>
            <accessor count="0" source="#cubeverts-array0-array" stride="3">
              <param type="float" name="X" />
              <param type="float" name="Y" />
              <param type="float" name="Z" />
            </accessor>
          </technique_common>
        </source>
        <source id="cubenormals-array0">
          <float_array count="0" id="cubenormals-array0-array" />
          <technique_common>
            <accessor count="0" source="#cubenormals-array0-array" stride="3">
              <param type="float" name="X" />
              <param type="float" name="Y" />
              <param type="float" name="Z" />
            </accessor>
          </technique_common>
        </source>
        <vertices id="cubeverts-array0-vertices">
          <input semantic="POSITION" source="#cubeverts-array0" />
        </vertices>
        <triangles count="0" material="ref_Local_CS_6fb0">
          <input offset="0" semantic="VERTEX" source="#cubeverts-array0-vertices" />
          <input offset="1" semantic="NORMAL" source="#cubenormals-array0" />
          <p />
        </triangles>
      </mesh>
    </geometry>
    <geometry id="geometry1" name="Pcb_6fb0">
      <mesh>
        <source id="cubeverts-array1">
          <float_array count="4590" id="cubeverts-array1-array">0.02059767 -0.01397199 -0.0016 0.020475 -0.013975 -0.0016 0.020475 -0.013975 -0.0032 0.02059767 -0.01397199 -0.0032 0.02072004 -0.01396296 -0.0016 0.02072004 -0.01396296 -0.0032 0.02084183 -0.01394794 -0.0016 0.02084183 -0.01394794 -0.0032 0.02096273 -0.01392696 -0.0016 0.02096273 -0.01392696 -0.0032 0.02108245 -0.01390008 -0.0016 0.02108245 -0.01390008 -0.0032 0.02120071 -0.01386735 -0.0016 0.02120071 -0.01386735 -0.0032 0.02131722 -0.01382886 -0.0016 0.02131722 -0.01382886 -0.0032 0.02143171 -0.0137847 -0.0016 0.02143171 -0.0137847 -0.0032 0.02154389 -0.01373497 -0.0016 0.02154389 -0.01373497 -0.0032 0.02165349 -0.0136798 -0.0016 0.02165349 -0.0136798 -0.0032 0.02176026 -0.01361932 -0.0016 0.02176026 -0.01361932 -0.0032 0.02186393 -0.01355367 -0.0016 0.02186393 -0.01355367 -0.0032 0.02196425 -0.01348302 -0.0016 0.02196425 -0.01348302 -0.0032 0.02206098 -0.01340753 -0.0032 0.02206098 -0.01340753 -0.0016 0.0221539 -0.01332738 -0.0016 0.0221539 -0.01332738 -0.0032 0.02224277 -0.01324277 -0.0016 0.02224277 -0.01324277 -0.0032 0.02232738 -0.0131539 -0.0016 0.02232738 -0.0131539 -0.0032 0.02240753 -0.01306098 -0.0032 0.02240753 -0.01306098 -0.0016 0.02248302 -0.01296425 -0.0032 0.02248302 -0.01296425 -0.0016 0.02255367 -0.01286393 -0.0016 0.02255367 -0.01286393 -0.0032 0.02261932 -0.01276026 -0.0016 0.02261932 -0.01276026 -0.0032 0.0226798 -0.01265349 -0.0032 0.0226798 -0.01265349 -0.0016 0.02273497 -0.01254389 -0.0016 0.02273497 -0.01254389 -0.0032 0.0227847 -0.01243171 -0.0032 0.0227847 -0.01243171 -0.0016 0.02282886 -0.01231722 -0.0032 0.02282886 -0.01231722 -0.0016 0.02286735 -0.01220071 -0.0016 0.02286735 -0.01220071 -0.0032 0.02290008 -0.01208245 -0.0016 0.02290008 -0.01208245 -0.0032 0.02292696 -0.01196273 -0.0032 0.02292696 -0.01196273 -0.0016 0.02294794 -0.01184183 -0.0016 0.02294794 -0.01184183 -0.0032 0.02296296 -0.01172004 -0.0032 0.02296296 -0.01172004 -0.0016 0.02297199 -0.01159767 -0.0016 0.02297199 -0.01159767 -0.0032 0.022975 -0.011475 -0.0032 0.022975 -0.011475 -0.0016 -0.010525 -0.013975 -0.0016 -0.010525 -0.013975 -0.0032 0.022975 0.011475 -0.0016 0.022975 0.011475 -0.0032 -0.014025 -0.010475 -0.0016 -0.014025 -0.010475 -0.0032 0.02297199 0.01159767 -0.0016 0.02297199 0.01159767 -0.0032 0.02296296 0.01172004 -0.0016 0.02296296 0.01172004 -0.0032 0.02294794 0.01184183 -0.0016 0.02294794 0.01184183 -0.0032 0.02292696 0.01196273 -0.0016 0.02292696 0.01196273 -0.0032 0.02290008 0.01208245 -0.0016 0.02290008 0.01208245 -0.0032 0.02286735 0.01220071 -0.0016 0.02286735 0.01220071 -0.0032 0.02282886 0.01231722 -0.0016 0.02282886 0.01231722 -0.0032 0.0227847 0.01243171 -0.0032 0.0227847 0.01243171 -0.0016 0.02273497 0.01254389 -0.0016 0.02273497 0.01254389 -0.0032 0.0226798 0.01265349 -0.0016 0.0226798 0.01265349 -0.0032 0.02261932 0.01276026 -0.0032 0.02261932 0.01276026 -0.0016 0.02255367 0.01286393 -0.0016 0.02255367 0.01286393 -0.0032 0.02248302 0.01296425 -0.0032 0.02248302 0.01296425 -0.0016 0.02240753 0.01306098 -0.0016 0.02240753 0.01306098 -0.0032 0.02232738 0.0131539 -0.0016 0.02232738 0.0131539 -0.0032 0.02224277 0.01324277 -0.0016 0.02224277 0.01324277 -0.0032 0.0221539 0.01332738 -0.0016 0.0221539 0.01332738 -0.0032 0.02206098 0.01340753 -0.0016 0.02206098 0.01340753 -0.0032 0.02196425 0.01348302 -0.0016 0.02196425 0.01348302 -0.0032 0.02186393 0.01355367 -0.0016 0.02186393 0.01355367 -0.0032 0.02176026 0.01361932 -0.0016 0.02176026 0.01361932 -0.0032 0.02165349 0.0136798 -0.0016 0.02165349 0.0136798 -0.0032 0.02154389 0.01373497 -0.0016 0.02154389 0.01373497 -0.0032 0.02143171 0.0137847 -0.0016 0.02143171 0.0137847 -0.0032 0.02131722 0.01382886 -0.0016 0.02131722 0.01382886 -0.0032 0.02120071 0.01386735 -0.0016 0.02120071 0.01386735 -0.0032 0.02108245 0.01390008 -0.0032 0.02108245 0.01390008 -0.0016 0.02096273 0.01392696 -0.0016 0.02096273 0.01392696 -0.0032 0.02084183 0.01394794 -0.0032 0.02084183 0.01394794 -0.0016 0.02072004 0.01396296 -0.0032 0.02072004 0.01396296 -0.0016 0.02059767 0.01397199 -0.0016 0.02059767 0.01397199 -0.0032 0.020475 0.013975 -0.0032 0.020475 0.013975 -0.0016 -0.014025 0.010475 -0.0016 -0.014025 0.010475 -0.0032 -0.010525 0.013975 -0.0016 -0.010525 0.013975 -0.0032 0.020575 -0.011475 -0.0016 0.02057057 -0.0113764 -0.0016 0.020575 -0.011475 -0.0032 0.02057057 -0.0113764 -0.0032 0.02055732 -0.01127859 -0.0016 0.02055732 -0.01127859 -0.0032 0.02053536 -0.01118236 -0.0016 0.02053536 -0.01118236 -0.0032 0.02050486 -0.01108849 -0.0032 0.02050486 -0.01108849 -0.0016 0.02046607 -0.01099773 -0.0016 0.02046607 -0.01099773 -0.0032 0.02041929 -0.01091081 -0.0016 0.02041929 -0.01091081 -0.0032 0.02036492 -0.01082844 -0.0016 0.02036492 -0.01082844 -0.0032 0.02030338 -0.01075127 -0.0032 0.02030338 -0.01075127 -0.0016 0.02023517 -0.01067993 -0.0016 0.02023517 -0.01067993 -0.0032 0.02016084 -0.01061499 -0.0016 0.02016084 -0.01061499 -0.0032 0.02008099 -0.01055697 -0.0016 0.02008099 -0.01055697 -0.0032 0.01999626 -0.01050634 -0.0016 0.01999626 -0.01050634 -0.0032 0.01990733 -0.01046352 -0.0016 0.01990733 -0.01046352 -0.0032 0.01981492 -0.01042884 -0.0016 0.01981492 -0.01042884 -0.0032 0.01971977 -0.01040258 -0.0032 0.01971977 -0.01040258 -0.0016 0.01962266 -0.01038496 -0.0016 0.01962266 -0.01038496 -0.0032 0.01952435 -0.01037611 -0.0032 0.01952435 -0.01037611 -0.0016 0.01942565 -0.01037611 -0.0016 0.01942565 -0.01037611 -0.0032 0.01932734 -0.01038496 -0.0016 0.01932734 -0.01038496 -0.0032 0.01923023 -0.01040258 -0.0016 0.01923023 -0.01040258 -0.0032 0.01913508 -0.01042884 -0.0016 0.01913508 -0.01042884 -0.0032 0.01904267 -0.01046352 -0.0016 0.01904267 -0.01046352 -0.0032 0.01895374 -0.01050634 -0.0016 0.01895374 -0.01050634 -0.0032 0.01886901 -0.01055697 -0.0016 0.01886901 -0.01055697 -0.0032 0.01878916 -0.01061499 -0.0016 0.01878916 -0.01061499 -0.0032 0.01871483 -0.01067993 -0.0016 0.01871483 -0.01067993 -0.0032 0.01864662 -0.01075127 -0.0016 0.01864662 -0.01075127 -0.0032 0.01858508 -0.01082844 -0.0032 0.01858508 -0.01082844 -0.0016 0.01853071 -0.01091081 -0.0016 0.01853071 -0.01091081 -0.0032 0.01848393 -0.01099773 -0.0032 0.01848393 -0.01099773 -0.0016 0.01844514 -0.01108849 -0.0016 0.01844514 -0.01108849 -0.0032 0.01841464 -0.01118236 -0.0032 0.01841464 -0.01118236 -0.0016 0.01839268 -0.01127859 -0.0016 0.01839268 -0.01127859 -0.0032 0.01837943 -0.0113764 -0.0032 0.01837943 -0.0113764 -0.0016 0.018375 -0.011475 -0.0016 0.018375 -0.011475 -0.0032 0.01837943 -0.0115736 -0.0016 0.01837943 -0.0115736 -0.0032 0.01839268 -0.01167141 -0.0016 0.01839268 -0.01167141 -0.0032 0.01841464 -0.01176764 -0.0016 0.01841464 -0.01176764 -0.0032 0.01844514 -0.01186151 -0.0016 0.01844514 -0.01186151 -0.0032 0.01848393 -0.01195227 -0.0032 0.01848393 -0.01195227 -0.0016 0.01853071 -0.01203919 -0.0016 0.01853071 -0.01203919 -0.0032 0.01858508 -0.01212156 -0.0016 0.01858508 -0.01212156 -0.0032 0.01864662 -0.01219873 -0.0016 0.01864662 -0.01219873 -0.0032 0.01871483 -0.01227007 -0.0016 0.01871483 -0.01227007 -0.0032 0.01878916 -0.01233501 -0.0016 0.01878916 -0.01233501 -0.0032 0.01886901 -0.01239303 -0.0016 0.01886901 -0.01239303 -0.0032 0.01895374 -0.01244366 -0.0016 0.01895374 -0.01244366 -0.0032 0.01904267 -0.01248648 -0.0016 0.01904267 -0.01248648 -0.0032 0.01913508 -0.01252116 -0.0016 0.01913508 -0.01252116 -0.0032 0.01923023 -0.01254742 -0.0016 0.01923023 -0.01254742 -0.0032 0.01932734 -0.01256504 -0.0016 0.01932734 -0.01256504 -0.0032 0.01942565 -0.01257389 -0.0016 0.01942565 -0.01257389 -0.0032 0.01952435 -0.01257389 -0.0016 0.01952435 -0.01257389 -0.0032 0.01962266 -0.01256504 -0.0016 0.01962266 -0.01256504 -0.0032 0.01971977 -0.01254742 -0.0016 0.01971977 -0.01254742 -0.0032 0.01981492 -0.01252116 -0.0016 0.01981492 -0.01252116 -0.0032 0.01990733 -0.01248648 -0.0016 0.01990733 -0.01248648 -0.0032 0.01999626 -0.01244366 -0.0016 0.01999626 -0.01244366 -0.0032 0.02008099 -0.01239303 -0.0016 0.02008099 -0.01239303 -0.0032 0.02016084 -0.01233501 -0.0016 0.02016084 -0.01233501 -0.0032 0.02023517 -0.01227007 -0.0016 0.02023517 -0.01227007 -0.0032 0.02030338 -0.01219873 -0.0016 0.02030338 -0.01219873 -0.0032 0.02036492 -0.01212156 -0.0016 0.02036492 -0.01212156 -0.0032 0.02041929 -0.01203919 -0.0016 0.02041929 -0.01203919 -0.0032 0.02046607 -0.01195227 -0.0032 0.02046607 -0.01195227 -0.0016 0.02050486 -0.01186151 -0.0016 0.02050486 -0.01186151 -0.0032 0.02053536 -0.01176764 -0.0016 0.02053536 -0.01176764 -0.0032 0.02055732 -0.01167141 -0.0032 0.02055732 -0.01167141 -0.0016 0.02057057 -0.0115736 -0.0016 0.02057057 -0.0115736 -0.0032 0.01245 -0.01235 -0.0016 0.01243556 -0.0122542 -0.0016 0.01245 -0.01235 -0.0032 0.01243556 -0.0122542 -0.0032 0.01239353 -0.01216692 -0.0016 0.01239353 -0.01216692 -0.0032 0.01232763 -0.0120959 -0.0016 0.01232763 -0.0120959 -0.0032 0.01224374 -0.01204747 -0.0016 0.01224374 -0.01204747 -0.0032 0.01214929 -0.01202591 -0.0016 0.01214929 -0.01202591 -0.0032 0.01205268 -0.01203315 -0.0032 0.01205268 -0.01203315 -0.0016 0.0119625 -0.01206854 -0.0016 0.0119625 -0.01206854 -0.0032 0.01188676 -0.01212894 -0.0016 0.01188676 -0.01212894 -0.0032 0.01183218 -0.01220899 -0.0016 0.01183218 -0.01220899 -0.0032 0.01180363 -0.01230156 -0.0016 0.01180363 -0.01230156 -0.0032 0.01180363 -0.01239844 -0.0016 0.01180363 -0.01239844 -0.0032 0.01183218 -0.01249101 -0.0016 0.01183218 -0.01249101 -0.0032 0.01188676 -0.01257106 -0.0016 0.01188676 -0.01257106 -0.0032 0.0119625 -0.01263146 -0.0016 0.0119625 -0.01263146 -0.0032 0.01205268 -0.01266685 -0.0016 0.01205268 -0.01266685 -0.0032 0.01214929 -0.01267409 -0.0032 0.01214929 -0.01267409 -0.0016 0.01224374 -0.01265253 -0.0016 0.01224374 -0.01265253 -0.0032 0.01232763 -0.0126041 -0.0016 0.01232763 -0.0126041 -0.0032 0.01239353 -0.01253308 -0.0016 0.01239353 -0.01253308 -0.0032 0.01243556 -0.0124458 -0.0032 0.01243556 -0.0124458 -0.0016 0.02107 -0.005245 -0.0016 0.02105556 -0.005149205 -0.0016 0.02107 -0.005245 -0.0032 0.02105556 -0.005149205 -0.0032 0.02101353 -0.005061921 -0.0016 0.02101353 -0.005061921 -0.0032 0.02094763 -0.004990905 -0.0016 0.02094763 -0.004990905 -0.0032 0.02086374 -0.004942466 -0.0016 0.02086374 -0.004942466 -0.0032 0.02076929 -0.004920909 -0.0016 0.02076929 -0.004920909 -0.0032 0.02067268 -0.004928148 -0.0032 0.02067268 -0.004928148 -0.0016 0.0205825 -0.004963542 -0.0016 0.0205825 -0.004963542 -0.0032 0.02050676 -0.005023944 -0.0016 0.02050676 -0.005023944 -0.0032 0.02045218 -0.005103988 -0.0016 0.02045218 -0.005103988 -0.0032 0.02042363 -0.005196561 -0.0016 0.02042363 -0.005196561 -0.0032 0.02042363 -0.005293439 -0.0016 0.02042363 -0.005293439 -0.0032 0.02045218 -0.005386012 -0.0016 0.02045218 -0.005386012 -0.0032 0.02050676 -0.005466056 -0.0016 0.02050676 -0.005466056 -0.0032 0.0205825 -0.005526458 -0.0016 0.0205825 -0.005526458 -0.0032 0.02067268 -0.005561852 -0.0016 0.02067268 -0.005561852 -0.0032 0.02076929 -0.005569091 -0.0032 0.02076929 -0.005569091 -0.0016 0.02086374 -0.005547534 -0.0016 0.02086374 -0.005547534 -0.0032 0.02094763 -0.005499095 -0.0016 0.02094763 -0.005499095 -0.0032 0.02101353 -0.005428079 -0.0016 0.02101353 -0.005428079 -0.0032 0.02105556 -0.005340796 -0.0032 0.02105556 -0.005340796 -0.0016 0.0198 -0.005245 -0.0016 0.01978556 -0.005149205 -0.0016 0.0198 -0.005245 -0.0032 0.01978556 -0.005149205 -0.0032 0.01974353 -0.005061921 -0.0016 0.01974353 -0.005061921 -0.0032 0.01967763 -0.004990905 -0.0016 0.01967763 -0.004990905 -0.0032 0.01959374 -0.004942466 -0.0016 0.01959374 -0.004942466 -0.0032 0.01949929 -0.004920909 -0.0016 0.01949929 -0.004920909 -0.0032 0.01940268 -0.004928148 -0.0032 0.01940268 -0.004928148 -0.0016 0.0193125 -0.004963542 -0.0016 0.0193125 -0.004963542 -0.0032 0.01923676 -0.005023944 -0.0016 0.01923676 -0.005023944 -0.0032 0.01918218 -0.005103988 -0.0016 0.01918218 -0.005103988 -0.0032 0.01915363 -0.005196561 -0.0016 0.01915363 -0.005196561 -0.0032 0.01915363 -0.005293439 -0.0016 0.01915363 -0.005293439 -0.0032 0.01918218 -0.005386012 -0.0016 0.01918218 -0.005386012 -0.0032 0.01923676 -0.005466056 -0.0016 0.01923676 -0.005466056 -0.0032 0.0193125 -0.005526458 -0.0016 0.0193125 -0.005526458 -0.0032 0.01940268 -0.005561852 -0.0016 0.01940268 -0.005561852 -0.0032 0.01949929 -0.005569091 -0.0032 0.01949929 -0.005569091 -0.0016 0.01959374 -0.005547534 -0.0016 0.01959374 -0.005547534 -0.0032 0.01967763 -0.005499095 -0.0016 0.01967763 -0.005499095 -0.0032 0.01974353 -0.005428079 -0.0016 0.01974353 -0.005428079 -0.0032 0.01978556 -0.005340796 -0.0032 0.01978556 -0.005340796 -0.0016 0.02107 -0.003975 -0.0016 0.02105556 -0.003879205 -0.0016 0.02107 -0.003975 -0.0032 0.02105556 -0.003879205 -0.0032 0.02101353 -0.003791921 -0.0016 0.02101353 -0.003791921 -0.0032 0.02094763 -0.003720905 -0.0016 0.02094763 -0.003720905 -0.0032 0.02086374 -0.003672466 -0.0016 0.02086374 -0.003672466 -0.0032 0.02076929 -0.003650909 -0.0016 0.02076929 -0.003650909 -0.0032 0.02067268 -0.003658149 -0.0032 0.02067268 -0.003658149 -0.0016 0.0205825 -0.003693542 -0.0016 0.0205825 -0.003693542 -0.0032 0.02050676 -0.003753944 -0.0016 0.02050676 -0.003753944 -0.0032 0.02045218 -0.003833988 -0.0016 0.02045218 -0.003833988 -0.0032 0.02042363 -0.003926561 -0.0016 0.02042363 -0.003926561 -0.0032 0.02042363 -0.004023439 -0.0016 0.02042363 -0.004023439 -0.0032 0.02045218 -0.004116012 -0.0016 0.02045218 -0.004116012 -0.0032 0.02050676 -0.004196056 -0.0016 0.02050676 -0.004196056 -0.0032 0.0205825 -0.004256458 -0.0016 0.0205825 -0.004256458 -0.0032 0.02067268 -0.004291852 -0.0016 0.02067268 -0.004291852 -0.0032 0.02076929 -0.004299091 -0.0032 0.02076929 -0.004299091 -0.0016 0.02086374 -0.004277534 -0.0016 0.02086374 -0.004277534 -0.0032 0.02094763 -0.004229095 -0.0016 0.02094763 -0.004229095 -0.0032 0.02101353 -0.004158079 -0.0016 0.02101353 -0.004158079 -0.0032 0.02105556 -0.004070796 -0.0032 0.02105556 -0.004070796 -0.0016 0.0198 -0.003975 -0.0016 0.01978556 -0.003879205 -0.0016 0.0198 -0.003975 -0.0032 0.01978556 -0.003879205 -0.0032 0.01974353 -0.003791921 -0.0016 0.01974353 -0.003791921 -0.0032 0.01967763 -0.003720905 -0.0016 0.01967763 -0.003720905 -0.0032 0.01959374 -0.003672466 -0.0016 0.01959374 -0.003672466 -0.0032 0.01949929 -0.003650909 -0.0016 0.01949929 -0.003650909 -0.0032 0.01940268 -0.003658149 -0.0032 0.01940268 -0.003658149 -0.0016 0.0193125 -0.003693542 -0.0016 0.0193125 -0.003693542 -0.0032 0.01923676 -0.003753944 -0.0016 0.01923676 -0.003753944 -0.0032 0.01918218 -0.003833988 -0.0016 0.01918218 -0.003833988 -0.0032 0.01915363 -0.003926561 -0.0016 0.01915363 -0.003926561 -0.0032 0.01915363 -0.004023439 -0.0016 0.01915363 -0.004023439 -0.0032 0.01918218 -0.004116012 -0.0016 0.01918218 -0.004116012 -0.0032 0.01923676 -0.004196056 -0.0016 0.01923676 -0.004196056 -0.0032 0.0193125 -0.004256458 -0.0016 0.0193125 -0.004256458 -0.0032 0.01940268 -0.004291852 -0.0016 0.01940268 -0.004291852 -0.0032 0.01949929 -0.004299091 -0.0032 0.01949929 -0.004299091 -0.0016 0.01959374 -0.004277534 -0.0016 0.01959374 -0.004277534 -0.0032 0.01967763 -0.004229095 -0.0016 0.01967763 -0.004229095 -0.0032 0.01974353 -0.004158079 -0.0016 0.01974353 -0.004158079 -0.0032 0.01978556 -0.004070796 -0.0032 0.01978556 -0.004070796 -0.0016 0.02107 -0.002705 -0.0016 0.02105556 -0.002609205 -0.0016 0.02107 -0.002705 -0.0032 0.02105556 -0.002609205 -0.0032 0.02101353 -0.002521921 -0.0016 0.02101353 -0.002521921 -0.0032 0.02094763 -0.002450905 -0.0016 0.02094763 -0.002450905 -0.0032 0.02086374 -0.002402466 -0.0016 0.02086374 -0.002402466 -0.0032 0.02076929 -0.002380909 -0.0016 0.02076929 -0.002380909 -0.0032 0.02067268 -0.002388149 -0.0032 0.02067268 -0.002388149 -0.0016 0.0205825 -0.002423542 -0.0016 0.0205825 -0.002423542 -0.0032 0.02050676 -0.002483944 -0.0016 0.02050676 -0.002483944 -0.0032 0.02045218 -0.002563988 -0.0016 0.02045218 -0.002563988 -0.0032 0.02042363 -0.002656561 -0.0016 0.02042363 -0.002656561 -0.0032 0.02042363 -0.002753439 -0.0016 0.02042363 -0.002753439 -0.0032 0.02045218 -0.002846012 -0.0016 0.02045218 -0.002846012 -0.0032 0.02050676 -0.002926056 -0.0016 0.02050676 -0.002926056 -0.0032 0.0205825 -0.002986458 -0.0016 0.0205825 -0.002986458 -0.0032 0.02067268 -0.003021852 -0.0016 0.02067268 -0.003021852 -0.0032 0.02076929 -0.003029091 -0.0032 0.02076929 -0.003029091 -0.0016 0.02086374 -0.003007534 -0.0016 0.02086374 -0.003007534 -0.0032 0.02094763 -0.002959095 -0.0016 0.02094763 -0.002959095 -0.0032 0.02101353 -0.002888079 -0.0016 0.02101353 -0.002888079 -0.0032 0.02105556 -0.002800795 -0.0032 0.02105556 -0.002800795 -0.0016 0.0198 -0.002705 -0.0016 0.01978556 -0.002609205 -0.0016 0.0198 -0.002705 -0.0032 0.01978556 -0.002609205 -0.0032 0.01974353 -0.002521921 -0.0016 0.01974353 -0.002521921 -0.0032 0.01967763 -0.002450905 -0.0016 0.01967763 -0.002450905 -0.0032 0.01959374 -0.002402466 -0.0016 0.01959374 -0.002402466 -0.0032 0.01949929 -0.002380909 -0.0016 0.01949929 -0.002380909 -0.0032 0.01940268 -0.002388149 -0.0032 0.01940268 -0.002388149 -0.0016 0.0193125 -0.002423542 -0.0016 0.0193125 -0.002423542 -0.0032 0.01923676 -0.002483944 -0.0016 0.01923676 -0.002483944 -0.0032 0.01918218 -0.002563988 -0.0016 0.01918218 -0.002563988 -0.0032 0.01915363 -0.002656561 -0.0016 0.01915363 -0.002656561 -0.0032 0.01915363 -0.002753439 -0.0016 0.01915363 -0.002753439 -0.0032 0.01918218 -0.002846012 -0.0016 0.01918218 -0.002846012 -0.0032 0.01923676 -0.002926056 -0.0016 0.01923676 -0.002926056 -0.0032 0.0193125 -0.002986458 -0.0016 0.0193125 -0.002986458 -0.0032 0.01940268 -0.003021852 -0.0016 0.01940268 -0.003021852 -0.0032 0.01949929 -0.003029091 -0.0032 0.01949929 -0.003029091 -0.0016 0.01959374 -0.003007534 -0.0016 0.01959374 -0.003007534 -0.0032 0.01967763 -0.002959095 -0.0016 0.01967763 -0.002959095 -0.0032 0.01974353 -0.002888079 -0.0016 0.01974353 -0.002888079 -0.0032 0.01978556 -0.002800795 -0.0032 0.01978556 -0.002800795 -0.0016 0.021875 -0.00075 -0.0016 0.02186338 -0.0006542737 -0.0016 0.021875 -0.00075 -0.0032 0.02186338 -0.0006542737 -0.0032 0.02182918 -0.0005641108 -0.0016 0.02182918 -0.0005641108 -0.0032 0.0217744 -0.0004847509 -0.0016 0.0217744 -0.0004847509 -0.0032 0.02170223 -0.0004208065 -0.0016 0.02170223 -0.0004208065 -0.0032 0.02161684 -0.0003759935 -0.0016 0.02161684 -0.0003759935 -0.0032 0.02152321 -0.0003529164 -0.0016 0.02152321 -0.0003529164 -0.0032 0.02142678 -0.0003529164 -0.0016 0.02142678 -0.0003529164 -0.0032 0.02133316 -0.0003759935 -0.0016 0.02133316 -0.0003759935 -0.0032 0.02124777 -0.0004208065 -0.0016 0.02124777 -0.0004208065 -0.0032 0.0211756 -0.0004847509 -0.0016 0.0211756 -0.0004847509 -0.0032 0.02112082 -0.0005641108 -0.0016 0.02112082 -0.0005641108 -0.0032 0.02108662 -0.0006542737 -0.0016 0.02108662 -0.0006542737 -0.0032 0.021075 -0.00075 -0.0016 0.021075 -0.00075 -0.0032 0.02108662 -0.0008457263 -0.0016 0.02108662 -0.0008457263 -0.0032 0.02112082 -0.0009358892 -0.0032 0.02112082 -0.0009358892 -0.0016 0.0211756 -0.001015249 -0.0016 0.0211756 -0.001015249 -0.0032 0.02124777 -0.001079194 -0.0016 0.02124777 -0.001079194 -0.0032 0.02133316 -0.001124007 -0.0032 0.02133316 -0.001124007 -0.0016 0.02142678 -0.001147084 -0.0016 0.02142678 -0.001147084 -0.0032 0.02152321 -0.001147084 -0.0032 0.02152321 -0.001147084 -0.0016 0.02161684 -0.001124007 -0.0032 0.02161684 -0.001124007 -0.0016 0.02170223 -0.001079194 -0.0016 0.02170223 -0.001079194 -0.0032 0.0217744 -0.001015249 -0.0032 0.0217744 -0.001015249 -0.0016 0.02182918 -0.0009358892 -0.0032 0.02182918 -0.0009358892 -0.0016 0.02186338 -0.0008457263 -0.0016 0.02186338 -0.0008457263 -0.0032 0.019875 -0.00075 -0.0016 0.01986338 -0.0006542737 -0.0016 0.019875 -0.00075 -0.0032 0.01986338 -0.0006542737 -0.0032 0.01982918 -0.0005641108 -0.0016 0.01982918 -0.0005641108 -0.0032 0.0197744 -0.0004847509 -0.0016 0.0197744 -0.0004847509 -0.0032 0.01970223 -0.0004208065 -0.0016 0.01970223 -0.0004208065 -0.0032 0.01961684 -0.0003759935 -0.0016 0.01961684 -0.0003759935 -0.0032 0.01952321 -0.0003529164 -0.0016 0.01952321 -0.0003529164 -0.0032 0.01942678 -0.0003529164 -0.0016 0.01942678 -0.0003529164 -0.0032 0.01933316 -0.0003759935 -0.0016 0.01933316 -0.0003759935 -0.0032 0.01924777 -0.0004208065 -0.0016 0.01924777 -0.0004208065 -0.0032 0.0191756 -0.0004847509 -0.0016 0.0191756 -0.0004847509 -0.0032 0.01912082 -0.0005641108 -0.0016 0.01912082 -0.0005641108 -0.0032 0.01908662 -0.0006542737 -0.0016 0.01908662 -0.0006542737 -0.0032 0.019075 -0.00075 -0.0016 0.019075 -0.00075 -0.0032 0.01908662 -0.0008457263 -0.0016 0.01908662 -0.0008457263 -0.0032 0.01912082 -0.0009358892 -0.0032 0.01912082 -0.0009358892 -0.0016 0.0191756 -0.001015249 -0.0016 0.0191756 -0.001015249 -0.0032 0.01924777 -0.001079194 -0.0016 0.01924777 -0.001079194 -0.0032 0.01933316 -0.001124007 -0.0032 0.01933316 -0.001124007 -0.0016 0.01942678 -0.001147084 -0.0016 0.01942678 -0.001147084 -0.0032 0.01952321 -0.001147084 -0.0032 0.01952321 -0.001147084 -0.0016 0.01961684 -0.001124007 -0.0032 0.01961684 -0.001124007 -0.0016 0.01970223 -0.001079194 -0.0016 0.01970223 -0.001079194 -0.0032 0.0197744 -0.001015249 -0.0032 0.0197744 -0.001015249 -0.0016 0.01982918 -0.0009358892 -0.0032 0.01982918 -0.0009358892 -0.0016 0.01986338 -0.0008457263 -0.0016 0.01986338 -0.0008457263 -0.0032 0.01118 -0.01235 -0.0016 0.01116556 -0.0122542 -0.0016 0.01118 -0.01235 -0.0032 0.01116556 -0.0122542 -0.0032 0.01112353 -0.01216692 -0.0016 0.01112353 -0.01216692 -0.0032 0.01105763 -0.0120959 -0.0016 0.01105763 -0.0120959 -0.0032 0.01097374 -0.01204747 -0.0016 0.01097374 -0.01204747 -0.0032 0.01087929 -0.01202591 -0.0016 0.01087929 -0.01202591 -0.0032 0.01078268 -0.01203315 -0.0032 0.01078268 -0.01203315 -0.0016 0.0106925 -0.01206854 -0.0016 0.0106925 -0.01206854 -0.0032 0.01061676 -0.01212894 -0.0016 0.01061676 -0.01212894 -0.0032 0.01056219 -0.01220899 -0.0016 0.01056219 -0.01220899 -0.0032 0.01053363 -0.01230156 -0.0016 0.01053363 -0.01230156 -0.0032 0.01053363 -0.01239844 -0.0016 0.01053363 -0.01239844 -0.0032 0.01056219 -0.01249101 -0.0016 0.01056219 -0.01249101 -0.0032 0.01061676 -0.01257106 -0.0016 0.01061676 -0.01257106 -0.0032 0.0106925 -0.01263146 -0.0016 0.0106925 -0.01263146 -0.0032 0.01078268 -0.01266685 -0.0016 0.01078268 -0.01266685 -0.0032 0.01087929 -0.01267409 -0.0032 0.01087929 -0.01267409 -0.0016 0.01097374 -0.01265253 -0.0016 0.01097374 -0.01265253 -0.0032 0.01105763 -0.0126041 -0.0016 0.01105763 -0.0126041 -0.0032 0.01112353 -0.01253308 -0.0016 0.01112353 -0.01253308 -0.0032 0.01116556 -0.0124458 -0.0032 0.01116556 -0.0124458 -0.0016 0.00991 -0.01235 -0.0016 0.009895561 -0.0122542 -0.0016 0.00991 -0.01235 -0.0032 0.009895561 -0.0122542 -0.0032 0.009853528 -0.01216692 -0.0016 0.009853528 -0.01216692 -0.0032 0.009787634 -0.0120959 -0.0016 0.009787634 -0.0120959 -0.0032 0.009703736 -0.01204747 -0.0016 0.009703736 -0.01204747 -0.0032 0.009609287 -0.01202591 -0.0016 0.009609287 -0.01202591 -0.0032 0.009512681 -0.01203315 -0.0032 0.009512681 -0.01203315 -0.0016 0.0094225 -0.01206854 -0.0016 0.0094225 -0.01206854 -0.0032 0.009346758 -0.01212894 -0.0016 0.009346758 -0.01212894 -0.0032 0.009292185 -0.01220899 -0.0016 0.009292185 -0.01220899 -0.0032 0.00926363 -0.01230156 -0.0016 0.00926363 -0.01230156 -0.0032 0.00926363 -0.01239844 -0.0016 0.00926363 -0.01239844 -0.0032 0.009292185 -0.01249101 -0.0016 0.009292185 -0.01249101 -0.0032 0.009346758 -0.01257106 -0.0016 0.009346758 -0.01257106 -0.0032 0.0094225 -0.01263146 -0.0016 0.0094225 -0.01263146 -0.0032 0.009512681 -0.01266685 -0.0016 0.009512681 -0.01266685 -0.0032 0.009609287 -0.01267409 -0.0032 0.009609287 -0.01267409 -0.0016 0.009703736 -0.01265253 -0.0016 0.009703736 -0.01265253 -0.0032 0.009787634 -0.0126041 -0.0016 0.009787634 -0.0126041 -0.0032 0.009853528 -0.01253308 -0.0016 0.009853528 -0.01253308 -0.0032 0.009895561 -0.0124458 -0.0032 0.009895561 -0.0124458 -0.0016 0.00864 -0.01235 -0.0016 0.008625561 -0.0122542 -0.0016 0.00864 -0.01235 -0.0032 0.008625561 -0.0122542 -0.0032 0.008583528 -0.01216692 -0.0016 0.008583528 -0.01216692 -0.0032 0.008517634 -0.0120959 -0.0016 0.008517634 -0.0120959 -0.0032 0.008433736 -0.01204747 -0.0016 0.008433736 -0.01204747 -0.0032 0.008339287 -0.01202591 -0.0016 0.008339287 -0.01202591 -0.0032 0.008242681 -0.01203315 -0.0032 0.008242681 -0.01203315 -0.0016 0.0081525 -0.01206854 -0.0016 0.0081525 -0.01206854 -0.0032 0.008076758 -0.01212894 -0.0016 0.008076758 -0.01212894 -0.0032 0.008022185 -0.01220899 -0.0016 0.008022185 -0.01220899 -0.0032 0.00799363 -0.01230156 -0.0016 0.00799363 -0.01230156 -0.0032 0.00799363 -0.01239844 -0.0016 0.00799363 -0.01239844 -0.0032 0.008022185 -0.01249101 -0.0016 0.008022185 -0.01249101 -0.0032 0.008076758 -0.01257106 -0.0016 0.008076758 -0.01257106 -0.0032 0.0081525 -0.01263146 -0.0016 0.0081525 -0.01263146 -0.0032 0.008242681 -0.01266685 -0.0016 0.008242681 -0.01266685 -0.0032 0.008339287 -0.01267409 -0.0032 0.008339287 -0.01267409 -0.0016 0.008433736 -0.01265253 -0.0016 0.008433736 -0.01265253 -0.0032 0.008517634 -0.0126041 -0.0016 0.008517634 -0.0126041 -0.0032 0.008583528 -0.01253308 -0.0016 0.008583528 -0.01253308 -0.0032 0.008625561 -0.0124458 -0.0032 0.008625561 -0.0124458 -0.0016 0.00395 -0.01235 -0.0016 0.003935561 -0.0122542 -0.0016 0.00395 -0.01235 -0.0032 0.003935561 -0.0122542 -0.0032 0.003893528 -0.01216692 -0.0016 0.003893528 -0.01216692 -0.0032 0.003827634 -0.0120959 -0.0016 0.003827634 -0.0120959 -0.0032 0.003743736 -0.01204747 -0.0016 0.003743736 -0.01204747 -0.0032 0.003649287 -0.01202591 -0.0016 0.003649287 -0.01202591 -0.0032 0.003552681 -0.01203315 -0.0032 0.003552681 -0.01203315 -0.0016 0.0034625 -0.01206854 -0.0016 0.0034625 -0.01206854 -0.0032 0.003386758 -0.01212894 -0.0016 0.003386758 -0.01212894 -0.0032 0.003332185 -0.01220899 -0.0016 0.003332185 -0.01220899 -0.0032 0.00330363 -0.01230156 -0.0016 0.00330363 -0.01230156 -0.0032 0.00330363 -0.01239844 -0.0016 0.00330363 -0.01239844 -0.0032 0.003332185 -0.01249101 -0.0016 0.003332185 -0.01249101 -0.0032 0.003386758 -0.01257106 -0.0016 0.003386758 -0.01257106 -0.0032 0.0034625 -0.01263146 -0.0016 0.0034625 -0.01263146 -0.0032 0.003552681 -0.01266685 -0.0016 0.003552681 -0.01266685 -0.0032 0.003649287 -0.01267409 -0.0032 0.003649287 -0.01267409 -0.0016 0.003743736 -0.01265253 -0.0016 0.003743736 -0.01265253 -0.0032 0.003827634 -0.0126041 -0.0016 0.003827634 -0.0126041 -0.0032 0.003893528 -0.01253308 -0.0016 0.003893528 -0.01253308 -0.0032 0.003935561 -0.0124458 -0.0032 0.003935561 -0.0124458 -0.0016 0.00268 -0.01235 -0.0016 0.002665561 -0.0122542 -0.0016 0.00268 -0.01235 -0.0032 0.002665561 -0.0122542 -0.0032 0.002623528 -0.01216692 -0.0016 0.002623528 -0.01216692 -0.0032 0.002557634 -0.0120959 -0.0016 0.002557634 -0.0120959 -0.0032 0.002473736 -0.01204747 -0.0016 0.002473736 -0.01204747 -0.0032 0.002379287 -0.01202591 -0.0016 0.002379287 -0.01202591 -0.0032 0.002282681 -0.01203315 -0.0032 0.002282681 -0.01203315 -0.0016 0.0021925 -0.01206854 -0.0016 0.0021925 -0.01206854 -0.0032 0.002116758 -0.01212894 -0.0016 0.002116758 -0.01212894 -0.0032 0.002062185 -0.01220899 -0.0016 0.002062185 -0.01220899 -0.0032 0.00203363 -0.01230156 -0.0016 0.00203363 -0.01230156 -0.0032 0.00203363 -0.01239844 -0.0016 0.00203363 -0.01239844 -0.0032 0.002062185 -0.01249101 -0.0016 0.002062185 -0.01249101 -0.0032 0.002116758 -0.01257106 -0.0016 0.002116758 -0.01257106 -0.0032 0.0021925 -0.01263146 -0.0016 0.0021925 -0.01263146 -0.0032 0.002282681 -0.01266685 -0.0016 0.002282681 -0.01266685 -0.0032 0.002379287 -0.01267409 -0.0032 0.002379287 -0.01267409 -0.0016 0.002473736 -0.01265253 -0.0016 0.002473736 -0.01265253 -0.0032 0.002557634 -0.0126041 -0.0016 0.002557634 -0.0126041 -0.0032 0.002623528 -0.01253308 -0.0016 0.002623528 -0.01253308 -0.0032 0.002665561 -0.0124458 -0.0032 0.002665561 -0.0124458 -0.0016 0.00141 -0.01235 -0.0016 0.001395561 -0.0122542 -0.0016 0.00141 -0.01235 -0.0032 0.001395561 -0.0122542 -0.0032 0.001353528 -0.01216692 -0.0016 0.001353528 -0.01216692 -0.0032 0.001287634 -0.0120959 -0.0016 0.001287634 -0.0120959 -0.0032 0.001203736 -0.01204747 -0.0016 0.001203736 -0.01204747 -0.0032 0.001109287 -0.01202591 -0.0016 0.001109287 -0.01202591 -0.0032 0.001012681 -0.01203315 -0.0032 0.001012681 -0.01203315 -0.0016 0.0009225 -0.01206854 -0.0016 0.0009225 -0.01206854 -0.0032 0.0008467581 -0.01212894 -0.0016 0.0008467581 -0.01212894 -0.0032 0.0007921851 -0.01220899 -0.0016 0.0007921851 -0.01220899 -0.0032 0.00076363 -0.01230156 -0.0016 0.00076363 -0.01230156 -0.0032 0.00076363 -0.01239844 -0.0016 0.00076363 -0.01239844 -0.0032 0.0007921851 -0.01249101 -0.0016 0.0007921851 -0.01249101 -0.0032 0.0008467581 -0.01257106 -0.0016 0.0008467581 -0.01257106 -0.0032 0.0009225 -0.01263146 -0.0016 0.0009225 -0.01263146 -0.0032 0.001012681 -0.01266685 -0.0016 0.001012681 -0.01266685 -0.0032 0.001109287 -0.01267409 -0.0032 0.001109287 -0.01267409 -0.0016 0.001203736 -0.01265253 -0.0016 0.001203736 -0.01265253 -0.0032 0.001287634 -0.0126041 -0.0016 0.001287634 -0.0126041 -0.0032 0.001353528 -0.01253308 -0.0016 0.001353528 -0.01253308 -0.0032 0.001395561 -0.0124458 -0.0032 0.001395561 -0.0124458 -0.0016 0.021875 0.00125 -0.0016 0.02186338 0.001345726 -0.0016 0.021875 0.00125 -0.0032 0.02186338 0.001345726 -0.0032 0.02182918 0.001435889 -0.0016 0.02182918 0.001435889 -0.0032 0.0217744 0.001515249 -0.0016 0.0217744 0.001515249 -0.0032 0.02170223 0.001579194 -0.0016 0.02170223 0.001579194 -0.0032 0.02161684 0.001624007 -0.0016 0.02161684 0.001624007 -0.0032 0.02152321 0.001647084 -0.0016 0.02152321 0.001647084 -0.0032 0.02142678 0.001647084 -0.0016 0.02142678 0.001647084 -0.0032 0.02133316 0.001624007 -0.0016 0.02133316 0.001624007 -0.0032 0.02124777 0.001579194 -0.0016 0.02124777 0.001579194 -0.0032 0.0211756 0.001515249 -0.0016 0.0211756 0.001515249 -0.0032 0.02112082 0.001435889 -0.0016 0.02112082 0.001435889 -0.0032 0.02108662 0.001345726 -0.0016 0.02108662 0.001345726 -0.0032 0.021075 0.00125 -0.0016 0.021075 0.00125 -0.0032 0.02108662 0.001154274 -0.0016 0.02108662 0.001154274 -0.0032 0.02112082 0.001064111 -0.0032 0.02112082 0.001064111 -0.0016 0.0211756 0.0009847509 -0.0016 0.0211756 0.0009847509 -0.0032 0.02124777 0.0009208065 -0.0016 0.02124777 0.0009208065 -0.0032 0.02133316 0.0008759935 -0.0032 0.02133316 0.0008759935 -0.0016 0.02142678 0.0008529165 -0.0016 0.02142678 0.0008529165 -0.0032 0.02152321 0.0008529165 -0.0032 0.02152321 0.0008529165 -0.0016 0.02161684 0.0008759935 -0.0032 0.02161684 0.0008759935 -0.0016 0.02170223 0.0009208065 -0.0016 0.02170223 0.0009208065 -0.0032 0.0217744 0.0009847509 -0.0032 0.0217744 0.0009847509 -0.0016 0.02182918 0.001064111 -0.0032 0.02182918 0.001064111 -0.0016 0.02186338 0.001154274 -0.0016 0.02186338 0.001154274 -0.0032 0.019875 0.00125 -0.0016 0.01986338 0.001345726 -0.0016 0.019875 0.00125 -0.0032 0.01986338 0.001345726 -0.0032 0.01982918 0.001435889 -0.0016 0.01982918 0.001435889 -0.0032 0.0197744 0.001515249 -0.0016 0.0197744 0.001515249 -0.0032 0.01970223 0.001579194 -0.0016 0.01970223 0.001579194 -0.0032 0.01961684 0.001624007 -0.0016 0.01961684 0.001624007 -0.0032 0.01952321 0.001647084 -0.0016 0.01952321 0.001647084 -0.0032 0.01942678 0.001647084 -0.0016 0.01942678 0.001647084 -0.0032 0.01933316 0.001624007 -0.0016 0.01933316 0.001624007 -0.0032 0.01924777 0.001579194 -0.0016 0.01924777 0.001579194 -0.0032 0.0191756 0.001515249 -0.0016 0.0191756 0.001515249 -0.0032 0.01912082 0.001435889 -0.0016 0.01912082 0.001435889 -0.0032 0.01908662 0.001345726 -0.0016 0.01908662 0.001345726 -0.0032 0.019075 0.00125 -0.0016 0.019075 0.00125 -0.0032 0.01908662 0.001154274 -0.0016 0.01908662 0.001154274 -0.0032 0.01912082 0.001064111 -0.0032 0.01912082 0.001064111 -0.0016 0.0191756 0.0009847509 -0.0016 0.0191756 0.0009847509 -0.0032 0.01924777 0.0009208065 -0.0016 0.01924777 0.0009208065 -0.0032 0.01933316 0.0008759935 -0.0032 0.01933316 0.0008759935 -0.0016 0.01942678 0.0008529165 -0.0016 0.01942678 0.0008529165 -0.0032 0.01952321 0.0008529165 -0.0032 0.01952321 0.0008529165 -0.0016 0.01961684 0.0008759935 -0.0032 0.01961684 0.0008759935 -0.0016 0.01970223 0.0009208065 -0.0016 0.01970223 0.0009208065 -0.0032 0.0197744 0.0009847509 -0.0032 0.0197744 0.0009847509 -0.0016 0.01982918 0.001064111 -0.0032 0.01982918 0.001064111 -0.0016 0.01986338 0.001154274 -0.0016 0.01986338 0.001154274 -0.0032 0.021875 0.00325 -0.0016 0.02186338 0.003345726 -0.0016 0.021875 0.00325 -0.0032 0.02186338 0.003345726 -0.0032 0.02182918 0.003435889 -0.0016 0.02182918 0.003435889 -0.0032 0.0217744 0.003515249 -0.0016 0.0217744 0.003515249 -0.0032 0.02170223 0.003579194 -0.0016 0.02170223 0.003579194 -0.0032 0.02161684 0.003624007 -0.0016 0.02161684 0.003624007 -0.0032 0.02152321 0.003647084 -0.0016 0.02152321 0.003647084 -0.0032 0.02142678 0.003647084 -0.0016 0.02142678 0.003647084 -0.0032 0.02133316 0.003624007 -0.0016 0.02133316 0.003624007 -0.0032 0.02124777 0.003579194 -0.0016 0.02124777 0.003579194 -0.0032 0.0211756 0.003515249 -0.0016 0.0211756 0.003515249 -0.0032 0.02112082 0.003435889 -0.0016 0.02112082 0.003435889 -0.0032 0.02108662 0.003345726 -0.0016 0.02108662 0.003345726 -0.0032 0.021075 0.00325 -0.0016 0.021075 0.00325 -0.0032 0.02108662 0.003154274 -0.0016 0.02108662 0.003154274 -0.0032 0.02112082 0.003064111 -0.0032 0.02112082 0.003064111 -0.0016 0.0211756 0.002984751 -0.0016 0.0211756 0.002984751 -0.0032 0.02124777 0.002920806 -0.0016 0.02124777 0.002920806 -0.0032 0.02133316 0.002875993 -0.0032 0.02133316 0.002875993 -0.0016 0.02142678 0.002852916 -0.0016 0.02142678 0.002852916 -0.0032 0.02152321 0.002852916 -0.0032 0.02152321 0.002852916 -0.0016 0.02161684 0.002875993 -0.0032 0.02161684 0.002875993 -0.0016 0.02170223 0.002920806 -0.0016 0.02170223 0.002920806 -0.0032 0.0217744 0.002984751 -0.0032 0.0217744 0.002984751 -0.0016 0.02182918 0.003064111 -0.0032 0.02182918 0.003064111 -0.0016 0.02186338 0.003154274 -0.0016 0.02186338 0.003154274 -0.0032 0.019875 0.00325 -0.0016 0.01986338 0.003345726 -0.0016 0.019875 0.00325 -0.0032 0.01986338 0.003345726 -0.0032 0.01982918 0.003435889 -0.0016 0.01982918 0.003435889 -0.0032 0.0197744 0.003515249 -0.0016 0.0197744 0.003515249 -0.0032 0.01970223 0.003579194 -0.0016 0.01970223 0.003579194 -0.0032 0.01961684 0.003624007 -0.0016 0.01961684 0.003624007 -0.0032 0.01952321 0.003647084 -0.0016 0.01952321 0.003647084 -0.0032 0.01942678 0.003647084 -0.0016 0.01942678 0.003647084 -0.0032 0.01933316 0.003624007 -0.0016 0.01933316 0.003624007 -0.0032 0.01924777 0.003579194 -0.0016 0.01924777 0.003579194 -0.0032 0.0191756 0.003515249 -0.0016 0.0191756 0.003515249 -0.0032 0.01912082 0.003435889 -0.0016 0.01912082 0.003435889 -0.0032 0.01908662 0.003345726 -0.0016 0.01908662 0.003345726 -0.0032 0.019075 0.00325 -0.0016 0.019075 0.00325 -0.0032 0.01908662 0.003154274 -0.0016 0.01908662 0.003154274 -0.0032 0.01912082 0.003064111 -0.0032 0.01912082 0.003064111 -0.0016 0.0191756 0.002984751 -0.0016 0.0191756 0.002984751 -0.0032 0.01924777 0.002920806 -0.0016 0.01924777 0.002920806 -0.0032 0.01933316 0.002875993 -0.0032 0.01933316 0.002875993 -0.0016 0.01942678 0.002852916 -0.0016 0.01942678 0.002852916 -0.0032 0.01952321 0.002852916 -0.0032 0.01952321 0.002852916 -0.0016 0.01961684 0.002875993 -0.0032 0.01961684 0.002875993 -0.0016 0.01970223 0.002920806 -0.0016 0.01970223 0.002920806 -0.0032 0.0197744 0.002984751 -0.0032 0.0197744 0.002984751 -0.0016 0.01982918 0.003064111 -0.0032 0.01982918 0.003064111 -0.0016 0.01986338 0.003154274 -0.0016 0.01986338 0.003154274 -0.0032 0.02107 0.00515 -0.0016 0.02105556 0.005245795 -0.0016 0.02107 0.00515 -0.0032 0.02105556 0.005245795 -0.0032 0.02101353 0.005333079 -0.0016 0.02101353 0.005333079 -0.0032 0.02094763 0.005404095 -0.0016 0.02094763 0.005404095 -0.0032 0.02086374 0.005452534 -0.0016 0.02086374 0.005452534 -0.0032 0.02076929 0.005474091 -0.0016 0.02076929 0.005474091 -0.0032 0.02067268 0.005466852 -0.0032 0.02067268 0.005466852 -0.0016 0.0205825 0.005431458 -0.0016 0.0205825 0.005431458 -0.0032 0.02050676 0.005371056 -0.0016 0.02050676 0.005371056 -0.0032 0.02045218 0.005291012 -0.0016 0.02045218 0.005291012 -0.0032 0.02042363 0.005198439 -0.0016 0.02042363 0.005198439 -0.0032 0.02042363 0.005101561 -0.0016 0.02042363 0.005101561 -0.0032 0.02045218 0.005008988 -0.0016 0.02045218 0.005008988 -0.0032 0.02050676 0.004928944 -0.0016 0.02050676 0.004928944 -0.0032 0.0205825 0.004868542 -0.0016 0.0205825 0.004868542 -0.0032 0.02067268 0.004833148 -0.0016 0.02067268 0.004833148 -0.0032 0.02076929 0.004825909 -0.0032 0.02076929 0.004825909 -0.0016 0.02086374 0.004847466 -0.0016 0.02086374 0.004847466 -0.0032 0.02094763 0.004895905 -0.0016 0.02094763 0.004895905 -0.0032 0.02101353 0.004966921 -0.0016 0.02101353 0.004966921 -0.0032 0.02105556 0.005054204 -0.0032 0.02105556 0.005054204 -0.0016 0.0198 0.00515 -0.0016 0.01978556 0.005245795 -0.0016 0.0198 0.00515 -0.0032 0.01978556 0.005245795 -0.0032 0.01974353 0.005333079 -0.0016 0.01974353 0.005333079 -0.0032 0.01967763 0.005404095 -0.0016 0.01967763 0.005404095 -0.0032 0.01959374 0.005452534 -0.0016 0.01959374 0.005452534 -0.0032 0.01949929 0.005474091 -0.0016 0.01949929 0.005474091 -0.0032 0.01940268 0.005466852 -0.0032 0.01940268 0.005466852 -0.0016 0.0193125 0.005431458 -0.0016 0.0193125 0.005431458 -0.0032 0.01923676 0.005371056 -0.0016 0.01923676 0.005371056 -0.0032 0.01918218 0.005291012 -0.0016 0.01918218 0.005291012 -0.0032 0.01915363 0.005198439 -0.0016 0.01915363 0.005198439 -0.0032 0.01915363 0.005101561 -0.0016 0.01915363 0.005101561 -0.0032 0.01918218 0.005008988 -0.0016 0.01918218 0.005008988 -0.0032 0.01923676 0.004928944 -0.0016 0.01923676 0.004928944 -0.0032 0.0193125 0.004868542 -0.0016 0.0193125 0.004868542 -0.0032 0.01940268 0.004833148 -0.0016 0.01940268 0.004833148 -0.0032 0.01949929 0.004825909 -0.0032 0.01949929 0.004825909 -0.0016 0.01959374 0.004847466 -0.0016 0.01959374 0.004847466 -0.0032 0.01967763 0.004895905 -0.0016 0.01967763 0.004895905 -0.0032 0.01974353 0.004966921 -0.0016 0.01974353 0.004966921 -0.0032 0.01978556 0.005054204 -0.0032 0.01978556 0.005054204 -0.0016 0.02107 0.00642 -0.0016 0.02105556 0.006515795 -0.0016 0.02107 0.00642 -0.0032 0.02105556 0.006515795 -0.0032 0.02101353 0.006603079 -0.0016 0.02101353 0.006603079 -0.0032 0.02094763 0.006674095 -0.0016 0.02094763 0.006674095 -0.0032 0.02086374 0.006722534 -0.0016 0.02086374 0.006722534 -0.0032 0.02076929 0.006744091 -0.0016 0.02076929 0.006744091 -0.0032 0.02067268 0.006736852 -0.0032 0.02067268 0.006736852 -0.0016 0.0205825 0.006701458 -0.0016 0.0205825 0.006701458 -0.0032 0.02050676 0.006641056 -0.0016 0.02050676 0.006641056 -0.0032 0.02045218 0.006561012 -0.0016 0.02045218 0.006561012 -0.0032 0.02042363 0.006468439 -0.0016 0.02042363 0.006468439 -0.0032 0.02042363 0.006371561 -0.0016 0.02042363 0.006371561 -0.0032 0.02045218 0.006278988 -0.0016 0.02045218 0.006278988 -0.0032 0.02050676 0.006198944 -0.0016 0.02050676 0.006198944 -0.0032 0.0205825 0.006138542 -0.0016 0.0205825 0.006138542 -0.0032 0.02067268 0.006103148 -0.0016 0.02067268 0.006103148 -0.0032 0.02076929 0.006095909 -0.0032 0.02076929 0.006095909 -0.0016 0.02086374 0.006117466 -0.0016 0.02086374 0.006117466 -0.0032 0.02094763 0.006165905 -0.0016 0.02094763 0.006165905 -0.0032 0.02101353 0.006236921 -0.0016 0.02101353 0.006236921 -0.0032 0.02105556 0.006324204 -0.0032 0.02105556 0.006324204 -0.0016 0.02107 0.00769 -0.0016 0.02105556 0.007785795 -0.0016 0.02107 0.00769 -0.0032 0.02105556 0.007785795 -0.0032 0.02101353 0.007873079 -0.0016 0.02101353 0.007873079 -0.0032 0.02094763 0.007944095 -0.0016 0.02094763 0.007944095 -0.0032 0.02086374 0.007992534 -0.0016 0.02086374 0.007992534 -0.0032 0.02076929 0.008014091 -0.0016 0.02076929 0.008014091 -0.0032 0.02067268 0.008006851 -0.0032 0.02067268 0.008006851 -0.0016 0.0205825 0.007971458 -0.0016 0.0205825 0.007971458 -0.0032 0.02050676 0.007911056 -0.0016 0.02050676 0.007911056 -0.0032 0.02045218 0.007831012 -0.0016 0.02045218 0.007831012 -0.0032 0.02042363 0.007738439 -0.0016 0.02042363 0.007738439 -0.0032 0.02042363 0.007641561 -0.0016 0.02042363 0.007641561 -0.0032 0.02045218 0.007548988 -0.0016 0.02045218 0.007548988 -0.0032 0.02050676 0.007468944 -0.0016 0.02050676 0.007468944 -0.0032 0.0205825 0.007408542 -0.0016 0.0205825 0.007408542 -0.0032 0.02067268 0.007373148 -0.0016 0.02067268 0.007373148 -0.0032 0.02076929 0.007365909 -0.0032 0.02076929 0.007365909 -0.0016 0.02086374 0.007387466 -0.0016 0.02086374 0.007387466 -0.0032 0.02094763 0.007435905 -0.0016 0.02094763 0.007435905 -0.0032 0.02101353 0.007506921 -0.0016 0.02101353 0.007506921 -0.0032 0.02105556 0.007594204 -0.0032 0.02105556 0.007594204 -0.0016 0.0198 0.00642 -0.0016 0.01978556 0.006515795 -0.0016 0.0198 0.00642 -0.0032 0.01978556 0.006515795 -0.0032 0.01974353 0.006603079 -0.0016 0.01974353 0.006603079 -0.0032 0.01967763 0.006674095 -0.0016 0.01967763 0.006674095 -0.0032 0.01959374 0.006722534 -0.0016 0.01959374 0.006722534 -0.0032 0.01949929 0.006744091 -0.0016 0.01949929 0.006744091 -0.0032 0.01940268 0.006736852 -0.0032 0.01940268 0.006736852 -0.0016 0.0193125 0.006701458 -0.0016 0.0193125 0.006701458 -0.0032 0.01923676 0.006641056 -0.0016 0.01923676 0.006641056 -0.0032 0.01918218 0.006561012 -0.0016 0.01918218 0.006561012 -0.0032 0.01915363 0.006468439 -0.0016 0.01915363 0.006468439 -0.0032 0.01915363 0.006371561 -0.0016 0.01915363 0.006371561 -0.0032 0.01918218 0.006278988 -0.0016 0.01918218 0.006278988 -0.0032 0.01923676 0.006198944 -0.0016 0.01923676 0.006198944 -0.0032 0.0193125 0.006138542 -0.0016 0.0193125 0.006138542 -0.0032 0.01940268 0.006103148 -0.0016 0.01940268 0.006103148 -0.0032 0.01949929 0.006095909 -0.0032 0.01949929 0.006095909 -0.0016 0.01959374 0.006117466 -0.0016 0.01959374 0.006117466 -0.0032 0.01967763 0.006165905 -0.0016 0.01967763 0.006165905 -0.0032 0.01974353 0.006236921 -0.0016 0.01974353 0.006236921 -0.0032 0.01978556 0.006324204 -0.0032 0.01978556 0.006324204 -0.0016 0.0198 0.00769 -0.0016 0.01978556 0.007785795 -0.0016 0.0198 0.00769 -0.0032 0.01978556 0.007785795 -0.0032 0.01974353 0.007873079 -0.0016 0.01974353 0.007873079 -0.0032 0.01967763 0.007944095 -0.0016 0.01967763 0.007944095 -0.0032 0.01959374 0.007992534 -0.0016 0.01959374 0.007992534 -0.0032 0.01949929 0.008014091 -0.0016 0.01949929 0.008014091 -0.0032 0.01940268 0.008006851 -0.0032 0.01940268 0.008006851 -0.0016 0.0193125 0.007971458 -0.0016 0.0193125 0.007971458 -0.0032 0.01923676 0.007911056 -0.0016 0.01923676 0.007911056 -0.0032 0.01918218 0.007831012 -0.0016 0.01918218 0.007831012 -0.0032 0.01915363 0.007738439 -0.0016 0.01915363 0.007738439 -0.0032 0.01915363 0.007641561 -0.0016 0.01915363 0.007641561 -0.0032 0.01918218 0.007548988 -0.0016 0.01918218 0.007548988 -0.0032 0.01923676 0.007468944 -0.0016 0.01923676 0.007468944 -0.0032 0.0193125 0.007408542 -0.0016 0.0193125 0.007408542 -0.0032 0.01940268 0.007373148 -0.0016 0.01940268 0.007373148 -0.0032 0.01949929 0.007365909 -0.0032 0.01949929 0.007365909 -0.0016 0.01959374 0.007387466 -0.0016 0.01959374 0.007387466 -0.0032 0.01967763 0.007435905 -0.0016 0.01967763 0.007435905 -0.0032 0.01974353 0.007506921 -0.0016 0.01974353 0.007506921 -0.0032 0.01978556 0.007594204 -0.0032 0.01978556 0.007594204 -0.0016 0.020575 0.011475 -0.0016 0.02057057 0.0115736 -0.0016 0.020575 0.011475 -0.0032 0.02057057 0.0115736 -0.0032 0.02055732 0.01167141 -0.0016 0.02055732 0.01167141 -0.0032 0.02053536 0.01176764 -0.0016 0.02053536 0.01176764 -0.0032 0.02050486 0.01186151 -0.0032 0.02050486 0.01186151 -0.0016 0.02046607 0.01195227 -0.0016 0.02046607 0.01195227 -0.0032 0.02041929 0.01203919 -0.0016 0.02041929 0.01203919 -0.0032 0.02036492 0.01212156 -0.0016 0.02036492 0.01212156 -0.0032 0.02030338 0.01219873 -0.0032 0.02030338 0.01219873 -0.0016 0.02023517 0.01227007 -0.0016 0.02023517 0.01227007 -0.0032 0.02016084 0.01233501 -0.0016 0.02016084 0.01233501 -0.0032 0.02008099 0.01239303 -0.0016 0.02008099 0.01239303 -0.0032 0.01999626 0.01244366 -0.0016 0.01999626 0.01244366 -0.0032 0.01990733 0.01248648 -0.0016 0.01990733 0.01248648 -0.0032 0.01981492 0.01252116 -0.0016 0.01981492 0.01252116 -0.0032 0.01971977 0.01254742 -0.0032 0.01971977 0.01254742 -0.0016 0.01962266 0.01256504 -0.0016 0.01962266 0.01256504 -0.0032 0.01952435 0.01257389 -0.0032 0.01952435 0.01257389 -0.0016 0.01942565 0.01257389 -0.0016 0.01942565 0.01257389 -0.0032 0.01932734 0.01256504 -0.0016 0.01932734 0.01256504 -0.0032 0.01923023 0.01254742 -0.0016 0.01923023 0.01254742 -0.0032 0.01913508 0.01252116 -0.0016 0.01913508 0.01252116 -0.0032 0.01904267 0.01248648 -0.0016 0.01904267 0.01248648 -0.0032 0.01895374 0.01244366 -0.0016 0.01895374 0.01244366 -0.0032 0.01886901 0.01239303 -0.0016 0.01886901 0.01239303 -0.0032 0.01878916 0.01233501 -0.0016 0.01878916 0.01233501 -0.0032 0.01871483 0.01227007 -0.0016 0.01871483 0.01227007 -0.0032 0.01864662 0.01219873 -0.0016 0.01864662 0.01219873 -0.0032 0.01858508 0.01212156 -0.0032 0.01858508 0.01212156 -0.0016 0.01853071 0.01203919 -0.0016 0.01853071 0.01203919 -0.0032 0.01848393 0.01195227 -0.0032 0.01848393 0.01195227 -0.0016 0.01844514 0.01186151 -0.0016 0.01844514 0.01186151 -0.0032 0.01841464 0.01176764 -0.0032 0.01841464 0.01176764 -0.0016 0.01839268 0.01167141 -0.0016 0.01839268 0.01167141 -0.0032 0.01837943 0.0115736 -0.0032 0.01837943 0.0115736 -0.0016 0.018375 0.011475 -0.0016 0.018375 0.011475 -0.0032 0.01837943 0.0113764 -0.0016 0.01837943 0.0113764 -0.0032 0.01839268 0.01127859 -0.0016 0.01839268 0.01127859 -0.0032 0.01841464 0.01118236 -0.0016 0.01841464 0.01118236 -0.0032 0.01844514 0.01108849 -0.0016 0.01844514 0.01108849 -0.0032 0.01848393 0.01099773 -0.0032 0.01848393 0.01099773 -0.0016 0.01853071 0.01091081 -0.0016 0.01853071 0.01091081 -0.0032 0.01858508 0.01082844 -0.0016 0.01858508 0.01082844 -0.0032 0.01864662 0.01075127 -0.0016 0.01864662 0.01075127 -0.0032 0.01871483 0.01067993 -0.0016 0.01871483 0.01067993 -0.0032 0.01878916 0.01061499 -0.0016 0.01878916 0.01061499 -0.0032 0.01886901 0.01055697 -0.0016 0.01886901 0.01055697 -0.0032 0.01895374 0.01050634 -0.0016 0.01895374 0.01050634 -0.0032 0.01904267 0.01046352 -0.0016 0.01904267 0.01046352 -0.0032 0.01913508 0.01042884 -0.0016 0.01913508 0.01042884 -0.0032 0.01923023 0.01040258 -0.0016 0.01923023 0.01040258 -0.0032 0.01932734 0.01038496 -0.0016 0.01932734 0.01038496 -0.0032 0.01942565 0.01037611 -0.0016 0.01942565 0.01037611 -0.0032 0.01952435 0.01037611 -0.0016 0.01952435 0.01037611 -0.0032 0.01962266 0.01038496 -0.0016 0.01962266 0.01038496 -0.0032 0.01971977 0.01040258 -0.0016 0.01971977 0.01040258 -0.0032 0.01981492 0.01042884 -0.0016 0.01981492 0.01042884 -0.0032 0.01990733 0.01046352 -0.0016 0.01990733 0.01046352 -0.0032 0.01999626 0.01050634 -0.0016 0.01999626 0.01050634 -0.0032 0.02008099 0.01055697 -0.0016 0.02008099 0.01055697 -0.0032 0.02016084 0.01061499 -0.0016 0.02016084 0.01061499 -0.0032 0.02023517 0.01067993 -0.0016 0.02023517 0.01067993 -0.0032 0.02030338 0.01075127 -0.0016 0.02030338 0.01075127 -0.0032 0.02036492 0.01082844 -0.0016 0.02036492 0.01082844 -0.0032 0.02041929 0.01091081 -0.0016 0.02041929 0.01091081 -0.0032 0.02046607 0.01099773 -0.0032 0.02046607 0.01099773 -0.0016 0.02050486 0.01108849 -0.0016 0.02050486 0.01108849 -0.0032 0.02053536 0.01118236 -0.0016 0.02053536 0.01118236 -0.0032 0.02055732 0.01127859 -0.0032 0.02055732 0.01127859 -0.0016 0.02057057 0.0113764 -0.0016 0.02057057 0.0113764 -0.0032</float_array>
          <technique_common>
            <accessor count="1530" source="#cubeverts-array1-array" stride="3">
              <param type="float" name="X" />
              <param type="float" name="Y" />
              <param type="float" name="Z" />
            </accessor>
          </technique_common>
        </source>
        <source id="cubenormals-array1">
          <float_array count="9492" id="cubenormals-array1-array">0.02454402 -0.9996988 0 0.02454402 -0.9996988 0 0.07356221 -0.9972907 0 0.07356221 -0.9972907 0 0.122418 -0.9924786 0 0.122418 -0.9924786 0 0.170959 -0.9852781 0 0.170959 -0.9852781 0 0.2191016 -0.975702 0 0.2191016 -0.975702 0 0.2667122 -0.9637763 0 0.2667122 -0.9637763 0 0.3136805 -0.9495286 0 0.3136805 -0.9495286 0 0.359896 -0.9329924 0 0.359896 -0.9329924 0 0.4052419 -0.9142094 0 0.4052419 -0.9142094 0 0.449612 -0.893224 0 0.449612 -0.893224 0 0.4928921 -0.8700904 0 0.4928921 -0.8700904 0 0.5350029 -0.8448502 0 0.5350029 -0.8448502 0 0.5758062 -0.8175862 0 0.6152322 -0.788346 0 0.5758062 -0.8175862 0 0.6152322 -0.788346 0 0.6531686 -0.7572126 0 0.6531686 -0.7572126 0 0.6895428 -0.724245 0 0.6895428 -0.724245 0 0.7242525 -0.6895348 0 0.7572054 -0.6531768 0 0.7242525 -0.6895348 0 0.788346 -0.6152322 0 0.7572054 -0.6531768 0 0.788346 -0.6152322 0 0.8175825 -0.5758114 0 0.8175825 -0.5758114 0 0.844856 -0.5349938 0 0.8700852 -0.4929014 0 0.844856 -0.5349938 0 0.8700852 -0.4929014 0 0.893224 -0.449612 0 0.9142137 -0.4052325 0 0.893224 -0.449612 0 0.9329939 -0.3598919 0 0.9142137 -0.4052325 0 0.9329939 -0.3598919 0 0.9495247 -0.3136922 0 0.9495247 -0.3136922 0 0.9637777 -0.2667069 0 0.9757007 -0.2191073 0 0.9637777 -0.2667069 0 0.9757007 -0.2191073 0 0.985279 -0.1709541 0 0.9924797 -0.1224094 0 0.985279 -0.1709541 0 0.9924797 -0.1224094 0 0.99729 -0.07356995 0 0.9996988 -0.02454402 0 0.99729 -0.07356995 0 0.9996988 -0.02454402 0 -0 -1 -0 0 -1 0 1 0 0 1 0 0 -0.7071068 -0.7071068 -0 -0.7071068 -0.7071068 0 0.9996988 0.02454402 0 0.9996988 0.02454402 0 0.99729 0.07356995 0 0.99729 0.07356995 0 0.9924797 0.1224094 0 0.9924797 0.1224094 0 0.985279 0.1709541 0 0.985279 0.1709541 0 0.9757007 0.2191073 0 0.9757007 0.2191073 0 0.9637777 0.2667069 0 0.9637777 0.2667069 0 0.9495247 0.3136922 0 0.9329939 0.3598919 0 0.9495247 0.3136922 0 0.9329939 0.3598919 0 0.9142137 0.4052325 0 0.9142137 0.4052325 0 0.893224 0.449612 0 0.893224 0.449612 0 0.8700852 0.4929014 0 0.8700852 0.4929014 0 0.844856 0.5349938 0 0.8175825 0.5758114 0 0.844856 0.5349938 0 0.8175825 0.5758114 0 0.788346 0.6152322 0 0.788346 0.6152322 0 0.7572054 0.6531768 0 0.7572054 0.6531768 0 0.7242525 0.6895348 0 0.7242525 0.6895348 0 0.6895428 0.724245 0 0.6895428 0.724245 0 0.6531686 0.7572126 0 0.6531686 0.7572126 0 0.6152322 0.788346 0 0.6152322 0.788346 0 0.5758062 0.8175862 0 0.5758062 0.8175862 0 0.5350029 0.8448502 0 0.5350029 0.8448502 0 0.4928921 0.8700904 0 0.4928921 0.8700904 0 0.449612 0.893224 0 0.449612 0.893224 0 0.4052419 0.9142094 0 0.4052419 0.9142094 0 0.359896 0.9329924 0 0.359896 0.9329924 0 0.3136805 0.9495286 0 0.2667122 0.9637763 0 0.3136805 0.9495286 0 0.2667122 0.9637763 0 0.2191016 0.975702 0 0.170959 0.9852781 0 0.2191016 0.975702 0 0.122418 0.9924786 0 0.170959 0.9852781 0 0.122418 0.9924786 0 0.07356221 0.9972907 0 0.02454402 0.9996988 0 0.07356221 0.9972907 0 0.02454402 0.9996988 0 -1 0 0 -1 0 0 -0 1 0 0 1 0 -0.7071068 0.7071068 0 -0.7071068 0.7071068 0 -0.9989929 -0.04487076 -0 -0.9989929 -0.04487076 0 -0.9909508 -0.1342254 0 -0.9909508 -0.1342254 -0 -0.9749242 -0.2225372 0 -0.951058 -0.3090127 0 -0.9749242 -0.2225372 -0 -0.951058 -0.3090127 0 -0.9195305 -0.3930189 0 -0.9195305 -0.3930189 -0 -0.8805977 -0.4738647 0 -0.8805977 -0.4738647 -0 -0.8345656 -0.5509084 0 -0.7818369 -0.623483 0 -0.8345656 -0.5509084 -0 -0.7818369 -0.623483 0 -0.7227892 -0.6910686 0 -0.7227892 -0.6910686 -0 -0.6579435 -0.7530673 0 -0.6579435 -0.7530673 -0 -0.5877798 -0.8090209 0 -0.5877798 -0.8090209 -0 -0.5129063 -0.8584446 0 -0.5129063 -0.8584446 -0 -0.4338848 -0.9009684 0 -0.4338848 -0.9009684 -0 -0.3513712 -0.9362362 0 -0.2660349 -0.9639634 0 -0.3513712 -0.9362362 -0 -0.2660349 -0.9639634 0 -0.1785555 -0.9839299 -0 -0.1785555 -0.9839299 0 -0.08964536 -0.9959737 0 -0.08964536 -0.9959737 0 -0 -1 -0 0 -1 0 0.08964536 -0.9959737 0 0.08964536 -0.9959737 0 0.1785555 -0.9839299 0 0.1785555 -0.9839299 0 0.2660398 -0.9639621 0 0.2660398 -0.9639621 0 0.3513712 -0.9362362 0 0.3513712 -0.9362362 0 0.4338848 -0.9009684 0 0.4338848 -0.9009684 0 0.5128978 -0.8584496 0 0.5128978 -0.8584496 0 0.587789 -0.8090143 0 0.587789 -0.8090143 0 0.657934 -0.7530757 0 0.657934 -0.7530757 0 0.7227988 -0.6910586 0 0.7818275 -0.6234948 0 0.7227988 -0.6910586 0 0.7818275 -0.6234948 0 0.8345746 -0.550895 0 0.8805977 -0.4738647 0 0.8345746 -0.550895 0 0.8805977 -0.4738647 0 0.9195234 -0.3930352 0 0.951058 -0.3090127 0 0.9195234 -0.3930352 0 0.951058 -0.3090127 0 0.9749284 -0.2225189 0 0.9909508 -0.1342254 0 0.9749284 -0.2225189 0 0.9909508 -0.1342254 0 0.9989929 -0.04487076 0 0.9989929 -0.04487076 0 0.9989929 0.04487076 0 0.9989929 0.04487076 0 0.9909506 0.1342267 0 0.9909506 0.1342267 0 0.9749284 0.2225189 0 0.9749284 0.2225189 0 0.951058 0.3090127 0 0.9195249 0.3930317 -0 0.951058 0.3090127 0 0.9195249 0.3930317 0 0.8805955 0.4738688 0 0.8805955 0.4738688 0 0.8345746 0.550895 0 0.8345746 0.550895 0 0.7818275 0.6234948 0 0.7818275 0.6234948 0 0.7227988 0.6910586 0 0.7227988 0.6910586 0 0.657934 0.7530757 0 0.657934 0.7530757 0 0.587789 0.8090143 0 0.587789 0.8090143 0 0.5128978 0.8584496 0 0.5128978 0.8584496 0 0.4338848 0.9009684 0 0.4338848 0.9009684 0 0.3513712 0.9362362 0 0.3513712 0.9362362 0 0.2660398 0.9639621 0 0.2660398 0.9639621 0 0.1785555 0.9839299 0 0.1785555 0.9839299 0 0.08964536 0.9959737 0 0.08964536 0.9959737 0 0 1 0 -0 1 0 -0.08964536 0.9959737 0 -0.08964536 0.9959737 0 -0.1785555 0.9839299 0 -0.1785555 0.9839299 0 -0.2660349 0.9639634 0 -0.2660349 0.9639634 0 -0.3513712 0.9362362 0 -0.3513712 0.9362362 0 -0.4338848 0.9009684 0 -0.4338848 0.9009684 0 -0.5129063 0.8584446 0 -0.5129063 0.8584446 0 -0.5877798 0.8090209 0 -0.5877798 0.8090209 0 -0.6579435 0.7530673 0 -0.6579435 0.7530673 0 -0.7227892 0.6910686 0 -0.7227892 0.6910686 0 -0.7818369 0.623483 0 -0.7818369 0.623483 0 -0.8345656 0.5509084 0 -0.8805955 0.4738688 0 -0.8345656 0.5509084 0 -0.8805955 0.4738688 0 -0.9195319 0.3930154 0 -0.9195319 0.3930154 0 -0.951058 0.3090127 0 -0.951058 0.3090127 0 -0.9749242 0.2225372 0 -0.9749242 0.2225372 0 -0.9909506 0.1342267 0 -0.9909506 0.1342267 0 -0.9989929 0.04487076 0 -0.9989929 0.04487076 0 -0.9888312 -0.1490398 -0 -0.9888312 -0.1490398 0 -0.9009714 -0.4338787 0 -0.9009714 -0.4338787 -0 -0.7330487 -0.6801762 0 -0.7330487 -0.6801762 -0 -0.4999983 -0.8660264 0 -0.4999983 -0.8660264 -0 -0.2225251 -0.9749269 0 0.07473684 -0.9972032 0 -0.2225251 -0.9749269 -0 0.07473684 -0.9972032 0 0.3653338 -0.9308766 0 0.3653338 -0.9308766 0 0.623489 -0.7818322 0 0.623489 -0.7818322 0 0.8262413 -0.5633164 0 0.8262413 -0.5633164 0 0.9555732 -0.294754 0 0.9555732 -0.294754 0 1 0 0 1 0 0 0.955574 0.2947512 0 0.955574 0.2947512 0 0.8262382 0.5633209 0 0.8262382 0.5633209 0 0.623489 0.7818322 0 0.623489 0.7818322 0 0.3653423 0.9308732 0 0.3653423 0.9308732 0 0.07472705 0.997204 -0 0.07472705 0.997204 0 -0.2225251 0.9749269 0 -0.2225251 0.9749269 0 -0.4999983 0.8660264 0 -0.4999983 0.8660264 0 -0.7330487 0.6801762 0 -0.7330487 0.6801762 0 -0.9009714 0.4338787 0 -0.9009714 0.4338787 0 -0.988831 0.1490413 0 -0.988831 0.1490413 0 -0.9888311 -0.1490406 -0 -0.9888311 -0.1490406 0 -0.9009665 -0.4338886 0 -0.9009665 -0.4338886 -0 -0.7330536 -0.6801708 0 -0.7330536 -0.6801708 -0 -0.4999977 -0.8660268 0 -0.4999977 -0.8660268 -0 -0.2225226 -0.9749275 0 0.07472633 -0.9972041 0 -0.2225226 -0.9749275 -0 0.07472633 -0.9972041 0 0.3653447 -0.9308723 0 0.3653447 -0.9308723 0 0.6234872 -0.7818335 0 0.6234872 -0.7818335 0 0.8262382 -0.5633209 0 0.8262382 -0.5633209 0 0.9555736 -0.2947526 0 0.9555736 -0.2947526 0 1 0 0 1 0 0 0.9555732 0.294754 0 0.9555732 0.294754 0 0.8262398 0.5633187 0 0.8262398 0.5633187 0 0.6234842 0.7818359 0 0.6234842 0.7818359 0 0.3653447 0.9308723 0 0.3653447 0.9308723 0 0.07473122 0.9972036 -0 0.07473122 0.9972036 0 -0.2225226 0.9749275 0 -0.2225226 0.9749275 0 -0.4999977 0.8660268 0 -0.4999977 0.8660268 0 -0.7330536 0.6801708 0 -0.7330536 0.6801708 0 -0.9009665 0.4338886 0 -0.9009665 0.4338886 0 -0.9888312 0.1490398 0 -0.9888312 0.1490398 0 -0.9888311 -0.1490406 -0 -0.9888311 -0.1490406 0 -0.9009742 -0.4338726 0 -0.9009742 -0.4338726 -0 -0.7330438 -0.6801814 0 -0.7330438 -0.6801814 -0 -0.5000062 -0.8660218 0 -0.5000062 -0.8660218 -0 -0.2225183 -0.9749285 0 0.0747278 -0.997204 0 -0.2225183 -0.9749285 -0 0.0747278 -0.997204 0 0.365338 -0.9308749 0 0.365338 -0.9308749 0 0.6234872 -0.7818335 0 0.6234872 -0.7818335 0 0.8262382 -0.5633209 0 0.8262382 -0.5633209 0 0.9555736 -0.2947526 0 0.9555736 -0.2947526 0 1 0 0 1 0 0 0.9555732 0.294754 0 0.9555732 0.294754 0 0.8262398 0.5633187 0 0.8262398 0.5633187 0 0.6234842 0.7818359 0 0.6234842 0.7818359 0 0.365338 0.9308749 0 0.365338 0.9308749 0 0.07473268 0.9972036 -0 0.07473268 0.9972036 0 -0.2225183 0.9749285 0 -0.2225183 0.9749285 0 -0.5000062 0.8660218 0 -0.5000062 0.8660218 0 -0.7330438 0.6801814 0 -0.7330438 0.6801814 0 -0.9009742 0.4338726 0 -0.9009742 0.4338726 0 -0.9888312 0.1490398 0 -0.9888312 0.1490398 0 -0.9888312 -0.1490402 -0 -0.9888312 -0.1490402 0 -0.9009665 -0.4338886 0 -0.9009665 -0.4338886 -0 -0.7330524 -0.6801721 0 -0.7330524 -0.6801721 -0 -0.4999995 -0.8660256 0 -0.4999995 -0.8660256 -0 -0.2225226 -0.9749275 0 0.07473122 -0.9972036 0 -0.2225226 -0.9749275 -0 0.07473122 -0.9972036 0 0.3653447 -0.9308723 0 0.3653447 -0.9308723 0 0.6234857 -0.7818348 0 0.6234857 -0.7818348 0 0.8262382 -0.5633209 0 0.8262382 -0.5633209 0 0.9555736 -0.2947526 0 0.9555736 -0.2947526 0 1 0 0 1 0 0 0.9555732 0.294754 0 0.9555732 0.294754 0 0.8262398 0.5633187 0 0.8262398 0.5633187 0 0.6234842 0.7818359 0 0.6234842 0.7818359 0 0.3653447 0.9308723 0 0.3653447 0.9308723 0 0.07473122 0.9972036 -0 0.07473122 0.9972036 0 -0.2225226 0.9749275 0 -0.2225226 0.9749275 0 -0.4999977 0.8660268 0 -0.4999977 0.8660268 0 -0.7330536 0.6801708 0 -0.7330536 0.6801708 0 -0.9009665 0.4338886 0 -0.9009665 0.4338886 0 -0.9888312 0.1490398 0 -0.9888312 0.1490398 0 -0.9888312 -0.1490402 -0 -0.9888312 -0.1490402 0 -0.9009742 -0.4338726 0 -0.9009742 -0.4338726 -0 -0.7330427 -0.6801827 0 -0.7330427 -0.6801827 -0 -0.500008 -0.8660207 0 -0.500008 -0.8660207 -0 -0.2225183 -0.9749285 0 0.07473268 -0.9972036 0 -0.2225183 -0.9749285 -0 0.07473268 -0.9972036 0 0.365338 -0.9308749 0 0.365338 -0.9308749 0 0.6234857 -0.7818348 0 0.6234857 -0.7818348 0 0.8262382 -0.5633209 0 0.8262382 -0.5633209 0 0.9555736 -0.2947526 0 0.9555736 -0.2947526 0 1 0 0 1 0 0 0.9555732 0.294754 0 0.9555732 0.294754 0 0.8262398 0.5633187 0 0.8262398 0.5633187 0 0.6234842 0.7818359 0 0.6234842 0.7818359 0 0.365338 0.9308749 0 0.365338 0.9308749 0 0.07473268 0.9972036 -0 0.07473268 0.9972036 0 -0.2225183 0.9749285 0 -0.2225183 0.9749285 0 -0.5000062 0.8660218 0 -0.5000062 0.8660218 0 -0.7330438 0.6801814 0 -0.7330438 0.6801814 0 -0.9009742 0.4338726 0 -0.9009742 0.4338726 0 -0.9888312 0.1490398 0 -0.9888312 0.1490398 0 -0.9888312 -0.1490402 -0 -0.9888312 -0.1490402 0 -0.9009665 -0.4338886 0 -0.9009665 -0.4338886 -0 -0.7330524 -0.6801721 0 -0.7330524 -0.6801721 -0 -0.4999995 -0.8660256 0 -0.4999995 -0.8660256 -0 -0.2225226 -0.9749275 0 0.07473122 -0.9972036 0 -0.2225226 -0.9749275 -0 0.07473122 -0.9972036 0 0.3653447 -0.9308723 0 0.3653447 -0.9308723 0 0.6234857 -0.7818348 0 0.6234857 -0.7818348 0 0.8262382 -0.5633209 0 0.8262382 -0.5633209 0 0.9555736 -0.2947526 0 0.9555736 -0.2947526 0 1 0 0 1 0 0 0.9555734 0.2947533 0 0.9555734 0.2947533 0 0.826239 0.5633198 0 0.826239 0.5633198 0 0.6234857 0.7818348 0 0.6234857 0.7818348 0 0.3653447 0.9308723 0 0.3653447 0.9308723 0 0.07472876 0.9972039 -0 0.07472876 0.9972039 0 -0.2225203 0.9749281 0 -0.2225203 0.9749281 0 -0.4999995 0.8660256 0 -0.4999995 0.8660256 0 -0.7330536 0.6801708 0 -0.7330536 0.6801708 0 -0.9009665 0.4338886 0 -0.9009665 0.4338886 0 -0.9888312 0.1490402 0 -0.9888312 0.1490402 0 -0.9888312 -0.1490402 -0 -0.9888312 -0.1490402 0 -0.9009742 -0.4338726 0 -0.9009742 -0.4338726 -0 -0.7330427 -0.6801827 0 -0.7330427 -0.6801827 -0 -0.500008 -0.8660207 0 -0.500008 -0.8660207 -0 -0.2225183 -0.9749285 0 0.07473268 -0.9972036 0 -0.2225183 -0.9749285 -0 0.07473268 -0.9972036 0 0.365338 -0.9308749 0 0.365338 -0.9308749 0 0.6234857 -0.7818348 0 0.6234857 -0.7818348 0 0.8262382 -0.5633209 0 0.8262382 -0.5633209 0 0.9555736 -0.2947526 0 0.9555736 -0.2947526 0 1 0 0 1 0 0 0.9555734 0.2947533 0 0.9555734 0.2947533 0 0.826239 0.5633198 0 0.826239 0.5633198 0 0.6234857 0.7818348 0 0.6234857 0.7818348 0 0.365338 0.9308749 0 0.365338 0.9308749 0 0.07473024 0.9972038 -0 0.07473024 0.9972038 0 -0.222516 0.9749291 0 -0.222516 0.9749291 0 -0.500008 0.8660207 0 -0.500008 0.8660207 0 -0.7330438 0.6801814 0 -0.7330438 0.6801814 0 -0.9009742 0.4338726 0 -0.9009742 0.4338726 0 -0.9888312 0.1490402 0 -0.9888312 0.1490402 0 -0.9927087 -0.1205378 -0 -0.9927087 -0.1205378 0 -0.9350141 -0.3546107 0 -0.9350141 -0.3546107 -0 -0.8229886 -0.5680578 0 -0.8229886 -0.5680578 -0 -0.6631252 -0.7485085 0 -0.6631252 -0.7485085 -0 -0.4647216 -0.8854569 0 -0.4647216 -0.8854569 -0 -0.239314 -0.9709422 0 -0.239314 -0.9709422 -0 0 -1 0 -0 -1 -0 0.2393186 -0.9709411 0 0.2393186 -0.9709411 0 0.4647216 -0.8854569 0 0.4647216 -0.8854569 0 0.6631252 -0.7485085 0 0.6631252 -0.7485085 0 0.8229794 -0.5680712 0 0.8229794 -0.5680712 0 0.9350206 -0.3545933 0 0.9350206 -0.3545933 0 0.9927087 -0.1205378 0 0.9927087 -0.1205378 0 0.9927087 0.1205378 0 0.9927087 0.1205378 0 0.9350206 0.3545933 -0 0.9350206 0.3545933 0 0.8229792 0.5680714 0 0.8229792 0.5680714 0 0.6631259 0.7485079 0 0.4647211 0.8854571 -0 0.6631259 0.7485079 0 0.4647211 0.8854571 0 0.2393183 0.9709412 0 0.2393183 0.9709412 0 0 1 0 -0.2393137 0.9709423 0 -0 1 0 -0.2393137 0.9709423 0 -0.4647211 0.8854571 0 -0.6631259 0.7485079 0 -0.4647211 0.8854571 0 -0.8229885 0.5680581 0 -0.6631259 0.7485079 0 -0.8229885 0.5680581 0 -0.9350141 0.3546107 0 -0.9350141 0.3546107 0 -0.9927087 0.1205378 0 -0.9927087 0.1205378 0 -0.9927087 -0.1205378 -0 -0.9927087 -0.1205378 0 -0.9350141 -0.3546107 0 -0.9350141 -0.3546107 -0 -0.8229886 -0.5680578 0 -0.8229886 -0.5680578 -0 -0.6631252 -0.7485085 0 -0.6631252 -0.7485085 -0 -0.4647216 -0.8854569 0 -0.4647216 -0.8854569 -0 -0.239314 -0.9709422 0 -0.239314 -0.9709422 -0 0 -1 0 -0 -1 -0 0.2393186 -0.9709411 0 0.2393186 -0.9709411 0 0.4647216 -0.8854569 0 0.4647216 -0.8854569 0 0.6631252 -0.7485085 0 0.6631252 -0.7485085 0 0.8229794 -0.5680712 0 0.8229794 -0.5680712 0 0.9350206 -0.3545933 0 0.9350206 -0.3545933 0 0.9927087 -0.1205378 0 0.9927087 -0.1205378 0 0.9927087 0.1205378 0 0.9927087 0.1205378 0 0.9350206 0.3545933 -0 0.9350206 0.3545933 0 0.8229792 0.5680714 0 0.8229792 0.5680714 0 0.6631259 0.7485079 0 0.4647211 0.8854571 -0 0.6631259 0.7485079 0 0.4647211 0.8854571 0 0.2393183 0.9709412 0 0.2393183 0.9709412 0 0 1 0 -0.2393137 0.9709423 0 -0 1 0 -0.2393137 0.9709423 0 -0.4647211 0.8854571 0 -0.6631259 0.7485079 0 -0.4647211 0.8854571 0 -0.8229885 0.5680581 0 -0.6631259 0.7485079 0 -0.8229885 0.5680581 0 -0.9350141 0.3546107 0 -0.9350141 0.3546107 0 -0.9927087 0.1205378 0 -0.9927087 0.1205378 0 -0.9888297 -0.1490495 -0 -0.9888297 -0.1490495 0 -0.9009714 -0.4338787 0 -0.9009714 -0.4338787 -0 -0.7330536 -0.6801708 0 -0.7330536 -0.6801708 -0 -0.499994 -0.8660288 0 -0.499994 -0.8660288 -0 -0.2225273 -0.9749264 0 0.07473611 -0.9972034 0 -0.2225273 -0.9749264 -0 0.07473611 -0.9972034 0 0.3653371 -0.9308752 0 0.3653371 -0.9308752 0 0.623489 -0.7818322 0 0.623489 -0.7818322 0 0.8262413 -0.5633164 0 0.8262413 -0.5633164 0 0.9555732 -0.294754 0 0.9555732 -0.294754 0 1 0 0 1 0 0 0.955574 0.2947512 0 0.955574 0.2947512 0 0.8262382 0.5633209 0 0.8262382 0.5633209 0 0.623489 0.7818322 0 0.623489 0.7818322 0 0.3653456 0.9308719 0 0.3653456 0.9308719 0 0.07472633 0.9972041 -0 0.07472633 0.9972041 0 -0.2225273 0.9749264 0 -0.2225273 0.9749264 0 -0.499994 0.8660288 0 -0.499994 0.8660288 0 -0.7330536 0.6801708 0 -0.7330536 0.6801708 0 -0.9009714 0.4338787 0 -0.9009714 0.4338787 0 -0.9888296 0.1490509 0 -0.9888296 0.1490509 0 -0.9888312 -0.1490398 -0 -0.9888312 -0.1490398 0 -0.9009714 -0.4338787 0 -0.9009714 -0.4338787 -0 -0.7330487 -0.6801762 0 -0.7330487 -0.6801762 -0 -0.4999983 -0.8660264 0 -0.4999983 -0.8660264 -0 -0.2225251 -0.9749269 0 0.07473684 -0.9972032 0 -0.2225251 -0.9749269 -0 0.07473684 -0.9972032 0 0.3653338 -0.9308766 0 0.3653338 -0.9308766 0 0.623489 -0.7818322 0 0.623489 -0.7818322 0 0.8262413 -0.5633164 0 0.8262413 -0.5633164 0 0.9555732 -0.294754 0 0.9555732 -0.294754 0 1 0 0 1 0 0 0.955574 0.2947512 0 0.955574 0.2947512 0 0.8262382 0.5633209 0 0.8262382 0.5633209 0 0.623489 0.7818322 0 0.623489 0.7818322 0 0.3653423 0.9308732 0 0.3653423 0.9308732 0 0.07472705 0.997204 -0 0.07472705 0.997204 0 -0.2225251 0.9749269 0 -0.2225251 0.9749269 0 -0.4999983 0.8660264 0 -0.4999983 0.8660264 0 -0.7330487 0.6801762 0 -0.7330487 0.6801762 0 -0.9009714 0.4338787 0 -0.9009714 0.4338787 0 -0.988831 0.1490413 0 -0.988831 0.1490413 0 -0.9888297 -0.1490495 -0 -0.9888297 -0.1490495 0 -0.9009714 -0.4338787 0 -0.9009714 -0.4338787 -0 -0.7330536 -0.6801708 0 -0.7330536 -0.6801708 -0 -0.499994 -0.8660288 0 -0.499994 -0.8660288 -0 -0.2225251 -0.9749269 0 0.07473684 -0.9972032 0 -0.2225251 -0.9749269 -0 0.07473684 -0.9972032 0 0.3653371 -0.9308752 0 0.3653371 -0.9308752 0 0.623489 -0.7818322 0 0.623489 -0.7818322 0 0.8262413 -0.5633164 0 0.8262413 -0.5633164 0 0.9555717 -0.2947585 0 0.9555717 -0.2947585 0 1 0 0 1 0 0 0.9555726 0.2947557 0 0.9555726 0.2947557 0 0.8262382 0.5633209 0 0.8262382 0.5633209 0 0.623489 0.7818322 0 0.623489 0.7818322 0 0.3653456 0.9308719 0 0.3653456 0.9308719 0 0.07472705 0.997204 -0 0.07472705 0.997204 0 -0.2225251 0.9749269 0 -0.2225251 0.9749269 0 -0.499994 0.8660288 0 -0.499994 0.8660288 0 -0.7330536 0.6801708 0 -0.7330536 0.6801708 0 -0.9009714 0.4338787 0 -0.9009714 0.4338787 0 -0.9888296 0.1490509 0 -0.9888296 0.1490509 0 -0.9888308 -0.1490422 -0 -0.9888308 -0.1490422 0 -0.9009694 -0.4338827 0 -0.9009694 -0.4338827 -0 -0.7330524 -0.6801722 0 -0.7330524 -0.6801722 -0 -0.4999951 -0.8660283 0 -0.4999951 -0.8660283 -0 -0.2225262 -0.9749267 0 0.07473666 -0.9972033 0 -0.2225262 -0.9749267 -0 0.07473666 -0.9972033 0 0.3653363 -0.9308756 0 0.3653363 -0.9308756 0 0.6234878 -0.7818331 0 0.6234878 -0.7818331 0 0.8262413 -0.5633164 0 0.8262413 -0.5633164 0 0.9555725 -0.2947563 0 0.9555725 -0.2947563 0 1 0 0 1 0 0 0.9555734 0.2947535 0 0.9555734 0.2947535 0 0.8262382 0.5633209 0 0.8262382 0.5633209 0 0.6234878 0.7818331 0 0.6234878 0.7818331 0 0.3653448 0.9308723 0 0.3653448 0.9308723 0 0.07472687 0.997204 -0 0.07472687 0.997204 0 -0.2225262 0.9749267 0 -0.2225262 0.9749267 0 -0.4999951 0.8660283 0 -0.4999951 0.8660283 0 -0.7330524 0.6801722 0 -0.7330524 0.6801722 0 -0.9009694 0.4338827 0 -0.9009694 0.4338827 0 -0.9888306 0.1490437 0 -0.9888306 0.1490437 0 -0.9888308 -0.1490422 -0 -0.9888308 -0.1490422 0 -0.9009694 -0.4338827 0 -0.9009694 -0.4338827 -0 -0.7330524 -0.6801722 0 -0.7330524 -0.6801722 -0 -0.4999951 -0.8660283 0 -0.4999951 -0.8660283 -0 -0.2225262 -0.9749267 0 0.07473666 -0.9972033 0 -0.2225262 -0.9749267 -0 0.07473666 -0.9972033 0 0.3653363 -0.9308756 0 0.3653363 -0.9308756 0 0.6234878 -0.7818331 0 0.6234878 -0.7818331 0 0.8262413 -0.5633164 0 0.8262413 -0.5633164 0 0.9555725 -0.2947563 0 0.9555725 -0.2947563 0 1 0 0 1 0 0 0.9555734 0.2947535 0 0.9555734 0.2947535 0 0.8262382 0.5633209 0 0.8262382 0.5633209 0 0.6234878 0.7818331 0 0.6234878 0.7818331 0 0.3653448 0.9308723 0 0.3653448 0.9308723 0 0.07472687 0.997204 -0 0.07472687 0.997204 0 -0.2225262 0.9749267 0 -0.2225262 0.9749267 0 -0.4999951 0.8660283 0 -0.4999951 0.8660283 0 -0.7330524 0.6801722 0 -0.7330524 0.6801722 0 -0.9009694 0.4338827 0 -0.9009694 0.4338827 0 -0.9888306 0.1490437 0 -0.9888306 0.1490437 0 -0.988831 -0.1490411 -0 -0.988831 -0.1490411 0 -0.9009694 -0.4338827 0 -0.9009694 -0.4338827 -0 -0.7330524 -0.6801722 0 -0.7330524 -0.6801722 -0 -0.4999951 -0.8660283 0 -0.4999951 -0.8660283 -0 -0.2225262 -0.9749267 0 0.07473657 -0.9972034 0 -0.2225262 -0.9749267 -0 0.07473657 -0.9972034 0 0.3653363 -0.9308756 0 0.3653363 -0.9308756 0 0.6234884 -0.7818326 0 0.6234884 -0.7818326 0 0.8262416 -0.563316 0 0.8262416 -0.563316 0 0.9555725 -0.2947563 0 0.9555725 -0.2947563 0 1 0 0 1 0 0 0.9555734 0.2947535 0 0.9555734 0.2947535 0 0.8262385 0.5633206 0 0.8262385 0.5633206 0 0.6234884 0.7818326 0 0.6234884 0.7818326 0 0.3653448 0.9308723 0 0.3653448 0.9308723 0 0.07472678 0.9972041 -0 0.07472678 0.9972041 0 -0.2225262 0.9749267 0 -0.2225262 0.9749267 0 -0.4999951 0.8660283 0 -0.4999951 0.8660283 0 -0.7330524 0.6801722 0 -0.7330524 0.6801722 0 -0.9009694 0.4338827 0 -0.9009694 0.4338827 0 -0.9888307 0.1490425 0 -0.9888307 0.1490425 0 -0.9927087 -0.1205378 -0 -0.9927087 -0.1205378 0 -0.9350141 -0.3546107 0 -0.9350141 -0.3546107 -0 -0.8229885 -0.5680581 0 -0.8229885 -0.5680581 -0 -0.6631259 -0.7485079 0 -0.6631259 -0.7485079 -0 -0.4647211 -0.8854571 0 -0.4647211 -0.8854571 -0 -0.2393137 -0.9709423 0 -0.2393137 -0.9709423 -0 0 -1 0 -0 -1 -0 0.2393183 -0.9709412 0 0.2393183 -0.9709412 0 0.4647211 -0.8854571 0 0.4647211 -0.8854571 0 0.6631259 -0.7485079 0 0.6631259 -0.7485079 0 0.8229792 -0.5680714 0 0.8229792 -0.5680714 0 0.9350206 -0.3545933 0 0.9350206 -0.3545933 0 0.9927087 -0.1205378 0 0.9927087 -0.1205378 0 0.9927087 0.1205378 0 0.9927087 0.1205378 0 0.9350206 0.3545933 -0 0.9350206 0.3545933 0 0.8229794 0.5680712 0 0.8229794 0.5680712 0 0.6631252 0.7485085 0 0.4647216 0.8854569 -0 0.6631252 0.7485085 0 0.4647216 0.8854569 0 0.2393183 0.9709412 0 0.2393183 0.9709412 0 0 1 0 -0.2393137 0.9709423 0 -0 1 0 -0.2393137 0.9709423 0 -0.4647216 0.8854569 0 -0.6631252 0.7485085 0 -0.4647216 0.8854569 0 -0.8229886 0.5680578 0 -0.6631252 0.7485085 0 -0.8229886 0.5680578 0 -0.9350141 0.3546107 0 -0.9350141 0.3546107 0 -0.9927087 0.1205378 0 -0.9927087 0.1205378 0 -0.9927087 -0.1205378 -0 -0.9927087 -0.1205378 0 -0.9350141 -0.3546107 0 -0.9350141 -0.3546107 -0 -0.8229885 -0.5680581 0 -0.8229885 -0.5680581 -0 -0.6631259 -0.7485079 0 -0.6631259 -0.7485079 -0 -0.4647211 -0.8854571 0 -0.4647211 -0.8854571 -0 -0.2393137 -0.9709423 0 -0.2393137 -0.9709423 -0 0 -1 0 -0 -1 -0 0.2393183 -0.9709412 0 0.2393183 -0.9709412 0 0.4647211 -0.8854571 0 0.4647211 -0.8854571 0 0.6631259 -0.7485079 0 0.6631259 -0.7485079 0 0.8229792 -0.5680714 0 0.8229792 -0.5680714 0 0.9350206 -0.3545933 0 0.9350206 -0.3545933 0 0.9927087 -0.1205378 0 0.9927087 -0.1205378 0 0.9927087 0.1205378 0 0.9927087 0.1205378 0 0.9350206 0.3545933 -0 0.9350206 0.3545933 0 0.8229794 0.5680712 0 0.8229794 0.5680712 0 0.6631252 0.7485085 0 0.4647216 0.8854569 -0 0.6631252 0.7485085 0 0.4647216 0.8854569 0 0.2393183 0.9709412 0 0.2393183 0.9709412 0 0 1 0 -0.2393137 0.9709423 0 -0 1 0 -0.2393137 0.9709423 0 -0.4647216 0.8854569 0 -0.6631252 0.7485085 0 -0.4647216 0.8854569 0 -0.8229886 0.5680578 0 -0.6631252 0.7485085 0 -0.8229886 0.5680578 0 -0.9350141 0.3546107 0 -0.9350141 0.3546107 0 -0.9927087 0.1205378 0 -0.9927087 0.1205378 0 -0.9927087 -0.1205378 -0 -0.9927087 -0.1205378 0 -0.9350141 -0.3546107 0 -0.9350141 -0.3546107 -0 -0.8229885 -0.5680581 0 -0.8229885 -0.5680581 -0 -0.6631259 -0.7485079 0 -0.6631259 -0.7485079 -0 -0.4647211 -0.8854571 0 -0.4647211 -0.8854571 -0 -0.2393137 -0.9709423 0 -0.2393137 -0.9709423 -0 0 -1 0 -0 -1 -0 0.2393183 -0.9709412 0 0.2393183 -0.9709412 0 0.4647211 -0.8854571 0 0.4647211 -0.8854571 0 0.6631259 -0.7485079 0 0.6631259 -0.7485079 0 0.8229792 -0.5680714 0 0.8229792 -0.5680714 0 0.9350206 -0.3545933 0 0.9350206 -0.3545933 0 0.9927087 -0.1205378 0 0.9927087 -0.1205378 0 0.9927087 0.1205378 0 0.9927087 0.1205378 0 0.9350206 0.3545933 -0 0.9350206 0.3545933 0 0.8229792 0.5680714 0 0.8229792 0.5680714 0 0.6631259 0.7485079 0 0.4647211 0.8854571 -0 0.6631259 0.7485079 0 0.4647211 0.8854571 0 0.2393183 0.9709412 0 0.2393183 0.9709412 0 0 1 0 -0.2393137 0.9709423 0 -0 1 0 -0.2393137 0.9709423 0 -0.4647211 0.8854571 0 -0.6631259 0.7485079 0 -0.4647211 0.8854571 0 -0.8229885 0.5680581 0 -0.6631259 0.7485079 0 -0.8229885 0.5680581 0 -0.9350141 0.3546107 0 -0.9350141 0.3546107 0 -0.9927087 0.1205378 0 -0.9927087 0.1205378 0 -0.9927087 -0.1205378 -0 -0.9927087 -0.1205378 0 -0.9350141 -0.3546107 0 -0.9350141 -0.3546107 -0 -0.8229885 -0.5680581 0 -0.8229885 -0.5680581 -0 -0.6631259 -0.7485079 0 -0.6631259 -0.7485079 -0 -0.4647211 -0.8854571 0 -0.4647211 -0.8854571 -0 -0.2393137 -0.9709423 0 -0.2393137 -0.9709423 -0 0 -1 0 -0 -1 -0 0.2393183 -0.9709412 0 0.2393183 -0.9709412 0 0.4647211 -0.8854571 0 0.4647211 -0.8854571 0 0.6631259 -0.7485079 0 0.6631259 -0.7485079 0 0.8229792 -0.5680714 0 0.8229792 -0.5680714 0 0.9350206 -0.3545933 0 0.9350206 -0.3545933 0 0.9927087 -0.1205378 0 0.9927087 -0.1205378 0 0.9927087 0.1205378 0 0.9927087 0.1205378 0 0.9350206 0.3545933 -0 0.9350206 0.3545933 0 0.8229792 0.5680714 0 0.8229792 0.5680714 0 0.6631259 0.7485079 0 0.4647211 0.8854571 -0 0.6631259 0.7485079 0 0.4647211 0.8854571 0 0.2393183 0.9709412 0 0.2393183 0.9709412 0 0 1 0 -0.2393137 0.9709423 0 -0 1 0 -0.2393137 0.9709423 0 -0.4647211 0.8854571 0 -0.6631259 0.7485079 0 -0.4647211 0.8854571 0 -0.8229885 0.5680581 0 -0.6631259 0.7485079 0 -0.8229885 0.5680581 0 -0.9350141 0.3546107 0 -0.9350141 0.3546107 0 -0.9927087 0.1205378 0 -0.9927087 0.1205378 0 -0.9888311 -0.1490406 -0 -0.9888311 -0.1490406 0 -0.9009665 -0.4338886 0 -0.9009665 -0.4338886 -0 -0.7330536 -0.6801708 0 -0.7330536 -0.6801708 -0 -0.5000014 -0.8660246 0 -0.5000014 -0.8660246 -0 -0.2225179 -0.9749286 0 0.07472633 -0.9972041 0 -0.2225179 -0.9749286 -0 0.07472633 -0.9972041 0 0.3653447 -0.9308723 0 0.3653447 -0.9308723 0 0.6234872 -0.7818335 0 0.6234872 -0.7818335 0 0.8262382 -0.5633209 0 0.8262382 -0.5633209 0 0.9555736 -0.2947526 0 0.9555736 -0.2947526 0 1 0 0 1 0 0 0.9555732 0.294754 0 0.9555732 0.294754 0 0.8262398 0.5633187 0 0.8262398 0.5633187 0 0.6234842 0.7818359 0 0.6234842 0.7818359 0 0.3653447 0.9308723 0 0.3653447 0.9308723 0 0.07473122 0.9972036 -0 0.07473122 0.9972036 0 -0.2225226 0.9749275 0 -0.2225226 0.9749275 0 -0.4999977 0.8660268 0 -0.4999977 0.8660268 0 -0.7330536 0.6801708 0 -0.7330536 0.6801708 0 -0.9009665 0.4338886 0 -0.9009665 0.4338886 0 -0.9888312 0.1490398 0 -0.9888312 0.1490398 0 -0.9888311 -0.1490406 -0 -0.9888311 -0.1490406 0 -0.9009742 -0.4338726 0 -0.9009742 -0.4338726 -0 -0.7330438 -0.6801814 0 -0.7330438 -0.6801814 -0 -0.50001 -0.8660197 0 -0.50001 -0.8660197 -0 -0.2225137 -0.9749295 0 0.0747278 -0.997204 0 -0.2225137 -0.9749295 -0 0.0747278 -0.997204 0 0.365338 -0.9308749 0 0.365338 -0.9308749 0 0.6234872 -0.7818335 0 0.6234872 -0.7818335 0 0.8262382 -0.5633209 0 0.8262382 -0.5633209 0 0.9555736 -0.2947526 0 0.9555736 -0.2947526 0 1 0 0 1 0 0 0.9555732 0.294754 0 0.9555732 0.294754 0 0.8262398 0.5633187 0 0.8262398 0.5633187 0 0.6234842 0.7818359 0 0.6234842 0.7818359 0 0.365338 0.9308749 0 0.365338 0.9308749 0 0.07473268 0.9972036 -0 0.07473268 0.9972036 0 -0.2225183 0.9749285 0 -0.2225183 0.9749285 0 -0.5000062 0.8660218 0 -0.5000062 0.8660218 0 -0.7330438 0.6801814 0 -0.7330438 0.6801814 0 -0.9009742 0.4338726 0 -0.9009742 0.4338726 0 -0.9888312 0.1490398 0 -0.9888312 0.1490398 0 -0.9888311 -0.1490406 -0 -0.9888311 -0.1490406 0 -0.9009665 -0.4338886 0 -0.9009665 -0.4338886 -0 -0.7330536 -0.6801708 0 -0.7330536 -0.6801708 -0 -0.5000014 -0.8660246 0 -0.5000014 -0.8660246 -0 -0.2225179 -0.9749286 0 0.07472633 -0.9972041 0 -0.2225179 -0.9749286 -0 0.07472633 -0.9972041 0 0.3653447 -0.9308723 0 0.3653447 -0.9308723 0 0.6234872 -0.7818335 0 0.6234872 -0.7818335 0 0.8262382 -0.5633209 0 0.8262382 -0.5633209 0 0.9555736 -0.2947526 0 0.9555736 -0.2947526 0 1 0 0 1 0 0 0.9555732 0.294754 0 0.9555732 0.294754 0 0.8262382 0.5633209 0 0.8262382 0.5633209 0 0.6234872 0.7818335 0 0.6234872 0.7818335 0 0.3653447 0.9308723 0 0.3653447 0.9308723 0 0.07473122 0.9972036 -0 0.07473122 0.9972036 0 -0.2225226 0.9749275 0 -0.2225226 0.9749275 0 -0.5000014 0.8660246 0 -0.5000014 0.8660246 0 -0.7330514 0.6801733 0 -0.7330514 0.6801733 0 -0.9009665 0.4338886 0 -0.9009665 0.4338886 0 -0.9888312 0.1490398 0 -0.9888312 0.1490398 0 -0.9888311 -0.1490406 -0 -0.9888311 -0.1490406 0 -0.9009665 -0.4338886 0 -0.9009665 -0.4338886 -0 -0.7330536 -0.6801708 0 -0.7330536 -0.6801708 -0 -0.5000014 -0.8660246 0 -0.5000014 -0.8660246 -0 -0.2225226 -0.9749275 0 0.07473611 -0.9972034 0 -0.2225226 -0.9749275 -0 0.07473611 -0.9972034 0 0.3653404 -0.9308739 0 0.3653404 -0.9308739 0 0.6234872 -0.7818335 0 0.6234872 -0.7818335 0 0.8262382 -0.5633209 0 0.8262382 -0.5633209 0 0.9555736 -0.2947526 0 0.9555736 -0.2947526 0 1 0 0 1 0 0 0.9555732 0.294754 0 0.9555732 0.294754 0 0.8262382 0.5633209 0 0.8262382 0.5633209 0 0.6234872 0.7818335 0 0.6234872 0.7818335 0 0.3653447 0.9308723 0 0.3653447 0.9308723 0 0.07473122 0.9972036 -0 0.07473122 0.9972036 0 -0.2225226 0.9749275 0 -0.2225226 0.9749275 0 -0.5000014 0.8660246 0 -0.5000014 0.8660246 0 -0.7330514 0.6801733 0 -0.7330514 0.6801733 0 -0.9009665 0.4338886 0 -0.9009665 0.4338886 0 -0.9888312 0.1490398 0 -0.9888312 0.1490398 0 -0.9888311 -0.1490406 -0 -0.9888311 -0.1490406 0 -0.9009742 -0.4338726 0 -0.9009742 -0.4338726 -0 -0.7330438 -0.6801814 0 -0.7330438 -0.6801814 -0 -0.50001 -0.8660197 0 -0.50001 -0.8660197 -0 -0.2225137 -0.9749295 0 0.0747278 -0.997204 0 -0.2225137 -0.9749295 -0 0.0747278 -0.997204 0 0.365338 -0.9308749 0 0.365338 -0.9308749 0 0.6234872 -0.7818335 0 0.6234872 -0.7818335 0 0.8262382 -0.5633209 0 0.8262382 -0.5633209 0 0.9555736 -0.2947526 0 0.9555736 -0.2947526 0 1 0 0 1 0 0 0.9555732 0.294754 0 0.9555732 0.294754 0 0.8262382 0.5633209 0 0.8262382 0.5633209 0 0.6234872 0.7818335 0 0.6234872 0.7818335 0 0.365338 0.9308749 0 0.365338 0.9308749 0 0.07473268 0.9972036 -0 0.07473268 0.9972036 0 -0.2225183 0.9749285 0 -0.2225183 0.9749285 0 -0.50001 0.8660197 0 -0.50001 0.8660197 0 -0.7330415 0.6801839 0 -0.7330415 0.6801839 0 -0.9009742 0.4338726 0 -0.9009742 0.4338726 0 -0.9888312 0.1490398 0 -0.9888312 0.1490398 0 -0.9888311 -0.1490406 -0 -0.9888311 -0.1490406 0 -0.9009742 -0.4338726 0 -0.9009742 -0.4338726 -0 -0.7330438 -0.6801814 0 -0.7330438 -0.6801814 -0 -0.50001 -0.8660197 0 -0.50001 -0.8660197 -0 -0.2225183 -0.9749285 0 0.07473758 -0.9972032 0 -0.2225183 -0.9749285 -0 0.07473758 -0.9972032 0 0.3653338 -0.9308766 0 0.3653338 -0.9308766 0 0.6234872 -0.7818335 0 0.6234872 -0.7818335 0 0.8262382 -0.5633209 0 0.8262382 -0.5633209 0 0.9555736 -0.2947526 0 0.9555736 -0.2947526 0 1 0 0 1 0 0 0.9555732 0.294754 0 0.9555732 0.294754 0 0.8262382 0.5633209 0 0.8262382 0.5633209 0 0.6234872 0.7818335 0 0.6234872 0.7818335 0 0.365338 0.9308749 0 0.365338 0.9308749 0 0.07473268 0.9972036 -0 0.07473268 0.9972036 0 -0.2225183 0.9749285 0 -0.2225183 0.9749285 0 -0.50001 0.8660197 0 -0.50001 0.8660197 0 -0.7330415 0.6801839 0 -0.7330415 0.6801839 0 -0.9009742 0.4338726 0 -0.9009742 0.4338726 0 -0.9888312 0.1490398 0 -0.9888312 0.1490398 0 -0.9989929 -0.04487076 -0 -0.9989929 -0.04487076 0 -0.9909506 -0.1342267 0 -0.9909506 -0.1342267 -0 -0.9749242 -0.2225372 0 -0.951058 -0.3090127 0 -0.9749242 -0.2225372 -0 -0.951058 -0.3090127 0 -0.9195319 -0.3930154 0 -0.9195319 -0.3930154 -0 -0.8805955 -0.4738688 0 -0.8805955 -0.4738688 -0 -0.8345656 -0.5509084 0 -0.7818369 -0.623483 0 -0.8345656 -0.5509084 -0 -0.7818369 -0.623483 0 -0.7227892 -0.6910686 0 -0.7227892 -0.6910686 -0 -0.6579435 -0.7530673 0 -0.6579435 -0.7530673 -0 -0.5877798 -0.8090209 0 -0.5877798 -0.8090209 -0 -0.5129063 -0.8584446 0 -0.5129063 -0.8584446 -0 -0.4338848 -0.9009684 0 -0.4338848 -0.9009684 -0 -0.3513712 -0.9362362 0 -0.2660349 -0.9639634 0 -0.3513712 -0.9362362 -0 -0.2660349 -0.9639634 0 -0.1785555 -0.9839299 -0 -0.1785555 -0.9839299 0 -0.08964536 -0.9959737 0 -0.08964536 -0.9959737 0 -0 -1 -0 0 -1 0 0.08964536 -0.9959737 0 0.08964536 -0.9959737 0 0.1785555 -0.9839299 0 0.1785555 -0.9839299 0 0.2660398 -0.9639621 0 0.2660398 -0.9639621 0 0.3513712 -0.9362362 0 0.3513712 -0.9362362 0 0.4338848 -0.9009684 0 0.4338848 -0.9009684 0 0.5128978 -0.8584496 0 0.5128978 -0.8584496 0 0.587789 -0.8090143 0 0.587789 -0.8090143 0 0.657934 -0.7530757 0 0.657934 -0.7530757 0 0.7227988 -0.6910586 0 0.7818275 -0.6234948 0 0.7227988 -0.6910586 0 0.7818275 -0.6234948 0 0.8345746 -0.550895 0 0.8805955 -0.4738688 0 0.8345746 -0.550895 0 0.8805955 -0.4738688 0 0.9195249 -0.3930317 0 0.951058 -0.3090127 0 0.9195249 -0.3930317 0 0.951058 -0.3090127 0 0.9749284 -0.2225189 0 0.9909506 -0.1342267 0 0.9749284 -0.2225189 0 0.9909506 -0.1342267 0 0.9989929 -0.04487076 0 0.9989929 -0.04487076 0 0.9989929 0.04487076 0 0.9989929 0.04487076 0 0.9909508 0.1342254 0 0.9909508 0.1342254 0 0.9749284 0.2225189 0 0.9749284 0.2225189 0 0.951058 0.3090127 0 0.9195234 0.3930352 -0 0.951058 0.3090127 0 0.9195234 0.3930352 0 0.8805977 0.4738647 0 0.8805977 0.4738647 0 0.8345746 0.550895 0 0.8345746 0.550895 0 0.7818275 0.6234948 0 0.7818275 0.6234948 0 0.7227988 0.6910586 0 0.7227988 0.6910586 0 0.657934 0.7530757 0 0.657934 0.7530757 0 0.587789 0.8090143 0 0.587789 0.8090143 0 0.5128978 0.8584496 0 0.5128978 0.8584496 0 0.4338848 0.9009684 0 0.4338848 0.9009684 0 0.3513712 0.9362362 0 0.3513712 0.9362362 0 0.2660398 0.9639621 0 0.2660398 0.9639621 0 0.1785555 0.9839299 0 0.1785555 0.9839299 0 0.08964536 0.9959737 0 0.08964536 0.9959737 0 0 1 0 -0 1 0 -0.08964536 0.9959737 0 -0.08964536 0.9959737 0 -0.1785555 0.9839299 0 -0.1785555 0.9839299 0 -0.2660349 0.9639634 0 -0.2660349 0.9639634 0 -0.3513712 0.9362362 0 -0.3513712 0.9362362 0 -0.4338848 0.9009684 0 -0.4338848 0.9009684 0 -0.5129063 0.8584446 0 -0.5129063 0.8584446 0 -0.5877798 0.8090209 0 -0.5877798 0.8090209 0 -0.6579435 0.7530673 0 -0.6579435 0.7530673 0 -0.7227892 0.6910686 0 -0.7227892 0.6910686 0 -0.7818369 0.623483 0 -0.7818369 0.623483 0 -0.8345656 0.5509084 0 -0.8805977 0.4738647 0 -0.8345656 0.5509084 0 -0.8805977 0.4738647 0 -0.9195305 0.3930189 0 -0.9195305 0.3930189 0 -0.951058 0.3090127 0 -0.951058 0.3090127 0 -0.9749242 0.2225372 0 -0.9749242 0.2225372 0 -0.9909508 0.1342254 0 -0.9909508 0.1342254 0 -0.9989929 0.04487076 0 -0.9989929 0.04487076 0 0 0 1 0 0 1 0 0 1 0 0 1 0 0 1 0 0 1 0 0 1 0 0 1 0 0 1 0 0 1 0 0 1 0 0 1 0 0 1 0 0 1 0 0 1 0 0 1 0 0 1 0 0 1 0 0 1 0 0 1 0 0 1 0 0 1 0 0 1 0 0 1 0 0 1 0 0 1 0 0 1 0 0 1 0 0 1 0 0 1 0 0 1 0 0 1 0 0 1 0 0 1 0 0 1 0 0 1 0 0 1 0 0 1 0 0 1 0 0 1 0 0 1 0 0 1 0 0 1 0 0 1 0 0 1 0 0 1 0 0 1 0 0 1 0 0 1 0 0 1 0 0 1 0 0 1 0 0 1 0 0 1 0 0 1 0 0 1 0 0 1 0 0 1 0 0 1 0 0 1 0 0 1 0 0 1 0 0 1 0 0 1 0 0 1 0 0 1 0 0 1 0 -0 1 0 -0 1 0 -0 1 0 0 1 0 0 1 0 -0 1 0 -0 1 0 0 1 0 0 1 0 0 1 0 -0 1 0 -0 1 0 0 1 0 0 1 0 0 1 0 -0 1 0 0 1 0 0 1 0 0 1 0 0 1 0 0 1 0 -0 1 0 0 1 0 0 1 0 0 1 0 -0 1 0 0 1 0 0 1 0 0 1 0 0 1 0 0 1 0 0 1 0 -0 1 0 0 1 0 0 1 0 0 1 0 0 1 0 -0 1 0 -0 1 0 0 1 0 0 1 0 0 1 0 0 1 0 0 1 0 0 1 0 0 1 0 0 1 0 0 1 0 0 1 0 0 1 0 0 1 0 0 1 0 0 1 0 0 1 0 0 1 0 0 1 0 0 1 0 -0 1 0 -0 1 0 0 1 0 0 1 0 0 1 0 0 1 0 0 1 0 0 1 0 0 1 0 0 1 0 0 1 0 0 1 0 -0 1 0 -0 1 0 -0 1 0 0 1 0 0 1 0 0 1 0 0 1 0 0 1 0 0 1 0 -0 1 0 0 1 0 0 1 0 0 1 0 0 1 0 0 1 0 0 1 0 0 1 0 0 1 0 0 1 0 0 1 0 0 1 0 0 1 0 0 1 0 0 1 0 0 1 0 0 1 0 0 1 0 0 1 0 -0 1 0 0 1 0 0 1 0 0 1 0 0 1 0 0 1 0 0 1 0 0 1 0 0 1 0 -0 1 0 0 1 0 0 1 0 0 1 0 0 1 0 0 1 0 0 1 0 -0 1 0 0 1 0 0 1 0 -0 1 0 0 1 0 0 1 0 -0 1 0 0 1 0 0 1 0 0 1 0 0 1 0 0 1 0 0 1 0 0 1 0 0 1 0 0 1 0 0 1 0 0 1 0 0 1 0 0 1 0 0 1 0 0 1 0 0 1 0 0 1 0 0 1 0 0 1 0 0 1 0 0 1 0 0 1 0 0 1 0 0 1 0 0 1 0 0 1 0 0 1 0 0 1 0 0 1 0 0 1 0 -0 1 0 -0 1 0 0 1 0 0 1 0 0 1 0 0 1 0 0 1 0 0 1 0 0 1 0 0 1 0 0 1 0 0 1 0 0 1 0 -0 1 0 0 1 0 0 1 0 0 1 0 -0 1 0 0 1 0 0 1 0 -0 1 0 0 1 0 -0 1 0 0 1 0 0 1 0 0 1 0 0 1 0 0 1 0 0 1 0 0 1 0 0 1 0 -0 1 0 0 1 0 0 1 0 0 1 0 0 1 0 -0 1 0 0 1 0 0 1 0 -0 1 0 0 1 0 0 1 0 0 1 0 0 1 0 0 1 0 0 1 0 0 1 0 0 1 0 0 1 0 0 1 0 0 1 0 0 1 0 0 1 0 0 1 0 0 1 0 0 1 0 0 1 0 0 1 0 0 1 0 -0 1 0 0 1 0 0 1 0 -0 1 0 0 1 0 0 1 0 0 1 0 0 1 0 0 1 0 0 1 0 -0 1 0 0 1 0 0 1 0 0 1 0 -0 1 0 0 1 0 0 1 0 0 1 0 0 1 0 0 1 0 0 1 0 0 1 0 0 1 0 0 1 0 0 1 0 0 1 0 0 1 0 0 1 0 0 1 0 0 1 0 0 1 0 0 1 0 0 1 0 0 1 0 0 1 0 0 1 0 0 1 0 0 1 0 0 1 0 0 1 0 -0 1 0 0 1 0 0 1 0 0 1 0 0 1 0 0 1 0 0 1 0 -0 1 0 0 1 0 0 1 0 0 1 0 0 1 0 0 1 0 0 1 0 -0 1 0 0 1 0 0 1 0 0 1 0 0 1 0 0 1 0 0 1 0 0 1 0 0 1 0 0 1 0 -0 1 0 0 1 0 0 1 0 0 1 0 0 1 0 -0 1 0 0 1 0 0 1 0 0 1 0 0 1 0 0 1 0 0 1 0 0 1 0 0 1 0 0 1 0 0 1 0 0 1 0 0 1 0 0 1 0 0 1 0 0 1 0 0 1 0 0 1 0 0 1 0 0 1 0 0 1 0 0 1 0 0 1 0 0 1 0 0 1 0 0 1 0 0 1 0 0 1 0 0 1 0 -0 1 0 -0 1 0 0 1 0 0 1 0 0 1 0 -0 1 0 0 1 0 0 1 0 0 1 0 0 1 0 0 1 0 0 1 0 0 1 0 -0 1 0 0 1 0 0 1 0 0 1 0 -0 1 0 0 1 0 -0 1 0 0 1 0 0 1 0 0 1 0 0 1 0 0 1 0 -0 1 0 0 1 0 0 1 0 0 1 0 0 1 0 -0 1 0 0 1 0 0 1 0 -0 1 0 0 1 0 0 1 0 0 1 0 0 1 0 0 1 0 0 1 0 0 1 0 -0 1 0 0 1 0 0 1 0 0 1 0 0 1 0 0 1 0 0 1 0 0 1 0 -0 1 0 0 1 0 0 1 0 0 1 0 0 1 0 0 1 0 -0 1 0 0 1 0 0 1 0 0 1 0 0 1 0 0 1 0 0 1 0 0 1 0 0 1 0 0 1 0 0 1 0 0 1 0 0 1 0 0 1 0 -0 1 0 0 1 0 0 1 0 0 1 0 0 1 0 0 1 0 0 1 0 0 1 0 0 1 0 0 1 0 0 1 0 0 1 0 0 1 0 0 1 0 0 1 0 0 1 0 0 1 0 0 1 0 0 1 0 0 1 0 0 1 0 0 1 0 0 1 0 0 1 0 0 1 0 0 1 0 0 1 0 0 1 0 0 1 0 0 1 0 0 1 0 0 1 0 0 1 0 0 1 0 0 1 0 0 1 0 0 1 0 0 1 0 0 1 0 0 1 0 0 1 0 0 1 0 0 1 0 0 1 0 0 1 0 0 1 0 0 1 0 0 1 0 0 1 0 0 1 0 0 1 0 0 1 0 0 1 0 0 1 0 0 1 0 0 1 0 0 1 0 -0 1 0 0 1 0 0 1 0 0 1 0 0 1 0 0 1 0 0 1 0 0 1 0 0 1 0 0 1 0 0 1 0 0 1 0 0 1 0 0 1 0 0 1 0 0 1 0 0 1 0 0 1 0 0 1 0 0 1 0 0 1 0 0 1 0 0 1 0 0 1 0 0 1 0 0 1 0 -0 1 0 0 1 0 0 1 0 0 1 0 0 1 0 0 1 0 0 1 0 -0 1 0 0 1 0 0 1 0 0 1 0 -0 1 0 0 1 0 0 1 0 0 1 0 0 1 0 0 1 0 0 1 0 0 1 0 0 1 0 0 1 0 0 1 0 0 1 0 0 1 0 0 1 0 0 1 0 0 1 0 0 1 0 0 1 0 0 1 0 0 1 0 0 1 0 0 1 0 0 1 0 0 1 0 0 1 0 0 1 0 0 1 0 0 1 0 0 1 0 0 1 0 0 1 0 -0 1 0 0 1 0 0 1 0 -0 1 0 -0 1 0 0 1 0 0 1 0 0 1 0 0 1 0 0 1 0 0 1 0 0 1 0 0 1 0 0 1 0 0 1 0 0 1 0 0 1 0 0 1 0 0 1 0 0 1 0 0 1 0 0 1 0 0 1 0 0 1 0 0 1 0 -0 1 0 0 1 0 0 1 0 0 1 0 0 1 0 -0 1 0 0 1 0 0 1 0 -0 1 0 0 1 0 0 1 0 0 1 0 -0 1 0 0 1 0 0 1 0 0 1 0 0 1 0 0 1 0 -0 1 0 0 1 0 0 1 0 -0 1 0 0 1 0 -0 1 0 0 1 0 0 1 0 0 1 0 0 1 0 0 1 0 0 1 0 -0 1 0 0 1 0 0 1 0 0 1 0 0 1 0 0 1 0 0 1 0 0 1 0 0 1 0 0 1 0 0 1 0 0 1 0 0 1 0 0 1 0 -0 1 0 0 1 0 0 1 0 0 1 0 0 1 0 0 1 0 0 1 0 0 1 0 0 1 0 0 1 0 0 1 0 0 1 0 0 1 0 0 1 0 0 1 0 0 1 0 0 1 0 0 1 0 0 1 0 0 1 0 0 1 0 0 1 0 0 1 0 0 1 0 0 1 0 0 1 0 0 1 0 0 1 0 0 1 0 -0 1 0 -0 1 0 0 1 0 -0 1 0 -0 1 0 -0 1 0 -0 1 0 0 1 0 0 1 0 0 1 0 0 1 0 0 1 0 0 1 0 0 1 0 0 1 0 0 1 0 0 1 0 0 1 0 0 1 0 0 1 0 0 1 0 0 1 0 0 1 0 0 1 0 0 1 0 0 1 0 0 1 0 0 1 0 -0 1 0 0 1 0 0 1 0 0 1 0 0 1 0 0 1 0 0 1 0 0 1 0 0 1 0 0 1 0 0 1 0 0 1 0 0 1 0 0 1 0 0 1 0 0 1 0 0 1 0 0 1 0 0 1 0 0 1 0 0 1 0 0 1 0 0 1 0 0 1 0 0 1 0 0 1 0 0 1 0 0 1 0 0 1 0 0 1 0 0 1 0 0 1 0 0 1 0 0 1 0 0 1 0 0 1 0 0 1 0 0 1 0 0 1 0 0 1 0 0 1 0 0 1 0 0 1 0 0 1 0 0 1 0 0 1 0 0 1 0 0 1 0 -0 1 0 0 1 0 0 1 0 0 1 0 0 1 0 0 1 0 -0 1 0 0 1 0 0 1 0 0 1 0 0 1 0 0 1 0 0 1 0 0 1 0 0 1 0 0 1 0 -0 1 0 0 1 0 0 1 0 -0 1 0 0 1 0 -0 1 0 -0 1 0 -0 1 0 -0 1 0 -0 1 0 -0 1 0 -0 1 0 -0 1 0 -0 1 0 -0 1 0 -0 1 0 -0 1 0 0 1 0 0 1 0 0 1 -0 0 1 0 0 1 0 0 1 0 0 1 0 0 1 0 0 1 0 0 1 0 0 1 0 0 1 0 0 1 -0 0 1 0 0 1 0 0 1 0 0 1 0 0 1 0 0 1 0 0 1 0 0 1 0 0 1 0 0 1 0 0 1 0 0 1 0 0 1 0 0 1 0 0 1 0 0 1 0 0 1 0 0 1 0 0 1 0 0 1 0 0 1 0 0 1 0 0 1 0 0 1 0 0 1 0 0 1 0 0 1 0 -0 1 0 0 1 0 0 -1 0 0 -1 0 0 -1 0 0 -1 0 0 -1 0 -0 -1 0 0 -1 0 0 -1 0 0 -1 0 0 -1 0 0 -1 0 0 -1 0 -0 -1 0 0 -1 0 0 -1 0 0 -1 0 0 -1 0 0 -1 0 0 -1 0 -0 -1 0 0 -1 0 0 -1 0 0 -1 0 0 -1 0 -0 -1 0 0 -1 0 -0 -1 0 0 -1 0 0 -1 0 0 -1 0 0 -1 0 0 -1 0 0 -1 0 0 -1 0 -0 -1 0 0 -1 0 0 -1 0 0 -1 0 0 -1 0 -0 -1 0 0 -1 0 -0 -1 0 0 -1 0 0 -1 0 0 -1 0 0 -1 0 0 -1 0 0 -1 0 -0 -1 0 0 -1 0 0 -1 0 0 -1 0 0 -1 0 0 -1 0 0 -1 0 0 -1 0 0 -1 0 0 -1 0 0 -1 0 0 -1 0 0 -1 0 0 -1 0 0 -1 0 0 -1 0 0 -1 0 -0 -1 0 0 -1 0 0 -1 0 0 -1 0 0 -1 0 -0 -1 0 -0 -1 0 0 -1 0 0 -1 0 -0 -1 0 -0 -1 0 -0 -1 0 0 -1 0 0 -1 0 0 -1 0 -0 -1 0 0 -1 0 -0 -1 0 0 -1 0 0 -1 0 0 -1 0 0 -1 0 0 -1 0 -0 -1 0 0 -1 0 0 -1 0 0 -1 0 -0 -1 0 -0 -1 0 0 -1 0 0 -1 0 0 -1 0 -0 -1 0 0 -1 0 -0 -1 0 -0 -1 0 0 -1 0 0 -1 0 -0 -1 0 0 -1 0 0 -1 0 0 -1 0 0 -1 0 0 -1 0 0 -1 0 0 -1 0 0 -1 0 0 -1 0 0 -1 0 0 -1 0 0 -1 0 -0 -1 0 0 -1 0 0 -1 0 0 -1 0 -0 -1 0 0 -1 0 0 -1 0 -0 -1 0 0 -1 0 0 -1 0 0 -1 0 0 -1 0 0 -1 0 0 -1 0 0 -1 0 0 -1 0 -0 -1 0 0 -1 0 0 -1 0 -0 -1 0 0 -1 0 0 -1 0 0 -1 0 0 -1 0 0 -1 0 0 -1 0 0 -1 0 0 -1 0 -0 -1 0 0 -1 0 0 -1 0 0 -1 0 0 -1 0 0 -1 0 0 -1 0 0 -1 0 0 -1 0 0 -1 0 0 -1 0 0 -1 0 0 -1 0 0 -1 0 0 -1 0 0 -1 0 0 -1 0 -0 -1 0 0 -1 0 0 -1 0 -0 -1 0 0 -1 0 0 -1 0 0 -1 0 0 -1 0 0 -1 0 -0 -1 0 0 -1 0 0 -1 0 -0 -1 0 0 -1 0 0 -1 0 0 -1 0 0 -1 0 0 -1 0 -0 -1 0 -0 -1 0 0 -1 0 0 -1 0 -0 -1 0 0 -1 0 0 -1 0 -0 -1 0 0 -1 0 0 -1 0 0 -1 0 0 -1 0 -0 -1 0 0 -1 0 0 -1 0 0 -1 0 -0 -1 0 0 -1 0 0 -1 0 0 -1 0 0 -1 0 0 -1 0 0 -1 0 0 -1 0 0 -1 0 -0 -1 0 0 -1 0 0 -1 0 0 -1 0 0 -1 0 0 -1 0 0 -1 0 0 -1 0 0 -1 0 0 -1 0 0 -1 0 0 -1 0 0 -1 0 -0 -1 0 0 -1 0 0 -1 0 0 -1 0 0 -1 0 0 -1 0 0 -1 0 0 -1 0 0 -1 0 0 -1 0 0 -1 0 0 -1 0 -0 -1 0 0 -1 0 0 -1 0 0 -1 0 -0 -1 0 0 -1 0 -0 -1 0 -0 -1 0 0 -1 0 -0 -1 0 -0 -1 0 0 -1 0 0 -1 0 -0 -1 0 -0 -1 0 0 -1 0 0 -1 0 -0 -1 0 -0 -1 0 0 -1 0 0 -1 0 0 -1 0 0 -1 0 -0 -1 0 0 -1 0 -0 -1 0 0 -1 0 -0 -1 0 0 -1 0 0 -1 0 0 -1 0 0 -1 0 0 -1 0 -0 -1 0 0 -1 0 0 -1 0 -0 -1 0 0 -1 0 -0 -1 0 0 -1 0 0 -1 0 0 -1 0 0 -1 0 0 -1 0 0 -1 0 0 -1 0 -0 -1 0 0 -1 0 -0 -1 0 0 -1 0 -0 -1 0 0 -1 0 0 -1 0 0 -1 0 0 -1 0 0 -1 0 0 -1 0 -0 -1 0 0 -1 0 0 -1 0 0 -1 0 -0 -1 0 0 -1 0 0 -1 0 0 -1 0 0 -1 0 0 -1 0 0 -1 0 0 -1 0 0 -1 0 0 -1 0 0 -1 0 -0 -1 0 0 -1 0 0 -1 0 -0 -1 0 0 -1 0 0 -1 0 0 -1 0 0 -1 0 -0 -1 0 0 -1 0 0 -1 0 0 -1 0 0 -1 0 0 -1 0 -0 -1 0 0 -1 0 0 -1 0 0 -1 0 0 -1 0 0 -1 0 -0 -1 0 0 -1 0 -0 -1 0 0 -1 0 0 -1 0 0 -1 0 0 -1 0 -0 -1 0 0 -1 0 -0 -1 0 -0 -1 0 0 -1 0 0 -1 0 -0 -1 0 0 -1 0 0 -1 0 0 -1 0 -0 -1 0 0 -1 0 -0 -1 0 0 -1 0 0 -1 0 0 -1 0 0 -1 0 -0 -1 0 0 -1 0 -0 -1 0 0 -1 0 0 -1 0 0 -1 0 0 -1 0 -0 -1 0 0 -1 0 0 -1 0 0 -1 0 0 -1 0 0 -1 0 0 -1 0 0 -1 0 0 -1 0 -0 -1 0 0 -1 0 0 -1 0 0 -1 0 0 -1 0 0 -1 0 0 -1 0 0 -1 0 0 -1 0 0 -1 0 0 -1 0 -0 -1 0 -0 -1 0 0 -1 0 0 -1 0 0 -1 0 0 -1 0 0 -1 0 -0 -1 0 0 -1 0 0 -1 0 0 -1 0 0 -1 0 0 -1 0 -0 -1 0 0 -1 0 -0 -1 0 0 -1 0 0 -1 0 0 -1 0 -0 -1 0 0 -1 0 -0 -1 0 -0 -1 0 0 -1 0 0 -1 0 0 -1 0 0 -1 0 -0 -1 0 -0 -1 0 0 -1 0 0 -1 0 0 -1 0 -0 -1 0 0 -1 0 0 -1 0 -0 -1 0 0 -1 0 0 -1 0 0 -1 0 0 -1 0 0 -1 0 0 -1 0 0 -1 0 -0 -1 0 0 -1 0 0 -1 0 0 -1 0 0 -1 0 0 -1 0 0 -1 0 0 -1 0 -0 -1 0 0 -1 0 0 -1 0 0 -1 0 0 -1 0 0 -1 0 -0 -1 0 0 -1 0 0 -1 0 0 -1 0 0 -1 0 0 -1 0 -0 -1 0 0 -1 0 0 -1 0 0 -1 0 0 -1 0 -0 -1 0 0 -1 0 0 -1 0 -0 -1 0 0 -1 0 -0 -1 0 0 -1 0 0 -1 0 0 -1 0 0 -1 0 0 -1 0 0 -1 0 -0 -1 0 0 -1 0 0 -1 0 0 -1 0 0 -1 0 0 -1 0 -0 -1 0 0 -1 0 0 -1 0 0 -1 0 0 -1 0 0 -1 0 0 -1 0 -0 -1 0 0 -1 0 0 -1 0 0 -1 0 0 -1 0 0 -1 0 0 -1 0 0 -1 0 0 -1 0 0 -1 0 0 -1 0 0 -1 0 0 -1 0 0 -1 0 -0 -1 0 0 -1 0 0 -1 0 0 -1 0 0 -1 0 -0 -1 0 0 -1 0 0 -1 0 0 -1 0 0 -1 0 0 -1 0 0 -1 0 0 -1 0 -0 -1 0 0 -1 0 -0 -1 0 0 -1 0 0 -1 0 0 -1 0 0 -1 0 0 -1 0 0 -1 0 -0 -1 0 0 -1 0 0 -1 0 0 -1 0 0 -1 0 0 -1 0 -0 -1 0 0 -1 0 0 -1 0 0 -1 0 -0 -1 0 0 -1 0 0 -1 0 0 -1 0 -0 -1 0 0 -1 0 0 -1 0 0 -1 0 0 -1 0 0 -1 0 0 -1 0 0 -1 0 -0 -1 0 0 -1 0 0 -1 0 -0 -1 0 0 -1 0 -0 -1 0 0 -1 0 0 -1 0 0 -1 0 0 -1 0 -0 -1 0 -0 -1 0 0 -1 0 0 -1 0 -0 -1 0 0 -1 0 -0 -1 0 0 -1 0 0 -1 0 0 -1 0 -0 -1 0 0 -1 0 0 -1 0 -0 -1 0 -0 -1 0 0 -1 0 0 -1 0 0 -1 0 0 -1 0 0 -1 0 0 -1 0 0 -1 0 -0 -1 0 0 -1 0 0 -1 0 0 -1 0 0 -1 0 0 -1 0 0 -1 0 0 -1 0 -0 -1 0 0 -1 0 0 -1 0 0 -1 0 0 -1 0 0 -1 0 -0 -1 0 -0 -1 0 0 -1 0 0 -1 0 0 -1 0 -0 -1 0 0 -1 0 0 -1 0 0 -1 0 0 -1 0 -0 -1 0 0 -1 0 0 -1 0 0 -1 0 -0 -1 0 0 -1 0 0 -1 0 0 -1 0 0 -1 0 0 -1 0 0 -1 0 0 -1 0 -0 -1 0 0 -1 0 -0 -1 0 0 -1 0 0 -1 0 0 -1 0 0 -1 0 -0 -1 0 0 -1 0 -0 -1 0 -0 -1 0 0 -1 0 0 -1 0 0 -1 0 -0 -1 0 0 -1 0 0 -1 0 0 -1 0 0 -1 0 -0 -1 0 -0 -1 0 0 -1 0 0 -1 0 -0 -1 0 0 -1 0 -0 -1 0 0 -1 0 0 -1 0 0 -1 0 0 -1 0 0 -1 0 0 -1 0 -0 -1 0 0 -1 0 0 -1 0 0 -1 0 0 -1 0 0 -1 0 0 -1 0 0 -1 0 0 -1 0 0 -1 0 0 -1 0 0 -1 0 0 -1 0 0 -1 0 -0 -1 0 0 -1 0 0 -1 0 -0 -1 0 0 -1 0 0 -1 0 -0 -1 0 0 -1 0 0 -1 0 0 -1 0 -0 -1 0 0 -1 0 0 -1 0 0 -1 0 0 -1 0 0 -1 0 0 -1 0 0 -1 0 0 -1 0 0 -1 0 0 -1 0 0 -1 0 0 -1 0 0 -1 0 0 -1 0 0 -1 0 0 -1 0 0 -1 0 0 -1 0 0 -1 0 0 -1 0 0 -1 0 0 -1 0 0 -1 0 0 -1 0 0 -1 0 0 -1 0 -0 -1 0 0 -1 0 0 -1 0 0 -1 0 0 -1 0 -0 -1 0 0 -1 0 -0 -1 0 0 -1 0 0 -1 0 -0 -1 0 0 -1 0 -0 -1 0 0 -1 0 -0 -1 0 0 -1 0 -0 -1 0 -0 -1 0 -0 -1 0 -0 -1 0 0 -1 0 -0 -1 0 -0 -1 0 -0 -1 0 0 -1 0 0 -1 0 0 -1 0 -0 -1 0 0 -1 0 0 -1 0 0 -1 0 0 -1 0 0 -1 0 0 -1 0 0 -1 0 0 -1 0 0 -1 0 0 -1 0 0 -1 0 0 -1 0 0 -1 0 0 -1 0 0 -1 0 0 -1 0 0 -1 0 0 -1 0 0 -1 0 0 -1 0 0 -1 0 0 -1 0 0 -1 0 0 -1 0 0 -1 0 0 -1 0 0 -1 0 0 -1 0 0 -1 0 0 -1 0 0 -1 0 -0 -1 0 0 -1 0 0 -1 0 0 -1 0 -0 -1 0 0 -1 0 -0 -1 0 0 -1 0 -0 -1 0 0 -1 0 0 -1 0 0 -1 0 -0 -1 0 0 -1 0 -0 -1 0 0 -1 0 0 -1 0 0 -1 0 0 -1 0 0 -1 0 -0 -1 0 0 -1 0 0 -1 0 -0 -1 0 -0 -1 0 0 -1 0 -0 -1 0 -0 -1 0 0 -1 0 -0 -1 0 0 -1 0 0 -1 0 0 -1 0 0 -1 0 0 -1 0 0 -1 0 0 -1 0 0 -1 0 0 -1 0 0 -1 0 0 -1 0 0 -1 0 -0 -1 0 0 -1 0 0 -1 0 0 -1 0 0 -1 0 0 -1 0 0 -1 0 0 -1 0 0 -1 0 0 -1 0 0 -1 0 0 -1 0 0 -1 0 0 -1 0 0 -1 0 0 -1 0 0 -1 0 0 -1 0 0 -1 0 0 -1 0 0 -1 0 0 -1 0 0 -1 0 0 -1 0 0 -1 0 0 -1 0 0 -1 0 0 -1 0 0 -1 0 0 -1 0 0 -1 0 0 -1 0 0 -1 0 0 -1 0 0 -1 0 0 -1 0 0 -1 0 0 -1 0 0 -1 0 -0 -1 0 -0 -1 0 0 -1</float_array>
          <technique_common>
            <accessor count="3164" source="#cubenormals-array1-array" stride="3">
              <param type="float" name="X" />
              <param type="float" name="Y" />
              <param type="float" name="Z" />
            </accessor>
          </technique_common>
        </source>
        <vertices id="cubeverts-array1-vertices">
          <input semantic="POSITION" source="#cubeverts-array1" />
        </vertices>
        <triangles count="3164" material="ref_Pcb_6fb0">
          <input offset="0" semantic="VERTEX" source="#cubeverts-array1-vertices" />
          <input offset="1" semantic="NORMAL" source="#cubenormals-array1" />
          <p>0 0 1 0 2 0 0 1 2 1 3 1 4 2 3 2 5 2 4 3 0 3 3 3 6 4 5 4 7 4 6 5 4 5 5 5 8 6 7 6 9 6 8 7 6 7 7 7 10 8 9 8 11 8 10 9 8 9 9 9 12 10 11 10 13 10 12 11 10 11 11 11 14 12 13 12 15 12 14 13 12 13 13 13 16 14 15 14 17 14 16 15 14 15 15 15 18 16 16 16 17 16 18 17 17 17 19 17 20 18 19 18 21 18 20 19 18 19 19 19 22 20 21 20 23 20 22 21 20 21 21 21 24 22 23 22 25 22 24 23 22 23 23 23 26 24 25 24 27 24 26 25 27 25 28 25 26 26 24 26 25 26 29 27 26 27 28 27 30 28 28 28 31 28 30 29 29 29 28 29 32 30 31 30 33 30 32 31 30 31 31 31 34 32 33 32 35 32 34 33 35 33 36 33 34 34 32 34 33 34 37 35 36 35 38 35 37 36 34 36 36 36 39 37 37 37 38 37 40 38 38 38 41 38 40 39 39 39 38 39 42 40 41 40 43 40 42 41 43 41 44 41 42 42 40 42 41 42 45 43 42 43 44 43 46 44 44 44 47 44 46 45 47 45 48 45 46 46 45 46 44 46 49 47 48 47 50 47 49 48 46 48 48 48 51 49 49 49 50 49 52 50 50 50 53 50 52 51 51 51 50 51 54 52 53 52 55 52 54 53 55 53 56 53 54 54 52 54 53 54 57 55 54 55 56 55 58 56 56 56 59 56 58 57 59 57 60 57 58 58 57 58 56 58 61 59 58 59 60 59 62 60 60 60 63 60 62 61 63 61 64 61 62 62 61 62 60 62 65 63 62 63 64 63 1 64 66 64 2 64 2 65 66 65 67 65 68 66 65 66 64 66 68 67 64 67 69 67 66 68 70 68 67 68 67 69 70 69 71 69 72 70 68 70 69 70 72 71 69 71 73 71 74 72 73 72 75 72 74 73 72 73 73 73 76 74 75 74 77 74 76 75 74 75 75 75 78 76 77 76 79 76 78 77 76 77 77 77 80 78 79 78 81 78 80 79 78 79 79 79 82 80 81 80 83 80 82 81 80 81 81 81 84 82 83 82 85 82 84 83 85 83 86 83 84 84 82 84 83 84 87 85 84 85 86 85 88 86 87 86 86 86 88 87 86 87 89 87 90 88 89 88 91 88 90 89 88 89 89 89 90 90 91 90 92 90 93 91 90 91 92 91 94 92 92 92 95 92 94 93 95 93 96 93 94 94 93 94 92 94 97 95 94 95 96 95 98 96 96 96 99 96 98 97 97 97 96 97 100 98 99 98 101 98 100 99 98 99 99 99 102 100 101 100 103 100 102 101 100 101 101 101 104 102 103 102 105 102 104 103 102 103 103 103 106 104 105 104 107 104 106 105 104 105 105 105 108 106 107 106 109 106 108 107 106 107 107 107 110 108 109 108 111 108 110 109 108 109 109 109 112 110 111 110 113 110 112 111 110 111 111 111 114 112 113 112 115 112 114 113 112 113 113 113 116 114 115 114 117 114 116 115 114 115 115 115 118 116 117 116 119 116 118 117 116 117 117 117 120 118 119 118 121 118 120 119 118 119 119 119 122 120 121 120 123 120 122 121 123 121 124 121 122 122 120 122 121 122 125 123 122 123 124 123 126 124 124 124 127 124 126 125 127 125 128 125 126 126 125 126 124 126 129 127 128 127 130 127 129 128 126 128 128 128 131 129 129 129 130 129 132 130 130 130 133 130 132 131 133 131 134 131 132 132 131 132 130 132 135 133 132 133 134 133 70 134 136 134 71 134 71 135 136 135 137 135 138 136 135 136 134 136 138 137 134 137 139 137 136 138 138 138 139 138 136 139 139 139 137 139 140 140 141 140 142 140 142 141 141 141 143 141 143 142 144 142 145 142 141 143 144 143 143 143 145 144 146 144 147 144 147 145 146 145 148 145 144 146 146 146 145 146 146 147 149 147 148 147 148 148 150 148 151 148 149 149 150 149 148 149 151 150 152 150 153 150 150 151 152 151 151 151 153 152 154 152 155 152 155 153 154 153 156 153 152 154 154 154 153 154 154 155 157 155 156 155 156 156 158 156 159 156 157 157 158 157 156 157 159 158 160 158 161 158 158 159 160 159 159 159 161 160 162 160 163 160 160 161 162 161 161 161 163 162 164 162 165 162 162 163 164 163 163 163 165 164 166 164 167 164 164 165 166 165 165 165 167 166 168 166 169 166 169 167 168 167 170 167 166 168 168 168 167 168 168 169 171 169 170 169 171 170 172 170 170 170 170 171 172 171 173 171 173 172 172 172 174 172 172 173 175 173 174 173 175 174 176 174 174 174 174 175 176 175 177 175 177 176 178 176 179 176 176 177 178 177 177 177 178 178 180 178 179 178 179 179 180 179 181 179 181 180 182 180 183 180 180 181 182 181 181 181 183 182 184 182 185 182 182 183 184 183 183 183 185 184 186 184 187 184 184 185 186 185 185 185 187 186 188 186 189 186 186 187 188 187 187 187 189 188 190 188 191 188 188 189 190 189 189 189 191 190 192 190 193 190 190 191 192 191 191 191 193 192 194 192 195 192 195 193 194 193 196 193 192 194 194 194 193 194 194 195 197 195 196 195 196 196 198 196 199 196 199 197 198 197 200 197 197 198 198 198 196 198 198 199 201 199 200 199 200 200 202 200 203 200 203 201 202 201 204 201 201 202 202 202 200 202 202 203 205 203 204 203 204 204 206 204 207 204 207 205 206 205 208 205 205 206 206 206 204 206 206 207 209 207 208 207 208 208 210 208 211 208 209 209 210 209 208 209 211 210 212 210 213 210 210 211 212 211 211 211 213 212 214 212 215 212 212 213 214 213 213 213 215 214 216 214 217 214 214 215 216 215 215 215 217 216 218 216 219 216 219 217 218 217 220 217 216 218 218 218 217 218 218 219 221 219 220 219 221 220 222 220 220 220 220 221 222 221 223 221 222 222 224 222 223 222 223 223 224 223 225 223 224 224 226 224 225 224 225 225 226 225 227 225 226 226 228 226 227 226 227 227 228 227 229 227 228 228 230 228 229 228 229 229 230 229 231 229 230 230 232 230 231 230 231 231 232 231 233 231 232 232 234 232 233 232 233 233 234 233 235 233 234 234 236 234 235 234 235 235 236 235 237 235 236 236 238 236 237 236 237 237 238 237 239 237 238 238 240 238 239 238 239 239 240 239 241 239 240 240 242 240 241 240 241 241 242 241 243 241 243 242 244 242 245 242 242 243 244 243 243 243 245 244 246 244 247 244 244 245 246 245 245 245 247 246 248 246 249 246 246 247 248 247 247 247 249 248 250 248 251 248 248 249 250 249 249 249 251 250 252 250 253 250 250 251 252 251 251 251 253 252 254 252 255 252 252 253 254 253 253 253 255 254 256 254 257 254 254 255 256 255 255 255 257 256 258 256 259 256 256 257 258 257 257 257 259 258 260 258 261 258 258 259 260 259 259 259 261 260 262 260 263 260 260 261 262 261 261 261 263 262 264 262 265 262 262 263 264 263 263 263 265 264 266 264 267 264 264 265 266 265 265 265 267 266 268 266 269 266 269 267 268 267 270 267 266 268 268 268 267 268 268 269 271 269 270 269 271 270 272 270 270 270 270 271 272 271 273 271 272 272 274 272 273 272 273 273 274 273 275 273 275 274 274 274 276 274 274 275 277 275 276 275 277 276 278 276 276 276 276 277 278 277 279 277 278 278 140 278 279 278 279 279 140 279 142 279 280 280 281 280 282 280 282 281 281 281 283 281 283 282 284 282 285 282 281 283 284 283 283 283 285 284 286 284 287 284 284 285 286 285 285 285 287 286 288 286 289 286 286 287 288 287 287 287 289 288 290 288 291 288 291 289 290 289 292 289 288 290 290 290 289 290 290 291 293 291 292 291 292 292 294 292 295 292 293 293 294 293 292 293 295 294 296 294 297 294 294 295 296 295 295 295 297 296 298 296 299 296 296 297 298 297 297 297 299 298 300 298 301 298 298 299 300 299 299 299 301 300 302 300 303 300 300 301 302 301 301 301 303 302 304 302 305 302 302 303 304 303 303 303 305 304 306 304 307 304 304 305 306 305 305 305 306 306 308 306 307 306 307 307 308 307 309 307 308 308 310 308 309 308 309 309 310 309 311 309 311 310 310 310 312 310 310 311 313 311 312 311 313 312 314 312 312 312 312 313 314 313 315 313 314 314 316 314 315 314 315 315 316 315 317 315 317 316 318 316 319 316 316 317 318 317 317 317 319 318 318 318 320 318 318 319 321 319 320 319 320 320 280 320 282 320 321 321 280 321 320 321 322 322 323 322 324 322 324 323 323 323 325 323 325 324 326 324 327 324 323 325 326 325 325 325 327 326 328 326 329 326 326 327 328 327 327 327 329 328 330 328 331 328 328 329 330 329 329 329 331 330 332 330 333 330 333 331 332 331 334 331 330 332 332 332 331 332 332 333 335 333 334 333 334 334 336 334 337 334 335 335 336 335 334 335 337 336 338 336 339 336 336 337 338 337 337 337 339 338 340 338 341 338 338 339 340 339 339 339 341 340 342 340 343 340 340 341 342 341 341 341 343 342 344 342 345 342 342 343 344 343 343 343 345 344 346 344 347 344 344 345 346 345 345 345 347 346 348 346 349 346 346 347 348 347 347 347 348 348 350 348 349 348 349 349 350 349 351 349 350 350 352 350 351 350 351 351 352 351 353 351 353 352 352 352 354 352 352 353 355 353 354 353 355 354 356 354 354 354 354 355 356 355 357 355 356 356 358 356 357 356 357 357 358 357 359 357 359 358 360 358 361 358 358 359 360 359 359 359 361 360 360 360 362 360 360 361 363 361 362 361 362 362 322 362 324 362 363 363 322 363 362 363 364 364 365 364 366 364 366 365 365 365 367 365 367 366 368 366 369 366 365 367 368 367 367 367 369 368 370 368 371 368 368 369 370 369 369 369 371 370 372 370 373 370 370 371 372 371 371 371 373 372 374 372 375 372 375 373 374 373 376 373 372 374 374 374 373 374 374 375 377 375 376 375 376 376 378 376 379 376 377 377 378 377 376 377 379 378 380 378 381 378 378 379 380 379 379 379 381 380 382 380 383 380 380 381 382 381 381 381 383 382 384 382 385 382 382 383 384 383 383 383 385 384 386 384 387 384 384 385 386 385 385 385 387 386 388 386 389 386 386 387 388 387 387 387 389 388 390 388 391 388 388 389 390 389 389 389 390 390 392 390 391 390 391 391 392 391 393 391 392 392 394 392 393 392 393 393 394 393 395 393 395 394 394 394 396 394 394 395 397 395 396 395 397 396 398 396 396 396 396 397 398 397 399 397 398 398 400 398 399 398 399 399 400 399 401 399 401 400 402 400 403 400 400 401 402 401 401 401 403 402 402 402 404 402 402 403 405 403 404 403 404 404 364 404 366 404 405 405 364 405 404 405 406 406 407 406 408 406 408 407 407 407 409 407 409 408 410 408 411 408 407 409 410 409 409 409 411 410 412 410 413 410 410 411 412 411 411 411 413 412 414 412 415 412 412 413 414 413 413 413 415 414 416 414 417 414 417 415 416 415 418 415 414 416 416 416 415 416 416 417 419 417 418 417 418 418 420 418 421 418 419 419 420 419 418 419 421 420 422 420 423 420 420 421 422 421 421 421 423 422 424 422 425 422 422 423 424 423 423 423 425 424 426 424 427 424 424 425 426 425 425 425 427 426 428 426 429 426 426 427 428 427 427 427 429 428 430 428 431 428 428 429 430 429 429 429 431 430 432 430 433 430 430 431 432 431 431 431 432 432 434 432 433 432 433 433 434 433 435 433 434 434 436 434 435 434 435 435 436 435 437 435 437 436 436 436 438 436 436 437 439 437 438 437 439 438 440 438 438 438 438 439 440 439 441 439 440 440 442 440 441 440 441 441 442 441 443 441 443 442 444 442 445 442 442 443 444 443 443 443 445 444 444 444 446 444 444 445 447 445 446 445 446 446 406 446 408 446 447 447 406 447 446 447 448 448 449 448 450 448 450 449 449 449 451 449 451 450 452 450 453 450 449 451 452 451 451 451 453 452 454 452 455 452 452 453 454 453 453 453 455 454 456 454 457 454 454 455 456 455 455 455 457 456 458 456 459 456 459 457 458 457 460 457 456 458 458 458 457 458 458 459 461 459 460 459 460 460 462 460 463 460 461 461 462 461 460 461 463 462 464 462 465 462 462 463 464 463 463 463 465 464 466 464 467 464 464 465 466 465 465 465 467 466 468 466 469 466 466 467 468 467 467 467 469 468 470 468 471 468 468 469 470 469 469 469 471 470 472 470 473 470 470 471 472 471 471 471 473 472 474 472 475 472 472 473 474 473 473 473 474 474 476 474 475 474 475 475 476 475 477 475 476 476 478 476 477 476 477 477 478 477 479 477 479 478 478 478 480 478 478 479 481 479 480 479 481 480 482 480 480 480 480 481 482 481 483 481 482 482 484 482 483 482 483 483 484 483 485 483 485 484 486 484 487 484 484 485 486 485 485 485 487 486 486 486 488 486 486 487 489 487 488 487 488 488 448 488 450 488 489 489 448 489 488 489 490 490 491 490 492 490 492 491 491 491 493 491 493 492 494 492 495 492 491 493 494 493 493 493 495 494 496 494 497 494 494 495 496 495 495 495 497 496 498 496 499 496 496 497 498 497 497 497 499 498 500 498 501 498 501 499 500 499 502 499 498 500 500 500 499 500 500 501 503 501 502 501 502 502 504 502 505 502 503 503 504 503 502 503 505 504 506 504 507 504 504 505 506 505 505 505 507 506 508 506 509 506 506 507 508 507 507 507 509 508 510 508 511 508 508 509 510 509 509 509 511 510 512 510 513 510 510 511 512 511 511 511 513 512 514 512 515 512 512 513 514 513 513 513 515 514 516 514 517 514 514 515 516 515 515 515 516 516 518 516 517 516 517 517 518 517 519 517 518 518 520 518 519 518 519 519 520 519 521 519 521 520 520 520 522 520 520 521 523 521 522 521 523 522 524 522 522 522 522 523 524 523 525 523 524 524 526 524 525 524 525 525 526 525 527 525 527 526 528 526 529 526 526 527 528 527 527 527 529 528 528 528 530 528 528 529 531 529 530 529 530 530 490 530 492 530 531 531 490 531 530 531 532 532 533 532 534 532 534 533 533 533 535 533 535 534 536 534 537 534 533 535 536 535 535 535 537 536 538 536 539 536 536 537 538 537 537 537 539 538 540 538 541 538 538 539 540 539 539 539 541 540 542 540 543 540 543 541 542 541 544 541 540 542 542 542 541 542 542 543 545 543 544 543 544 544 546 544 547 544 545 545 546 545 544 545 547 546 548 546 549 546 546 547 548 547 547 547 549 548 550 548 551 548 548 549 550 549 549 549 551 550 552 550 553 550 550 551 552 551 551 551 553 552 554 552 555 552 552 553 554 553 553 553 555 554 556 554 557 554 554 555 556 555 555 555 557 556 558 556 559 556 556 557 558 557 557 557 558 558 560 558 559 558 559 559 560 559 561 559 560 560 562 560 561 560 561 561 562 561 563 561 563 562 562 562 564 562 562 563 565 563 564 563 565 564 566 564 564 564 564 565 566 565 567 565 566 566 568 566 567 566 567 567 568 567 569 567 569 568 570 568 571 568 568 569 570 569 569 569 571 570 570 570 572 570 570 571 573 571 572 571 572 572 532 572 534 572 573 573 532 573 572 573 574 574 575 574 576 574 576 575 575 575 577 575 577 576 578 576 579 576 575 577 578 577 577 577 579 578 580 578 581 578 578 579 580 579 579 579 581 580 582 580 583 580 580 581 582 581 581 581 583 582 584 582 585 582 582 583 584 583 583 583 585 584 586 584 587 584 584 585 586 585 585 585 587 586 588 586 589 586 586 587 588 587 587 587 589 588 590 588 591 588 588 589 590 589 589 589 591 590 592 590 593 590 590 591 592 591 591 591 593 592 594 592 595 592 592 593 594 593 593 593 594 594 596 594 595 594 595 595 596 595 597 595 596 596 598 596 597 596 597 597 598 597 599 597 598 598 600 598 599 598 599 599 600 599 601 599 601 600 602 600 603 600 600 601 602 601 601 601 603 602 602 602 604 602 602 603 605 603 604 603 604 604 606 604 607 604 605 605 606 605 604 605 607 606 608 606 609 606 609 607 608 607 610 607 606 608 608 608 607 608 608 609 611 609 610 609 611 610 612 610 610 610 610 611 612 611 613 611 613 612 612 612 614 612 614 613 615 613 616 613 612 614 615 614 614 614 615 615 617 615 616 615 616 616 618 616 619 616 619 617 618 617 620 617 617 618 618 618 616 618 620 619 621 619 622 619 618 620 621 620 620 620 621 621 623 621 622 621 622 622 624 622 625 622 623 623 624 623 622 623 625 624 574 624 576 624 624 625 574 625 625 625 626 626 627 626 628 626 628 627 627 627 629 627 629 628 630 628 631 628 627 629 630 629 629 629 631 630 632 630 633 630 630 631 632 631 631 631 633 632 634 632 635 632 632 633 634 633 633 633 635 634 636 634 637 634 634 635 636 635 635 635 637 636 638 636 639 636 636 637 638 637 637 637 639 638 640 638 641 638 638 639 640 639 639 639 641 640 642 640 643 640 640 641 642 641 641 641 643 642 644 642 645 642 642 643 644 643 643 643 645 644 646 644 647 644 644 645 646 645 645 645 646 646 648 646 647 646 647 647 648 647 649 647 648 648 650 648 649 648 649 649 650 649 651 649 650 650 652 650 651 650 651 651 652 651 653 651 653 652 654 652 655 652 652 653 654 653 653 653 655 654 654 654 656 654 654 655 657 655 656 655 656 656 658 656 659 656 657 657 658 657 656 657 659 658 660 658 661 658 661 659 660 659 662 659 658 660 660 660 659 660 660 661 663 661 662 661 663 662 664 662 662 662 662 663 664 663 665 663 665 664 664 664 666 664 666 665 667 665 668 665 664 666 667 666 666 666 667 667 669 667 668 667 668 668 670 668 671 668 671 669 670 669 672 669 669 670 670 670 668 670 672 671 673 671 674 671 670 672 673 672 672 672 673 673 675 673 674 673 674 674 676 674 677 674 675 675 676 675 674 675 677 676 626 676 628 676 676 677 626 677 677 677 678 678 679 678 680 678 680 679 679 679 681 679 681 680 682 680 683 680 679 681 682 681 681 681 683 682 684 682 685 682 682 683 684 683 683 683 685 684 686 684 687 684 684 685 686 685 685 685 687 686 688 686 689 686 689 687 688 687 690 687 686 688 688 688 687 688 688 689 691 689 690 689 690 690 692 690 693 690 691 691 692 691 690 691 693 692 694 692 695 692 692 693 694 693 693 693 695 694 696 694 697 694 694 695 696 695 695 695 697 696 698 696 699 696 696 697 698 697 697 697 699 698 700 698 701 698 698 699 700 699 699 699 701 700 702 700 703 700 700 701 702 701 701 701 703 702 704 702 705 702 702 703 704 703 703 703 704 704 706 704 705 704 705 705 706 705 707 705 706 706 708 706 707 706 707 707 708 707 709 707 709 708 708 708 710 708 708 709 711 709 710 709 711 710 712 710 710 710 710 711 712 711 713 711 712 712 714 712 713 712 713 713 714 713 715 713 715 714 716 714 717 714 714 715 716 715 715 715 717 716 716 716 718 716 716 717 719 717 718 717 718 718 678 718 680 718 719 719 678 719 718 719 720 720 721 720 722 720 722 721 721 721 723 721 723 722 724 722 725 722 721 723 724 723 723 723 725 724 726 724 727 724 724 725 726 725 725 725 727 726 728 726 729 726 726 727 728 727 727 727 729 728 730 728 731 728 731 729 730 729 732 729 728 730 730 730 729 730 730 731 733 731 732 731 732 732 734 732 735 732 733 733 734 733 732 733 735 734 736 734 737 734 734 735 736 735 735 735 737 736 738 736 739 736 736 737 738 737 737 737 739 738 740 738 741 738 738 739 740 739 739 739 741 740 742 740 743 740 740 741 742 741 741 741 743 742 744 742 745 742 742 743 744 743 743 743 745 744 746 744 747 744 744 745 746 745 745 745 746 746 748 746 747 746 747 747 748 747 749 747 748 748 750 748 749 748 749 749 750 749 751 749 751 750 750 750 752 750 750 751 753 751 752 751 753 752 754 752 752 752 752 753 754 753 755 753 754 754 756 754 755 754 755 755 756 755 757 755 757 756 758 756 759 756 756 757 758 757 757 757 759 758 758 758 760 758 758 759 761 759 760 759 760 760 720 760 722 760 761 761 720 761 760 761 762 762 763 762 764 762 764 763 763 763 765 763 765 764 766 764 767 764 763 765 766 765 765 765 767 766 768 766 769 766 766 767 768 767 767 767 769 768 770 768 771 768 768 769 770 769 769 769 771 770 772 770 773 770 773 771 772 771 774 771 770 772 772 772 771 772 772 773 775 773 774 773 774 774 776 774 777 774 775 775 776 775 774 775 777 776 778 776 779 776 776 777 778 777 777 777 779 778 780 778 781 778 778 779 780 779 779 779 781 780 782 780 783 780 780 781 782 781 781 781 783 782 784 782 785 782 782 783 784 783 783 783 785 784 786 784 787 784 784 785 786 785 785 785 787 786 788 786 789 786 786 787 788 787 787 787 788 788 790 788 789 788 789 789 790 789 791 789 790 790 792 790 791 790 791 791 792 791 793 791 793 792 792 792 794 792 792 793 795 793 794 793 795 794 796 794 794 794 794 795 796 795 797 795 796 796 798 796 797 796 797 797 798 797 799 797 799 798 800 798 801 798 798 799 800 799 799 799 801 800 800 800 802 800 800 801 803 801 802 801 802 802 762 802 764 802 803 803 762 803 802 803 804 804 805 804 806 804 806 805 805 805 807 805 807 806 808 806 809 806 805 807 808 807 807 807 809 808 810 808 811 808 808 809 810 809 809 809 811 810 812 810 813 810 810 811 812 811 811 811 813 812 814 812 815 812 815 813 814 813 816 813 812 814 814 814 813 814 814 815 817 815 816 815 816 816 818 816 819 816 817 817 818 817 816 817 819 818 820 818 821 818 818 819 820 819 819 819 821 820 822 820 823 820 820 821 822 821 821 821 823 822 824 822 825 822 822 823 824 823 823 823 825 824 826 824 827 824 824 825 826 825 825 825 827 826 828 826 829 826 826 827 828 827 827 827 829 828 830 828 831 828 828 829 830 829 829 829 830 830 832 830 831 830 831 831 832 831 833 831 832 832 834 832 833 832 833 833 834 833 835 833 835 834 834 834 836 834 834 835 837 835 836 835 837 836 838 836 836 836 836 837 838 837 839 837 838 838 840 838 839 838 839 839 840 839 841 839 841 840 842 840 843 840 840 841 842 841 841 841 843 842 842 842 844 842 842 843 845 843 844 843 844 844 804 844 806 844 845 845 804 845 844 845 846 846 847 846 848 846 848 847 847 847 849 847 849 848 850 848 851 848 847 849 850 849 849 849 851 850 852 850 853 850 850 851 852 851 851 851 853 852 854 852 855 852 852 853 854 853 853 853 855 854 856 854 857 854 857 855 856 855 858 855 854 856 856 856 855 856 856 857 859 857 858 857 858 858 860 858 861 858 859 859 860 859 858 859 861 860 862 860 863 860 860 861 862 861 861 861 863 862 864 862 865 862 862 863 864 863 863 863 865 864 866 864 867 864 864 865 866 865 865 865 867 866 868 866 869 866 866 867 868 867 867 867 869 868 870 868 871 868 868 869 870 869 869 869 871 870 872 870 873 870 870 871 872 871 871 871 872 872 874 872 873 872 873 873 874 873 875 873 874 874 876 874 875 874 875 875 876 875 877 875 877 876 876 876 878 876 876 877 879 877 878 877 879 878 880 878 878 878 878 879 880 879 881 879 880 880 882 880 881 880 881 881 882 881 883 881 883 882 884 882 885 882 882 883 884 883 883 883 885 884 884 884 886 884 884 885 887 885 886 885 886 886 846 886 848 886 887 887 846 887 886 887 888 888 889 888 890 888 890 889 889 889 891 889 891 890 892 890 893 890 889 891 892 891 891 891 893 892 894 892 895 892 892 893 894 893 893 893 895 894 896 894 897 894 894 895 896 895 895 895 897 896 898 896 899 896 899 897 898 897 900 897 896 898 898 898 897 898 898 899 901 899 900 899 900 900 902 900 903 900 901 901 902 901 900 901 903 902 904 902 905 902 902 903 904 903 903 903 905 904 906 904 907 904 904 905 906 905 905 905 907 906 908 906 909 906 906 907 908 907 907 907 909 908 910 908 911 908 908 909 910 909 909 909 911 910 912 910 913 910 910 911 912 911 911 911 913 912 914 912 915 912 912 913 914 913 913 913 914 914 916 914 915 914 915 915 916 915 917 915 916 916 918 916 917 916 917 917 918 917 919 917 919 918 918 918 920 918 918 919 921 919 920 919 921 920 922 920 920 920 920 921 922 921 923 921 922 922 924 922 923 922 923 923 924 923 925 923 925 924 926 924 927 924 924 925 926 925 925 925 927 926 926 926 928 926 926 927 929 927 928 927 928 928 888 928 890 928 929 929 888 929 928 929 930 930 931 930 932 930 932 931 931 931 933 931 933 932 934 932 935 932 931 933 934 933 933 933 935 934 936 934 937 934 934 935 936 935 935 935 937 936 938 936 939 936 936 937 938 937 937 937 939 938 940 938 941 938 938 939 940 939 939 939 941 940 942 940 943 940 940 941 942 941 941 941 943 942 944 942 945 942 942 943 944 943 943 943 945 944 946 944 947 944 944 945 946 945 945 945 947 946 948 946 949 946 946 947 948 947 947 947 949 948 950 948 951 948 948 949 950 949 949 949 950 950 952 950 951 950 951 951 952 951 953 951 952 952 954 952 953 952 953 953 954 953 955 953 954 954 956 954 955 954 955 955 956 955 957 955 957 956 958 956 959 956 956 957 958 957 957 957 959 958 958 958 960 958 958 959 961 959 960 959 960 960 962 960 963 960 961 961 962 961 960 961 963 962 964 962 965 962 965 963 964 963 966 963 962 964 964 964 963 964 964 965 967 965 966 965 967 966 968 966 966 966 966 967 968 967 969 967 969 968 968 968 970 968 970 969 971 969 972 969 968 970 971 970 970 970 971 971 973 971 972 971 972 972 974 972 975 972 975 973 974 973 976 973 973 974 974 974 972 974 976 975 977 975 978 975 974 976 977 976 976 976 977 977 979 977 978 977 978 978 980 978 981 978 979 979 980 979 978 979 981 980 930 980 932 980 980 981 930 981 981 981 982 982 983 982 984 982 984 983 983 983 985 983 985 984 986 984 987 984 983 985 986 985 985 985 987 986 988 986 989 986 986 987 988 987 987 987 989 988 990 988 991 988 988 989 990 989 989 989 991 990 992 990 993 990 990 991 992 991 991 991 993 992 994 992 995 992 992 993 994 993 993 993 995 994 996 994 997 994 994 995 996 995 995 995 997 996 998 996 999 996 996 997 998 997 997 997 999 998 1000 998 1001 998 998 999 1000 999 999 999 1001 1000 1002 1000 1003 1000 1000 1001 1002 1001 1001 1001 1002 1002 1004 1002 1003 1002 1003 1003 1004 1003 1005 1003 1004 1004 1006 1004 1005 1004 1005 1005 1006 1005 1007 1005 1006 1006 1008 1006 1007 1006 1007 1007 1008 1007 1009 1007 1009 1008 1010 1008 1011 1008 1008 1009 1010 1009 1009 1009 1011 1010 1010 1010 1012 1010 1010 1011 1013 1011 1012 1011 1012 1012 1014 1012 1015 1012 1013 1013 1014 1013 1012 1013 1015 1014 1016 1014 1017 1014 1017 1015 1016 1015 1018 1015 1014 1016 1016 1016 1015 1016 1016 1017 1019 1017 1018 1017 1019 1018 1020 1018 1018 1018 1018 1019 1020 1019 1021 1019 1021 1020 1020 1020 1022 1020 1022 1021 1023 1021 1024 1021 1020 1022 1023 1022 1022 1022 1023 1023 1025 1023 1024 1023 1024 1024 1026 1024 1027 1024 1027 1025 1026 1025 1028 1025 1025 1026 1026 1026 1024 1026 1028 1027 1029 1027 1030 1027 1026 1028 1029 1028 1028 1028 1029 1029 1031 1029 1030 1029 1030 1030 1032 1030 1033 1030 1031 1031 1032 1031 1030 1031 1033 1032 982 1032 984 1032 1032 1033 982 1033 1033 1033 1034 1034 1035 1034 1036 1034 1036 1035 1035 1035 1037 1035 1037 1036 1038 1036 1039 1036 1035 1037 1038 1037 1037 1037 1039 1038 1040 1038 1041 1038 1038 1039 1040 1039 1039 1039 1041 1040 1042 1040 1043 1040 1040 1041 1042 1041 1041 1041 1043 1042 1044 1042 1045 1042 1042 1043 1044 1043 1043 1043 1045 1044 1046 1044 1047 1044 1044 1045 1046 1045 1045 1045 1047 1046 1048 1046 1049 1046 1046 1047 1048 1047 1047 1047 1049 1048 1050 1048 1051 1048 1048 1049 1050 1049 1049 1049 1051 1050 1052 1050 1053 1050 1050 1051 1052 1051 1051 1051 1053 1052 1054 1052 1055 1052 1052 1053 1054 1053 1053 1053 1054 1054 1056 1054 1055 1054 1055 1055 1056 1055 1057 1055 1056 1056 1058 1056 1057 1056 1057 1057 1058 1057 1059 1057 1058 1058 1060 1058 1059 1058 1059 1059 1060 1059 1061 1059 1061 1060 1062 1060 1063 1060 1060 1061 1062 1061 1061 1061 1063 1062 1062 1062 1064 1062 1062 1063 1065 1063 1064 1063 1064 1064 1066 1064 1067 1064 1065 1065 1066 1065 1064 1065 1067 1066 1068 1066 1069 1066 1069 1067 1068 1067 1070 1067 1066 1068 1068 1068 1067 1068 1068 1069 1071 1069 1070 1069 1071 1070 1072 1070 1070 1070 1070 1071 1072 1071 1073 1071 1073 1072 1072 1072 1074 1072 1074 1073 1075 1073 1076 1073 1072 1074 1075 1074 1074 1074 1075 1075 1077 1075 1076 1075 1076 1076 1078 1076 1079 1076 1079 1077 1078 1077 1080 1077 1077 1078 1078 1078 1076 1078 1080 1079 1081 1079 1082 1079 1078 1080 1081 1080 1080 1080 1081 1081 1083 1081 1082 1081 1082 1082 1084 1082 1085 1082 1083 1083 1084 1083 1082 1083 1085 1084 1034 1084 1036 1084 1084 1085 1034 1085 1085 1085 1086 1086 1087 1086 1088 1086 1088 1087 1087 1087 1089 1087 1089 1088 1090 1088 1091 1088 1087 1089 1090 1089 1089 1089 1091 1090 1092 1090 1093 1090 1090 1091 1092 1091 1091 1091 1093 1092 1094 1092 1095 1092 1092 1093 1094 1093 1093 1093 1095 1094 1096 1094 1097 1094 1094 1095 1096 1095 1095 1095 1097 1096 1098 1096 1099 1096 1096 1097 1098 1097 1097 1097 1099 1098 1100 1098 1101 1098 1098 1099 1100 1099 1099 1099 1101 1100 1102 1100 1103 1100 1100 1101 1102 1101 1101 1101 1103 1102 1104 1102 1105 1102 1102 1103 1104 1103 1103 1103 1105 1104 1106 1104 1107 1104 1104 1105 1106 1105 1105 1105 1106 1106 1108 1106 1107 1106 1107 1107 1108 1107 1109 1107 1108 1108 1110 1108 1109 1108 1109 1109 1110 1109 1111 1109 1110 1110 1112 1110 1111 1110 1111 1111 1112 1111 1113 1111 1113 1112 1114 1112 1115 1112 1112 1113 1114 1113 1113 1113 1115 1114 1114 1114 1116 1114 1114 1115 1117 1115 1116 1115 1116 1116 1118 1116 1119 1116 1117 1117 1118 1117 1116 1117 1119 1118 1120 1118 1121 1118 1121 1119 1120 1119 1122 1119 1118 1120 1120 1120 1119 1120 1120 1121 1123 1121 1122 1121 1123 1122 1124 1122 1122 1122 1122 1123 1124 1123 1125 1123 1125 1124 1124 1124 1126 1124 1126 1125 1127 1125 1128 1125 1124 1126 1127 1126 1126 1126 1127 1127 1129 1127 1128 1127 1128 1128 1130 1128 1131 1128 1131 1129 1130 1129 1132 1129 1129 1130 1130 1130 1128 1130 1132 1131 1133 1131 1134 1131 1130 1132 1133 1132 1132 1132 1133 1133 1135 1133 1134 1133 1134 1134 1136 1134 1137 1134 1135 1135 1136 1135 1134 1135 1137 1136 1086 1136 1088 1136 1136 1137 1086 1137 1137 1137 1138 1138 1139 1138 1140 1138 1140 1139 1139 1139 1141 1139 1141 1140 1142 1140 1143 1140 1139 1141 1142 1141 1141 1141 1143 1142 1144 1142 1145 1142 1142 1143 1144 1143 1143 1143 1145 1144 1146 1144 1147 1144 1144 1145 1146 1145 1145 1145 1147 1146 1148 1146 1149 1146 1149 1147 1148 1147 1150 1147 1146 1148 1148 1148 1147 1148 1148 1149 1151 1149 1150 1149 1150 1150 1152 1150 1153 1150 1151 1151 1152 1151 1150 1151 1153 1152 1154 1152 1155 1152 1152 1153 1154 1153 1153 1153 1155 1154 1156 1154 1157 1154 1154 1155 1156 1155 1155 1155 1157 1156 1158 1156 1159 1156 1156 1157 1158 1157 1157 1157 1159 1158 1160 1158 1161 1158 1158 1159 1160 1159 1159 1159 1161 1160 1162 1160 1163 1160 1160 1161 1162 1161 1161 1161 1163 1162 1164 1162 1165 1162 1162 1163 1164 1163 1163 1163 1164 1164 1166 1164 1165 1164 1165 1165 1166 1165 1167 1165 1166 1166 1168 1166 1167 1166 1167 1167 1168 1167 1169 1167 1169 1168 1168 1168 1170 1168 1168 1169 1171 1169 1170 1169 1171 1170 1172 1170 1170 1170 1170 1171 1172 1171 1173 1171 1172 1172 1174 1172 1173 1172 1173 1173 1174 1173 1175 1173 1175 1174 1176 1174 1177 1174 1174 1175 1176 1175 1175 1175 1177 1176 1176 1176 1178 1176 1176 1177 1179 1177 1178 1177 1178 1178 1138 1178 1140 1178 1179 1179 1138 1179 1178 1179 1180 1180 1181 1180 1182 1180 1182 1181 1181 1181 1183 1181 1183 1182 1184 1182 1185 1182 1181 1183 1184 1183 1183 1183 1185 1184 1186 1184 1187 1184 1184 1185 1186 1185 1185 1185 1187 1186 1188 1186 1189 1186 1186 1187 1188 1187 1187 1187 1189 1188 1190 1188 1191 1188 1191 1189 1190 1189 1192 1189 1188 1190 1190 1190 1189 1190 1190 1191 1193 1191 1192 1191 1192 1192 1194 1192 1195 1192 1193 1193 1194 1193 1192 1193 1195 1194 1196 1194 1197 1194 1194 1195 1196 1195 1195 1195 1197 1196 1198 1196 1199 1196 1196 1197 1198 1197 1197 1197 1199 1198 1200 1198 1201 1198 1198 1199 1200 1199 1199 1199 1201 1200 1202 1200 1203 1200 1200 1201 1202 1201 1201 1201 1203 1202 1204 1202 1205 1202 1202 1203 1204 1203 1203 1203 1205 1204 1206 1204 1207 1204 1204 1205 1206 1205 1205 1205 1206 1206 1208 1206 1207 1206 1207 1207 1208 1207 1209 1207 1208 1208 1210 1208 1209 1208 1209 1209 1210 1209 1211 1209 1211 1210 1210 1210 1212 1210 1210 1211 1213 1211 1212 1211 1213 1212 1214 1212 1212 1212 1212 1213 1214 1213 1215 1213 1214 1214 1216 1214 1215 1214 1215 1215 1216 1215 1217 1215 1217 1216 1218 1216 1219 1216 1216 1217 1218 1217 1217 1217 1219 1218 1218 1218 1220 1218 1218 1219 1221 1219 1220 1219 1220 1220 1180 1220 1182 1220 1221 1221 1180 1221 1220 1221 1222 1222 1223 1222 1224 1222 1224 1223 1223 1223 1225 1223 1225 1224 1226 1224 1227 1224 1223 1225 1226 1225 1225 1225 1227 1226 1228 1226 1229 1226 1226 1227 1228 1227 1227 1227 1229 1228 1230 1228 1231 1228 1228 1229 1230 1229 1229 1229 1231 1230 1232 1230 1233 1230 1233 1231 1232 1231 1234 1231 1230 1232 1232 1232 1231 1232 1232 1233 1235 1233 1234 1233 1234 1234 1236 1234 1237 1234 1235 1235 1236 1235 1234 1235 1237 1236 1238 1236 1239 1236 1236 1237 1238 1237 1237 1237 1239 1238 1240 1238 1241 1238 1238 1239 1240 1239 1239 1239 1241 1240 1242 1240 1243 1240 1240 1241 1242 1241 1241 1241 1243 1242 1244 1242 1245 1242 1242 1243 1244 1243 1243 1243 1245 1244 1246 1244 1247 1244 1244 1245 1246 1245 1245 1245 1247 1246 1248 1246 1249 1246 1246 1247 1248 1247 1247 1247 1248 1248 1250 1248 1249 1248 1249 1249 1250 1249 1251 1249 1250 1250 1252 1250 1251 1250 1251 1251 1252 1251 1253 1251 1253 1252 1252 1252 1254 1252 1252 1253 1255 1253 1254 1253 1255 1254 1256 1254 1254 1254 1254 1255 1256 1255 1257 1255 1256 1256 1258 1256 1257 1256 1257 1257 1258 1257 1259 1257 1259 1258 1260 1258 1261 1258 1258 1259 1260 1259 1259 1259 1261 1260 1260 1260 1262 1260 1260 1261 1263 1261 1262 1261 1262 1262 1222 1262 1224 1262 1263 1263 1222 1263 1262 1263 1264 1264 1265 1264 1266 1264 1266 1265 1265 1265 1267 1265 1267 1266 1268 1266 1269 1266 1265 1267 1268 1267 1267 1267 1269 1268 1270 1268 1271 1268 1268 1269 1270 1269 1269 1269 1271 1270 1272 1270 1273 1270 1270 1271 1272 1271 1271 1271 1273 1272 1274 1272 1275 1272 1275 1273 1274 1273 1276 1273 1272 1274 1274 1274 1273 1274 1274 1275 1277 1275 1276 1275 1276 1276 1278 1276 1279 1276 1277 1277 1278 1277 1276 1277 1279 1278 1280 1278 1281 1278 1278 1279 1280 1279 1279 1279 1281 1280 1282 1280 1283 1280 1280 1281 1282 1281 1281 1281 1283 1282 1284 1282 1285 1282 1282 1283 1284 1283 1283 1283 1285 1284 1286 1284 1287 1284 1284 1285 1286 1285 1285 1285 1287 1286 1288 1286 1289 1286 1286 1287 1288 1287 1287 1287 1289 1288 1290 1288 1291 1288 1288 1289 1290 1289 1289 1289 1290 1290 1292 1290 1291 1290 1291 1291 1292 1291 1293 1291 1292 1292 1294 1292 1293 1292 1293 1293 1294 1293 1295 1293 1295 1294 1294 1294 1296 1294 1294 1295 1297 1295 1296 1295 1297 1296 1298 1296 1296 1296 1296 1297 1298 1297 1299 1297 1298 1298 1300 1298 1299 1298 1299 1299 1300 1299 1301 1299 1301 1300 1302 1300 1303 1300 1300 1301 1302 1301 1301 1301 1303 1302 1302 1302 1304 1302 1302 1303 1305 1303 1304 1303 1304 1304 1264 1304 1266 1304 1305 1305 1264 1305 1304 1305 1306 1306 1307 1306 1308 1306 1308 1307 1307 1307 1309 1307 1309 1308 1310 1308 1311 1308 1307 1309 1310 1309 1309 1309 1311 1310 1312 1310 1313 1310 1310 1311 1312 1311 1311 1311 1313 1312 1314 1312 1315 1312 1312 1313 1314 1313 1313 1313 1315 1314 1316 1314 1317 1314 1317 1315 1316 1315 1318 1315 1314 1316 1316 1316 1315 1316 1316 1317 1319 1317 1318 1317 1318 1318 1320 1318 1321 1318 1319 1319 1320 1319 1318 1319 1321 1320 1322 1320 1323 1320 1320 1321 1322 1321 1321 1321 1323 1322 1324 1322 1325 1322 1322 1323 1324 1323 1323 1323 1325 1324 1326 1324 1327 1324 1324 1325 1326 1325 1325 1325 1327 1326 1328 1326 1329 1326 1326 1327 1328 1327 1327 1327 1329 1328 1330 1328 1331 1328 1328 1329 1330 1329 1329 1329 1331 1330 1332 1330 1333 1330 1330 1331 1332 1331 1331 1331 1332 1332 1334 1332 1333 1332 1333 1333 1334 1333 1335 1333 1334 1334 1336 1334 1335 1334 1335 1335 1336 1335 1337 1335 1337 1336 1336 1336 1338 1336 1336 1337 1339 1337 1338 1337 1339 1338 1340 1338 1338 1338 1338 1339 1340 1339 1341 1339 1340 1340 1342 1340 1341 1340 1341 1341 1342 1341 1343 1341 1343 1342 1344 1342 1345 1342 1342 1343 1344 1343 1343 1343 1345 1344 1344 1344 1346 1344 1344 1345 1347 1345 1346 1345 1346 1346 1306 1346 1308 1346 1347 1347 1306 1347 1346 1347 1348 1348 1349 1348 1350 1348 1350 1349 1349 1349 1351 1349 1351 1350 1352 1350 1353 1350 1349 1351 1352 1351 1351 1351 1353 1352 1354 1352 1355 1352 1352 1353 1354 1353 1353 1353 1355 1354 1356 1354 1357 1354 1354 1355 1356 1355 1355 1355 1357 1356 1358 1356 1359 1356 1359 1357 1358 1357 1360 1357 1356 1358 1358 1358 1357 1358 1358 1359 1361 1359 1360 1359 1360 1360 1362 1360 1363 1360 1361 1361 1362 1361 1360 1361 1363 1362 1364 1362 1365 1362 1362 1363 1364 1363 1363 1363 1365 1364 1366 1364 1367 1364 1364 1365 1366 1365 1365 1365 1367 1366 1368 1366 1369 1366 1366 1367 1368 1367 1367 1367 1369 1368 1370 1368 1371 1368 1368 1369 1370 1369 1369 1369 1371 1370 1372 1370 1373 1370 1370 1371 1372 1371 1371 1371 1373 1372 1374 1372 1375 1372 1372 1373 1374 1373 1373 1373 1374 1374 1376 1374 1375 1374 1375 1375 1376 1375 1377 1375 1376 1376 1378 1376 1377 1376 1377 1377 1378 1377 1379 1377 1379 1378 1378 1378 1380 1378 1378 1379 1381 1379 1380 1379 1381 1380 1382 1380 1380 1380 1380 1381 1382 1381 1383 1381 1382 1382 1384 1382 1383 1382 1383 1383 1384 1383 1385 1383 1385 1384 1386 1384 1387 1384 1384 1385 1386 1385 1385 1385 1387 1386 1386 1386 1388 1386 1386 1387 1389 1387 1388 1387 1388 1388 1348 1388 1350 1388 1389 1389 1348 1389 1388 1389 1390 1390 1391 1390 1392 1390 1392 1391 1391 1391 1393 1391 1393 1392 1394 1392 1395 1392 1391 1393 1394 1393 1393 1393 1395 1394 1396 1394 1397 1394 1397 1395 1396 1395 1398 1395 1394 1396 1396 1396 1395 1396 1396 1397 1399 1397 1398 1397 1398 1398 1400 1398 1401 1398 1399 1399 1400 1399 1398 1399 1401 1400 1402 1400 1403 1400 1400 1401 1402 1401 1401 1401 1403 1402 1404 1402 1405 1402 1405 1403 1404 1403 1406 1403 1402 1404 1404 1404 1403 1404 1404 1405 1407 1405 1406 1405 1406 1406 1408 1406 1409 1406 1407 1407 1408 1407 1406 1407 1409 1408 1410 1408 1411 1408 1408 1409 1410 1409 1409 1409 1411 1410 1412 1410 1413 1410 1410 1411 1412 1411 1411 1411 1413 1412 1414 1412 1415 1412 1412 1413 1414 1413 1413 1413 1415 1414 1416 1414 1417 1414 1414 1415 1416 1415 1415 1415 1417 1416 1418 1416 1419 1416 1419 1417 1418 1417 1420 1417 1416 1418 1418 1418 1417 1418 1418 1419 1421 1419 1420 1419 1421 1420 1422 1420 1420 1420 1420 1421 1422 1421 1423 1421 1423 1422 1422 1422 1424 1422 1422 1423 1425 1423 1424 1423 1425 1424 1426 1424 1424 1424 1424 1425 1426 1425 1427 1425 1427 1426 1428 1426 1429 1426 1426 1427 1428 1427 1427 1427 1428 1428 1430 1428 1429 1428 1429 1429 1430 1429 1431 1429 1431 1430 1432 1430 1433 1430 1430 1431 1432 1431 1431 1431 1433 1432 1434 1432 1435 1432 1432 1433 1434 1433 1433 1433 1435 1434 1436 1434 1437 1434 1434 1435 1436 1435 1435 1435 1437 1436 1438 1436 1439 1436 1436 1437 1438 1437 1437 1437 1439 1438 1440 1438 1441 1438 1438 1439 1440 1439 1439 1439 1441 1440 1442 1440 1443 1440 1440 1441 1442 1441 1441 1441 1443 1442 1444 1442 1445 1442 1445 1443 1444 1443 1446 1443 1442 1444 1444 1444 1443 1444 1444 1445 1447 1445 1446 1445 1446 1446 1448 1446 1449 1446 1449 1447 1448 1447 1450 1447 1447 1448 1448 1448 1446 1448 1448 1449 1451 1449 1450 1449 1450 1450 1452 1450 1453 1450 1453 1451 1452 1451 1454 1451 1451 1452 1452 1452 1450 1452 1452 1453 1455 1453 1454 1453 1454 1454 1456 1454 1457 1454 1457 1455 1456 1455 1458 1455 1455 1456 1456 1456 1454 1456 1456 1457 1459 1457 1458 1457 1458 1458 1460 1458 1461 1458 1459 1459 1460 1459 1458 1459 1461 1460 1462 1460 1463 1460 1460 1461 1462 1461 1461 1461 1463 1462 1464 1462 1465 1462 1462 1463 1464 1463 1463 1463 1465 1464 1466 1464 1467 1464 1464 1465 1466 1465 1465 1465 1467 1466 1468 1466 1469 1466 1469 1467 1468 1467 1470 1467 1466 1468 1468 1468 1467 1468 1468 1469 1471 1469 1470 1469 1471 1470 1472 1470 1470 1470 1470 1471 1472 1471 1473 1471 1472 1472 1474 1472 1473 1472 1473 1473 1474 1473 1475 1473 1474 1474 1476 1474 1475 1474 1475 1475 1476 1475 1477 1475 1476 1476 1478 1476 1477 1476 1477 1477 1478 1477 1479 1477 1478 1478 1480 1478 1479 1478 1479 1479 1480 1479 1481 1479 1480 1480 1482 1480 1481 1480 1481 1481 1482 1481 1483 1481 1482 1482 1484 1482 1483 1482 1483 1483 1484 1483 1485 1483 1484 1484 1486 1484 1485 1484 1485 1485 1486 1485 1487 1485 1486 1486 1488 1486 1487 1486 1487 1487 1488 1487 1489 1487 1488 1488 1490 1488 1489 1488 1489 1489 1490 1489 1491 1489 1490 1490 1492 1490 1491 1490 1491 1491 1492 1491 1493 1491 1493 1492 1494 1492 1495 1492 1492 1493 1494 1493 1493 1493 1495 1494 1496 1494 1497 1494 1494 1495 1496 1495 1495 1495 1497 1496 1498 1496 1499 1496 1496 1497 1498 1497 1497 1497 1499 1498 1500 1498 1501 1498 1498 1499 1500 1499 1499 1499 1501 1500 1502 1500 1503 1500 1500 1501 1502 1501 1501 1501 1503 1502 1504 1502 1505 1502 1502 1503 1504 1503 1503 1503 1505 1504 1506 1504 1507 1504 1504 1505 1506 1505 1505 1505 1507 1506 1508 1506 1509 1506 1506 1507 1508 1507 1507 1507 1509 1508 1510 1508 1511 1508 1508 1509 1510 1509 1509 1509 1511 1510 1512 1510 1513 1510 1510 1511 1512 1511 1511 1511 1513 1512 1514 1512 1515 1512 1512 1513 1514 1513 1513 1513 1515 1514 1516 1514 1517 1514 1514 1515 1516 1515 1515 1515 1517 1516 1518 1516 1519 1516 1519 1517 1518 1517 1520 1517 1516 1518 1518 1518 1517 1518 1518 1519 1521 1519 1520 1519 1521 1520 1522 1520 1520 1520 1520 1521 1522 1521 1523 1521 1522 1522 1524 1522 1523 1522 1523 1523 1524 1523 1525 1523 1525 1524 1524 1524 1526 1524 1524 1525 1527 1525 1526 1525 1527 1526 1528 1526 1526 1526 1526 1527 1528 1527 1529 1527 1528 1528 1390 1528 1529 1528 1529 1529 1390 1529 1392 1529 10 1530 262 1530 8 1530 12 1531 262 1531 10 1531 14 1532 262 1532 12 1532 16 1533 264 1533 14 1533 18 1534 264 1534 16 1534 14 1535 264 1535 262 1535 6 1536 260 1536 4 1536 8 1537 260 1537 6 1537 262 1538 260 1538 8 1538 20 1539 266 1539 18 1539 22 1540 266 1540 20 1540 24 1541 266 1541 22 1541 18 1542 266 1542 264 1542 0 1543 258 1543 1 1543 4 1544 258 1544 0 1544 260 1545 258 1545 4 1545 26 1546 268 1546 24 1546 29 1547 268 1547 26 1547 30 1548 268 1548 29 1548 24 1549 268 1549 266 1549 258 1550 256 1550 1 1550 32 1551 271 1551 30 1551 34 1552 271 1552 32 1552 37 1553 271 1553 34 1553 30 1554 271 1554 268 1554 256 1555 254 1555 1 1555 37 1556 272 1556 271 1556 39 1557 272 1557 37 1557 40 1558 272 1558 39 1558 42 1559 272 1559 40 1559 254 1560 252 1560 1 1560 45 1561 274 1561 42 1561 46 1562 274 1562 45 1562 49 1563 274 1563 46 1563 42 1564 274 1564 272 1564 252 1565 250 1565 1 1565 51 1566 277 1566 49 1566 52 1567 277 1567 51 1567 54 1568 277 1568 52 1568 49 1569 277 1569 274 1569 250 1570 248 1570 1 1570 54 1571 278 1571 277 1571 57 1572 278 1572 54 1572 58 1573 278 1573 57 1573 61 1574 278 1574 58 1574 248 1575 246 1575 1 1575 62 1576 140 1576 61 1576 65 1577 140 1577 62 1577 61 1578 140 1578 278 1578 246 1579 244 1579 1 1579 65 1580 141 1580 140 1580 244 1581 242 1581 1 1581 65 1582 144 1582 141 1582 242 1583 240 1583 1 1583 65 1584 146 1584 144 1584 240 1585 238 1585 1 1585 65 1586 149 1586 146 1586 238 1587 236 1587 1 1587 65 1588 150 1588 149 1588 236 1589 234 1589 1 1589 65 1590 152 1590 150 1590 234 1591 232 1591 1 1591 65 1592 154 1592 152 1592 65 1593 157 1593 154 1593 65 1594 158 1594 157 1594 65 1595 360 1595 358 1595 358 1596 356 1596 65 1596 158 1597 356 1597 160 1597 160 1598 356 1598 162 1598 162 1599 356 1599 164 1599 65 1600 356 1600 158 1600 65 1601 363 1601 360 1601 164 1602 355 1602 166 1602 166 1603 355 1603 168 1603 356 1604 355 1604 164 1604 65 1605 322 1605 363 1605 355 1606 352 1606 168 1606 168 1607 352 1607 171 1607 171 1608 352 1608 172 1608 348 1609 400 1609 350 1609 348 1610 402 1610 400 1610 346 1611 402 1611 348 1611 326 1612 444 1612 328 1612 328 1613 444 1613 442 1613 352 1614 398 1614 172 1614 400 1615 398 1615 350 1615 350 1616 398 1616 352 1616 328 1617 440 1617 330 1617 330 1618 440 1618 332 1618 442 1619 440 1619 328 1619 326 1620 447 1620 444 1620 322 1621 447 1621 323 1621 323 1622 447 1622 326 1622 346 1623 405 1623 402 1623 344 1624 405 1624 346 1624 398 1625 397 1625 172 1625 172 1626 397 1626 175 1626 175 1627 397 1627 176 1627 440 1628 439 1628 332 1628 322 1629 406 1629 447 1629 344 1630 364 1630 405 1630 342 1631 364 1631 344 1631 397 1632 394 1632 176 1632 176 1633 394 1633 178 1633 178 1634 394 1634 180 1634 180 1635 394 1635 182 1635 439 1636 436 1636 332 1636 332 1637 436 1637 335 1637 342 1638 365 1638 364 1638 340 1639 365 1639 342 1639 228 1640 316 1640 230 1640 230 1641 316 1641 232 1641 232 1642 316 1642 1 1642 222 1643 318 1643 224 1643 224 1644 318 1644 226 1644 226 1645 318 1645 228 1645 228 1646 318 1646 316 1646 316 1647 314 1647 1 1647 218 1648 321 1648 221 1648 221 1649 321 1649 222 1649 222 1650 321 1650 318 1650 335 1651 434 1651 336 1651 436 1652 434 1652 335 1652 394 1653 392 1653 182 1653 182 1654 392 1654 184 1654 184 1655 392 1655 186 1655 314 1656 313 1656 1 1656 340 1657 368 1657 365 1657 338 1658 368 1658 340 1658 212 1659 280 1659 214 1659 214 1660 280 1660 216 1660 216 1661 280 1661 218 1661 218 1662 280 1662 321 1662 434 1663 432 1663 336 1663 336 1664 432 1664 338 1664 392 1665 390 1665 186 1665 186 1666 390 1666 188 1666 188 1667 390 1667 190 1667 190 1668 390 1668 192 1668 206 1669 281 1669 209 1669 209 1670 281 1670 210 1670 210 1671 281 1671 212 1671 212 1672 281 1672 280 1672 338 1673 370 1673 368 1673 390 1674 388 1674 192 1674 192 1675 388 1675 194 1675 202 1676 284 1676 205 1676 205 1677 284 1677 206 1677 206 1678 284 1678 281 1678 201 1679 286 1679 202 1679 202 1680 286 1680 284 1680 197 1681 286 1681 198 1681 198 1682 286 1682 201 1682 388 1683 288 1683 194 1683 197 1684 288 1684 286 1684 386 1685 288 1685 388 1685 194 1686 288 1686 197 1686 386 1687 290 1687 288 1687 384 1688 290 1688 386 1688 432 1689 484 1689 338 1689 338 1690 484 1690 370 1690 432 1691 486 1691 484 1691 430 1692 486 1692 432 1692 407 1693 528 1693 410 1693 410 1694 528 1694 412 1694 412 1695 528 1695 526 1695 484 1696 482 1696 370 1696 370 1697 482 1697 372 1697 412 1698 524 1698 414 1698 526 1699 524 1699 412 1699 430 1700 489 1700 486 1700 428 1701 489 1701 430 1701 406 1702 531 1702 407 1702 407 1703 531 1703 528 1703 482 1704 481 1704 372 1704 372 1705 481 1705 374 1705 414 1706 523 1706 416 1706 524 1707 523 1707 414 1707 426 1708 448 1708 428 1708 428 1709 448 1709 489 1709 406 1710 490 1710 531 1710 481 1711 478 1711 374 1711 374 1712 478 1712 377 1712 377 1713 478 1713 378 1713 523 1714 520 1714 416 1714 416 1715 520 1715 419 1715 419 1716 520 1716 420 1716 424 1717 449 1717 426 1717 426 1718 449 1718 448 1718 306 1719 714 1719 308 1719 304 1720 716 1720 306 1720 306 1721 716 1721 714 1721 308 1722 712 1722 310 1722 714 1723 712 1723 308 1723 302 1724 719 1724 304 1724 304 1725 719 1725 716 1725 478 1726 476 1726 378 1726 520 1727 518 1727 420 1727 313 1728 711 1728 1 1728 310 1729 711 1729 313 1729 712 1730 711 1730 310 1730 422 1731 452 1731 424 1731 424 1732 452 1732 449 1732 300 1733 678 1733 302 1733 302 1734 678 1734 719 1734 476 1735 474 1735 378 1735 378 1736 474 1736 380 1736 420 1737 516 1737 422 1737 518 1738 516 1738 420 1738 300 1739 679 1739 678 1739 298 1740 679 1740 300 1740 422 1741 454 1741 452 1741 516 1742 454 1742 422 1742 380 1743 472 1743 382 1743 474 1744 472 1744 380 1744 296 1745 682 1745 298 1745 298 1746 682 1746 679 1746 384 1747 470 1747 290 1747 290 1748 470 1748 293 1748 472 1749 470 1749 382 1749 382 1750 470 1750 384 1750 294 1751 684 1751 296 1751 296 1752 684 1752 682 1752 294 1753 686 1753 684 1753 293 1754 686 1754 294 1754 468 1755 688 1755 470 1755 293 1756 688 1756 686 1756 470 1757 688 1757 293 1757 406 1758 621 1758 490 1758 621 1759 618 1759 490 1759 490 1760 618 1760 491 1760 322 1761 623 1761 406 1761 406 1762 623 1762 621 1762 65 1763 623 1763 322 1763 491 1764 617 1764 494 1764 618 1765 617 1765 491 1765 65 1766 624 1766 623 1766 494 1767 615 1767 496 1767 617 1768 615 1768 494 1768 454 1769 568 1769 456 1769 516 1770 568 1770 454 1770 514 1771 570 1771 516 1771 516 1772 570 1772 568 1772 65 1773 574 1773 624 1773 568 1774 566 1774 456 1774 512 1775 573 1775 514 1775 514 1776 573 1776 570 1776 615 1777 612 1777 496 1777 496 1778 612 1778 498 1778 566 1779 565 1779 456 1779 456 1780 565 1780 458 1780 510 1781 532 1781 512 1781 512 1782 532 1782 573 1782 498 1783 611 1783 500 1783 612 1784 611 1784 498 1784 458 1785 562 1785 461 1785 461 1786 562 1786 462 1786 565 1787 562 1787 458 1787 508 1788 533 1788 510 1788 510 1789 533 1789 532 1789 704 1790 756 1790 706 1790 702 1791 758 1791 704 1791 704 1792 758 1792 756 1792 706 1793 754 1793 708 1793 756 1794 754 1794 706 1794 702 1795 761 1795 758 1795 700 1796 761 1796 702 1796 611 1797 608 1797 500 1797 562 1798 560 1798 462 1798 754 1799 753 1799 708 1799 711 1800 753 1800 1 1800 708 1801 753 1801 711 1801 506 1802 536 1802 508 1802 508 1803 536 1803 533 1803 698 1804 720 1804 700 1804 700 1805 720 1805 761 1805 500 1806 606 1806 503 1806 608 1807 606 1807 500 1807 462 1808 558 1808 464 1808 464 1809 558 1809 466 1809 560 1810 558 1810 462 1810 698 1811 721 1811 720 1811 696 1812 721 1812 698 1812 504 1813 538 1813 506 1813 506 1814 538 1814 536 1814 558 1815 556 1815 466 1815 466 1816 556 1816 468 1816 696 1817 724 1817 721 1817 694 1818 724 1818 696 1818 556 1819 554 1819 468 1819 468 1820 554 1820 688 1820 694 1821 726 1821 724 1821 692 1822 726 1822 694 1822 692 1823 728 1823 726 1823 691 1824 728 1824 692 1824 688 1825 730 1825 691 1825 691 1826 730 1826 728 1826 552 1827 730 1827 554 1827 554 1828 730 1828 688 1828 746 1829 798 1829 748 1829 744 1830 800 1830 746 1830 746 1831 800 1831 798 1831 748 1832 796 1832 750 1832 798 1833 796 1833 748 1833 744 1834 803 1834 800 1834 742 1835 803 1835 744 1835 753 1836 795 1836 1 1836 750 1837 795 1837 753 1837 796 1838 795 1838 750 1838 742 1839 762 1839 803 1839 740 1840 762 1840 742 1840 740 1841 763 1841 762 1841 738 1842 763 1842 740 1842 606 1843 673 1843 503 1843 503 1844 673 1844 504 1844 504 1845 670 1845 538 1845 538 1846 670 1846 540 1846 673 1847 670 1847 504 1847 977 1848 974 1848 580 1848 580 1849 974 1849 582 1849 605 1850 675 1850 606 1850 606 1851 675 1851 673 1851 580 1852 979 1852 977 1852 578 1853 979 1853 580 1853 738 1854 766 1854 763 1854 736 1855 766 1855 738 1855 974 1856 973 1856 582 1856 582 1857 973 1857 584 1857 670 1858 669 1858 540 1858 578 1859 980 1859 979 1859 575 1860 980 1860 578 1860 605 1861 676 1861 675 1861 600 1862 676 1862 602 1862 602 1863 676 1863 605 1863 540 1864 667 1864 542 1864 669 1865 667 1865 540 1865 973 1866 971 1866 584 1866 584 1867 971 1867 586 1867 600 1868 626 1868 676 1868 575 1869 930 1869 980 1869 574 1870 930 1870 575 1870 736 1871 768 1871 766 1871 734 1872 768 1872 736 1872 971 1873 968 1873 586 1873 586 1874 968 1874 588 1874 588 1875 968 1875 590 1875 667 1876 664 1876 542 1876 542 1877 664 1877 545 1877 600 1878 627 1878 626 1878 598 1879 627 1879 600 1879 734 1880 770 1880 768 1880 733 1881 770 1881 734 1881 545 1882 663 1882 546 1882 664 1883 663 1883 545 1883 968 1884 967 1884 590 1884 598 1885 630 1885 627 1885 594 1886 630 1886 596 1886 596 1887 630 1887 598 1887 733 1888 772 1888 770 1888 730 1889 772 1889 733 1889 663 1890 660 1890 546 1890 546 1891 660 1891 548 1891 967 1892 964 1892 590 1892 590 1893 964 1893 592 1893 594 1894 632 1894 630 1894 660 1895 658 1895 548 1895 548 1896 658 1896 550 1896 964 1897 962 1897 592 1897 592 1898 962 1898 594 1898 550 1899 657 1899 552 1899 658 1900 657 1900 550 1900 657 1901 654 1901 552 1901 552 1902 654 1902 730 1902 654 1903 652 1903 730 1903 772 1904 652 1904 775 1904 730 1905 652 1905 772 1905 962 1906 1029 1906 594 1906 594 1907 1029 1907 632 1907 632 1908 1026 1908 634 1908 634 1909 1026 1909 636 1909 1029 1910 1026 1910 632 1910 1081 1911 1078 1911 936 1911 936 1912 1078 1912 938 1912 958 1913 1031 1913 961 1913 961 1914 1031 1914 962 1914 962 1915 1031 1915 1029 1915 936 1916 1083 1916 1081 1916 934 1917 1083 1917 936 1917 1026 1918 1025 1918 636 1918 1078 1919 1077 1919 938 1919 938 1920 1077 1920 940 1920 940 1921 1077 1921 942 1921 934 1922 1084 1922 1083 1922 931 1923 1084 1923 934 1923 958 1924 1032 1924 1031 1924 636 1925 1023 1925 638 1925 1025 1926 1023 1926 636 1926 1077 1927 1075 1927 942 1927 931 1928 1034 1928 1084 1928 930 1929 1034 1929 931 1929 958 1930 982 1930 1032 1930 956 1931 982 1931 958 1931 638 1932 1020 1932 640 1932 1023 1933 1020 1933 638 1933 640 1934 1020 1934 642 1934 1075 1935 1072 1935 942 1935 942 1936 1072 1936 944 1936 944 1937 1072 1937 946 1937 956 1938 983 1938 982 1938 954 1939 983 1939 956 1939 1020 1940 1019 1940 642 1940 1072 1941 1071 1941 946 1941 952 1942 986 1942 954 1942 954 1943 986 1943 983 1943 642 1944 1016 1944 644 1944 644 1945 1016 1945 646 1945 1019 1946 1016 1946 642 1946 946 1947 1068 1947 948 1947 1071 1948 1068 1948 946 1948 950 1949 988 1949 952 1949 952 1950 988 1950 986 1950 948 1951 1066 1951 950 1951 1068 1952 1066 1952 948 1952 646 1953 1014 1953 648 1953 1016 1954 1014 1954 646 1954 1014 1955 1013 1955 648 1955 648 1956 1010 1956 650 1956 1013 1957 1010 1957 648 1957 1010 1958 1008 1958 650 1958 652 1959 1008 1959 775 1959 650 1960 1008 1960 652 1960 1066 1961 1133 1961 950 1961 950 1962 1133 1962 988 1962 1133 1963 1130 1963 988 1963 988 1964 1130 1964 990 1964 1066 1965 1135 1965 1133 1965 1065 1966 1135 1966 1066 1966 1130 1967 1129 1967 990 1967 990 1968 1129 1968 992 1968 1062 1969 1136 1969 1065 1969 1065 1970 1136 1970 1135 1970 1129 1971 1127 1971 992 1971 992 1972 1127 1972 994 1972 994 1973 1127 1973 996 1973 1060 1974 1086 1974 1062 1974 1062 1975 1086 1975 1136 1975 1127 1976 1124 1976 996 1976 1058 1977 1087 1977 1060 1977 1060 1978 1087 1978 1086 1978 1124 1979 1123 1979 996 1979 996 1980 1123 1980 998 1980 788 1981 840 1981 790 1981 788 1982 842 1982 840 1982 786 1983 842 1983 788 1983 840 1984 838 1984 790 1984 790 1985 838 1985 792 1985 1058 1986 1090 1986 1087 1986 1056 1987 1090 1987 1058 1987 786 1988 845 1988 842 1988 784 1989 845 1989 786 1989 998 1990 1120 1990 1000 1990 1123 1991 1120 1991 998 1991 838 1992 837 1992 792 1992 795 1993 837 1993 1 1993 792 1994 837 1994 795 1994 784 1995 804 1995 845 1995 782 1996 804 1996 784 1996 1056 1997 1092 1997 1090 1997 1054 1998 1092 1998 1056 1998 1120 1999 1118 1999 1000 1999 1000 2000 1118 2000 1002 2000 782 2001 805 2001 804 2001 780 2002 805 2002 782 2002 780 2003 808 2003 805 2003 778 2004 808 2004 780 2004 1118 2005 1117 2005 1002 2005 1002 2006 1117 2006 1004 2006 1046 2007 1174 2007 1048 2007 1044 2008 1176 2008 1046 2008 1046 2009 1176 2009 1174 2009 1048 2010 1172 2010 1050 2010 1174 2011 1172 2011 1048 2011 1050 2012 1172 2012 1052 2012 1042 2013 1179 2013 1044 2013 1044 2014 1179 2014 1176 2014 1052 2015 1171 2015 1054 2015 1172 2016 1171 2016 1052 2016 1117 2017 1114 2017 1004 2017 1004 2018 1114 2018 1006 2018 776 2019 810 2019 778 2019 778 2020 810 2020 808 2020 1040 2021 1138 2021 1042 2021 1042 2022 1138 2022 1179 2022 1171 2023 1168 2023 1054 2023 1054 2024 1168 2024 1092 2024 1114 2025 1112 2025 1006 2025 1006 2026 1112 2026 1008 2026 1040 2027 1139 2027 1138 2027 775 2028 812 2028 776 2028 776 2029 812 2029 810 2029 1092 2030 1166 2030 1094 2030 1168 2031 1166 2031 1092 2031 1008 2032 814 2032 775 2032 1112 2033 814 2033 1008 2033 775 2034 814 2034 812 2034 830 2035 882 2035 832 2035 828 2036 884 2036 830 2036 830 2037 884 2037 882 2037 832 2038 880 2038 834 2038 882 2039 880 2039 832 2039 826 2040 887 2040 828 2040 828 2041 887 2041 884 2041 834 2042 879 2042 837 2042 880 2043 879 2043 834 2043 824 2044 846 2044 826 2044 826 2045 846 2045 887 2045 822 2046 847 2046 824 2046 824 2047 847 2047 846 2047 820 2048 850 2048 822 2048 822 2049 850 2049 847 2049 1166 2050 1216 2050 1094 2050 1164 2051 1216 2051 1166 2051 1162 2052 1218 2052 1164 2052 1164 2053 1218 2053 1216 2053 1144 2054 1260 2054 1258 2054 1139 2055 1260 2055 1142 2055 1142 2056 1260 2056 1144 2056 1094 2057 1214 2057 1096 2057 1096 2058 1214 2058 1098 2058 1216 2059 1214 2059 1094 2059 1258 2060 1256 2060 1144 2060 1144 2061 1256 2061 1146 2061 1040 2062 1263 2062 1139 2062 1139 2063 1263 2063 1260 2063 1162 2064 1221 2064 1218 2064 1160 2065 1221 2065 1162 2065 1146 2066 1255 2066 1148 2066 1148 2067 1255 2067 1151 2067 1256 2068 1255 2068 1146 2068 1098 2069 1213 2069 1100 2069 1214 2070 1213 2070 1098 2070 818 2071 852 2071 820 2071 820 2072 852 2072 850 2072 1160 2073 1180 2073 1221 2073 1158 2074 1180 2074 1160 2074 1038 2075 1222 2075 1040 2075 1040 2076 1222 2076 1263 2076 1100 2077 1210 2077 1102 2077 1213 2078 1210 2078 1100 2078 1255 2079 1252 2079 1151 2079 1158 2080 1181 2080 1180 2080 1156 2081 1181 2081 1158 2081 817 2082 854 2082 818 2082 818 2083 854 2083 852 2083 1210 2084 1208 2084 1102 2084 1102 2085 1208 2085 1104 2085 1252 2086 1250 2086 1151 2086 1151 2087 1250 2087 1152 2087 1156 2088 1184 2088 1181 2088 1154 2089 1184 2089 1156 2089 814 2090 856 2090 817 2090 817 2091 856 2091 854 2091 1112 2092 856 2092 814 2092 1104 2093 1206 2093 1106 2093 1208 2094 1206 2094 1104 2094 1250 2095 1248 2095 1152 2095 1152 2096 1248 2096 1154 2096 1154 2097 1186 2097 1184 2097 1106 2098 1204 2098 1108 2098 1206 2099 1204 2099 1106 2099 1204 2100 1202 2100 1108 2100 1108 2101 1202 2101 1110 2101 1110 2102 1202 2102 1112 2102 872 2103 924 2103 874 2103 872 2104 926 2104 924 2104 870 2105 926 2105 872 2105 874 2106 922 2106 876 2106 924 2107 922 2107 874 2107 868 2108 929 2108 870 2108 870 2109 929 2109 926 2109 876 2110 921 2110 879 2110 922 2111 921 2111 876 2111 866 2112 888 2112 868 2112 868 2113 888 2113 929 2113 864 2114 889 2114 866 2114 866 2115 889 2115 888 2115 862 2116 892 2116 864 2116 864 2117 892 2117 889 2117 1154 2118 1342 2118 1186 2118 1248 2119 1342 2119 1154 2119 1246 2120 1344 2120 1248 2120 1248 2121 1344 2121 1342 2121 1228 2122 1302 2122 1300 2122 1226 2123 1302 2123 1228 2123 1342 2124 1340 2124 1186 2124 1186 2125 1340 2125 1188 2125 1300 2126 1298 2126 1228 2126 1228 2127 1298 2127 1230 2127 1230 2128 1298 2128 1232 2128 1244 2129 1347 2129 1246 2129 1246 2130 1347 2130 1344 2130 1223 2131 1305 2131 1226 2131 1226 2132 1305 2132 1302 2132 1340 2133 1339 2133 1188 2133 1188 2134 1339 2134 1190 2134 1190 2135 1339 2135 1193 2135 1298 2136 1297 2136 1232 2136 860 2137 894 2137 862 2137 862 2138 894 2138 892 2138 1242 2139 1306 2139 1244 2139 1244 2140 1306 2140 1347 2140 1222 2141 1264 2141 1223 2141 1223 2142 1264 2142 1305 2142 1339 2143 1336 2143 1193 2143 1193 2144 1336 2144 1194 2144 1232 2145 1294 2145 1235 2145 1235 2146 1294 2146 1236 2146 1297 2147 1294 2147 1232 2147 1240 2148 1307 2148 1242 2148 1242 2149 1307 2149 1306 2149 860 2150 896 2150 894 2150 859 2151 896 2151 860 2151 1336 2152 1334 2152 1194 2152 1194 2153 1334 2153 1196 2153 1294 2154 1292 2154 1236 2154 1238 2155 1310 2155 1240 2155 1240 2156 1310 2156 1307 2156 856 2157 898 2157 859 2157 859 2158 898 2158 896 2158 1334 2159 1332 2159 1196 2159 1236 2160 1290 2160 1238 2160 1292 2161 1290 2161 1236 2161 1238 2162 1312 2162 1310 2162 1332 2163 1330 2163 1196 2163 1196 2164 1330 2164 1198 2164 1330 2165 1328 2165 1198 2165 1198 2166 1328 2166 1200 2166 1312 2167 1384 2167 1314 2167 1238 2168 1384 2168 1312 2168 1290 2169 1384 2169 1238 2169 1290 2170 1386 2170 1384 2170 1288 2171 1386 2171 1290 2171 1384 2172 1382 2172 1314 2172 1288 2173 1389 2173 1386 2173 1286 2174 1389 2174 1288 2174 1382 2175 1381 2175 1314 2175 1314 2176 1381 2176 1316 2176 1286 2177 1348 2177 1389 2177 1284 2178 1348 2178 1286 2178 1316 2179 1378 2179 1319 2179 1381 2180 1378 2180 1316 2180 1284 2181 1349 2181 1348 2181 1282 2182 1349 2182 1284 2182 1378 2183 1376 2183 1319 2183 1319 2184 1376 2184 1320 2184 1282 2185 1352 2185 1349 2185 1280 2186 1352 2186 1282 2186 1320 2187 1374 2187 1322 2187 1376 2188 1374 2188 1320 2188 1280 2189 1354 2189 1352 2189 1278 2190 1354 2190 1280 2190 1374 2191 1372 2191 1322 2191 1322 2192 1372 2192 1324 2192 1278 2193 1356 2193 1354 2193 1372 2194 1370 2194 1324 2194 1324 2195 1370 2195 1326 2195 1034 2196 68 2196 1035 2196 1035 2197 68 2197 1038 2197 1222 2198 68 2198 1264 2198 1264 2199 68 2199 1265 2199 1265 2200 68 2200 1268 2200 1268 2201 68 2201 1270 2201 1038 2202 68 2202 1222 2202 930 2203 68 2203 1034 2203 1272 2204 1514 2204 1512 2204 1272 2205 1510 2205 1274 2205 1512 2206 1510 2206 1272 2206 1270 2207 1516 2207 1272 2207 68 2208 1516 2208 1270 2208 1272 2209 1516 2209 1514 2209 1510 2210 1508 2210 1274 2210 68 2211 1518 2211 1516 2211 1274 2212 1506 2212 1277 2212 1508 2213 1506 2213 1274 2213 68 2214 1521 2214 1518 2214 1506 2215 1504 2215 1277 2215 68 2216 1522 2216 1521 2216 1504 2217 1502 2217 1277 2217 1278 2218 1502 2218 1356 2218 1277 2219 1502 2219 1278 2219 68 2220 1524 2220 1522 2220 1502 2221 1500 2221 1356 2221 68 2222 1527 2222 1524 2222 1500 2223 1498 2223 1356 2223 1356 2224 1498 2224 1358 2224 68 2225 1528 2225 1527 2225 1498 2226 1496 2226 1358 2226 68 2227 1390 2227 1528 2227 72 2228 1390 2228 68 2228 74 2229 1390 2229 72 2229 1496 2230 1494 2230 1358 2230 1358 2231 1494 2231 1361 2231 74 2232 1391 2232 1390 2232 76 2233 1391 2233 74 2233 78 2234 1391 2234 76 2234 80 2235 1391 2235 78 2235 1494 2236 1492 2236 1361 2236 80 2237 1394 2237 1391 2237 82 2238 1394 2238 80 2238 84 2239 1394 2239 82 2239 87 2240 1394 2240 84 2240 1492 2241 1490 2241 1361 2241 1361 2242 1490 2242 1362 2242 88 2243 1396 2243 87 2243 90 2244 1396 2244 88 2244 93 2245 1396 2245 90 2245 87 2246 1396 2246 1394 2246 1490 2247 1488 2247 1362 2247 94 2248 1399 2248 93 2248 97 2249 1399 2249 94 2249 98 2250 1399 2250 97 2250 93 2251 1399 2251 1396 2251 1488 2252 1486 2252 1362 2252 98 2253 1400 2253 1399 2253 100 2254 1400 2254 98 2254 102 2255 1400 2255 100 2255 104 2256 1400 2256 102 2256 1486 2257 1484 2257 1362 2257 1362 2258 1484 2258 1364 2258 106 2259 1402 2259 104 2259 108 2260 1402 2260 106 2260 104 2261 1402 2261 1400 2261 1484 2262 1482 2262 1364 2262 108 2263 110 2263 1402 2263 110 2264 1404 2264 1402 2264 1364 2265 1480 2265 1366 2265 1482 2266 1480 2266 1364 2266 110 2267 112 2267 1404 2267 1480 2268 1478 2268 1366 2268 112 2269 114 2269 1404 2269 1478 2270 1476 2270 1366 2270 114 2271 116 2271 1404 2271 1404 2272 116 2272 1407 2272 1366 2273 1474 2273 1368 2273 1476 2274 1474 2274 1366 2274 116 2275 118 2275 1407 2275 1474 2276 1472 2276 1368 2276 118 2277 120 2277 1407 2277 1407 2278 120 2278 1408 2278 1368 2279 1471 2279 1370 2279 1472 2280 1471 2280 1368 2280 1370 2281 1468 2281 1326 2281 1471 2282 1468 2282 1370 2282 120 2283 122 2283 1408 2283 1326 2284 1466 2284 1328 2284 1468 2285 1466 2285 1326 2285 122 2286 125 2286 1408 2286 125 2287 126 2287 1408 2287 1408 2288 126 2288 1410 2288 126 2289 129 2289 1410 2289 129 2290 131 2290 1410 2290 1410 2291 131 2291 1412 2291 131 2292 132 2292 1412 2292 1412 2293 135 2293 1414 2293 1414 2294 135 2294 1416 2294 1416 2295 135 2295 1418 2295 1418 2296 135 2296 1421 2296 1421 2297 135 2297 1422 2297 1422 2298 135 2298 1425 2298 1425 2299 135 2299 1426 2299 1426 2300 135 2300 1428 2300 1428 2301 135 2301 1430 2301 1430 2302 135 2302 1432 2302 1432 2303 135 2303 1434 2303 1434 2304 135 2304 1436 2304 132 2305 135 2305 1412 2305 135 2306 1438 2306 1436 2306 135 2307 1440 2307 1438 2307 921 2308 66 2308 879 2308 837 2309 66 2309 1 2309 904 2310 66 2310 906 2310 906 2311 66 2311 908 2311 908 2312 66 2312 910 2312 910 2313 66 2313 912 2313 912 2314 66 2314 914 2314 914 2315 66 2315 916 2315 916 2316 66 2316 918 2316 918 2317 66 2317 921 2317 879 2318 66 2318 837 2318 904 2319 70 2319 66 2319 902 2320 70 2320 904 2320 901 2321 136 2321 902 2321 902 2322 136 2322 70 2322 1440 2323 138 2323 1442 2323 1442 2324 138 2324 1444 2324 1444 2325 138 2325 1447 2325 1447 2326 138 2326 1448 2326 1448 2327 138 2327 1451 2327 1451 2328 138 2328 1452 2328 1452 2329 138 2329 1455 2329 1455 2330 138 2330 1456 2330 1456 2331 138 2331 1459 2331 1459 2332 138 2332 1460 2332 1460 2333 138 2333 1462 2333 1462 2334 138 2334 1464 2334 1464 2335 138 2335 1466 2335 1202 2336 138 2336 1112 2336 898 2337 138 2337 901 2337 1112 2338 138 2338 856 2338 856 2339 138 2339 898 2339 135 2340 138 2340 1440 2340 1328 2341 138 2341 1200 2341 1466 2342 138 2342 1328 2342 1200 2343 138 2343 1202 2343 901 2344 138 2344 136 2344 65 2345 68 2345 574 2345 574 2346 68 2346 930 2346 263 2347 11 2347 9 2347 263 2348 13 2348 11 2348 263 2349 15 2349 13 2349 265 2350 17 2350 15 2350 265 2351 19 2351 17 2351 265 2352 15 2352 263 2352 261 2353 7 2353 5 2353 261 2354 9 2354 7 2354 261 2355 263 2355 9 2355 267 2356 21 2356 19 2356 267 2357 23 2357 21 2357 267 2358 25 2358 23 2358 267 2359 19 2359 265 2359 259 2360 3 2360 2 2360 259 2361 5 2361 3 2361 259 2362 261 2362 5 2362 269 2363 27 2363 25 2363 269 2364 28 2364 27 2364 269 2365 31 2365 28 2365 269 2366 25 2366 267 2366 257 2367 259 2367 2 2367 270 2368 33 2368 31 2368 270 2369 35 2369 33 2369 270 2370 36 2370 35 2370 270 2371 31 2371 269 2371 255 2372 257 2372 2 2372 273 2373 36 2373 270 2373 273 2374 38 2374 36 2374 273 2375 41 2375 38 2375 273 2376 43 2376 41 2376 253 2377 255 2377 2 2377 275 2378 44 2378 43 2378 275 2379 47 2379 44 2379 275 2380 48 2380 47 2380 275 2381 43 2381 273 2381 251 2382 253 2382 2 2382 276 2383 50 2383 48 2383 276 2384 53 2384 50 2384 276 2385 55 2385 53 2385 276 2386 48 2386 275 2386 249 2387 251 2387 2 2387 279 2388 55 2388 276 2388 279 2389 56 2389 55 2389 279 2390 59 2390 56 2390 279 2391 60 2391 59 2391 247 2392 249 2392 2 2392 142 2393 63 2393 60 2393 142 2394 64 2394 63 2394 142 2395 60 2395 279 2395 245 2396 247 2396 2 2396 143 2397 64 2397 142 2397 243 2398 245 2398 2 2398 145 2399 64 2399 143 2399 241 2400 243 2400 2 2400 147 2401 64 2401 145 2401 239 2402 241 2402 2 2402 148 2403 64 2403 147 2403 237 2404 239 2404 2 2404 151 2405 64 2405 148 2405 235 2406 237 2406 2 2406 153 2407 64 2407 151 2407 233 2408 235 2408 2 2408 155 2409 64 2409 153 2409 156 2410 64 2410 155 2410 159 2411 64 2411 156 2411 361 2412 64 2412 359 2412 357 2413 359 2413 64 2413 357 2414 159 2414 161 2414 357 2415 161 2415 163 2415 357 2416 163 2416 165 2416 357 2417 64 2417 159 2417 362 2418 64 2418 361 2418 354 2419 165 2419 167 2419 354 2420 167 2420 169 2420 354 2421 357 2421 165 2421 324 2422 64 2422 362 2422 353 2423 354 2423 169 2423 353 2424 169 2424 170 2424 353 2425 170 2425 173 2425 401 2426 349 2426 351 2426 403 2427 349 2427 401 2427 403 2428 347 2428 349 2428 445 2429 327 2429 329 2429 445 2430 329 2430 443 2430 399 2431 353 2431 173 2431 399 2432 401 2432 351 2432 399 2433 351 2433 353 2433 441 2434 329 2434 331 2434 441 2435 331 2435 333 2435 441 2436 443 2436 329 2436 446 2437 327 2437 445 2437 446 2438 324 2438 325 2438 446 2439 325 2439 327 2439 404 2440 347 2440 403 2440 404 2441 345 2441 347 2441 396 2442 399 2442 173 2442 396 2443 173 2443 174 2443 396 2444 174 2444 177 2444 438 2445 441 2445 333 2445 408 2446 324 2446 446 2446 366 2447 345 2447 404 2447 366 2448 343 2448 345 2448 395 2449 396 2449 177 2449 395 2450 177 2450 179 2450 395 2451 179 2451 181 2451 395 2452 181 2452 183 2452 437 2453 438 2453 333 2453 437 2454 333 2454 334 2454 367 2455 343 2455 366 2455 367 2456 341 2456 343 2456 317 2457 229 2457 231 2457 317 2458 231 2458 233 2458 317 2459 233 2459 2 2459 319 2460 223 2460 225 2460 319 2461 225 2461 227 2461 319 2462 227 2462 229 2462 319 2463 229 2463 317 2463 315 2464 317 2464 2 2464 320 2465 219 2465 220 2465 320 2466 220 2466 223 2466 320 2467 223 2467 319 2467 435 2468 334 2468 337 2468 435 2469 437 2469 334 2469 393 2470 395 2470 183 2470 393 2471 183 2471 185 2471 393 2472 185 2472 187 2472 312 2473 315 2473 2 2473 369 2474 341 2474 367 2474 369 2475 339 2475 341 2475 282 2476 213 2476 215 2476 282 2477 215 2477 217 2477 282 2478 217 2478 219 2478 282 2479 219 2479 320 2479 433 2480 435 2480 337 2480 433 2481 337 2481 339 2481 391 2482 393 2482 187 2482 391 2483 187 2483 189 2483 391 2484 189 2484 191 2484 391 2485 191 2485 193 2485 283 2486 207 2486 208 2486 283 2487 208 2487 211 2487 283 2488 211 2488 213 2488 283 2489 213 2489 282 2489 371 2490 339 2490 369 2490 389 2491 391 2491 193 2491 389 2492 193 2492 195 2492 285 2493 203 2493 204 2493 285 2494 204 2494 207 2494 285 2495 207 2495 283 2495 287 2496 200 2496 203 2496 287 2497 203 2497 285 2497 287 2498 196 2498 199 2498 287 2499 199 2499 200 2499 289 2500 389 2500 195 2500 289 2501 196 2501 287 2501 289 2502 387 2502 389 2502 289 2503 195 2503 196 2503 291 2504 387 2504 289 2504 291 2505 385 2505 387 2505 485 2506 433 2506 339 2506 485 2507 339 2507 371 2507 487 2508 433 2508 485 2508 487 2509 431 2509 433 2509 529 2510 409 2510 411 2510 529 2511 411 2511 413 2511 529 2512 413 2512 527 2512 483 2513 485 2513 371 2513 483 2514 371 2514 373 2514 525 2515 413 2515 415 2515 525 2516 527 2516 413 2516 488 2517 431 2517 487 2517 488 2518 429 2518 431 2518 530 2519 408 2519 409 2519 530 2520 409 2520 529 2520 480 2521 483 2521 373 2521 480 2522 373 2522 375 2522 522 2523 415 2523 417 2523 522 2524 525 2524 415 2524 450 2525 427 2525 429 2525 450 2526 429 2526 488 2526 492 2527 408 2527 530 2527 479 2528 480 2528 375 2528 479 2529 375 2529 376 2529 479 2530 376 2530 379 2530 521 2531 522 2531 417 2531 521 2532 417 2532 418 2532 521 2533 418 2533 421 2533 451 2534 425 2534 427 2534 451 2535 427 2535 450 2535 715 2536 307 2536 309 2536 717 2537 305 2537 307 2537 717 2538 307 2538 715 2538 713 2539 309 2539 311 2539 713 2540 715 2540 309 2540 718 2541 303 2541 305 2541 718 2542 305 2542 717 2542 477 2543 479 2543 379 2543 519 2544 521 2544 421 2544 710 2545 312 2545 2 2545 710 2546 311 2546 312 2546 710 2547 713 2547 311 2547 453 2548 423 2548 425 2548 453 2549 425 2549 451 2549 680 2550 301 2550 303 2550 680 2551 303 2551 718 2551 475 2552 477 2552 379 2552 475 2553 379 2553 381 2553 517 2554 421 2554 423 2554 517 2555 519 2555 421 2555 681 2556 301 2556 680 2556 681 2557 299 2557 301 2557 455 2558 423 2558 453 2558 455 2559 517 2559 423 2559 473 2560 381 2560 383 2560 473 2561 475 2561 381 2561 683 2562 297 2562 299 2562 683 2563 299 2563 681 2563 471 2564 385 2564 291 2564 471 2565 291 2565 292 2565 471 2566 473 2566 383 2566 471 2567 383 2567 385 2567 685 2568 295 2568 297 2568 685 2569 297 2569 683 2569 687 2570 295 2570 685 2570 687 2571 292 2571 295 2571 689 2572 469 2572 471 2572 689 2573 292 2573 687 2573 689 2574 471 2574 292 2574 620 2575 408 2575 492 2575 619 2576 620 2576 492 2576 619 2577 492 2577 493 2577 622 2578 324 2578 408 2578 622 2579 408 2579 620 2579 622 2580 64 2580 324 2580 616 2581 493 2581 495 2581 616 2582 619 2582 493 2582 625 2583 64 2583 622 2583 614 2584 495 2584 497 2584 614 2585 616 2585 495 2585 569 2586 455 2586 457 2586 569 2587 517 2587 455 2587 571 2588 515 2588 517 2588 571 2589 517 2589 569 2589 576 2590 64 2590 625 2590 567 2591 569 2591 457 2591 572 2592 513 2592 515 2592 572 2593 515 2593 571 2593 613 2594 614 2594 497 2594 613 2595 497 2595 499 2595 564 2596 567 2596 457 2596 564 2597 457 2597 459 2597 534 2598 511 2598 513 2598 534 2599 513 2599 572 2599 610 2600 499 2600 501 2600 610 2601 613 2601 499 2601 563 2602 459 2602 460 2602 563 2603 460 2603 463 2603 563 2604 564 2604 459 2604 535 2605 509 2605 511 2605 535 2606 511 2606 534 2606 757 2607 705 2607 707 2607 759 2608 703 2608 705 2608 759 2609 705 2609 757 2609 755 2610 707 2610 709 2610 755 2611 757 2611 707 2611 760 2612 703 2612 759 2612 760 2613 701 2613 703 2613 609 2614 610 2614 501 2614 561 2615 563 2615 463 2615 752 2616 755 2616 709 2616 752 2617 710 2617 2 2617 752 2618 709 2618 710 2618 537 2619 507 2619 509 2619 537 2620 509 2620 535 2620 722 2621 699 2621 701 2621 722 2622 701 2622 760 2622 607 2623 501 2623 502 2623 607 2624 609 2624 501 2624 559 2625 463 2625 465 2625 559 2626 465 2626 467 2626 559 2627 561 2627 463 2627 723 2628 699 2628 722 2628 723 2629 697 2629 699 2629 539 2630 505 2630 507 2630 539 2631 507 2631 537 2631 557 2632 559 2632 467 2632 557 2633 467 2633 469 2633 725 2634 697 2634 723 2634 725 2635 695 2635 697 2635 555 2636 557 2636 469 2636 555 2637 469 2637 689 2637 727 2638 695 2638 725 2638 727 2639 693 2639 695 2639 729 2640 693 2640 727 2640 729 2641 690 2641 693 2641 731 2642 689 2642 690 2642 731 2643 690 2643 729 2643 731 2644 553 2644 555 2644 731 2645 555 2645 689 2645 799 2646 747 2646 749 2646 801 2647 745 2647 747 2647 801 2648 747 2648 799 2648 797 2649 749 2649 751 2649 797 2650 799 2650 749 2650 802 2651 745 2651 801 2651 802 2652 743 2652 745 2652 794 2653 752 2653 2 2653 794 2654 751 2654 752 2654 794 2655 797 2655 751 2655 764 2656 743 2656 802 2656 764 2657 741 2657 743 2657 765 2658 741 2658 764 2658 765 2659 739 2659 741 2659 672 2660 607 2660 502 2660 672 2661 502 2661 505 2661 671 2662 505 2662 539 2662 671 2663 539 2663 541 2663 671 2664 672 2664 505 2664 975 2665 976 2665 581 2665 975 2666 581 2666 583 2666 674 2667 604 2667 607 2667 674 2668 607 2668 672 2668 978 2669 581 2669 976 2669 978 2670 579 2670 581 2670 767 2671 739 2671 765 2671 767 2672 737 2672 739 2672 972 2673 975 2673 583 2673 972 2674 583 2674 585 2674 668 2675 671 2675 541 2675 981 2676 579 2676 978 2676 981 2677 577 2677 579 2677 677 2678 604 2678 674 2678 677 2679 601 2679 603 2679 677 2680 603 2680 604 2680 666 2681 541 2681 543 2681 666 2682 668 2682 541 2682 970 2683 972 2683 585 2683 970 2684 585 2684 587 2684 628 2685 601 2685 677 2685 932 2686 577 2686 981 2686 932 2687 576 2687 577 2687 769 2688 737 2688 767 2688 769 2689 735 2689 737 2689 969 2690 970 2690 587 2690 969 2691 587 2691 589 2691 969 2692 589 2692 591 2692 665 2693 666 2693 543 2693 665 2694 543 2694 544 2694 629 2695 601 2695 628 2695 629 2696 599 2696 601 2696 771 2697 735 2697 769 2697 771 2698 732 2698 735 2698 662 2699 544 2699 547 2699 662 2700 665 2700 544 2700 966 2701 969 2701 591 2701 631 2702 599 2702 629 2702 631 2703 595 2703 597 2703 631 2704 597 2704 599 2704 773 2705 732 2705 771 2705 773 2706 731 2706 732 2706 661 2707 662 2707 547 2707 661 2708 547 2708 549 2708 965 2709 966 2709 591 2709 965 2710 591 2710 593 2710 633 2711 595 2711 631 2711 659 2712 661 2712 549 2712 659 2713 549 2713 551 2713 963 2714 965 2714 593 2714 963 2715 593 2715 595 2715 656 2716 551 2716 553 2716 656 2717 659 2717 551 2717 655 2718 656 2718 553 2718 655 2719 553 2719 731 2719 653 2720 655 2720 731 2720 653 2721 773 2721 774 2721 653 2722 731 2722 773 2722 1028 2723 963 2723 595 2723 1028 2724 595 2724 633 2724 1027 2725 633 2725 635 2725 1027 2726 635 2726 637 2726 1027 2727 1028 2727 633 2727 1079 2728 1080 2728 937 2728 1079 2729 937 2729 939 2729 1030 2730 959 2730 960 2730 1030 2731 960 2731 963 2731 1030 2732 963 2732 1028 2732 1082 2733 937 2733 1080 2733 1082 2734 935 2734 937 2734 1024 2735 1027 2735 637 2735 1076 2736 1079 2736 939 2736 1076 2737 939 2737 941 2737 1076 2738 941 2738 943 2738 1085 2739 935 2739 1082 2739 1085 2740 933 2740 935 2740 1033 2741 959 2741 1030 2741 1022 2742 637 2742 639 2742 1022 2743 1024 2743 637 2743 1074 2744 1076 2744 943 2744 1036 2745 933 2745 1085 2745 1036 2746 932 2746 933 2746 984 2747 959 2747 1033 2747 984 2748 957 2748 959 2748 1021 2749 639 2749 641 2749 1021 2750 1022 2750 639 2750 1021 2751 641 2751 643 2751 1073 2752 1074 2752 943 2752 1073 2753 943 2753 945 2753 1073 2754 945 2754 947 2754 985 2755 957 2755 984 2755 985 2756 955 2756 957 2756 1018 2757 1021 2757 643 2757 1070 2758 1073 2758 947 2758 987 2759 953 2759 955 2759 987 2760 955 2760 985 2760 1017 2761 643 2761 645 2761 1017 2762 645 2762 647 2762 1017 2763 1018 2763 643 2763 1069 2764 947 2764 949 2764 1069 2765 1070 2765 947 2765 989 2766 951 2766 953 2766 989 2767 953 2767 987 2767 1067 2768 949 2768 951 2768 1067 2769 1069 2769 949 2769 1015 2770 647 2770 649 2770 1015 2771 1017 2771 647 2771 1012 2772 1015 2772 649 2772 1011 2773 649 2773 651 2773 1011 2774 1012 2774 649 2774 1009 2775 1011 2775 651 2775 1009 2776 653 2776 774 2776 1009 2777 651 2777 653 2777 1132 2778 1067 2778 951 2778 1132 2779 951 2779 989 2779 1131 2780 1132 2780 989 2780 1131 2781 989 2781 991 2781 1134 2782 1067 2782 1132 2782 1134 2783 1064 2783 1067 2783 1128 2784 1131 2784 991 2784 1128 2785 991 2785 993 2785 1137 2786 1063 2786 1064 2786 1137 2787 1064 2787 1134 2787 1126 2788 1128 2788 993 2788 1126 2789 993 2789 995 2789 1126 2790 995 2790 997 2790 1088 2791 1061 2791 1063 2791 1088 2792 1063 2792 1137 2792 1125 2793 1126 2793 997 2793 1089 2794 1059 2794 1061 2794 1089 2795 1061 2795 1088 2795 1122 2796 1125 2796 997 2796 1122 2797 997 2797 999 2797 841 2798 789 2798 791 2798 843 2799 789 2799 841 2799 843 2800 787 2800 789 2800 839 2801 841 2801 791 2801 839 2802 791 2802 793 2802 1091 2803 1059 2803 1089 2803 1091 2804 1057 2804 1059 2804 844 2805 787 2805 843 2805 844 2806 785 2806 787 2806 1121 2807 999 2807 1001 2807 1121 2808 1122 2808 999 2808 836 2809 839 2809 793 2809 836 2810 794 2810 2 2810 836 2811 793 2811 794 2811 806 2812 785 2812 844 2812 806 2813 783 2813 785 2813 1093 2814 1057 2814 1091 2814 1093 2815 1055 2815 1057 2815 1119 2816 1121 2816 1001 2816 1119 2817 1001 2817 1003 2817 807 2818 783 2818 806 2818 807 2819 781 2819 783 2819 809 2820 781 2820 807 2820 809 2821 779 2821 781 2821 1116 2822 1119 2822 1003 2822 1116 2823 1003 2823 1005 2823 1175 2824 1047 2824 1049 2824 1177 2825 1045 2825 1047 2825 1177 2826 1047 2826 1175 2826 1173 2827 1049 2827 1051 2827 1173 2828 1175 2828 1049 2828 1173 2829 1051 2829 1053 2829 1178 2830 1043 2830 1045 2830 1178 2831 1045 2831 1177 2831 1170 2832 1053 2832 1055 2832 1170 2833 1173 2833 1053 2833 1115 2834 1116 2834 1005 2834 1115 2835 1005 2835 1007 2835 811 2836 777 2836 779 2836 811 2837 779 2837 809 2837 1140 2838 1041 2838 1043 2838 1140 2839 1043 2839 1178 2839 1169 2840 1170 2840 1055 2840 1169 2841 1055 2841 1093 2841 1113 2842 1115 2842 1007 2842 1113 2843 1007 2843 1009 2843 1141 2844 1041 2844 1140 2844 813 2845 774 2845 777 2845 813 2846 777 2846 811 2846 1167 2847 1093 2847 1095 2847 1167 2848 1169 2848 1093 2848 815 2849 1009 2849 774 2849 815 2850 1113 2850 1009 2850 815 2851 774 2851 813 2851 883 2852 831 2852 833 2852 885 2853 829 2853 831 2853 885 2854 831 2854 883 2854 881 2855 833 2855 835 2855 881 2856 883 2856 833 2856 886 2857 827 2857 829 2857 886 2858 829 2858 885 2858 878 2859 835 2859 836 2859 878 2860 881 2860 835 2860 848 2861 825 2861 827 2861 848 2862 827 2862 886 2862 849 2863 823 2863 825 2863 849 2864 825 2864 848 2864 851 2865 821 2865 823 2865 851 2866 823 2866 849 2866 1217 2867 1167 2867 1095 2867 1217 2868 1165 2868 1167 2868 1219 2869 1163 2869 1165 2869 1219 2870 1165 2870 1217 2870 1261 2871 1145 2871 1259 2871 1261 2872 1141 2872 1143 2872 1261 2873 1143 2873 1145 2873 1215 2874 1095 2874 1097 2874 1215 2875 1097 2875 1099 2875 1215 2876 1217 2876 1095 2876 1257 2877 1259 2877 1145 2877 1257 2878 1145 2878 1147 2878 1262 2879 1041 2879 1141 2879 1262 2880 1141 2880 1261 2880 1220 2881 1163 2881 1219 2881 1220 2882 1161 2882 1163 2882 1254 2883 1147 2883 1149 2883 1254 2884 1149 2884 1150 2884 1254 2885 1257 2885 1147 2885 1212 2886 1099 2886 1101 2886 1212 2887 1215 2887 1099 2887 853 2888 819 2888 821 2888 853 2889 821 2889 851 2889 1182 2890 1161 2890 1220 2890 1182 2891 1159 2891 1161 2891 1224 2892 1039 2892 1041 2892 1224 2893 1041 2893 1262 2893 1211 2894 1101 2894 1103 2894 1211 2895 1212 2895 1101 2895 1253 2896 1254 2896 1150 2896 1183 2897 1159 2897 1182 2897 1183 2898 1157 2898 1159 2898 855 2899 816 2899 819 2899 855 2900 819 2900 853 2900 1209 2901 1211 2901 1103 2901 1209 2902 1103 2902 1105 2902 1251 2903 1253 2903 1150 2903 1251 2904 1150 2904 1153 2904 1185 2905 1157 2905 1183 2905 1185 2906 1155 2906 1157 2906 857 2907 815 2907 816 2907 857 2908 816 2908 855 2908 857 2909 1113 2909 815 2909 1207 2910 1105 2910 1107 2910 1207 2911 1209 2911 1105 2911 1249 2912 1251 2912 1153 2912 1249 2913 1153 2913 1155 2913 1187 2914 1155 2914 1185 2914 1205 2915 1107 2915 1109 2915 1205 2916 1207 2916 1107 2916 1203 2917 1205 2917 1109 2917 1203 2918 1109 2918 1111 2918 1203 2919 1111 2919 1113 2919 925 2920 873 2920 875 2920 927 2921 873 2921 925 2921 927 2922 871 2922 873 2922 923 2923 875 2923 877 2923 923 2924 925 2924 875 2924 928 2925 869 2925 871 2925 928 2926 871 2926 927 2926 920 2927 877 2927 878 2927 920 2928 923 2928 877 2928 890 2929 867 2929 869 2929 890 2930 869 2930 928 2930 891 2931 865 2931 867 2931 891 2932 867 2932 890 2932 893 2933 863 2933 865 2933 893 2934 865 2934 891 2934 1343 2935 1155 2935 1187 2935 1343 2936 1249 2936 1155 2936 1345 2937 1247 2937 1249 2937 1345 2938 1249 2938 1343 2938 1303 2939 1229 2939 1301 2939 1303 2940 1227 2940 1229 2940 1341 2941 1343 2941 1187 2941 1341 2942 1187 2942 1189 2942 1299 2943 1301 2943 1229 2943 1299 2944 1229 2944 1231 2944 1299 2945 1231 2945 1233 2945 1346 2946 1245 2946 1247 2946 1346 2947 1247 2947 1345 2947 1304 2948 1225 2948 1227 2948 1304 2949 1227 2949 1303 2949 1338 2950 1341 2950 1189 2950 1338 2951 1189 2951 1191 2951 1338 2952 1191 2952 1192 2952 1296 2953 1299 2953 1233 2953 895 2954 861 2954 863 2954 895 2955 863 2955 893 2955 1308 2956 1243 2956 1245 2956 1308 2957 1245 2957 1346 2957 1266 2958 1224 2958 1225 2958 1266 2959 1225 2959 1304 2959 1337 2960 1338 2960 1192 2960 1337 2961 1192 2961 1195 2961 1295 2962 1233 2962 1234 2962 1295 2963 1234 2963 1237 2963 1295 2964 1296 2964 1233 2964 1309 2965 1241 2965 1243 2965 1309 2966 1243 2966 1308 2966 897 2967 861 2967 895 2967 897 2968 858 2968 861 2968 1335 2969 1337 2969 1195 2969 1335 2970 1195 2970 1197 2970 1293 2971 1295 2971 1237 2971 1311 2972 1239 2972 1241 2972 1311 2973 1241 2973 1309 2973 899 2974 857 2974 858 2974 899 2975 858 2975 897 2975 1333 2976 1335 2976 1197 2976 1291 2977 1237 2977 1239 2977 1291 2978 1293 2978 1237 2978 1313 2979 1239 2979 1311 2979 1331 2980 1333 2980 1197 2980 1331 2981 1197 2981 1199 2981 1329 2982 1331 2982 1199 2982 1329 2983 1199 2983 1201 2983 1385 2984 1313 2984 1315 2984 1385 2985 1239 2985 1313 2985 1385 2986 1291 2986 1239 2986 1387 2987 1291 2987 1385 2987 1387 2988 1289 2988 1291 2988 1383 2989 1385 2989 1315 2989 1388 2990 1289 2990 1387 2990 1388 2991 1287 2991 1289 2991 1380 2992 1383 2992 1315 2992 1380 2993 1315 2993 1317 2993 1350 2994 1287 2994 1388 2994 1350 2995 1285 2995 1287 2995 1379 2996 1317 2996 1318 2996 1379 2997 1380 2997 1317 2997 1351 2998 1285 2998 1350 2998 1351 2999 1283 2999 1285 2999 1377 3000 1379 3000 1318 3000 1377 3001 1318 3001 1321 3001 1353 3002 1283 3002 1351 3002 1353 3003 1281 3003 1283 3003 1375 3004 1321 3004 1323 3004 1375 3005 1377 3005 1321 3005 1355 3006 1281 3006 1353 3006 1355 3007 1279 3007 1281 3007 1373 3008 1375 3008 1323 3008 1373 3009 1323 3009 1325 3009 1357 3010 1279 3010 1355 3010 1371 3011 1373 3011 1325 3011 1371 3012 1325 3012 1327 3012 69 3013 1036 3013 1037 3013 69 3014 1037 3014 1039 3014 69 3015 1224 3015 1266 3015 69 3016 1266 3016 1267 3016 69 3017 1267 3017 1269 3017 69 3018 1269 3018 1271 3018 69 3019 1039 3019 1224 3019 69 3020 932 3020 1036 3020 1515 3021 1273 3021 1513 3021 1511 3022 1273 3022 1275 3022 1511 3023 1513 3023 1273 3023 1517 3024 1271 3024 1273 3024 1517 3025 69 3025 1271 3025 1517 3026 1273 3026 1515 3026 1509 3027 1511 3027 1275 3027 1519 3028 69 3028 1517 3028 1507 3029 1275 3029 1276 3029 1507 3030 1509 3030 1275 3030 1520 3031 69 3031 1519 3031 1505 3032 1507 3032 1276 3032 1523 3033 69 3033 1520 3033 1503 3034 1505 3034 1276 3034 1503 3035 1279 3035 1357 3035 1503 3036 1276 3036 1279 3036 1525 3037 69 3037 1523 3037 1501 3038 1503 3038 1357 3038 1526 3039 69 3039 1525 3039 1499 3040 1501 3040 1357 3040 1499 3041 1357 3041 1359 3041 1529 3042 69 3042 1526 3042 1497 3043 1499 3043 1359 3043 1392 3044 69 3044 1529 3044 1392 3045 73 3045 69 3045 1392 3046 75 3046 73 3046 1495 3047 1497 3047 1359 3047 1495 3048 1359 3048 1360 3048 1393 3049 75 3049 1392 3049 1393 3050 77 3050 75 3050 1393 3051 79 3051 77 3051 1393 3052 81 3052 79 3052 1493 3053 1495 3053 1360 3053 1395 3054 81 3054 1393 3054 1395 3055 83 3055 81 3055 1395 3056 85 3056 83 3056 1395 3057 86 3057 85 3057 1491 3058 1493 3058 1360 3058 1491 3059 1360 3059 1363 3059 1397 3060 89 3060 86 3060 1397 3061 91 3061 89 3061 1397 3062 92 3062 91 3062 1397 3063 86 3063 1395 3063 1489 3064 1491 3064 1363 3064 1398 3065 95 3065 92 3065 1398 3066 96 3066 95 3066 1398 3067 99 3067 96 3067 1398 3068 92 3068 1397 3068 1487 3069 1489 3069 1363 3069 1401 3070 99 3070 1398 3070 1401 3071 101 3071 99 3071 1401 3072 103 3072 101 3072 1401 3073 105 3073 103 3073 1485 3074 1487 3074 1363 3074 1485 3075 1363 3075 1365 3075 1403 3076 107 3076 105 3076 1403 3077 109 3077 107 3077 1403 3078 105 3078 1401 3078 1483 3079 1485 3079 1365 3079 111 3080 109 3080 1403 3080 1405 3081 111 3081 1403 3081 1481 3082 1365 3082 1367 3082 1481 3083 1483 3083 1365 3083 113 3084 111 3084 1405 3084 1479 3085 1481 3085 1367 3085 115 3086 113 3086 1405 3086 1477 3087 1479 3087 1367 3087 117 3088 115 3088 1405 3088 117 3089 1405 3089 1406 3089 1475 3090 1367 3090 1369 3090 1475 3091 1477 3091 1367 3091 119 3092 117 3092 1406 3092 1473 3093 1475 3093 1369 3093 121 3094 119 3094 1406 3094 121 3095 1406 3095 1409 3095 1470 3096 1369 3096 1371 3096 1470 3097 1473 3097 1369 3097 1469 3098 1371 3098 1327 3098 1469 3099 1470 3099 1371 3099 123 3100 121 3100 1409 3100 1467 3101 1327 3101 1329 3101 1467 3102 1469 3102 1327 3102 124 3103 123 3103 1409 3103 127 3104 124 3104 1409 3104 127 3105 1409 3105 1411 3105 128 3106 127 3106 1411 3106 130 3107 128 3107 1411 3107 130 3108 1411 3108 1413 3108 133 3109 130 3109 1413 3109 134 3110 1413 3110 1415 3110 134 3111 1415 3111 1417 3111 134 3112 1417 3112 1419 3112 134 3113 1419 3113 1420 3113 134 3114 1420 3114 1423 3114 134 3115 1423 3115 1424 3115 134 3116 1424 3116 1427 3116 134 3117 1427 3117 1429 3117 134 3118 1429 3118 1431 3118 134 3119 1431 3119 1433 3119 134 3120 1433 3120 1435 3120 134 3121 1435 3121 1437 3121 134 3122 133 3122 1413 3122 1439 3123 134 3123 1437 3123 1441 3124 134 3124 1439 3124 67 3125 920 3125 878 3125 67 3126 836 3126 2 3126 67 3127 905 3127 907 3127 67 3128 907 3128 909 3128 67 3129 909 3129 911 3129 67 3130 911 3130 913 3130 67 3131 913 3131 915 3131 67 3132 915 3132 917 3132 67 3133 917 3133 919 3133 67 3134 919 3134 920 3134 67 3135 878 3135 836 3135 71 3136 905 3136 67 3136 71 3137 903 3137 905 3137 137 3138 900 3138 903 3138 137 3139 903 3139 71 3139 139 3140 1441 3140 1443 3140 139 3141 1443 3141 1445 3141 139 3142 1445 3142 1446 3142 139 3143 1446 3143 1449 3143 139 3144 1449 3144 1450 3144 139 3145 1450 3145 1453 3145 139 3146 1453 3146 1454 3146 139 3147 1454 3147 1457 3147 139 3148 1457 3148 1458 3148 139 3149 1458 3149 1461 3149 139 3150 1461 3150 1463 3150 139 3151 1463 3151 1465 3151 139 3152 1465 3152 1467 3152 139 3153 1203 3153 1113 3153 139 3154 899 3154 900 3154 139 3155 1113 3155 857 3155 139 3156 857 3156 899 3156 139 3157 134 3157 1441 3157 139 3158 1329 3158 1201 3158 139 3159 1467 3159 1329 3159 139 3160 1201 3160 1203 3160 139 3161 900 3161 137 3161 69 3162 64 3162 576 3162 69 3163 576 3163 932 3163</p>
        </triangles>
      </mesh>
    </geometry>
    <geometry id="geometry2" name="PCB_Sketch_6fb0">
      <mesh>
        <source id="cubeverts-array2">
          <float_array count="0" id="cubeverts-array2-array" />
          <technique_common>
            <accessor count="0" source="#cubeverts-array2-array" stride="3">
              <param type="float" name="X" />
              <param type="float" name="Y" />
              <param type="float" name="Z" />
            </accessor>
          </technique_common>
        </source>
        <source id="cubenormals-array2">
          <float_array count="0" id="cubenormals-array2-array" />
          <technique_common>
            <accessor count="0" source="#cubenormals-array2-array" stride="3">
              <param type="float" name="X" />
              <param type="float" name="Y" />
              <param type="float" name="Z" />
            </accessor>
          </technique_common>
        </source>
        <vertices id="cubeverts-array2-vertices">
          <input semantic="POSITION" source="#cubeverts-array2" />
        </vertices>
        <triangles count="0" material="ref_PCB_Sketch_6fb0">
          <input offset="0" semantic="VERTEX" source="#cubeverts-array2-vertices" />
          <input offset="1" semantic="NORMAL" source="#cubenormals-array2" />
          <p />
        </triangles>
      </mesh>
    </geometry>
    <geometry id="geometry3" name="pads_area009001">
      <mesh>
        <source id="cubeverts-array3">
          <float_array count="9066" id="cubeverts-array3-array">0.01440745 0.001572845 -0.00158 0.01422996 0.001474668 -0.00158 0.01429747 0.001401791 -0.00158 0.01448065 0.00152224 -0.00158 0.01438087 0.001347806 -0.00158 0.014475 0.001316044 -0.00158 0.01436346 0.001650197 -0.00158 0.01418249 0.001561939 -0.00158 0.014158 0.001658217 -0.00158 0.01456855 0.001508405 -0.00158 0.01435739 0.001738975 -0.00158 0.014158 0.001757561 -0.00158 0.01418249 0.001853839 -0.00158 0.01465375 0.001534081 -0.00158 0.014475 0.001295 -0.00158 0.01439044 0.001821597 -0.00158 0.01422996 0.00194111 -0.00158 0.01429747 0.002013987 -0.00158 0.01471938 0.001594181 -0.00158 0.01445606 0.001881697 -0.00158 0.01438087 0.002067972 -0.00158 0.014475 0.002099734 -0.00158 0.01454126 0.001907373 -0.00158 0.01462917 0.001893538 -0.00158 0.014475 0.002395 -0.00158 0.01470236 0.001842933 -0.00158 0.017475 0.001295 -0.00158 0.01475243 0.001676803 -0.00158 0.01474635 0.001765581 -0.00158 0.017475 0.002395 -0.00158 -0.007525 -0.000145 -0.00158 -0.010525 -0.0001449998 -0.00158 -0.010525 -0.001245 -0.00158 -0.007525 -0.001245 -0.00158 0.017475 -0.000145 -0.00158 0.014475 -0.0001449998 -0.00158 0.014475 -0.001245 -0.00158 0.017475 -0.001245 -0.00158 0.007845 -0.007975 -0.00158 0.006745 -0.007975 -0.00158 0.006745 -0.010975 -0.00158 0.007845 -0.010975 -0.00158 -0.004855 -0.007975 -0.00158 -0.005955 -0.007975 -0.00158 -0.005955 -0.010975 -0.00158 -0.004855 -0.010975 -0.00158 0.01590074 -0.003420649 -0.00158 0.01582755 -0.003370044 -0.00158 0.014475 -0.003785 -0.00158 0.01578355 -0.003292692 -0.00158 0.01598864 -0.003434484 -0.00158 0.01577748 -0.003203913 -0.00158 0.014475 -0.002685 -0.00158 0.01581053 -0.003121292 -0.00158 0.01587615 -0.003061192 -0.00158 0.01596136 -0.003035516 -0.00158 0.017475 -0.003785 -0.00158 0.01607385 -0.003408808 -0.00158 0.01613947 -0.003348708 -0.00158 0.01617252 -0.003266086 -0.00158 0.017475 -0.002685 -0.00158 0.01616645 -0.003177308 -0.00158 0.01612246 -0.003099956 -0.00158 0.01604926 -0.003049351 -0.00158 -0.007525 -0.002685 -0.00158 -0.010525 -0.002685 -0.00158 -0.010525 -0.003785 -0.00158 -0.007525 -0.003785 -0.00158 -0.009099259 0.001639351 -0.00158 -0.009172455 0.001689956 -0.00158 -0.010525 0.001295 -0.00158 -0.009216446 0.001767308 -0.00158 -0.009011355 0.001625516 -0.00158 -0.009222519 0.001856086 -0.00158 -0.010525 0.002395 -0.00158 -0.00918947 0.001938708 -0.00158 -0.009123847 0.001998808 -0.00158 -0.009038645 0.002024484 -0.00158 -0.007525 0.001295 -0.00158 -0.008926153 0.001651192 -0.00158 -0.00886053 0.001711292 -0.00158 -0.008827481 0.001793914 -0.00158 -0.007525 0.002395 -0.00158 -0.008833554 0.001882692 -0.00158 -0.008877544 0.001960044 -0.00158 -0.008950741 0.002010649 -0.00158 -0.007525 0.004935 -0.00158 -0.010525 0.004935 -0.00158 -0.010525 0.003835 -0.00158 -0.007525 0.003835 -0.00158 0.017475 0.004935 -0.00158 0.014475 0.004935 -0.00158 0.014475 0.003835 -0.00158 0.017475 0.003835 -0.00158 -0.004855 0.012025 -0.00158 -0.005955 0.012025 -0.00158 -0.005955 0.009025 -0.00158 -0.004855 0.009025 -0.00158 0.007845 0.012025 -0.00158 0.006745 0.012025 -0.00158 0.006745 0.009025 -0.00158 0.007845 0.009025 -0.00158 0.01230074 -0.009660649 -0.00158 0.01222754 -0.009610044 -0.00158 0.011825 -0.010975 -0.00158 0.01218355 -0.009532692 -0.00158 0.01238865 -0.009674484 -0.00158 0.012925 -0.010975 -0.00158 0.01217748 -0.009443913 -0.00158 0.01247385 -0.009648808 -0.00158 0.01253947 -0.009588708 -0.00158 0.01257252 -0.009506086 -0.00158 0.011825 -0.007975 -0.00158 0.01227615 -0.009301191 -0.00158 0.01236135 -0.009275517 -0.00158 0.01221053 -0.009361292 -0.00158 0.012925 -0.007975 -0.00158 0.01256645 -0.009417308 -0.00158 0.01252246 -0.009339955 -0.00158 0.01244926 -0.009289351 -0.00158 0.002765 -0.007975 -0.00158 0.001665 -0.007975 -0.00158 0.001665 -0.010975 -0.00158 0.002765 -0.010975 -0.00158 0.017475 0.007475 -0.00158 0.014475 0.007475 -0.00158 0.014475 0.006375 -0.00158 0.017475 0.006375 -0.00158 -0.007525 0.007475 -0.00158 -0.010525 0.007475 -0.00158 -0.010525 0.006375 -0.00158 -0.007525 0.006375 -0.00158 0.002765 0.012025 -0.00158 0.001665 0.012025 -0.00158 0.001665 0.009025 -0.00158 0.002765 0.009025 -0.00158 0.01230074 0.01023935 -0.00158 0.01222754 0.01028996 -0.00158 0.011825 0.009025 -0.00158 0.01218355 0.01036731 -0.00158 0.01238865 0.01022552 -0.00158 0.012925 0.009025 -0.00158 0.01217748 0.01045609 -0.00158 0.01247385 0.01025119 -0.00158 0.01253947 0.01031129 -0.00158 0.01257252 0.01039391 -0.00158 0.011825 0.012025 -0.00158 0.01227615 0.01059881 -0.00158 0.01236135 0.01062448 -0.00158 0.01221053 0.01053871 -0.00158 0.012925 0.012025 -0.00158 0.01256645 0.01048269 -0.00158 0.01252246 0.01056004 -0.00158 0.01244926 0.01061065 -0.00158 0.000225 -0.007975 -0.00158 -0.000875 -0.007975 -0.00158 -0.000875 -0.010975 -0.00158 0.000225 -0.010975 -0.00158 0.010385 -0.007975 -0.00158 0.009285 -0.007975 -0.00158 0.009285 -0.010975 -0.00158 0.010385 -0.010975 -0.00158 0.005305 -0.007975 -0.00158 0.004205 -0.007975 -0.00158 0.004205 -0.010975 -0.00158 0.005305 -0.010975 -0.00158 0.017475 -0.005225 -0.00158 0.014475 -0.005225 -0.00158 0.014475 -0.006325 -0.00158 0.017475 -0.006325 -0.00158 -0.007525 -0.005225 -0.00158 -0.010525 -0.005225 -0.00158 -0.010525 -0.006325 -0.00158 -0.007525 -0.006325 -0.00158 0.010385 0.012025 -0.00158 0.009285 0.012025 -0.00158 0.009285 0.009025 -0.00158 0.010385 0.009025 -0.00158 0.000225 0.012025 -0.00158 -0.000875 0.012025 -0.00158 -0.000875 0.009025 -0.00158 0.000225 0.009025 -0.00158 0.005305 0.012025 -0.00158 0.004205 0.012025 -0.00158 0.004205 0.009025 -0.00158 0.005305 0.009025 -0.00158 -0.002315 -0.007975 -0.00158 -0.003415 -0.007975 -0.00158 -0.003415 -0.010975 -0.00158 -0.002315 -0.010975 -0.00158 -0.002939259 0.01033935 -0.00158 -0.003012455 0.01038996 -0.00158 -0.003415 0.009025 -0.00158 -0.003056446 0.01046731 -0.00158 -0.002851355 0.01032552 -0.00158 -0.002315 0.009025 -0.00158 -0.003062519 0.01055609 -0.00158 -0.002766154 0.01035119 -0.00158 -0.00270053 0.01041129 -0.00158 -0.002667481 0.01049391 -0.00158 -0.003415 0.012025 -0.00158 -0.002963847 0.01069881 -0.00158 -0.002878645 0.01072448 -0.00158 -0.00302947 0.01063871 -0.00158 -0.002315 0.012025 -0.00158 -0.002673554 0.01058269 -0.00158 -0.002717545 0.01066004 -0.00158 -0.002790741 0.01071065 -0.00158 0.02120978 0.002950633 -0.00158 0.02105283 0.002723312 -0.00158 0.02113209 0.002668593 -0.00158 0.02098217 0.002788754 -0.00158 0.02114585 0.003022803 -0.00158 0.02092155 0.002863585 -0.00158 0.02087219 0.002946283 -0.00158 0.02128913 0.002895862 -0.00158 0.02121832 0.002625709 -0.00158 0.02110104 0.003108176 -0.00158 0.0208351 0.003035163 -0.00158 0.02081104 0.003128417 -0.00158 0.02137929 0.002861672 -0.00158 0.02130978 0.002595533 -0.00158 0.0214046 0.002578681 -0.00158 0.02107797 0.003201791 -0.00158 0.0208005 0.003224146 -0.00158 0.021475 0.00285005 -0.00158 0.02150085 0.002575495 -0.00158 0.02159658 0.00258604 -0.00158 0.02107797 0.003298209 -0.00158 0.02080368 0.003320401 -0.00158 0.02082053 0.003415223 -0.00158 0.02157071 0.002861672 -0.00158 0.02168984 0.002610101 -0.00158 0.02110104 0.003391824 -0.00158 0.02085071 0.003506681 -0.00158 0.02089359 0.003592915 -0.00158 0.02166087 0.002895862 -0.00158 0.02177872 0.002647189 -0.00158 0.02186141 0.002696548 -0.00158 0.02114585 0.003477197 -0.00158 0.02094831 0.003672167 -0.00158 0.02174022 0.002950633 -0.00158 0.02193625 0.002757174 -0.00158 0.02120978 0.003549367 -0.00158 0.02101375 0.003742826 -0.00158 0.02200169 0.002827833 -0.00158 0.02180415 0.003022803 -0.00158 0.02108858 0.003803452 -0.00158 0.02128913 0.003604138 -0.00158 0.02205641 0.002907085 -0.00158 0.02184896 0.003108176 -0.00158 0.02117128 0.003852811 -0.00158 0.02209929 0.002993319 -0.00158 0.02126016 0.003889898 -0.00158 0.02137929 0.003638328 -0.00158 0.02212947 0.003084777 -0.00158 0.02187203 0.003201791 -0.00158 0.02135342 0.00391396 -0.00158 0.021475 0.00364995 -0.00158 0.02214632 0.003179599 -0.00158 0.02144915 0.003924505 -0.00158 0.02214951 0.003275854 -0.00158 0.02187203 0.003298209 -0.00158 0.0215454 0.003921319 -0.00158 0.02157071 0.003638328 -0.00158 0.02213896 0.003371583 -0.00158 0.02184896 0.003391824 -0.00158 0.02164022 0.003904466 -0.00158 0.0221149 0.003464837 -0.00158 0.02173168 0.003874291 -0.00158 0.02166087 0.003604138 -0.00158 0.02207781 0.003553717 -0.00158 0.02180415 0.003477197 -0.00158 0.02181791 0.003831407 -0.00158 0.02174022 0.003549367 -0.00158 0.02202845 0.003636415 -0.00158 0.02189717 0.003776688 -0.00158 0.02196782 0.003711246 -0.00158 0.02120978 0.0009506331 -0.00158 0.02105283 0.0007233124 -0.00158 0.02113209 0.0006685926 -0.00158 0.02098217 0.0007887539 -0.00158 0.02114585 0.001022802 -0.00158 0.02092155 0.0008635852 -0.00158 0.02087219 0.0009462827 -0.00158 0.02128913 0.0008958619 -0.00158 0.02121832 0.0006257086 -0.00158 0.02110104 0.001108176 -0.00158 0.0208351 0.001035163 -0.00158 0.02081104 0.001128417 -0.00158 0.02137929 0.0008616718 -0.00158 0.02130978 0.0005955335 -0.00158 0.0214046 0.0005786813 -0.00158 0.02107797 0.001201791 -0.00158 0.0208005 0.001224146 -0.00158 0.021475 0.00085005 -0.00158 0.02150085 0.0005754953 -0.00158 0.02159658 0.0005860403 -0.00158 0.02107797 0.001298209 -0.00158 0.02080368 0.001320401 -0.00158 0.02082053 0.001415223 -0.00158 0.02157071 0.0008616718 -0.00158 0.02168984 0.0006101015 -0.00158 0.02110104 0.001391824 -0.00158 0.02085071 0.001506681 -0.00158 0.02089359 0.001592915 -0.00158 0.02166087 0.0008958619 -0.00158 0.02177872 0.0006471892 -0.00158 0.02186141 0.0006965484 -0.00158 0.02114585 0.001477198 -0.00158 0.02094831 0.001672167 -0.00158 0.02174022 0.0009506331 -0.00158 0.02193625 0.0007571743 -0.00158 0.02120978 0.001549367 -0.00158 0.02101375 0.001742826 -0.00158 0.02200169 0.0008278328 -0.00158 0.02180415 0.001022802 -0.00158 0.02108858 0.001803451 -0.00158 0.02128913 0.001604138 -0.00158 0.02205641 0.0009070852 -0.00158 0.02184896 0.001108176 -0.00158 0.02117128 0.001852811 -0.00158 0.02209929 0.0009933185 -0.00158 0.02126016 0.001889898 -0.00158 0.02137929 0.001638328 -0.00158 0.02212947 0.001084777 -0.00158 0.02187203 0.001201791 -0.00158 0.02135342 0.00191396 -0.00158 0.021475 0.00164995 -0.00158 0.02214632 0.001179599 -0.00158 0.02144915 0.001924505 -0.00158 0.02214951 0.001275854 -0.00158 0.02187203 0.001298209 -0.00158 0.0215454 0.001921319 -0.00158 0.02157071 0.001638328 -0.00158 0.02213896 0.001371583 -0.00158 0.02184896 0.001391824 -0.00158 0.02164022 0.001904467 -0.00158 0.0221149 0.001464837 -0.00158 0.02173168 0.001874291 -0.00158 0.02166087 0.001604138 -0.00158 0.02207781 0.001553717 -0.00158 0.02180415 0.001477198 -0.00158 0.02181791 0.001831407 -0.00158 0.02174022 0.001549367 -0.00158 0.02202845 0.001636415 -0.00158 0.02189717 0.001776688 -0.00158 0.02196782 0.001711246 -0.00158 0.01914585 -0.0009771975 -0.00158 0.0188 -0.001425 -0.00158 0.01920978 -0.001049367 -0.00158 0.01928913 -0.001104138 -0.00158 0.01910104 -0.0008918242 -0.00158 0.01937929 -0.001138328 -0.00158 0.01907797 -0.0007982087 -0.00158 0.019475 -0.00114995 -0.00158 0.02015 -0.001425 -0.00158 0.01957071 -0.001138328 -0.00158 0.01966087 -0.001104138 -0.00158 0.01974022 -0.001049367 -0.00158 0.0188 -7.5e-05 -0.00158 0.01910104 -0.0006081758 -0.00158 0.01914585 -0.0005228025 -0.00158 0.01907797 -0.0007017913 -0.00158 0.01920978 -0.0004506331 -0.00158 0.01980415 -0.0009771975 -0.00158 0.01928913 -0.0003958619 -0.00158 0.01984896 -0.0008918242 -0.00158 0.01937929 -0.0003616718 -0.00158 0.01987203 -0.0007982087 -0.00158 0.019475 -0.00035005 -0.00158 0.02015 -7.5e-05 -0.00158 0.01987203 -0.0007017913 -0.00158 0.01984896 -0.0006081758 -0.00158 0.01980415 -0.0005228025 -0.00158 0.01974022 -0.0004506331 -0.00158 0.01966087 -0.0003958619 -0.00158 0.01957071 -0.0003616718 -0.00158 0.02120978 -0.001049367 -0.00158 0.02105283 -0.001276688 -0.00158 0.02113209 -0.001331407 -0.00158 0.02098217 -0.001211246 -0.00158 0.02114585 -0.0009771975 -0.00158 0.02092155 -0.001136415 -0.00158 0.02087219 -0.001053717 -0.00158 0.02128913 -0.001104138 -0.00158 0.02121832 -0.001374291 -0.00158 0.02110104 -0.0008918242 -0.00158 0.0208351 -0.000964837 -0.00158 0.02081104 -0.0008715832 -0.00158 0.02137929 -0.001138328 -0.00158 0.02130978 -0.001404466 -0.00158 0.0214046 -0.001421319 -0.00158 0.02107797 -0.0007982087 -0.00158 0.0208005 -0.0007758543 -0.00158 0.021475 -0.00114995 -0.00158 0.02150085 -0.001424505 -0.00158 0.02159658 -0.00141396 -0.00158 0.02107797 -0.0007017913 -0.00158 0.02080368 -0.0006795992 -0.00158 0.02082053 -0.0005847772 -0.00158 0.02157071 -0.001138328 -0.00158 0.02168984 -0.001389898 -0.00158 0.02110104 -0.0006081758 -0.00158 0.02085071 -0.0004933186 -0.00158 0.02089359 -0.0004070853 -0.00158 0.02166087 -0.001104138 -0.00158 0.02177872 -0.001352811 -0.00158 0.02186141 -0.001303452 -0.00158 0.02114585 -0.0005228025 -0.00158 0.02094831 -0.0003278328 -0.00158 0.02174022 -0.001049367 -0.00158 0.02193625 -0.001242826 -0.00158 0.02120978 -0.0004506331 -0.00158 0.02101375 -0.0002571744 -0.00158 0.02200169 -0.001172167 -0.00158 0.02180415 -0.0009771975 -0.00158 0.02108858 -0.0001965485 -0.00158 0.02128913 -0.0003958619 -0.00158 0.02205641 -0.001092915 -0.00158 0.02184896 -0.0008918242 -0.00158 0.02117128 -0.0001471893 -0.00158 0.02209929 -0.001006681 -0.00158 0.02126016 -0.0001101016 -0.00158 0.02137929 -0.0003616718 -0.00158 0.02212947 -0.0009152229 -0.00158 0.02187203 -0.0007982087 -0.00158 0.02135342 -8.604034e-05 -0.00158 0.021475 -0.00035005 -0.00158 0.02214632 -0.0008204008 -0.00158 0.02144915 -7.54954e-05 -0.00158 0.02214951 -0.0007241457 -0.00158 0.02187203 -0.0007017913 -0.00158 0.0215454 -7.868141e-05 -0.00158 0.02157071 -0.0003616718 -0.00158 0.02213896 -0.0006284168 -0.00158 0.02184896 -0.0006081758 -0.00158 0.02164022 -9.553353e-05 -0.00158 0.0221149 -0.000535163 -0.00158 0.02173168 -0.0001257087 -0.00158 0.02166087 -0.0003958619 -0.00158 0.02207781 -0.0004462827 -0.00158 0.02180415 -0.0005228025 -0.00158 0.02181791 -0.0001685927 -0.00158 0.02174022 -0.0004506331 -0.00158 0.02202845 -0.0003635852 -0.00158 0.02189717 -0.0002233124 -0.00158 0.02196782 -0.000288754 -0.00158 0.01920978 0.0009506331 -0.00158 0.01905283 0.0007233124 -0.00158 0.01913209 0.0006685927 -0.00158 0.01898217 0.000788754 -0.00158 0.01914585 0.001022802 -0.00158 0.01892155 0.0008635852 -0.00158 0.01887219 0.0009462827 -0.00158 0.01928913 0.0008958619 -0.00158 0.01921832 0.0006257087 -0.00158 0.01910104 0.001108176 -0.00158 0.0188351 0.001035163 -0.00158 0.01881104 0.001128417 -0.00158 0.01937929 0.0008616718 -0.00158 0.01930978 0.0005955335 -0.00158 0.0194046 0.0005786813 -0.00158 0.01907797 0.001201791 -0.00158 0.0188005 0.001224146 -0.00158 0.019475 0.00085005 -0.00158 0.01950085 0.0005754953 -0.00158 0.01959658 0.0005860403 -0.00158 0.01907797 0.001298209 -0.00158 0.01880368 0.001320401 -0.00158 0.01882053 0.001415223 -0.00158 0.01957071 0.0008616718 -0.00158 0.01968984 0.0006101015 -0.00158 0.01910104 0.001391824 -0.00158 0.01885071 0.001506681 -0.00158 0.01889359 0.001592915 -0.00158 0.01966087 0.0008958619 -0.00158 0.01977872 0.0006471892 -0.00158 0.01986141 0.0006965484 -0.00158 0.01914585 0.001477198 -0.00158 0.01894831 0.001672167 -0.00158 0.01974022 0.0009506331 -0.00158 0.01993625 0.0007571743 -0.00158 0.01920978 0.001549367 -0.00158 0.01901375 0.001742826 -0.00158 0.02000169 0.0008278327 -0.00158 0.01980415 0.001022802 -0.00158 0.01908858 0.001803451 -0.00158 0.01928913 0.001604138 -0.00158 0.02005641 0.0009070852 -0.00158 0.01984896 0.001108176 -0.00158 0.01917128 0.001852811 -0.00158 0.02009929 0.0009933185 -0.00158 0.01926016 0.001889898 -0.00158 0.01937929 0.001638328 -0.00158 0.02012947 0.001084777 -0.00158 0.01987203 0.001201791 -0.00158 0.01935342 0.00191396 -0.00158 0.019475 0.00164995 -0.00158 0.02014632 0.001179599 -0.00158 0.01944915 0.001924505 -0.00158 0.02014951 0.001275854 -0.00158 0.01987203 0.001298209 -0.00158 0.0195454 0.001921319 -0.00158 0.01957071 0.001638328 -0.00158 0.02013896 0.001371583 -0.00158 0.01984896 0.001391824 -0.00158 0.01964022 0.001904466 -0.00158 0.0201149 0.001464837 -0.00158 0.01973168 0.001874291 -0.00158 0.01966087 0.001604138 -0.00158 0.02007781 0.001553717 -0.00158 0.01980415 0.001477198 -0.00158 0.01981791 0.001831407 -0.00158 0.01974022 0.001549367 -0.00158 0.02002845 0.001636415 -0.00158 0.01989717 0.001776688 -0.00158 0.01996782 0.001711246 -0.00158 0.01920978 0.002950633 -0.00158 0.01905283 0.002723312 -0.00158 0.01913209 0.002668593 -0.00158 0.01898217 0.002788754 -0.00158 0.01914585 0.003022803 -0.00158 0.01892155 0.002863585 -0.00158 0.01887219 0.002946283 -0.00158 0.01928913 0.002895862 -0.00158 0.01921832 0.002625709 -0.00158 0.01910104 0.003108176 -0.00158 0.0188351 0.003035163 -0.00158 0.01881104 0.003128417 -0.00158 0.01937929 0.002861672 -0.00158 0.01930978 0.002595534 -0.00158 0.0194046 0.002578681 -0.00158 0.01907797 0.003201791 -0.00158 0.0188005 0.003224146 -0.00158 0.019475 0.00285005 -0.00158 0.01950085 0.002575495 -0.00158 0.01959658 0.00258604 -0.00158 0.01907797 0.003298209 -0.00158 0.01880368 0.003320401 -0.00158 0.01882053 0.003415223 -0.00158 0.01957071 0.002861672 -0.00158 0.01968984 0.002610101 -0.00158 0.01910104 0.003391824 -0.00158 0.01885071 0.003506681 -0.00158 0.01889359 0.003592915 -0.00158 0.01966087 0.002895862 -0.00158 0.01977872 0.002647189 -0.00158 0.01986141 0.002696548 -0.00158 0.01914585 0.003477197 -0.00158 0.01894831 0.003672167 -0.00158 0.01974022 0.002950633 -0.00158 0.01993625 0.002757174 -0.00158 0.01920978 0.003549367 -0.00158 0.01901375 0.003742826 -0.00158 0.02000169 0.002827833 -0.00158 0.01980415 0.003022803 -0.00158 0.01908858 0.003803452 -0.00158 0.01928913 0.003604138 -0.00158 0.02005641 0.002907085 -0.00158 0.01984896 0.003108176 -0.00158 0.01917128 0.003852811 -0.00158 0.02009929 0.002993319 -0.00158 0.01926016 0.003889898 -0.00158 0.01937929 0.003638328 -0.00158 0.02012947 0.003084777 -0.00158 0.01987203 0.003201791 -0.00158 0.01935342 0.00391396 -0.00158 0.019475 0.00364995 -0.00158 0.02014632 0.003179599 -0.00158 0.01944915 0.003924505 -0.00158 0.02014951 0.003275854 -0.00158 0.01987203 0.003298209 -0.00158 0.0195454 0.003921319 -0.00158 0.01957071 0.003638328 -0.00158 0.02013896 0.003371583 -0.00158 0.01984896 0.003391824 -0.00158 0.01964022 0.003904466 -0.00158 0.0201149 0.003464837 -0.00158 0.01973168 0.003874291 -0.00158 0.01966087 0.003604138 -0.00158 0.02007781 0.003553717 -0.00158 0.01980415 0.003477197 -0.00158 0.01981791 0.003831407 -0.00158 0.01974022 0.003549367 -0.00158 0.02002845 0.003636415 -0.00158 0.01989717 0.003776688 -0.00158 0.01996782 0.003711246 -0.00158 0.0192413 -0.00547078 -0.00158 0.01912145 -0.005598553 -0.00158 0.01919721 -0.005660735 -0.00158 0.01905927 -0.005522785 -0.00158 0.01931438 -0.005527475 -0.00158 0.01928366 -0.00570694 -0.00158 0.01918716 -0.005395794 -0.00158 0.01901306 -0.005436342 -0.00158 0.01940047 -0.005561286 -0.00158 0.01937745 -0.005735393 -0.00158 0.019475 -0.005745 -0.00158 0.01915633 -0.005308591 -0.00158 0.01898461 -0.005342545 -0.00158 0.018975 -0.005245 -0.00158 0.01949259 -0.005569473 -0.00158 0.01957255 -0.005735393 -0.00158 0.01915133 -0.005216236 -0.00158 0.01898461 -0.005147455 -0.00158 0.01958329 -0.005551373 -0.00158 0.01966634 -0.00570694 -0.00158 0.01917254 -0.005126212 -0.00158 0.01901306 -0.005053658 -0.00158 0.01905927 -0.004967215 -0.00158 0.01966522 -0.005508453 -0.00158 0.01975278 -0.005660735 -0.00158 0.01921826 -0.005045811 -0.00158 0.01982855 -0.005598553 -0.00158 0.01912145 -0.004891447 -0.00158 0.01973174 -0.00544419 -0.00158 0.01928478 -0.004981547 -0.00158 0.01989074 -0.005522785 -0.00158 0.01919721 -0.004829265 -0.00158 0.01977746 -0.005363789 -0.00158 0.01993694 -0.005436342 -0.00158 0.01928366 -0.00478306 -0.00158 0.0193667 -0.004938626 -0.00158 0.01996539 -0.005342545 -0.00158 0.01979867 -0.005273764 -0.00158 0.01937745 -0.004754607 -0.00158 0.01945741 -0.004920527 -0.00158 0.019975 -0.005245 -0.00158 0.01979367 -0.005181409 -0.00158 0.019475 -0.004745 -0.00158 0.01954954 -0.004928714 -0.00158 0.01996539 -0.005147455 -0.00158 0.01957255 -0.004754607 -0.00158 0.01993694 -0.005053658 -0.00158 0.01976284 -0.005094206 -0.00158 0.01966634 -0.00478306 -0.00158 0.01963562 -0.004962524 -0.00158 0.01989074 -0.004967215 -0.00158 0.0197087 -0.005019219 -0.00158 0.01975278 -0.004829265 -0.00158 0.01982855 -0.004891447 -0.00158 0.0205113 0.00746422 -0.00158 0.02039145 0.007336447 -0.00158 0.02046721 0.007274265 -0.00158 0.02032927 0.007412215 -0.00158 0.02058438 0.007407525 -0.00158 0.02055366 0.00722806 -0.00158 0.02045716 0.007539206 -0.00158 0.02028306 0.007498658 -0.00158 0.02067047 0.007373713 -0.00158 0.02064746 0.007199607 -0.00158 0.020745 0.00719 -0.00158 0.02042633 0.007626409 -0.00158 0.02025461 0.007592455 -0.00158 0.020245 0.00769 -0.00158 0.02076259 0.007365527 -0.00158 0.02084254 0.007199607 -0.00158 0.02042133 0.007718764 -0.00158 0.02025461 0.007787545 -0.00158 0.02085329 0.007383626 -0.00158 0.02093634 0.00722806 -0.00158 0.02044254 0.007808788 -0.00158 0.02028306 0.007881342 -0.00158 0.02032927 0.007967785 -0.00158 0.02093522 0.007426547 -0.00158 0.02102279 0.007274265 -0.00158 0.02048826 0.00788919 -0.00158 0.02109855 0.007336447 -0.00158 0.02039145 0.008043553 -0.00158 0.02100174 0.00749081 -0.00158 0.02055478 0.007953453 -0.00158 0.02046721 0.008105735 -0.00158 0.02116073 0.007412215 -0.00158 0.02104746 0.007571211 -0.00158 0.02055366 0.008151939 -0.00158 0.02063671 0.007996374 -0.00158 0.02120694 0.007498658 -0.00158 0.02064746 0.008180392 -0.00158 0.02072741 0.008014474 -0.00158 0.02123539 0.007592455 -0.00158 0.02106867 0.007661236 -0.00158 0.020745 0.008190001 -0.00158 0.02081953 0.008006287 -0.00158 0.021245 0.00769 -0.00158 0.02106367 0.007753591 -0.00158 0.02084254 0.008180393 -0.00158 0.02123539 0.007787545 -0.00158 0.02093634 0.00815194 -0.00158 0.02090562 0.007972476 -0.00158 0.02120694 0.007881342 -0.00158 0.02103284 0.007840794 -0.00158 0.02102279 0.008105735 -0.00158 0.0209787 0.007915781 -0.00158 0.02116073 0.007967785 -0.00158 0.02109855 0.008043553 -0.00158 0.0192413 -0.00420078 -0.00158 0.01912145 -0.004328553 -0.00158 0.01919721 -0.004390735 -0.00158 0.01905927 -0.004252785 -0.00158 0.01931438 -0.004257475 -0.00158 0.01928366 -0.00443694 -0.00158 0.01918716 -0.004125794 -0.00158 0.01901306 -0.004166342 -0.00158 0.01940047 -0.004291286 -0.00158 0.01937745 -0.004465393 -0.00158 0.019475 -0.004475 -0.00158 0.01915633 -0.004038591 -0.00158 0.01898461 -0.004072545 -0.00158 0.018975 -0.003975 -0.00158 0.01949259 -0.004299473 -0.00158 0.01957255 -0.004465393 -0.00158 0.01915133 -0.003946236 -0.00158 0.01898461 -0.003877455 -0.00158 0.01958329 -0.004281374 -0.00158 0.01966634 -0.00443694 -0.00158 0.01917254 -0.003856211 -0.00158 0.01901306 -0.003783658 -0.00158 0.01905927 -0.003697215 -0.00158 0.01966522 -0.004238453 -0.00158 0.01975278 -0.004390735 -0.00158 0.01921826 -0.00377581 -0.00158 0.01982855 -0.004328553 -0.00158 0.01912145 -0.003621447 -0.00158 0.01973174 -0.00417419 -0.00158 0.01928478 -0.003711547 -0.00158 0.01989074 -0.004252785 -0.00158 0.01919721 -0.003559265 -0.00158 0.01977746 -0.004093789 -0.00158 0.01993694 -0.004166342 -0.00158 0.01928366 -0.00351306 -0.00158 0.0193667 -0.003668626 -0.00158 0.01996539 -0.004072545 -0.00158 0.01979867 -0.004003764 -0.00158 0.01937745 -0.003484607 -0.00158 0.01945741 -0.003650527 -0.00158 0.019975 -0.003975 -0.00158 0.01979367 -0.003911409 -0.00158 0.019475 -0.003475 -0.00158 0.01954954 -0.003658714 -0.00158 0.01996539 -0.003877455 -0.00158 0.01957255 -0.003484607 -0.00158 0.01993694 -0.003783658 -0.00158 0.01976284 -0.003824206 -0.00158 0.01966634 -0.00351306 -0.00158 0.01963562 -0.003692524 -0.00158 0.01989074 -0.003697215 -0.00158 0.0197087 -0.00374922 -0.00158 0.01975278 -0.003559265 -0.00158 0.01982855 -0.003621447 -0.00158 0.0205113 0.00492422 -0.00158 0.02039145 0.004796447 -0.00158 0.02046721 0.004734265 -0.00158 0.02032927 0.004872215 -0.00158 0.02058438 0.004867525 -0.00158 0.02055366 0.00468806 -0.00158 0.02045716 0.004999206 -0.00158 0.02028306 0.004958658 -0.00158 0.02067047 0.004833714 -0.00158 0.02064746 0.004659607 -0.00158 0.020745 0.00465 -0.00158 0.02042633 0.005086409 -0.00158 0.02025461 0.005052455 -0.00158 0.020245 0.00515 -0.00158 0.02076259 0.004825527 -0.00158 0.02084254 0.004659607 -0.00158 0.02042133 0.005178764 -0.00158 0.02025461 0.005247545 -0.00158 0.02085329 0.004843626 -0.00158 0.02093634 0.00468806 -0.00158 0.02044254 0.005268788 -0.00158 0.02028306 0.005341342 -0.00158 0.02032927 0.005427785 -0.00158 0.02093522 0.004886547 -0.00158 0.02102279 0.004734265 -0.00158 0.02048826 0.005349189 -0.00158 0.02109855 0.004796446 -0.00158 0.02039145 0.005503553 -0.00158 0.02100174 0.00495081 -0.00158 0.02055478 0.005413453 -0.00158 0.02116073 0.004872215 -0.00158 0.02046721 0.005565735 -0.00158 0.02104746 0.005031211 -0.00158 0.02120694 0.004958658 -0.00158 0.02055366 0.00561194 -0.00158 0.02063671 0.005456374 -0.00158 0.02123539 0.005052455 -0.00158 0.02106867 0.005121236 -0.00158 0.02064746 0.005640393 -0.00158 0.02072741 0.005474473 -0.00158 0.021245 0.00515 -0.00158 0.02106367 0.005213591 -0.00158 0.020745 0.00565 -0.00158 0.02081953 0.005466286 -0.00158 0.02123539 0.005247545 -0.00158 0.02084254 0.005640393 -0.00158 0.02120694 0.005341341 -0.00158 0.02103284 0.005300794 -0.00158 0.02093634 0.00561194 -0.00158 0.02090562 0.005432476 -0.00158 0.02116073 0.005427785 -0.00158 0.0209787 0.005375781 -0.00158 0.02102279 0.005565735 -0.00158 0.02109855 0.005503553 -0.00158 0.0192413 -0.00293078 -0.00158 0.01912145 -0.003058553 -0.00158 0.01919721 -0.003120735 -0.00158 0.01905927 -0.002982785 -0.00158 0.01931438 -0.002987476 -0.00158 0.01928366 -0.00316694 -0.00158 0.01918716 -0.002855794 -0.00158 0.01901306 -0.002896342 -0.00158 0.01940047 -0.003021286 -0.00158 0.01937745 -0.003195393 -0.00158 0.019475 -0.003205 -0.00158 0.01915633 -0.002768591 -0.00158 0.01898461 -0.002802545 -0.00158 0.018975 -0.002705 -0.00158 0.01949259 -0.003029473 -0.00158 0.01957255 -0.003195393 -0.00158 0.01915133 -0.002676236 -0.00158 0.01898461 -0.002607455 -0.00158 0.01958329 -0.003011374 -0.00158 0.01966634 -0.00316694 -0.00158 0.01917254 -0.002586211 -0.00158 0.01901306 -0.002513658 -0.00158 0.01905927 -0.002427215 -0.00158 0.01966522 -0.002968453 -0.00158 0.01975278 -0.003120735 -0.00158 0.01921826 -0.00250581 -0.00158 0.01982855 -0.003058553 -0.00158 0.01912145 -0.002351446 -0.00158 0.01973174 -0.002904189 -0.00158 0.01928478 -0.002441547 -0.00158 0.01989074 -0.002982785 -0.00158 0.01919721 -0.002289265 -0.00158 0.01977746 -0.002823788 -0.00158 0.01993694 -0.002896342 -0.00158 0.01928366 -0.00224306 -0.00158 0.0193667 -0.002398626 -0.00158 0.01996539 -0.002802545 -0.00158 0.01979867 -0.002733764 -0.00158 0.01937745 -0.002214607 -0.00158 0.01945741 -0.002380527 -0.00158 0.019975 -0.002705 -0.00158 0.01979367 -0.002641409 -0.00158 0.019475 -0.002205 -0.00158 0.01954954 -0.002388714 -0.00158 0.01996539 -0.002607455 -0.00158 0.01957255 -0.002214607 -0.00158 0.01993694 -0.002513658 -0.00158 0.01976284 -0.002554206 -0.00158 0.01966634 -0.00224306 -0.00158 0.01963562 -0.002422524 -0.00158 0.01989074 -0.002427215 -0.00158 0.0197087 -0.002479219 -0.00158 0.01975278 -0.002289265 -0.00158 0.01982855 -0.002351447 -0.00158 0.0205113 0.00619422 -0.00158 0.02039145 0.006066447 -0.00158 0.02046721 0.006004265 -0.00158 0.02032927 0.006142215 -0.00158 0.02058438 0.006137525 -0.00158 0.02055366 0.00595806 -0.00158 0.02045716 0.006269206 -0.00158 0.02028306 0.006228658 -0.00158 0.02067047 0.006103714 -0.00158 0.02064746 0.005929607 -0.00158 0.020745 0.00592 -0.00158 0.02042633 0.006356409 -0.00158 0.02025461 0.006322455 -0.00158 0.020245 0.00642 -0.00158 0.02076259 0.006095527 -0.00158 0.02084254 0.005929607 -0.00158 0.02042133 0.006448764 -0.00158 0.02025461 0.006517545 -0.00158 0.02085329 0.006113626 -0.00158 0.02093634 0.00595806 -0.00158 0.02044254 0.006538788 -0.00158 0.02028306 0.006611342 -0.00158 0.02032927 0.006697785 -0.00158 0.02093522 0.006156547 -0.00158 0.02102279 0.006004265 -0.00158 0.02048826 0.006619189 -0.00158 0.02109855 0.006066447 -0.00158 0.02039145 0.006773553 -0.00158 0.02100174 0.00622081 -0.00158 0.02055478 0.006683453 -0.00158 0.02116073 0.006142215 -0.00158 0.02046721 0.006835735 -0.00158 0.02104746 0.006301211 -0.00158 0.02120694 0.006228658 -0.00158 0.02055366 0.00688194 -0.00158 0.02063671 0.006726374 -0.00158 0.02123539 0.006322455 -0.00158 0.02106867 0.006391236 -0.00158 0.02064746 0.006910393 -0.00158 0.02072741 0.006744473 -0.00158 0.021245 0.00642 -0.00158 0.02106367 0.006483591 -0.00158 0.020745 0.00692 -0.00158 0.02081953 0.006736287 -0.00158 0.02123539 0.006517545 -0.00158 0.02084254 0.006910393 -0.00158 0.02120694 0.006611341 -0.00158 0.02103284 0.006570794 -0.00158 0.02093634 0.00688194 -0.00158 0.02090562 0.006702476 -0.00158 0.02116073 0.006697785 -0.00158 0.0209787 0.006645781 -0.00158 0.02102279 0.006835735 -0.00158 0.02109855 0.006773553 -0.00158 0.002109419 -0.0125628 -0.00158 0.001939265 -0.01262778 -0.00158 0.002001446 -0.01270355 -0.00158 0.002179319 -0.01262337 -0.00158 0.002077215 -0.01276573 -0.00158 0.002163658 -0.01281194 -0.00158 0.002059415 -0.01248499 -0.00158 0.00189306 -0.01254134 -0.00158 0.001864607 -0.01244755 -0.00158 0.002263451 -0.01266179 -0.00158 0.002257455 -0.01284039 -0.00158 0.002033357 -0.01239625 -0.00158 0.001855 -0.01235 -0.00158 0.002355 -0.01267495 -0.00158 0.002355 -0.01285 -0.00158 0.002452545 -0.01284039 -0.00158 0.002033357 -0.01230375 -0.00158 0.001864607 -0.01225245 -0.00158 0.002446549 -0.01266179 -0.00158 0.002546342 -0.01281194 -0.00158 0.002059415 -0.01221501 -0.00158 0.00189306 -0.01215866 -0.00158 0.001939265 -0.01207222 -0.00158 0.002530681 -0.01262337 -0.00158 0.002632785 -0.01276573 -0.00158 0.002109419 -0.0121372 -0.00158 0.002708553 -0.01270355 -0.00158 0.002001447 -0.01199645 -0.00158 0.002600581 -0.0125628 -0.00158 0.002179319 -0.01207663 -0.00158 0.002770735 -0.01262778 -0.00158 0.002077215 -0.01193427 -0.00158 0.002650585 -0.01248499 -0.00158 0.00281694 -0.01254134 -0.00158 0.002163658 -0.01188806 -0.00158 0.002263451 -0.01203821 -0.00158 0.002845393 -0.01244755 -0.00158 0.002676642 -0.01239625 -0.00158 0.002257455 -0.01185961 -0.00158 0.002355 -0.01202505 -0.00158 0.002855 -0.01235 -0.00158 0.002676642 -0.01230375 -0.00158 0.002355 -0.01185 -0.00158 0.002845393 -0.01225245 -0.00158 0.002650585 -0.01221501 -0.00158 0.002452545 -0.01185961 -0.00158 0.002446549 -0.01203821 -0.00158 0.00281694 -0.01215866 -0.00158 0.002546342 -0.01188806 -0.00158 0.002530681 -0.01207663 -0.00158 0.002770735 -0.01207222 -0.00158 0.002600581 -0.0121372 -0.00158 0.002632785 -0.01193427 -0.00158 0.002708554 -0.01199645 -0.00158 0.0192413 0.00746422 -0.00158 0.01912145 0.007336447 -0.00158 0.01919721 0.007274265 -0.00158 0.01905927 0.007412215 -0.00158 0.01931438 0.007407525 -0.00158 0.01928366 0.00722806 -0.00158 0.01918716 0.007539206 -0.00158 0.01901306 0.007498658 -0.00158 0.01940047 0.007373713 -0.00158 0.01937745 0.007199607 -0.00158 0.019475 0.00719 -0.00158 0.01915633 0.007626409 -0.00158 0.01898461 0.007592455 -0.00158 0.018975 0.00769 -0.00158 0.01949259 0.007365527 -0.00158 0.01957255 0.007199607 -0.00158 0.01915133 0.007718764 -0.00158 0.01898461 0.007787545 -0.00158 0.01958329 0.007383626 -0.00158 0.01966634 0.00722806 -0.00158 0.01917254 0.007808788 -0.00158 0.01901306 0.007881342 -0.00158 0.01905927 0.007967785 -0.00158 0.01966522 0.007426547 -0.00158 0.01975278 0.007274265 -0.00158 0.01921826 0.00788919 -0.00158 0.01982855 0.007336447 -0.00158 0.01912145 0.008043553 -0.00158 0.01973174 0.00749081 -0.00158 0.01928478 0.007953453 -0.00158 0.01989074 0.007412215 -0.00158 0.01919721 0.008105735 -0.00158 0.01977746 0.007571211 -0.00158 0.01993694 0.007498658 -0.00158 0.01928366 0.008151939 -0.00158 0.0193667 0.007996374 -0.00158 0.01937745 0.008180392 -0.00158 0.01945741 0.008014474 -0.00158 0.01996539 0.007592455 -0.00158 0.01979867 0.007661236 -0.00158 0.019475 0.008190001 -0.00158 0.01954954 0.008006287 -0.00158 0.019975 0.00769 -0.00158 0.01979367 0.007753591 -0.00158 0.01957255 0.008180392 -0.00158 0.01996539 0.007787545 -0.00158 0.01966634 0.008151939 -0.00158 0.01963562 0.007972476 -0.00158 0.01993694 0.007881342 -0.00158 0.01976284 0.007840794 -0.00158 0.01975278 0.008105735 -0.00158 0.0197087 0.007915781 -0.00158 0.01989074 0.007967785 -0.00158 0.01982855 0.008043553 -0.00158 0.009339419 -0.0125628 -0.00158 0.009169265 -0.01262778 -0.00158 0.009231446 -0.01270355 -0.00158 0.009409319 -0.01262337 -0.00158 0.009307215 -0.01276573 -0.00158 0.009393659 -0.01281194 -0.00158 0.009289415 -0.01248499 -0.00158 0.00912306 -0.01254134 -0.00158 0.009094607 -0.01244755 -0.00158 0.009493451 -0.01266179 -0.00158 0.009487454 -0.01284039 -0.00158 0.009263357 -0.01239625 -0.00158 0.009085 -0.01235 -0.00158 0.009585 -0.01267495 -0.00158 0.009585 -0.01285 -0.00158 0.009682545 -0.01284039 -0.00158 0.009263357 -0.01230375 -0.00158 0.009094607 -0.01225245 -0.00158 0.009676549 -0.01266179 -0.00158 0.009776341 -0.01281194 -0.00158 0.009289415 -0.01221501 -0.00158 0.00912306 -0.01215866 -0.00158 0.009169265 -0.01207222 -0.00158 0.009760681 -0.01262337 -0.00158 0.009862785 -0.01276573 -0.00158 0.009339419 -0.0121372 -0.00158 0.009938554 -0.01270355 -0.00158 0.009231446 -0.01199645 -0.00158 0.009830581 -0.0125628 -0.00158 0.009409319 -0.01207663 -0.00158 0.01000073 -0.01262778 -0.00158 0.009307215 -0.01193427 -0.00158 0.009880585 -0.01248499 -0.00158 0.01004694 -0.01254134 -0.00158 0.009393659 -0.01188806 -0.00158 0.009493451 -0.01203821 -0.00158 0.01007539 -0.01244755 -0.00158 0.009906643 -0.01239625 -0.00158 0.009487455 -0.01185961 -0.00158 0.009585 -0.01202505 -0.00158 0.010085 -0.01235 -0.00158 0.009906643 -0.01230375 -0.00158 0.009585 -0.01185 -0.00158 0.01007539 -0.01225245 -0.00158 0.009880585 -0.01221501 -0.00158 0.009682546 -0.01185961 -0.00158 0.009676549 -0.01203821 -0.00158 0.01004694 -0.01215866 -0.00158 0.009776341 -0.01188806 -0.00158 0.009760681 -0.01207663 -0.00158 0.01000074 -0.01207222 -0.00158 0.009830581 -0.0121372 -0.00158 0.009862785 -0.01193427 -0.00158 0.009938554 -0.01199645 -0.00158 0.01060942 -0.0125628 -0.00158 0.01043927 -0.01262778 -0.00158 0.01050145 -0.01270355 -0.00158 0.01067932 -0.01262337 -0.00158 0.01057722 -0.01276573 -0.00158 0.01066366 -0.01281194 -0.00158 0.01055941 -0.01248499 -0.00158 0.01039306 -0.01254134 -0.00158 0.01036461 -0.01244755 -0.00158 0.01076345 -0.01266179 -0.00158 0.01075745 -0.01284039 -0.00158 0.01053336 -0.01239625 -0.00158 0.010355 -0.01235 -0.00158 0.010855 -0.01267495 -0.00158 0.010855 -0.01285 -0.00158 0.01095255 -0.01284039 -0.00158 0.01053336 -0.01230375 -0.00158 0.01036461 -0.01225245 -0.00158 0.01094655 -0.01266179 -0.00158 0.01104634 -0.01281194 -0.00158 0.01055941 -0.01221501 -0.00158 0.01039306 -0.01215866 -0.00158 0.01043927 -0.01207222 -0.00158 0.01103068 -0.01262337 -0.00158 0.01113278 -0.01276573 -0.00158 0.01060942 -0.0121372 -0.00158 0.01120855 -0.01270355 -0.00158 0.01050145 -0.01199645 -0.00158 0.01110058 -0.0125628 -0.00158 0.01067932 -0.01207663 -0.00158 0.01127073 -0.01262778 -0.00158 0.01057722 -0.01193427 -0.00158 0.01115059 -0.01248499 -0.00158 0.01131694 -0.01254134 -0.00158 0.01066366 -0.01188806 -0.00158 0.01076345 -0.01203821 -0.00158 0.01134539 -0.01244755 -0.00158 0.01117664 -0.01239625 -0.00158 0.01075745 -0.01185961 -0.00158 0.010855 -0.01202505 -0.00158 0.011355 -0.01235 -0.00158 0.01117664 -0.01230375 -0.00158 0.010855 -0.01185 -0.00158 0.01134539 -0.01225245 -0.00158 0.01115059 -0.01221501 -0.00158 0.01095255 -0.01185961 -0.00158 0.01094655 -0.01203821 -0.00158 0.01131694 -0.01215866 -0.00158 0.01104634 -0.01188806 -0.00158 0.01103068 -0.01207663 -0.00158 0.01127073 -0.01207222 -0.00158 0.01110058 -0.0121372 -0.00158 0.01113278 -0.01193427 -0.00158 0.01120855 -0.01199645 -0.00158 0.0205113 -0.00293078 -0.00158 0.02039145 -0.003058553 -0.00158 0.02046721 -0.003120735 -0.00158 0.02032927 -0.002982785 -0.00158 0.02058438 -0.002987476 -0.00158 0.02055366 -0.00316694 -0.00158 0.02045716 -0.002855794 -0.00158 0.02028306 -0.002896342 -0.00158 0.02067047 -0.003021286 -0.00158 0.02064746 -0.003195393 -0.00158 0.020745 -0.003205 -0.00158 0.02042633 -0.002768591 -0.00158 0.02025461 -0.002802545 -0.00158 0.020245 -0.002705 -0.00158 0.02076259 -0.003029473 -0.00158 0.02084254 -0.003195393 -0.00158 0.02042133 -0.002676236 -0.00158 0.02025461 -0.002607455 -0.00158 0.02085329 -0.003011374 -0.00158 0.02093634 -0.00316694 -0.00158 0.02044254 -0.002586211 -0.00158 0.02028306 -0.002513658 -0.00158 0.02032927 -0.002427215 -0.00158 0.02093522 -0.002968453 -0.00158 0.02102279 -0.003120735 -0.00158 0.02048826 -0.00250581 -0.00158 0.02109855 -0.003058553 -0.00158 0.02039145 -0.002351447 -0.00158 0.02100174 -0.002904189 -0.00158 0.02055478 -0.002441547 -0.00158 0.02116073 -0.002982785 -0.00158 0.02046721 -0.002289265 -0.00158 0.02104746 -0.002823788 -0.00158 0.02120694 -0.002896342 -0.00158 0.02055366 -0.00224306 -0.00158 0.02063671 -0.002398626 -0.00158 0.02123539 -0.002802545 -0.00158 0.02106867 -0.002733764 -0.00158 0.02064746 -0.002214607 -0.00158 0.02072741 -0.002380527 -0.00158 0.021245 -0.002705 -0.00158 0.02106367 -0.002641409 -0.00158 0.020745 -0.002205 -0.00158 0.02081953 -0.002388714 -0.00158 0.02123539 -0.002607455 -0.00158 0.02084254 -0.002214607 -0.00158 0.02120694 -0.002513658 -0.00158 0.02103284 -0.002554206 -0.00158 0.02093634 -0.00224306 -0.00158 0.02090562 -0.002422524 -0.00158 0.02116073 -0.002427215 -0.00158 0.0209787 -0.002479219 -0.00158 0.02102279 -0.002289265 -0.00158 0.02109855 -0.002351447 -0.00158 0.0192413 0.00619422 -0.00158 0.01912145 0.006066447 -0.00158 0.01919721 0.006004265 -0.00158 0.01905927 0.006142215 -0.00158 0.01931438 0.006137525 -0.00158 0.01928366 0.00595806 -0.00158 0.01918716 0.006269206 -0.00158 0.01901306 0.006228658 -0.00158 0.01940047 0.006103714 -0.00158 0.01937745 0.005929607 -0.00158 0.019475 0.00592 -0.00158 0.01915633 0.006356409 -0.00158 0.01898461 0.006322455 -0.00158 0.018975 0.00642 -0.00158 0.01949259 0.006095527 -0.00158 0.01957255 0.005929607 -0.00158 0.01915133 0.006448764 -0.00158 0.01898461 0.006517545 -0.00158 0.01958329 0.006113626 -0.00158 0.01966634 0.00595806 -0.00158 0.01917254 0.006538788 -0.00158 0.01901306 0.006611341 -0.00158 0.01905927 0.006697785 -0.00158 0.01966522 0.006156547 -0.00158 0.01975278 0.006004265 -0.00158 0.01921826 0.006619189 -0.00158 0.01982855 0.006066447 -0.00158 0.01912145 0.006773553 -0.00158 0.01973174 0.00622081 -0.00158 0.01928478 0.006683453 -0.00158 0.01989074 0.006142215 -0.00158 0.01919721 0.006835735 -0.00158 0.01977746 0.006301211 -0.00158 0.01993694 0.006228658 -0.00158 0.01928366 0.00688194 -0.00158 0.0193667 0.006726374 -0.00158 0.01937745 0.006910393 -0.00158 0.01945741 0.006744473 -0.00158 0.01996539 0.006322455 -0.00158 0.01979867 0.006391236 -0.00158 0.019475 0.00692 -0.00158 0.01954954 0.006736287 -0.00158 0.019975 0.00642 -0.00158 0.01979367 0.006483591 -0.00158 0.01957255 0.006910393 -0.00158 0.01996539 0.006517545 -0.00158 0.01966634 0.00688194 -0.00158 0.01963562 0.006702476 -0.00158 0.01993694 0.006611342 -0.00158 0.01976284 0.006570794 -0.00158 0.01975278 0.006835735 -0.00158 0.0197087 0.006645781 -0.00158 0.01989074 0.006697785 -0.00158 0.01982855 0.006773553 -0.00158 0.003449319 -0.01262337 -0.00158 0.003379419 -0.0125628 -0.00158 0.003125 -0.01285 -0.00158 0.003329415 -0.01248499 -0.00158 0.003533451 -0.01266179 -0.00158 0.003303357 -0.01239625 -0.00158 0.003625 -0.01267495 -0.00158 0.003303357 -0.01230375 -0.00158 0.003125 -0.01185 -0.00158 0.003329415 -0.01221501 -0.00158 0.003379419 -0.0121372 -0.00158 0.004125 -0.01285 -0.00158 0.003716549 -0.01266179 -0.00158 0.003800681 -0.01262337 -0.00158 0.003870581 -0.0125628 -0.00158 0.003449319 -0.01207663 -0.00158 0.003920585 -0.01248499 -0.00158 0.003533451 -0.01203821 -0.00158 0.003946642 -0.01239625 -0.00158 0.003625 -0.01202505 -0.00158 0.004125 -0.01185 -0.00158 0.003946642 -0.01230375 -0.00158 0.003920585 -0.01221501 -0.00158 0.003870581 -0.0121372 -0.00158 0.003800681 -0.01207663 -0.00158 0.003716549 -0.01203821 -0.00158 0.01194932 -0.01262337 -0.00158 0.01187942 -0.0125628 -0.00158 0.011625 -0.01285 -0.00158 0.01182942 -0.01248499 -0.00158 0.01203345 -0.01266179 -0.00158 0.01180336 -0.01239625 -0.00158 0.012125 -0.01267495 -0.00158 0.01180336 -0.01230375 -0.00158 0.011625 -0.01185 -0.00158 0.01182942 -0.01221501 -0.00158 0.01187942 -0.0121372 -0.00158 0.012625 -0.01285 -0.00158 0.01221655 -0.01266179 -0.00158 0.01230068 -0.01262337 -0.00158 0.01237058 -0.0125628 -0.00158 0.01194932 -0.01207663 -0.00158 0.01242058 -0.01248499 -0.00158 0.01203345 -0.01203821 -0.00158 0.01244664 -0.01239625 -0.00158 0.012125 -0.01202505 -0.00158 0.012625 -0.01185 -0.00158 0.01244664 -0.01230375 -0.00158 0.01242058 -0.01221501 -0.00158 0.01237058 -0.0121372 -0.00158 0.01230068 -0.01207663 -0.00158 0.01221655 -0.01203821 -0.00158 0.02058438 -0.005527475 -0.00158 0.0205113 -0.00547078 -0.00158 0.020245 -0.005745 -0.00158 0.02045716 -0.005395794 -0.00158 0.02067047 -0.005561286 -0.00158 0.02042633 -0.005308591 -0.00158 0.02076259 -0.005569473 -0.00158 0.02042133 -0.005216236 -0.00158 0.021245 -0.005745 -0.00158 0.02085329 -0.005551373 -0.00158 0.02093522 -0.005508453 -0.00158 0.020245 -0.004745 -0.00158 0.02044254 -0.005126212 -0.00158 0.02048826 -0.005045811 -0.00158 0.02100174 -0.00544419 -0.00158 0.02055478 -0.004981547 -0.00158 0.02104746 -0.005363789 -0.00158 0.02063671 -0.004938626 -0.00158 0.02106867 -0.005273764 -0.00158 0.02072741 -0.004920527 -0.00158 0.021245 -0.004745 -0.00158 0.02106367 -0.005181409 -0.00158 0.02103284 -0.005094206 -0.00158 0.0209787 -0.005019219 -0.00158 0.02090562 -0.004962524 -0.00158 0.02081953 -0.004928714 -0.00158 0.01931438 0.004867525 -0.00158 0.0192413 0.00492422 -0.00158 0.018975 0.00465 -0.00158 0.01918716 0.004999206 -0.00158 0.01940047 0.004833714 -0.00158 0.01915633 0.005086409 -0.00158 0.01949259 0.004825527 -0.00158 0.01915133 0.005178764 -0.00158 0.019975 0.00465 -0.00158 0.01958329 0.004843626 -0.00158 0.01966522 0.004886547 -0.00158 0.018975 0.00565 -0.00158 0.01917254 0.005268788 -0.00158 0.01921826 0.005349189 -0.00158 0.01973174 0.00495081 -0.00158 0.01928478 0.005413453 -0.00158 0.01977746 0.005031211 -0.00158 0.0193667 0.005456374 -0.00158 0.01979867 0.005121236 -0.00158 0.01945741 0.005474473 -0.00158 0.019975 0.00565 -0.00158 0.01979367 0.005213591 -0.00158 0.01976284 0.005300794 -0.00158 0.0197087 0.005375781 -0.00158 0.01963562 0.005432476 -0.00158 0.01954954 0.005466286 -0.00158 0.0205113 -0.00420078 -0.00158 0.02039145 -0.004328553 -0.00158 0.02046721 -0.004390735 -0.00158 0.02032927 -0.004252785 -0.00158 0.02058438 -0.004257475 -0.00158 0.02055366 -0.00443694 -0.00158 0.02045716 -0.004125794 -0.00158 0.02028306 -0.004166342 -0.00158 0.02067047 -0.004291286 -0.00158 0.02064746 -0.004465393 -0.00158 0.020745 -0.004475 -0.00158 0.02042633 -0.004038591 -0.00158 0.02025461 -0.004072545 -0.00158 0.020245 -0.003975 -0.00158 0.02076259 -0.004299473 -0.00158 0.02084254 -0.004465393 -0.00158 0.02042133 -0.003946236 -0.00158 0.02025461 -0.003877455 -0.00158 0.02085329 -0.004281374 -0.00158 0.02093634 -0.00443694 -0.00158 0.02044254 -0.003856211 -0.00158 0.02028306 -0.003783658 -0.00158 0.02032927 -0.003697215 -0.00158 0.02093522 -0.004238453 -0.00158 0.02102279 -0.004390735 -0.00158 0.02048826 -0.00377581 -0.00158 0.02109855 -0.004328553 -0.00158 0.02039145 -0.003621447 -0.00158 0.02100174 -0.00417419 -0.00158 0.02055478 -0.003711547 -0.00158 0.02116073 -0.004252785 -0.00158 0.02046721 -0.003559265 -0.00158 0.02104746 -0.004093789 -0.00158 0.02120694 -0.004166342 -0.00158 0.02055366 -0.00351306 -0.00158 0.02063671 -0.003668626 -0.00158 0.02123539 -0.004072545 -0.00158 0.02106867 -0.004003764 -0.00158 0.02064746 -0.003484607 -0.00158 0.02072741 -0.003650527 -0.00158 0.021245 -0.003975 -0.00158 0.02106367 -0.003911409 -0.00158 0.020745 -0.003475 -0.00158 0.02081953 -0.003658714 -0.00158 0.02123539 -0.003877455 -0.00158 0.02084254 -0.003484607 -0.00158 0.02120694 -0.003783658 -0.00158 0.02103284 -0.003824206 -0.00158 0.02093634 -0.00351306 -0.00158 0.02090562 -0.003692524 -0.00158 0.02116073 -0.003697215 -0.00158 0.0209787 -0.00374922 -0.00158 0.02102279 -0.003559265 -0.00158 0.02109855 -0.003621447 -0.00158 0.008069419 -0.0125628 -0.00158 0.007899265 -0.01262778 -0.00158 0.007961447 -0.01270355 -0.00158 0.008139318 -0.01262337 -0.00158 0.008037215 -0.01276573 -0.00158 0.008123658 -0.01281194 -0.00158 0.008019415 -0.01248499 -0.00158 0.00785306 -0.01254134 -0.00158 0.007824607 -0.01244755 -0.00158 0.008223451 -0.01266179 -0.00158 0.008217455 -0.01284039 -0.00158 0.007993358 -0.01239625 -0.00158 0.007815 -0.01235 -0.00158 0.008315 -0.01267495 -0.00158 0.008315 -0.01285 -0.00158 0.008412545 -0.01284039 -0.00158 0.007993358 -0.01230375 -0.00158 0.007824607 -0.01225245 -0.00158 0.008406549 -0.01266179 -0.00158 0.008506342 -0.01281194 -0.00158 0.008019415 -0.01221501 -0.00158 0.00785306 -0.01215866 -0.00158 0.007899265 -0.01207222 -0.00158 0.008490682 -0.01262337 -0.00158 0.008592785 -0.01276573 -0.00158 0.008069419 -0.0121372 -0.00158 0.008668553 -0.01270355 -0.00158 0.007961447 -0.01199645 -0.00158 0.008560581 -0.0125628 -0.00158 0.008139318 -0.01207663 -0.00158 0.008730735 -0.01262778 -0.00158 0.008037215 -0.01193427 -0.00158 0.008610585 -0.01248499 -0.00158 0.008776939 -0.01254134 -0.00158 0.008123658 -0.01188806 -0.00158 0.008223451 -0.01203821 -0.00158 0.008805392 -0.01244755 -0.00158 0.008636642 -0.01239625 -0.00158 0.008217455 -0.01185961 -0.00158 0.008315 -0.01202505 -0.00158 0.008815 -0.01235 -0.00158 0.008636642 -0.01230375 -0.00158 0.008315001 -0.01185 -0.00158 0.008805392 -0.01225245 -0.00158 0.008610585 -0.01221501 -0.00158 0.008412545 -0.01185961 -0.00158 0.008406549 -0.01203821 -0.00158 0.008776939 -0.01215866 -0.00158 0.008506342 -0.01188806 -0.00158 0.008490681 -0.01207663 -0.00158 0.008730735 -0.01207222 -0.00158 0.008560581 -0.0121372 -0.00158 0.008592785 -0.01193427 -0.00158 0.008668553 -0.01199645 -0.00158 0.0008394191 -0.0125628 -0.00158 0.0006692652 -0.01262778 -0.00158 0.0007314466 -0.01270355 -0.00158 0.0009093187 -0.01262337 -0.00158 0.0008072149 -0.01276573 -0.00158 0.0008936583 -0.01281194 -0.00158 0.0007894151 -0.01248499 -0.00158 0.0006230602 -0.01254134 -0.00158 0.0005946074 -0.01244755 -0.00158 0.000993451 -0.01266179 -0.00158 0.0009874548 -0.01284039 -0.00158 0.0007633575 -0.01239625 -0.00158 0.000585 -0.01235 -0.00158 0.001085 -0.01267495 -0.00158 0.001085 -0.01285 -0.00158 0.001182545 -0.01284039 -0.00158 0.0007633575 -0.01230375 -0.00158 0.0005946074 -0.01225245 -0.00158 0.001176549 -0.01266179 -0.00158 0.001276342 -0.01281194 -0.00158 0.000789415 -0.01221501 -0.00158 0.0006230603 -0.01215866 -0.00158 0.0006692652 -0.01207222 -0.00158 0.001260681 -0.01262337 -0.00158 0.001362785 -0.01276573 -0.00158 0.0008394191 -0.0121372 -0.00158 0.001438553 -0.01270355 -0.00158 0.0007314467 -0.01199645 -0.00158 0.001330581 -0.0125628 -0.00158 0.0009093187 -0.01207663 -0.00158 0.001500735 -0.01262778 -0.00158 0.000807215 -0.01193427 -0.00158 0.001380585 -0.01248499 -0.00158 0.00154694 -0.01254134 -0.00158 0.0008936583 -0.01188806 -0.00158 0.0009934509 -0.01203821 -0.00158 0.001575393 -0.01244755 -0.00158 0.001406642 -0.01239625 -0.00158 0.000987455 -0.01185961 -0.00158 0.001085 -0.01202505 -0.00158 0.001585 -0.01235 -0.00158 0.001406642 -0.01230375 -0.00158 0.001085 -0.01185 -0.00158 0.001575393 -0.01225245 -0.00158 0.001380585 -0.01221501 -0.00158 0.001182545 -0.01185961 -0.00158 0.001176549 -0.01203821 -0.00158 0.00154694 -0.01215866 -0.00158 0.001276342 -0.01188806 -0.00158 0.001260681 -0.01207663 -0.00158 0.001500735 -0.01207222 -0.00158 0.001330581 -0.0121372 -0.00158 0.001362785 -0.01193427 -0.00158 0.001438553 -0.01199645 -0.00158 0.020675 -0.00775 -0.00158 0.02053358 -0.007691422 -0.00158 0.02059846 -0.007734776 -0.00158 0.02049022 -0.007626537 -0.00158 0.020475 -0.00755 -0.00158 0.021075 -0.00775 -0.00158 0.02121642 -0.007691421 -0.00158 0.02115154 -0.007734776 -0.00158 0.02125978 -0.007626536 -0.00158 0.021275 -0.00755 -0.00158 0.020675 -0.0068 -0.00158 0.02049022 -0.006923463 -0.00158 0.020475 -0.007 -0.00158 0.02053358 -0.006858579 -0.00158 0.02059846 -0.006815224 -0.00158 0.021275 -0.007 -0.00158 0.021075 -0.0068 -0.00158 0.02115154 -0.006815224 -0.00158 0.02125978 -0.006923463 -0.00158 0.02121642 -0.006858579 -0.00158 0.019025 -0.00775 -0.00158 0.01888358 -0.007691422 -0.00158 0.01894846 -0.007734776 -0.00158 0.018825 -0.00755 -0.00158 0.01884022 -0.007626537 -0.00158 0.019425 -0.00775 -0.00158 0.01956642 -0.007691421 -0.00158 0.01950154 -0.007734776 -0.00158 0.01960978 -0.007626536 -0.00158 0.019625 -0.00755 -0.00158 0.01894846 -0.006815224 -0.00158 0.01884022 -0.006923463 -0.00158 0.018825 -0.007 -0.00158 0.01888358 -0.006858579 -0.00158 0.019025 -0.0068 -0.00158 0.019625 -0.007 -0.00158 0.019425 -0.0068 -0.00158 0.01956642 -0.006858579 -0.00158 0.01950154 -0.006815224 -0.00158 0.01960978 -0.006923463 -0.00158 -0.005188141 -0.006394358 -0.00158 -0.00536988 -0.00648654 -0.00158 -0.005305935 -0.006558718 -0.00158 -0.005114945 -0.006444963 -0.00158 -0.005226575 -0.006613496 -0.00158 -0.005136412 -0.006647691 -0.00158 -0.005232132 -0.006317006 -0.00158 -0.005414692 -0.006401156 -0.00158 -0.005437769 -0.006307528 -0.00158 -0.005027041 -0.006458798 -0.00158 -0.005040686 -0.006659314 -0.00158 -0.00494496 -0.006647691 -0.00158 -0.005238205 -0.006228228 -0.00158 -0.00543777 -0.006211099 -0.00158 -0.005414692 -0.006117472 -0.00158 -0.00494184 -0.006433122 -0.00158 -0.004854797 -0.006613496 -0.00158 -0.005205156 -0.006145606 -0.00158 -0.00536988 -0.006032088 -0.00158 -0.004775437 -0.006558718 -0.00158 -0.005305935 -0.005959909 -0.00158 -0.004876216 -0.006373022 -0.00158 -0.005139533 -0.006085505 -0.00158 -0.004711493 -0.00648654 -0.00158 -0.005226575 -0.005905131 -0.00158 -0.004666679 -0.006401156 -0.00158 -0.004843167 -0.006290401 -0.00158 -0.005136412 -0.005870937 -0.00158 -0.005054331 -0.00605983 -0.00158 -0.004643602 -0.006307528 -0.00158 -0.005040686 -0.005859314 -0.00158 -0.004643602 -0.006211099 -0.00158 -0.00484924 -0.006201622 -0.00158 -0.00494496 -0.005870937 -0.00158 -0.004966427 -0.006073665 -0.00158 -0.004666679 -0.006117472 -0.00158 -0.004854797 -0.005905131 -0.00158 -0.004711493 -0.006032088 -0.00158 -0.004893231 -0.006124269 -0.00158 -0.004775437 -0.005959909 -0.00158 -0.005947455 -0.007085044 -0.00158 -0.006129194 -0.007177226 -0.00158 -0.006065249 -0.007249404 -0.00158 -0.005874259 -0.007135649 -0.00158 -0.005985889 -0.007304183 -0.00158 -0.005895726 -0.007338377 -0.00158 -0.005991446 -0.007007692 -0.00158 -0.006174006 -0.007091842 -0.00158 -0.006197083 -0.006998215 -0.00158 -0.005786355 -0.007149484 -0.00158 -0.0058 -0.00735 -0.00158 -0.005704274 -0.007338377 -0.00158 -0.005997519 -0.006918913 -0.00158 -0.006197083 -0.006901785 -0.00158 -0.006174006 -0.006808158 -0.00158 -0.005701153 -0.007123808 -0.00158 -0.005614111 -0.007304183 -0.00158 -0.00596447 -0.006836292 -0.00158 -0.006129194 -0.006722774 -0.00158 -0.005534751 -0.007249404 -0.00158 -0.006065249 -0.006650596 -0.00158 -0.00563553 -0.007063708 -0.00158 -0.005898847 -0.006776192 -0.00158 -0.005470807 -0.007177226 -0.00158 -0.005985889 -0.006595818 -0.00158 -0.005425993 -0.007091842 -0.00158 -0.005602481 -0.006981086 -0.00158 -0.005895726 -0.006561623 -0.00158 -0.005813645 -0.006750516 -0.00158 -0.005402916 -0.006998215 -0.00158 -0.0058 -0.00655 -0.00158 -0.005402916 -0.006901785 -0.00158 -0.005608554 -0.006892308 -0.00158 -0.005704274 -0.006561623 -0.00158 -0.005725741 -0.006764351 -0.00158 -0.005425993 -0.006808158 -0.00158 -0.005614111 -0.006595818 -0.00158 -0.005470807 -0.006722774 -0.00158 -0.005652545 -0.006814956 -0.00158 -0.005534751 -0.006650596 -0.00158 -0.005397455 -0.003660044 -0.00158 -0.005579194 -0.003752226 -0.00158 -0.005515249 -0.003824404 -0.00158 -0.005324259 -0.003710649 -0.00158 -0.005435889 -0.003879182 -0.00158 -0.005345726 -0.003913377 -0.00158 -0.005441446 -0.003582692 -0.00158 -0.005624006 -0.003666842 -0.00158 -0.005647084 -0.003573215 -0.00158 -0.005236355 -0.003724484 -0.00158 -0.00525 -0.003925 -0.00158 -0.005154274 -0.003913377 -0.00158 -0.005447519 -0.003493914 -0.00158 -0.005647084 -0.003476785 -0.00158 -0.005624007 -0.003383158 -0.00158 -0.005151154 -0.003698808 -0.00158 -0.005064111 -0.003879182 -0.00158 -0.00541447 -0.003411292 -0.00158 -0.005579194 -0.003297774 -0.00158 -0.004984751 -0.003824404 -0.00158 -0.005515249 -0.003225596 -0.00158 -0.00508553 -0.003638708 -0.00158 -0.005348846 -0.003351192 -0.00158 -0.004920806 -0.003752226 -0.00158 -0.005435889 -0.003170818 -0.00158 -0.004875993 -0.003666842 -0.00158 -0.005052481 -0.003556086 -0.00158 -0.005345726 -0.003136623 -0.00158 -0.005263645 -0.003325516 -0.00158 -0.004852916 -0.003573215 -0.00158 -0.00525 -0.003125 -0.00158 -0.004852916 -0.003476785 -0.00158 -0.005058554 -0.003467308 -0.00158 -0.005154274 -0.003136623 -0.00158 -0.005175741 -0.003339351 -0.00158 -0.004875994 -0.003383158 -0.00158 -0.005064111 -0.003170817 -0.00158 -0.004920806 -0.003297774 -0.00158 -0.005102545 -0.003389956 -0.00158 -0.004984751 -0.003225595 -0.00158 0.01282755 -0.005910044 -0.00158 0.01264581 -0.006002226 -0.00158 0.01270975 -0.006074404 -0.00158 0.01290074 -0.005960649 -0.00158 0.01278911 -0.006129182 -0.00158 0.01287927 -0.006163377 -0.00158 0.01278355 -0.005832692 -0.00158 0.01260099 -0.005916842 -0.00158 0.01257792 -0.005823215 -0.00158 0.01298864 -0.005974484 -0.00158 0.012975 -0.006175 -0.00158 0.01307073 -0.006163377 -0.00158 0.01277748 -0.005743914 -0.00158 0.01257792 -0.005726785 -0.00158 0.01260099 -0.005633158 -0.00158 0.01307385 -0.005948808 -0.00158 0.01316089 -0.006129182 -0.00158 0.01281053 -0.005661292 -0.00158 0.01264581 -0.005547774 -0.00158 0.01324025 -0.006074404 -0.00158 0.01270975 -0.005475595 -0.00158 0.01313947 -0.005888708 -0.00158 0.01287615 -0.005601192 -0.00158 0.01330419 -0.006002226 -0.00158 0.01278911 -0.005420817 -0.00158 0.01334901 -0.005916842 -0.00158 0.01317252 -0.005806087 -0.00158 0.01287927 -0.005386623 -0.00158 0.01296136 -0.005575516 -0.00158 0.01337208 -0.005823215 -0.00158 0.012975 -0.005375 -0.00158 0.01337208 -0.005726785 -0.00158 0.01316645 -0.005717308 -0.00158 0.01307073 -0.005386623 -0.00158 0.01304926 -0.005589351 -0.00158 0.01334901 -0.005633158 -0.00158 0.01316089 -0.005420817 -0.00158 0.01330419 -0.005547774 -0.00158 0.01312246 -0.005639956 -0.00158 0.01324025 -0.005475595 -0.00158 -0.007672455 0.01041496 -0.00158 -0.007854194 0.01032277 -0.00158 -0.007790249 0.0102506 -0.00158 -0.007599259 0.01036435 -0.00158 -0.007710889 0.01019582 -0.00158 -0.007620726 0.01016162 -0.00158 -0.007716446 0.01049231 -0.00158 -0.007899006 0.01040816 -0.00158 -0.007922083 0.01050179 -0.00158 -0.007511355 0.01035052 -0.00158 -0.007525 0.01015 -0.00158 -0.007429274 0.01016162 -0.00158 -0.007722519 0.01058109 -0.00158 -0.007922083 0.01059822 -0.00158 -0.007899006 0.01069184 -0.00158 -0.007426154 0.01037619 -0.00158 -0.007339111 0.01019582 -0.00158 -0.00768947 0.01066371 -0.00158 -0.007854194 0.01077723 -0.00158 -0.007259751 0.0102506 -0.00158 -0.007790249 0.0108494 -0.00158 -0.00736053 0.01043629 -0.00158 -0.007623847 0.01072381 -0.00158 -0.007195807 0.01032277 -0.00158 -0.007710889 0.01090418 -0.00158 -0.007150993 0.01040816 -0.00158 -0.007327481 0.01051891 -0.00158 -0.007620727 0.01093838 -0.00158 -0.007538645 0.01074948 -0.00158 -0.007127916 0.01050179 -0.00158 -0.007525 0.01095 -0.00158 -0.007127916 0.01059822 -0.00158 -0.007333554 0.01060769 -0.00158 -0.007429274 0.01093838 -0.00158 -0.007450741 0.01073565 -0.00158 -0.007150993 0.01069184 -0.00158 -0.007339111 0.01090418 -0.00158 -0.007195807 0.01077723 -0.00158 -0.007377545 0.01068504 -0.00158 -0.007259751 0.0108494 -0.00158 -0.002747455 -0.005885044 -0.00158 -0.002929193 -0.005977226 -0.00158 -0.002865249 -0.006049404 -0.00158 -0.002674259 -0.005935649 -0.00158 -0.002785889 -0.006104182 -0.00158 -0.002695726 -0.006138377 -0.00158 -0.002791446 -0.005807692 -0.00158 -0.002974007 -0.005891842 -0.00158 -0.002997084 -0.005798215 -0.00158 -0.002586355 -0.005949484 -0.00158 -0.0026 -0.00615 -0.00158 -0.002504274 -0.006138377 -0.00158 -0.002797519 -0.005718914 -0.00158 -0.002997084 -0.005701786 -0.00158 -0.002974007 -0.005608158 -0.00158 -0.002501153 -0.005923808 -0.00158 -0.002414111 -0.006104182 -0.00158 -0.00276447 -0.005636292 -0.00158 -0.002929194 -0.005522774 -0.00158 -0.002334751 -0.006049404 -0.00158 -0.002865249 -0.005450596 -0.00158 -0.00243553 -0.005863708 -0.00158 -0.002698847 -0.005576191 -0.00158 -0.002270807 -0.005977226 -0.00158 -0.002785889 -0.005395818 -0.00158 -0.002225993 -0.005891842 -0.00158 -0.002402481 -0.005781086 -0.00158 -0.002695726 -0.005361623 -0.00158 -0.002613645 -0.005550516 -0.00158 -0.002202916 -0.005798214 -0.00158 -0.0026 -0.00535 -0.00158 -0.002202916 -0.005701785 -0.00158 -0.002408554 -0.005692307 -0.00158 -0.002504274 -0.005361623 -0.00158 -0.002525741 -0.005564351 -0.00158 -0.002225994 -0.005608158 -0.00158 -0.002414111 -0.005395818 -0.00158 -0.002270807 -0.005522774 -0.00158 -0.002452545 -0.005614956 -0.00158 -0.002334751 -0.005450596 -0.00158 0.01072754 -0.002710044 -0.00158 0.01054581 -0.002802226 -0.00158 0.01060975 -0.002874404 -0.00158 0.01080074 -0.002760649 -0.00158 0.01068911 -0.002929182 -0.00158 0.01077927 -0.002963377 -0.00158 0.01068355 -0.002632692 -0.00158 0.01050099 -0.002716842 -0.00158 0.01047792 -0.002623215 -0.00158 0.01088865 -0.002774484 -0.00158 0.010875 -0.002975 -0.00158 0.01097073 -0.002963377 -0.00158 0.01067748 -0.002543914 -0.00158 0.01047792 -0.002526785 -0.00158 0.01050099 -0.002433158 -0.00158 0.01097385 -0.002748808 -0.00158 0.01106089 -0.002929182 -0.00158 0.01071053 -0.002461292 -0.00158 0.01054581 -0.002347774 -0.00158 0.01114025 -0.002874404 -0.00158 0.01060975 -0.002275596 -0.00158 0.01103947 -0.002688708 -0.00158 0.01077615 -0.002401191 -0.00158 0.01120419 -0.002802226 -0.00158 0.01068911 -0.002220818 -0.00158 0.01124901 -0.002716842 -0.00158 0.01107252 -0.002606086 -0.00158 0.01077927 -0.002186623 -0.00158 0.01086135 -0.002375516 -0.00158 0.01127208 -0.002623214 -0.00158 0.010875 -0.002175 -0.00158 0.01127208 -0.002526785 -0.00158 0.01106645 -0.002517308 -0.00158 0.01097073 -0.002186623 -0.00158 0.01094926 -0.002389351 -0.00158 0.01124901 -0.002433158 -0.00158 0.01106089 -0.002220818 -0.00158 0.01120419 -0.002347774 -0.00158 0.01102246 -0.002439956 -0.00158 0.01114025 -0.002275596 -0.00158 -0.006372455 0.004989956 -0.00158 -0.006554193 0.004897774 -0.00158 -0.006490249 0.004825596 -0.00158 -0.006299259 0.004939351 -0.00158 -0.006410889 0.004770818 -0.00158 -0.006320726 0.004736623 -0.00158 -0.006416446 0.005067308 -0.00158 -0.006599007 0.004983158 -0.00158 -0.006622084 0.005076785 -0.00158 -0.006211355 0.004925516 -0.00158 -0.006225 0.004725 -0.00158 -0.006129274 0.004736623 -0.00158 -0.006422519 0.005156086 -0.00158 -0.006622084 0.005173214 -0.00158 -0.006599007 0.005266842 -0.00158 -0.006126153 0.004951192 -0.00158 -0.006039111 0.004770818 -0.00158 -0.006389471 0.005238708 -0.00158 -0.006554193 0.005352226 -0.00158 -0.005959751 0.004825596 -0.00158 -0.006490249 0.005424404 -0.00158 -0.00606053 0.005011292 -0.00158 -0.006323847 0.005298809 -0.00158 -0.005895806 0.004897774 -0.00158 -0.006410889 0.005479182 -0.00158 -0.005850994 0.004983158 -0.00158 -0.006027482 0.005093914 -0.00158 -0.006320726 0.005513377 -0.00158 -0.006238645 0.005324484 -0.00158 -0.005827917 0.005076786 -0.00158 -0.006225 0.005525 -0.00158 -0.005827917 0.005173215 -0.00158 -0.006033554 0.005182693 -0.00158 -0.006129274 0.005513377 -0.00158 -0.006150741 0.005310649 -0.00158 -0.005850994 0.005266842 -0.00158 -0.006039111 0.005479182 -0.00158 -0.005895806 0.005352226 -0.00158 -0.006077545 0.005260044 -0.00158 -0.005959751 0.005424404 -0.00158 0.02172754 0.009539956 -0.00158 0.02154581 0.009447774 -0.00158 0.02160975 0.009375596 -0.00158 0.02180074 0.009489351 -0.00158 0.02168911 0.009320818 -0.00158 0.02177927 0.009286623 -0.00158 0.02168355 0.009617308 -0.00158 0.02150099 0.009533158 -0.00158 0.02147792 0.009626785 -0.00158 0.02188865 0.009475516 -0.00158 0.021875 0.009275 -0.00158 0.02197073 0.009286623 -0.00158 0.02167748 0.009706086 -0.00158 0.02147792 0.009723215 -0.00158 0.02150099 0.009816842 -0.00158 0.02197385 0.009501192 -0.00158 0.02206089 0.009320818 -0.00158 0.02171053 0.009788708 -0.00158 0.02154581 0.009902225 -0.00158 0.02214025 0.009375596 -0.00158 0.02160975 0.009974404 -0.00158 0.02203947 0.009561292 -0.00158 0.02177615 0.009848808 -0.00158 0.02220419 0.009447774 -0.00158 0.02168911 0.01002918 -0.00158 0.02224901 0.009533158 -0.00158 0.02207252 0.009643913 -0.00158 0.02177927 0.01006338 -0.00158 0.02186135 0.009874484 -0.00158 0.02227208 0.009626785 -0.00158 0.021875 0.010075 -0.00158 0.02227208 0.009723215 -0.00158 0.02206645 0.009732693 -0.00158 0.02197073 0.01006338 -0.00158 0.02194926 0.009860649 -0.00158 0.02224901 0.009816842 -0.00158 0.02206089 0.01002918 -0.00158 0.02220419 0.009902226 -0.00158 0.02202246 0.009810044 -0.00158 0.02214025 0.009974404 -0.00158 0.002727545 -0.005410044 -0.00158 0.002545806 -0.005502226 -0.00158 0.002609751 -0.005574404 -0.00158 0.002800741 -0.005460649 -0.00158 0.002689111 -0.005629182 -0.00158 0.002779274 -0.005663377 -0.00158 0.002683554 -0.005332692 -0.00158 0.002500993 -0.005416842 -0.00158 0.002477916 -0.005323215 -0.00158 0.002888645 -0.005474484 -0.00158 0.002875 -0.005675 -0.00158 0.002970726 -0.005663377 -0.00158 0.002677481 -0.005243914 -0.00158 0.002477916 -0.005226785 -0.00158 0.002500993 -0.005133158 -0.00158 0.002973846 -0.005448808 -0.00158 0.003060889 -0.005629182 -0.00158 0.00271053 -0.005161292 -0.00158 0.002545806 -0.005047774 -0.00158 0.003140249 -0.005574404 -0.00158 0.002609751 -0.004975595 -0.00158 0.00303947 -0.005388708 -0.00158 0.002776153 -0.005101192 -0.00158 0.003204194 -0.005502226 -0.00158 0.002689111 -0.004920817 -0.00158 0.003249007 -0.005416842 -0.00158 0.003072519 -0.005306087 -0.00158 0.002779274 -0.004886623 -0.00158 0.002861355 -0.005075516 -0.00158 0.003272084 -0.005323215 -0.00158 0.002875 -0.004875 -0.00158 0.003272084 -0.005226785 -0.00158 0.003066446 -0.005217308 -0.00158 0.002970726 -0.004886623 -0.00158 0.002949259 -0.005089351 -0.00158 0.003249007 -0.005133158 -0.00158 0.003060889 -0.004920817 -0.00158 0.003204194 -0.005047774 -0.00158 0.003022455 -0.005139956 -0.00158 0.003140249 -0.004975595 -0.00158 0.003527545 -0.004210044 -0.00158 0.003345806 -0.004302226 -0.00158 0.003409751 -0.004374404 -0.00158 0.003600741 -0.004260649 -0.00158 0.003489111 -0.004429183 -0.00158 0.003579274 -0.004463377 -0.00158 0.003483554 -0.004132692 -0.00158 0.003300993 -0.004216842 -0.00158 0.003277916 -0.004123215 -0.00158 0.003688645 -0.004274484 -0.00158 0.003675 -0.004475 -0.00158 0.003770726 -0.004463377 -0.00158 0.003477481 -0.004043913 -0.00158 0.003277916 -0.004026785 -0.00158 0.003300993 -0.003933158 -0.00158 0.003773847 -0.004248808 -0.00158 0.003860889 -0.004429183 -0.00158 0.00351053 -0.003961292 -0.00158 0.003345806 -0.003847774 -0.00158 0.003940249 -0.004374404 -0.00158 0.003409751 -0.003775596 -0.00158 0.00383947 -0.004188708 -0.00158 0.003576153 -0.003901191 -0.00158 0.004004194 -0.004302226 -0.00158 0.003489111 -0.003720818 -0.00158 0.004049006 -0.004216842 -0.00158 0.003872519 -0.004106086 -0.00158 0.003579274 -0.003686623 -0.00158 0.003661355 -0.003875516 -0.00158 0.004072083 -0.004123215 -0.00158 0.003675 -0.003675 -0.00158 0.004072083 -0.004026785 -0.00158 0.003866446 -0.004017308 -0.00158 0.003770726 -0.003686623 -0.00158 0.003749259 -0.003889351 -0.00158 0.004049006 -0.003933158 -0.00158 0.003860889 -0.003720818 -0.00158 0.004004193 -0.003847774 -0.00158 0.003822455 -0.003939956 -0.00158 0.003940249 -0.003775596 -0.00158 0.002157342 0.008159634 -0.00158 0.001975603 0.008067452 -0.00158 0.002039548 0.007995274 -0.00158 0.002230538 0.008109029 -0.00158 0.002118908 0.007940495 -0.00158 0.002209071 0.007906301 -0.00158 0.002113351 0.008236986 -0.00158 0.00193079 0.008152836 -0.00158 0.001907713 0.008246463 -0.00158 0.002318442 0.008095194 -0.00158 0.002304797 0.007894678 -0.00158 0.002400523 0.007906301 -0.00158 0.002107278 0.008325765 -0.00158 0.001907713 0.008342893 -0.00158 0.00193079 0.00843652 -0.00158 0.002403644 0.00812087 -0.00158 0.002490686 0.007940495 -0.00158 0.002140327 0.008408386 -0.00158 0.001975603 0.008521904 -0.00158 0.002570046 0.007995274 -0.00158 0.002039548 0.008594082 -0.00158 0.002469267 0.00818097 -0.00158 0.00220595 0.008468487 -0.00158 0.002633991 0.008067452 -0.00158 0.002118908 0.00864886 -0.00158 0.002678803 0.008152836 -0.00158 0.002502316 0.008263592 -0.00158 0.002209071 0.008683055 -0.00158 0.002291152 0.008494162 -0.00158 0.00270188 0.008246464 -0.00158 0.002304797 0.008694678 -0.00158 0.00270188 0.008342893 -0.00158 0.002496243 0.00835237 -0.00158 0.002400523 0.008683055 -0.00158 0.002379056 0.008480328 -0.00158 0.002678803 0.00843652 -0.00158 0.002490686 0.00864886 -0.00158 0.002633991 0.008521904 -0.00158 0.002452252 0.008429723 -0.00158 0.002570046 0.008594082 -0.00158 0.0009275447 -0.005610044 -0.00158 0.0007458064 -0.005702226 -0.00158 0.0008097509 -0.005774405 -0.00158 0.001000741 -0.005660649 -0.00158 0.0008891107 -0.005829183 -0.00158 0.0009792737 -0.005863377 -0.00158 0.0008835539 -0.005532692 -0.00158 0.0007009934 -0.005616842 -0.00158 0.0006779163 -0.005523215 -0.00158 0.001088645 -0.005674484 -0.00158 0.001075 -0.005875 -0.00158 0.001170726 -0.005863377 -0.00158 0.0008774812 -0.005443913 -0.00158 0.0006779163 -0.005426785 -0.00158 0.0007009934 -0.005333158 -0.00158 0.001173846 -0.005648808 -0.00158 0.001260889 -0.005829183 -0.00158 0.0009105296 -0.005361292 -0.00158 0.0007458063 -0.005247774 -0.00158 0.001340249 -0.005774404 -0.00158 0.0008097508 -0.005175596 -0.00158 0.00123947 -0.005588708 -0.00158 0.0009761534 -0.005301192 -0.00158 0.001404194 -0.005702226 -0.00158 0.0008891106 -0.005120818 -0.00158 0.001449007 -0.005616842 -0.00158 0.001272519 -0.005506086 -0.00158 0.0009792736 -0.005086623 -0.00158 0.001061355 -0.005275516 -0.00158 0.001472084 -0.005523215 -0.00158 0.001075 -0.005075 -0.00158 0.001472084 -0.005426785 -0.00158 0.001266446 -0.005417308 -0.00158 0.001170726 -0.005086623 -0.00158 0.001149259 -0.005289351 -0.00158 0.001449006 -0.005333158 -0.00158 0.001260889 -0.005120818 -0.00158 0.001404194 -0.005247774 -0.00158 0.001222455 -0.005339956 -0.00158 0.001340249 -0.005175596 -0.00158 0.006102545 -0.001835044 -0.00158 0.005920806 -0.001927226 -0.00158 0.005984751 -0.001999404 -0.00158 0.006175741 -0.001885649 -0.00158 0.006064111 -0.002054182 -0.00158 0.006154274 -0.002088377 -0.00158 0.006058554 -0.001757692 -0.00158 0.005875994 -0.001841842 -0.00158 0.005852916 -0.001748215 -0.00158 0.006263645 -0.001899484 -0.00158 0.00625 -0.0021 -0.00158 0.006345726 -0.002088377 -0.00158 0.006052481 -0.001668914 -0.00158 0.005852916 -0.001651785 -0.00158 0.005875993 -0.001558158 -0.00158 0.006348846 -0.001873808 -0.00158 0.006435889 -0.002054182 -0.00158 0.00608553 -0.001586292 -0.00158 0.005920806 -0.001472774 -0.00158 0.006515249 -0.001999404 -0.00158 0.005984751 -0.001400596 -0.00158 0.00641447 -0.001813708 -0.00158 0.006151154 -0.001526192 -0.00158 0.006579194 -0.001927226 -0.00158 0.006064111 -0.001345818 -0.00158 0.006624007 -0.001841842 -0.00158 0.006447519 -0.001731086 -0.00158 0.006154274 -0.001311623 -0.00158 0.006236355 -0.001500516 -0.00158 0.006647084 -0.001748215 -0.00158 0.00625 -0.0013 -0.00158 0.006647084 -0.001651785 -0.00158 0.006441446 -0.001642308 -0.00158 0.006345726 -0.001311623 -0.00158 0.006324259 -0.001514351 -0.00158 0.006624006 -0.001558158 -0.00158 0.006435889 -0.001345817 -0.00158 0.006579194 -0.001472774 -0.00158 0.006397455 -0.001564956 -0.00158 0.006515249 -0.001400596 -0.00158 -0.002868211 0.004322837 -0.00158 -0.00304995 0.004230655 -0.00158 -0.002986005 0.004158477 -0.00158 -0.002795015 0.004272232 -0.00158 -0.002906645 0.004103699 -0.00158 -0.002816482 0.004069504 -0.00158 -0.002912202 0.004400189 -0.00158 -0.003094763 0.004316039 -0.00158 -0.00311784 0.004409666 -0.00158 -0.002707111 0.004258397 -0.00158 -0.002720756 0.004057881 -0.00158 -0.00262503 0.004069504 -0.00158 -0.002918275 0.004488967 -0.00158 -0.00311784 0.004506095 -0.00158 -0.003094763 0.004599723 -0.00158 -0.002621909 0.004284073 -0.00158 -0.002534867 0.004103699 -0.00158 -0.002885226 0.004571589 -0.00158 -0.00304995 0.004685107 -0.00158 -0.002455507 0.004158477 -0.00158 -0.002986005 0.004757285 -0.00158 -0.002556286 0.004344173 -0.00158 -0.002819603 0.00463169 -0.00158 -0.002391562 0.004230655 -0.00158 -0.002906645 0.004812063 -0.00158 -0.00234675 0.004316039 -0.00158 -0.002523237 0.004426795 -0.00158 -0.002816482 0.004846258 -0.00158 -0.002734401 0.004657365 -0.00158 -0.002323673 0.004409667 -0.00158 -0.002720756 0.004857881 -0.00158 -0.002323673 0.004506096 -0.00158 -0.00252931 0.004515574 -0.00158 -0.00262503 0.004846258 -0.00158 -0.002646497 0.00464353 -0.00158 -0.00234675 0.004599723 -0.00158 -0.002534867 0.004812063 -0.00158 -0.002391562 0.004685107 -0.00158 -0.002573301 0.004592926 -0.00158 -0.002455507 0.004757285 -0.00158 -0.0009398212 -0.00582741 -0.00158 -0.00112156 -0.005919592 -0.00158 -0.001057615 -0.00599177 -0.00158 -0.0008666251 -0.005878015 -0.00158 -0.0009782553 -0.006046548 -0.00158 -0.0008880923 -0.006080743 -0.00158 -0.0009838122 -0.005750058 -0.00158 -0.001166373 -0.005834208 -0.00158 -0.00118945 -0.005740581 -0.00158 -0.000778721 -0.00589185 -0.00158 -0.000792366 -0.006092366 -0.00158 -0.0006966397 -0.006080743 -0.00158 -0.0009898847 -0.00566128 -0.00158 -0.00118945 -0.005644151 -0.00158 -0.001166373 -0.005550524 -0.00158 -0.0006935195 -0.005866174 -0.00158 -0.0006064767 -0.006046548 -0.00158 -0.0009568363 -0.005578658 -0.00158 -0.00112156 -0.00546514 -0.00158 -0.0005271169 -0.00599177 -0.00158 -0.001057615 -0.005392962 -0.00158 -0.0006278957 -0.005806074 -0.00158 -0.0008912126 -0.005518558 -0.00158 -0.0004631724 -0.005919592 -0.00158 -0.0009782553 -0.005338183 -0.00158 -0.0004183595 -0.005834208 -0.00158 -0.0005948473 -0.005723453 -0.00158 -0.0008880923 -0.005303989 -0.00158 -0.0008060111 -0.005492882 -0.00158 -0.0003952824 -0.005740581 -0.00158 -0.0007923661 -0.005292366 -0.00158 -0.0003952824 -0.005644151 -0.00158 -0.00060092 -0.005634674 -0.00158 -0.0006966398 -0.005303989 -0.00158 -0.000718107 -0.005506717 -0.00158 -0.0004183595 -0.005550524 -0.00158 -0.0006064768 -0.005338183 -0.00158 -0.0004631725 -0.00546514 -0.00158 -0.0006449108 -0.005557322 -0.00158 -0.000527117 -0.005392962 -0.00158 -0.002872455 0.001889956 -0.00158 -0.003054193 0.001797774 -0.00158 -0.002990249 0.001725596 -0.00158 -0.002799259 0.001839351 -0.00158 -0.002910889 0.001670817 -0.00158 -0.002820726 0.001636623 -0.00158 -0.002916446 0.001967308 -0.00158 -0.003099007 0.001883158 -0.00158 -0.003122084 0.001976785 -0.00158 -0.002711355 0.001825516 -0.00158 -0.002725 0.001625 -0.00158 -0.002629274 0.001636623 -0.00158 -0.002922519 0.002056087 -0.00158 -0.003122084 0.002073215 -0.00158 -0.003099007 0.002166842 -0.00158 -0.002626153 0.001851192 -0.00158 -0.002539111 0.001670818 -0.00158 -0.00288947 0.002138708 -0.00158 -0.003054194 0.002252226 -0.00158 -0.002459751 0.001725596 -0.00158 -0.002990249 0.002324404 -0.00158 -0.00256053 0.001911292 -0.00158 -0.002823847 0.002198808 -0.00158 -0.002395807 0.001797774 -0.00158 -0.002910889 0.002379182 -0.00158 -0.002350993 0.001883158 -0.00158 -0.002527481 0.001993914 -0.00158 -0.002820726 0.002413377 -0.00158 -0.002738645 0.002224484 -0.00158 -0.002327916 0.001976785 -0.00158 -0.002725 0.002425 -0.00158 -0.002327916 0.002073215 -0.00158 -0.002533554 0.002082692 -0.00158 -0.002629274 0.002413377 -0.00158 -0.002650741 0.002210649 -0.00158 -0.002350994 0.002166842 -0.00158 -0.002539111 0.002379182 -0.00158 -0.002395807 0.002252226 -0.00158 -0.002577545 0.002160044 -0.00158 -0.002459751 0.002324404 -0.00158 -0.0009224553 -0.001035044 -0.00158 -0.001104194 -0.001127226 -0.00158 -0.001040249 -0.001199404 -0.00158 -0.0008492591 -0.001085649 -0.00158 -0.0009608893 -0.001254182 -0.00158 -0.0008707263 -0.001288377 -0.00158 -0.0009664462 -0.0009576922 -0.00158 -0.001149006 -0.001041842 -0.00158 -0.001172083 -0.0009482147 -0.00158 -0.000761355 -0.001099484 -0.00158 -0.000775 -0.0013 -0.00158 -0.0006792737 -0.001288377 -0.00158 -0.0009725187 -0.0008689135 -0.00158 -0.001172083 -0.0008517853 -0.00158 -0.001149006 -0.000758158 -0.00158 -0.0006761535 -0.001073808 -0.00158 -0.0005891107 -0.001254182 -0.00158 -0.0009394704 -0.000786292 -0.00158 -0.001104194 -0.0006727741 -0.00158 -0.0005097509 -0.001199404 -0.00158 -0.001040249 -0.0006005957 -0.00158 -0.0006105297 -0.001013708 -0.00158 -0.0008738467 -0.0007261916 -0.00158 -0.0004458064 -0.001127226 -0.00158 -0.0009608893 -0.0005458176 -0.00158 -0.0004009935 -0.001041842 -0.00158 -0.0005774813 -0.0009310864 -0.00158 -0.0008707263 -0.0005116232 -0.00158 -0.0007886451 -0.0007005161 -0.00158 -0.0003779165 -0.0009482146 -0.00158 -0.0007750001 -0.0004999999 -0.00158 -0.0003779165 -0.0008517852 -0.00158 -0.000583554 -0.0008423077 -0.00158 -0.0006792738 -0.0005116231 -0.00158 -0.000700741 -0.0007143508 -0.00158 -0.0004009935 -0.0007581579 -0.00158 -0.0005891108 -0.0005458175 -0.00158 -0.0004458065 -0.000672774 -0.00158 -0.0006275448 -0.0007649556 -0.00158 -0.000509751 -0.0006005956 -0.00158 0.01447754 0.005589962 -0.00158 0.01429581 0.00549778 -0.00158 0.01435975 0.005425601 -0.00158 0.01455074 0.005539357 -0.00158 0.01443911 0.005370823 -0.00158 0.01452927 0.005336629 -0.00158 0.01443355 0.005667314 -0.00158 0.01425099 0.005583164 -0.00158 0.01422792 0.005676791 -0.00158 0.01463865 0.005525522 -0.00158 0.014625 0.005325006 -0.00158 0.01472073 0.005336629 -0.00158 0.01442748 0.005756093 -0.00158 0.01422792 0.005773221 -0.00158 0.01425099 0.005866848 -0.00158 0.01472385 0.005551198 -0.00158 0.01481089 0.005370823 -0.00158 0.01446053 0.005838714 -0.00158 0.01429581 0.005952232 -0.00158 0.01489025 0.005425602 -0.00158 0.01435975 0.00602441 -0.00158 0.01478947 0.005611298 -0.00158 0.01452615 0.005898814 -0.00158 0.01495419 0.00549778 -0.00158 0.01443911 0.006079188 -0.00158 0.01499901 0.005583164 -0.00158 0.01482252 0.00569392 -0.00158 0.01452927 0.006113383 -0.00158 0.01461135 0.00592449 -0.00158 0.01502208 0.005676791 -0.00158 0.014625 0.006125006 -0.00158 0.01502208 0.005773221 -0.00158 0.01481645 0.005782698 -0.00158 0.01472073 0.006113383 -0.00158 0.01469926 0.005910655 -0.00158 0.01499901 0.005866848 -0.00158 0.01481089 0.006079188 -0.00158 0.01495419 0.005952232 -0.00158 0.01477246 0.00586005 -0.00158 0.01489025 0.00602441 -0.00158 0.003389892 0.0006026087 -0.00158 0.003208153 0.0005104271 -0.00158 0.003272098 0.0004382487 -0.00158 0.003463088 0.0005520039 -0.00158 0.003351458 0.0003834706 -0.00158 0.003441621 0.0003492763 -0.00158 0.003345901 0.0006799608 -0.00158 0.003163341 0.0005958111 -0.00158 0.003140264 0.0006894383 -0.00158 0.003550992 0.0005381692 -0.00158 0.003537347 0.000337653 -0.00158 0.003633073 0.0003492763 -0.00158 0.003339828 0.0007687395 -0.00158 0.003140264 0.0007858677 -0.00158 0.003163341 0.000879495 -0.00158 0.003636194 0.0005638447 -0.00158 0.003723236 0.0003834706 -0.00158 0.003372877 0.0008513611 -0.00158 0.003208153 0.0009648789 -0.00158 0.003802596 0.0004382488 -0.00158 0.003272098 0.001037057 -0.00158 0.003701817 0.0006239451 -0.00158 0.0034385 0.0009114614 -0.00158 0.003866541 0.0005104272 -0.00158 0.003351458 0.001091835 -0.00158 0.003911354 0.0005958111 -0.00158 0.003734866 0.0007065666 -0.00158 0.003441621 0.00112603 -0.00158 0.003523702 0.0009371369 -0.00158 0.003934431 0.0006894384 -0.00158 0.003537347 0.001137653 -0.00158 0.003934431 0.0007858678 -0.00158 0.003728793 0.0007953453 -0.00158 0.003633073 0.00112603 -0.00158 0.003611606 0.0009233022 -0.00158 0.003911354 0.0008794951 -0.00158 0.003723236 0.001091835 -0.00158 0.00386654 0.000964879 -0.00158 0.003684802 0.0008726974 -0.00158 0.003802596 0.001037057 -0.00158 -0.001247445 0.006531752 -0.00158 -0.001429183 0.00643957 -0.00158 -0.001365239 0.006367392 -0.00158 -0.001174249 0.006481147 -0.00158 -0.001285879 0.006312613 -0.00158 -0.001195716 0.006278419 -0.00158 -0.001291436 0.006609104 -0.00158 -0.001473997 0.006524954 -0.00158 -0.001497074 0.006618581 -0.00158 -0.001086345 0.006467312 -0.00158 -0.00109999 0.006266796 -0.00158 -0.001004264 0.006278419 -0.00158 -0.001297509 0.006697883 -0.00158 -0.001497074 0.006715011 -0.00158 -0.001473997 0.006808638 -0.00158 -0.001001143 0.006492988 -0.00158 -0.0009141007 0.006312613 -0.00158 -0.00126446 0.006780504 -0.00158 -0.001429184 0.006894022 -0.00158 -0.0008347409 0.006367392 -0.00158 -0.001365239 0.0069662 -0.00158 -0.0009355198 0.006553088 -0.00158 -0.001198837 0.006840604 -0.00158 -0.0007707964 0.00643957 -0.00158 -0.001285879 0.007020978 -0.00158 -0.0007259835 0.006524954 -0.00158 -0.0009024714 0.00663571 -0.00158 -0.001195716 0.007055173 -0.00158 -0.001113635 0.00686628 -0.00158 -0.0007029064 0.006618581 -0.00158 -0.00109999 0.007066796 -0.00158 -0.0007029064 0.006715011 -0.00158 -0.0009085439 0.006724488 -0.00158 -0.001004264 0.007055173 -0.00158 -0.001025731 0.006852445 -0.00158 -0.0007259835 0.006808638 -0.00158 -0.0009141008 0.007020978 -0.00158 -0.0007707965 0.006894022 -0.00158 -0.0009525349 0.00680184 -0.00158 -0.000834741 0.0069662 -0.00158 -0.003234116 -0.001248383 -0.00158 -0.003415855 -0.001340565 -0.00158 -0.00335191 -0.001412743 -0.00158 -0.00316092 -0.001298988 -0.00158 -0.00327255 -0.001467521 -0.00158 -0.003182387 -0.001501716 -0.00158 -0.003278107 -0.001171031 -0.00158 -0.003460668 -0.001255181 -0.00158 -0.003483745 -0.001161554 -0.00158 -0.003073016 -0.001312823 -0.00158 -0.003086661 -0.001513339 -0.00158 -0.002990935 -0.001501716 -0.00158 -0.00328418 -0.001082253 -0.00158 -0.003483745 -0.001065124 -0.00158 -0.003460668 -0.0009714971 -0.00158 -0.002987814 -0.001287147 -0.00158 -0.002900772 -0.001467521 -0.00158 -0.003251131 -0.0009996309 -0.00158 -0.003415855 -0.0008861131 -0.00158 -0.002821412 -0.001412743 -0.00158 -0.00335191 -0.0008139347 -0.00158 -0.002922191 -0.001227047 -0.00158 -0.003185508 -0.0009395306 -0.00158 -0.002757468 -0.001340565 -0.00158 -0.00327255 -0.0007591566 -0.00158 -0.002712655 -0.001255181 -0.00158 -0.002889142 -0.001144425 -0.00158 -0.003182387 -0.0007249622 -0.00158 -0.003100306 -0.0009138551 -0.00158 -0.002689577 -0.001161554 -0.00158 -0.003086661 -0.000713339 -0.00158 -0.002689577 -0.001065124 -0.00158 -0.002895215 -0.001055647 -0.00158 -0.002990935 -0.0007249622 -0.00158 -0.003012402 -0.0009276899 -0.00158 -0.002712655 -0.0009714969 -0.00158 -0.002900772 -0.0007591565 -0.00158 -0.002757468 -0.000886113 -0.00158 -0.002939206 -0.0009782947 -0.00158 -0.002821412 -0.0008139346 -0.00158 0.002102545 0.004739956 -0.00158 0.001920807 0.004647774 -0.00158 0.001984751 0.004575596 -0.00158 0.002175741 0.004689351 -0.00158 0.002064111 0.004520818 -0.00158 0.002154274 0.004486623 -0.00158 0.002058554 0.004817308 -0.00158 0.001875993 0.004733158 -0.00158 0.001852916 0.004826785 -0.00158 0.002263645 0.004675516 -0.00158 0.00225 0.004475 -0.00158 0.002345726 0.004486623 -0.00158 0.002052481 0.004906086 -0.00158 0.001852916 0.004923214 -0.00158 0.001875993 0.005016842 -0.00158 0.002348846 0.004701192 -0.00158 0.002435889 0.004520818 -0.00158 0.00208553 0.004988708 -0.00158 0.001920806 0.005102226 -0.00158 0.002515249 0.004575596 -0.00158 0.001984751 0.005174404 -0.00158 0.00241447 0.004761292 -0.00158 0.002151153 0.005048809 -0.00158 0.002579194 0.004647774 -0.00158 0.002064111 0.005229182 -0.00158 0.002624007 0.004733158 -0.00158 0.002447519 0.004843914 -0.00158 0.002154274 0.005263377 -0.00158 0.002236355 0.005074484 -0.00158 0.002647084 0.004826786 -0.00158 0.00225 0.005275 -0.00158 0.002647084 0.004923215 -0.00158 0.002441446 0.004932693 -0.00158 0.002345726 0.005263377 -0.00158 0.002324259 0.005060649 -0.00158 0.002624007 0.005016842 -0.00158 0.002435889 0.005229182 -0.00158 0.002579194 0.005102226 -0.00158 0.002397455 0.005010044 -0.00158 0.002515249 0.005174404 -0.00158 0.01342754 -0.01151004 -0.00158 0.01324581 -0.01160223 -0.00158 0.01330975 -0.0116744 -0.00158 0.01350074 -0.01156065 -0.00158 0.01338911 -0.01172918 -0.00158 0.01347927 -0.01176338 -0.00158 0.01338355 -0.01143269 -0.00158 0.01320099 -0.01151684 -0.00158 0.01317792 -0.01142321 -0.00158 0.01358864 -0.01157448 -0.00158 0.013575 -0.011775 -0.00158 0.01367073 -0.01176338 -0.00158 0.01337748 -0.01134391 -0.00158 0.01317792 -0.01132679 -0.00158 0.01320099 -0.01123316 -0.00158 0.01367385 -0.01154881 -0.00158 0.01376089 -0.01172918 -0.00158 0.01341053 -0.01126129 -0.00158 0.01324581 -0.01114777 -0.00158 0.01384025 -0.0116744 -0.00158 0.01330975 -0.0110756 -0.00158 0.01373947 -0.01148871 -0.00158 0.01347615 -0.01120119 -0.00158 0.01390419 -0.01160223 -0.00158 0.01338911 -0.01102082 -0.00158 0.01394901 -0.01151684 -0.00158 0.01377252 -0.01140609 -0.00158 0.01347927 -0.01098662 -0.00158 0.01356135 -0.01117552 -0.00158 0.01397208 -0.01142321 -0.00158 0.013575 -0.010975 -0.00158 0.01397208 -0.01132679 -0.00158 0.01376645 -0.01131731 -0.00158 0.01367073 -0.01098662 -0.00158 0.01364926 -0.01118935 -0.00158 0.01394901 -0.01123316 -0.00158 0.01376089 -0.01102082 -0.00158 0.01390419 -0.01114777 -0.00158 0.01372246 -0.01123996 -0.00158 0.01384025 -0.0110756 -0.00158 0.02104721 0.008807036 -0.00158 0.02086547 0.008714855 -0.00158 0.02092942 0.008642676 -0.00158 0.02112041 0.008756432 -0.00158 0.02100878 0.008587898 -0.00158 0.02109894 0.008553704 -0.00158 0.02100322 0.008884389 -0.00158 0.02082066 0.008800239 -0.00158 0.02079758 0.008893867 -0.00158 0.02120831 0.008742598 -0.00158 0.02119467 0.008542081 -0.00158 0.02129039 0.008553704 -0.00158 0.02099715 0.008973167 -0.00158 0.02079758 0.008990295 -0.00158 0.02082066 0.009083923 -0.00158 0.02129351 0.008768272 -0.00158 0.02138056 0.008587898 -0.00158 0.0210302 0.009055789 -0.00158 0.02086547 0.009169307 -0.00158 0.02145992 0.008642676 -0.00158 0.02092942 0.009241486 -0.00158 0.02135914 0.008828373 -0.00158 0.02109582 0.00911589 -0.00158 0.02152386 0.008714855 -0.00158 0.02100878 0.009296264 -0.00158 0.02156867 0.008800239 -0.00158 0.02139219 0.008910995 -0.00158 0.02109894 0.009330458 -0.00158 0.02118102 0.009141565 -0.00158 0.02159175 0.008893867 -0.00158 0.02119467 0.009342081 -0.00158 0.02159175 0.008990295 -0.00158 0.02138611 0.008999773 -0.00158 0.02129039 0.009330458 -0.00158 0.02126893 0.00912773 -0.00158 0.02156867 0.009083923 -0.00158 0.02138056 0.009296264 -0.00158 0.02152386 0.009169307 -0.00158 0.02134212 0.009077126 -0.00158 0.02145992 0.009241486 -0.00158 0.006077545 0.006389956 -0.00158 0.005895806 0.006297774 -0.00158 0.005959751 0.006225595 -0.00158 0.006150741 0.006339351 -0.00158 0.006039111 0.006170817 -0.00158 0.006129274 0.006136623 -0.00158 0.006033554 0.006467308 -0.00158 0.005850994 0.006383158 -0.00158 0.005827917 0.006476785 -0.00158 0.006238645 0.006325516 -0.00158 0.006225 0.006125 -0.00158 0.006320726 0.006136623 -0.00158 0.006027481 0.006556087 -0.00158 0.005827917 0.006573215 -0.00158 0.005850994 0.006666842 -0.00158 0.006323846 0.006351192 -0.00158 0.006410889 0.006170817 -0.00158 0.00606053 0.006638708 -0.00158 0.005895806 0.006752226 -0.00158 0.006490249 0.006225596 -0.00158 0.005959751 0.006824404 -0.00158 0.00638947 0.006411292 -0.00158 0.006126153 0.006698808 -0.00158 0.006554193 0.006297774 -0.00158 0.006039111 0.006879182 -0.00158 0.006599007 0.006383158 -0.00158 0.006422519 0.006493914 -0.00158 0.006129273 0.006913377 -0.00158 0.006211355 0.006724484 -0.00158 0.006622084 0.006476785 -0.00158 0.006225 0.006925 -0.00158 0.006622084 0.006573215 -0.00158 0.006416446 0.006582692 -0.00158 0.006320726 0.006913377 -0.00158 0.006299259 0.006710649 -0.00158 0.006599007 0.006666842 -0.00158 0.006410889 0.006879182 -0.00158 0.006554193 0.006752226 -0.00158 0.006372455 0.006660044 -0.00158 0.006490249 0.006824404 -0.00158 -0.005972456 0.007389956 -0.00158 -0.006154193 0.007297774 -0.00158 -0.006090249 0.007225595 -0.00158 -0.005899259 0.007339351 -0.00158 -0.006010889 0.007170817 -0.00158 -0.005920726 0.007136623 -0.00158 -0.006016446 0.007467308 -0.00158 -0.006199007 0.007383158 -0.00158 -0.006222084 0.007476785 -0.00158 -0.005811355 0.007325516 -0.00158 -0.005825 0.007125 -0.00158 -0.005729274 0.007136623 -0.00158 -0.006022519 0.007556087 -0.00158 -0.006222084 0.007573215 -0.00158 -0.006199007 0.007666842 -0.00158 -0.005726153 0.007351192 -0.00158 -0.005639111 0.007170817 -0.00158 -0.00598947 0.007638708 -0.00158 -0.006154193 0.007752226 -0.00158 -0.005559751 0.007225596 -0.00158 -0.006090249 0.007824404 -0.00158 -0.00566053 0.007411292 -0.00158 -0.005923847 0.007698808 -0.00158 -0.005495806 0.007297774 -0.00158 -0.00601089 0.007879182 -0.00158 -0.005450994 0.007383158 -0.00158 -0.005627481 0.007493914 -0.00158 -0.005920726 0.007913377 -0.00158 -0.005838645 0.007724484 -0.00158 -0.005427917 0.007476785 -0.00158 -0.005825 0.007925 -0.00158 -0.005427917 0.007573215 -0.00158 -0.005633554 0.007582692 -0.00158 -0.005729274 0.007913377 -0.00158 -0.005750741 0.007710649 -0.00158 -0.005450994 0.007666842 -0.00158 -0.005639111 0.007879182 -0.00158 -0.005495807 0.007752226 -0.00158 -0.005677545 0.007660044 -0.00158 -0.005559751 0.007824404 -0.00158 0.005027544 0.006989956 -0.00158 0.004845807 0.006897774 -0.00158 0.004909751 0.006825596 -0.00158 0.005100741 0.006939351 -0.00158 0.004989111 0.006770818 -0.00158 0.005079274 0.006736623 -0.00158 0.004983554 0.007067308 -0.00158 0.004800993 0.006983158 -0.00158 0.004777916 0.007076785 -0.00158 0.005188645 0.006925516 -0.00158 0.005175 0.006725 -0.00158 0.005270726 0.006736623 -0.00158 0.004977481 0.007156086 -0.00158 0.004777916 0.007173214 -0.00158 0.004800993 0.007266842 -0.00158 0.005273847 0.006951192 -0.00158 0.005360889 0.006770818 -0.00158 0.00501053 0.007238708 -0.00158 0.004845807 0.007352226 -0.00158 0.005440249 0.006825596 -0.00158 0.004909751 0.007424404 -0.00158 0.00533947 0.007011292 -0.00158 0.005076153 0.007298809 -0.00158 0.005504194 0.006897774 -0.00158 0.00498911 0.007479182 -0.00158 0.005549006 0.006983158 -0.00158 0.005372519 0.007093914 -0.00158 0.005079274 0.007513377 -0.00158 0.005161355 0.007324484 -0.00158 0.005572083 0.007076786 -0.00158 0.005175 0.007525 -0.00158 0.005572083 0.007173215 -0.00158 0.005366446 0.007182693 -0.00158 0.005270726 0.007513377 -0.00158 0.005249259 0.007310649 -0.00158 0.005549006 0.007266842 -0.00158 0.005360889 0.007479182 -0.00158 0.005504193 0.007352226 -0.00158 0.005322455 0.007260044 -0.00158 0.005440249 0.007424404 -0.00158 -0.002147455 -0.002310099 -0.00158 -0.002329194 -0.002402281 -0.00158 -0.002265249 -0.002474459 -0.00158 -0.002074259 -0.002360704 -0.00158 -0.002185889 -0.002529238 -0.00158 -0.002095726 -0.002563432 -0.00158 -0.002191446 -0.002232747 -0.00158 -0.002374007 -0.002316897 -0.00158 -0.002397084 -0.00222327 -0.00158 -0.001986355 -0.002374539 -0.00158 -0.002 -0.002575055 -0.00158 -0.001904274 -0.002563432 -0.00158 -0.002197519 -0.002143969 -0.00158 -0.002397084 -0.00212684 -0.00158 -0.002374007 -0.002033213 -0.00158 -0.001901153 -0.002348863 -0.00158 -0.001814111 -0.002529238 -0.00158 -0.00216447 -0.002061347 -0.00158 -0.002329194 -0.001947829 -0.00158 -0.001734751 -0.002474459 -0.00158 -0.002265249 -0.001875651 -0.00158 -0.00183553 -0.002288763 -0.00158 -0.002098847 -0.002001246 -0.00158 -0.001670806 -0.002402281 -0.00158 -0.002185889 -0.001820873 -0.00158 -0.001625993 -0.002316897 -0.00158 -0.001802481 -0.002206141 -0.00158 -0.002095726 -0.001786678 -0.00158 -0.002013645 -0.001975571 -0.00158 -0.001602916 -0.00222327 -0.00158 -0.002 -0.001775055 -0.00158 -0.001602916 -0.00212684 -0.00158 -0.001808554 -0.002117363 -0.00158 -0.001904274 -0.001786678 -0.00158 -0.001925741 -0.001989406 -0.00158 -0.001625993 -0.002033213 -0.00158 -0.001814111 -0.001820873 -0.00158 -0.001670807 -0.001947829 -0.00158 -0.001852545 -0.002040011 -0.00158 -0.001734751 -0.001875651 -0.00158 -0.005472456 -0.002360044 -0.00158 -0.005654193 -0.002452226 -0.00158 -0.005590249 -0.002524404 -0.00158 -0.005399259 -0.002410649 -0.00158 -0.005510889 -0.002579182 -0.00158 -0.005420726 -0.002613377 -0.00158 -0.005516446 -0.002282692 -0.00158 -0.005699007 -0.002366842 -0.00158 -0.005722084 -0.002273215 -0.00158 -0.005311355 -0.002424484 -0.00158 -0.005325 -0.002625 -0.00158 -0.005229274 -0.002613377 -0.00158 -0.005522519 -0.002193913 -0.00158 -0.005722084 -0.002176785 -0.00158 -0.005699007 -0.002083158 -0.00158 -0.005226153 -0.002398808 -0.00158 -0.005139111 -0.002579182 -0.00158 -0.00548947 -0.002111292 -0.00158 -0.005654193 -0.001997774 -0.00158 -0.005059751 -0.002524404 -0.00158 -0.005590249 -0.001925596 -0.00158 -0.00516053 -0.002338708 -0.00158 -0.005423847 -0.002051192 -0.00158 -0.004995806 -0.002452226 -0.00158 -0.00551089 -0.001870818 -0.00158 -0.004950994 -0.002366842 -0.00158 -0.005127481 -0.002256086 -0.00158 -0.005420726 -0.001836623 -0.00158 -0.005338645 -0.002025516 -0.00158 -0.004927917 -0.002273215 -0.00158 -0.005325 -0.001825 -0.00158 -0.004927917 -0.002176785 -0.00158 -0.005133554 -0.002167308 -0.00158 -0.005229274 -0.001836623 -0.00158 -0.005250741 -0.002039351 -0.00158 -0.004950994 -0.002083158 -0.00158 -0.005139111 -0.001870818 -0.00158 -0.004995807 -0.001997774 -0.00158 -0.005177545 -0.002089956 -0.00158 -0.005059751 -0.001925596 -0.00158 0.004652544 -0.0002350442 -0.00158 0.004470807 -0.0003272259 -0.00158 0.004534751 -0.0003994043 -0.00158 0.004725741 -0.0002856491 -0.00158 0.004614111 -0.0004541824 -0.00158 0.004704274 -0.0004883767 -0.00158 0.004608554 -0.0001576922 -0.00158 0.004425993 -0.000241842 -0.00158 0.004402916 -0.0001482147 -0.00158 0.004813645 -0.0002994838 -0.00158 0.0048 -0.0005 -0.00158 0.004895726 -0.0004883767 -0.00158 0.004602481 -6.891356e-05 -0.00158 0.004402916 -5.178538e-05 -0.00158 0.004425993 4.18419e-05 -0.00158 0.004898847 -0.0002738083 -0.00158 0.004985889 -0.0004541824 -0.00158 0.00463553 1.370807e-05 -0.00158 0.004470807 0.0001272258 -0.00158 0.005065249 -0.0003994043 -0.00158 0.004534751 0.0001994043 -0.00158 0.00496447 -0.000213708 -0.00158 0.004701153 7.380843e-05 -0.00158 0.005129194 -0.0003272259 -0.00158 0.00461411 0.0002541824 -0.00158 0.005174006 -0.0002418419 -0.00158 0.004997519 -0.0001310863 -0.00158 0.004704274 0.0002883767 -0.00158 0.004786355 9.94839e-05 -0.00158 0.005197083 -0.0001482146 -0.00158 0.0048 0.0003 -0.00158 0.005197083 -5.178528e-05 -0.00158 0.004991446 -4.230767e-05 -0.00158 0.004895726 0.0002883767 -0.00158 0.004874259 8.564916e-05 -0.00158 0.005174006 4.184201e-05 -0.00158 0.004985889 0.0002541825 -0.00158 0.005129193 0.000127226 -0.00158 0.004947455 3.504433e-05 -0.00158 0.005065249 0.0001994043 -0.00158 0.006577545 0.005139956 -0.00158 0.006395806 0.005047774 -0.00158 0.006459751 0.004975595 -0.00158 0.006650741 0.005089351 -0.00158 0.006539111 0.004920817 -0.00158 0.006629274 0.004886623 -0.00158 0.006533554 0.005217308 -0.00158 0.006350994 0.005133158 -0.00158 0.006327917 0.005226785 -0.00158 0.006738645 0.005075516 -0.00158 0.006725 0.004875 -0.00158 0.006820726 0.004886623 -0.00158 0.006527481 0.005306087 -0.00158 0.006327917 0.005323215 -0.00158 0.006350994 0.005416842 -0.00158 0.006823846 0.005101192 -0.00158 0.006910889 0.004920817 -0.00158 0.00656053 0.005388708 -0.00158 0.006395806 0.005502226 -0.00158 0.006990249 0.004975596 -0.00158 0.006459751 0.005574404 -0.00158 0.00688947 0.005161292 -0.00158 0.006626153 0.005448808 -0.00158 0.007054193 0.005047774 -0.00158 0.006539111 0.005629182 -0.00158 0.007099007 0.005133158 -0.00158 0.006922519 0.005243914 -0.00158 0.006629273 0.005663377 -0.00158 0.006711355 0.005474484 -0.00158 0.007122084 0.005226785 -0.00158 0.006725 0.005675 -0.00158 0.007122084 0.005323215 -0.00158 0.006916446 0.005332692 -0.00158 0.006820726 0.005663377 -0.00158 0.006799259 0.005460649 -0.00158 0.007099007 0.005416842 -0.00158 0.006910889 0.005629182 -0.00158 0.007054193 0.005502226 -0.00158 0.006872455 0.005410044 -0.00158 0.006990249 0.005574404 -0.00158 0.01132755 0.003189956 -0.00158 0.01114581 0.003097774 -0.00158 0.01120975 0.003025596 -0.00158 0.01140074 0.003139351 -0.00158 0.01128911 0.002970818 -0.00158 0.01137927 0.002936623 -0.00158 0.01128355 0.003267308 -0.00158 0.01110099 0.003183158 -0.00158 0.01107792 0.003276785 -0.00158 0.01148864 0.003125516 -0.00158 0.011475 0.002925 -0.00158 0.01157073 0.002936623 -0.00158 0.01127748 0.003356086 -0.00158 0.01107792 0.003373215 -0.00158 0.01110099 0.003466842 -0.00158 0.01157385 0.003151192 -0.00158 0.01166089 0.002970818 -0.00158 0.01131053 0.003438708 -0.00158 0.01114581 0.003552226 -0.00158 0.01174025 0.003025596 -0.00158 0.01120975 0.003624404 -0.00158 0.01163947 0.003211292 -0.00158 0.01137615 0.003498808 -0.00158 0.01180419 0.003097774 -0.00158 0.01128911 0.003679182 -0.00158 0.01184901 0.003183158 -0.00158 0.01167252 0.003293914 -0.00158 0.01137927 0.003713377 -0.00158 0.01146136 0.003524484 -0.00158 0.01187208 0.003276785 -0.00158 0.011475 0.003725 -0.00158 0.01187208 0.003373215 -0.00158 0.01166645 0.003382692 -0.00158 0.01157073 0.003713377 -0.00158 0.01154926 0.003510649 -0.00158 0.01184901 0.003466842 -0.00158 0.01166089 0.003679183 -0.00158 0.01180419 0.003552226 -0.00158 0.01162246 0.003460044 -0.00158 0.01174025 0.003624404 -0.00158 0.007077545 0.007139956 -0.00158 0.006895806 0.007047774 -0.00158 0.006959751 0.006975595 -0.00158 0.007150741 0.007089351 -0.00158 0.007039111 0.006920817 -0.00158 0.007129274 0.006886623 -0.00158 0.007033554 0.007217308 -0.00158 0.006850994 0.007133158 -0.00158 0.006827917 0.007226785 -0.00158 0.007238645 0.007075516 -0.00158 0.007225 0.006875 -0.00158 0.007320726 0.006886623 -0.00158 0.007027481 0.007306087 -0.00158 0.006827917 0.007323215 -0.00158 0.006850994 0.007416842 -0.00158 0.007323846 0.007101192 -0.00158 0.007410889 0.006920817 -0.00158 0.00706053 0.007388708 -0.00158 0.006895806 0.007502226 -0.00158 0.007490249 0.006975596 -0.00158 0.006959751 0.007574404 -0.00158 0.00738947 0.007161292 -0.00158 0.007126153 0.007448808 -0.00158 0.007554193 0.007047774 -0.00158 0.007039111 0.007629182 -0.00158 0.007599007 0.007133158 -0.00158 0.007422519 0.007243914 -0.00158 0.007129273 0.007663377 -0.00158 0.007211355 0.007474484 -0.00158 0.007622084 0.007226785 -0.00158 0.007225 0.007675 -0.00158 0.007622084 0.007323215 -0.00158 0.007416446 0.007332692 -0.00158 0.007320726 0.007663377 -0.00158 0.007299259 0.007460649 -0.00158 0.007599007 0.007416842 -0.00158 0.007410889 0.007629182 -0.00158 0.007554193 0.007502226 -0.00158 0.007372455 0.007410044 -0.00158 0.007490249 0.007574404 -0.00158 0.004577545 -0.001485044 -0.00158 0.004395806 -0.001577226 -0.00158 0.004459751 -0.001649404 -0.00158 0.004650741 -0.001535649 -0.00158 0.004539111 -0.001704182 -0.00158 0.004629274 -0.001738377 -0.00158 0.004533554 -0.001407692 -0.00158 0.004350994 -0.001491842 -0.00158 0.004327917 -0.001398215 -0.00158 0.004738645 -0.001549484 -0.00158 0.004725 -0.00175 -0.00158 0.004820726 -0.001738377 -0.00158 0.004527481 -0.001318914 -0.00158 0.004327917 -0.001301785 -0.00158 0.004350994 -0.001208158 -0.00158 0.004823846 -0.001523808 -0.00158 0.004910889 -0.001704182 -0.00158 0.00456053 -0.001236292 -0.00158 0.004395806 -0.001122774 -0.00158 0.004990249 -0.001649404 -0.00158 0.004459751 -0.001050596 -0.00158 0.00488947 -0.001463708 -0.00158 0.004626153 -0.001176192 -0.00158 0.005054193 -0.001577226 -0.00158 0.004539111 -0.0009958176 -0.00158 0.005099007 -0.001491842 -0.00158 0.004922519 -0.001381086 -0.00158 0.004629273 -0.0009616233 -0.00158 0.004711355 -0.001150516 -0.00158 0.005122084 -0.001398215 -0.00158 0.004725 -0.00095 -0.00158 0.005122084 -0.001301785 -0.00158 0.004916446 -0.001292308 -0.00158 0.004820726 -0.0009616233 -0.00158 0.004799259 -0.001164351 -0.00158 0.005099007 -0.001208158 -0.00158 0.004910889 -0.0009958175 -0.00158 0.005054193 -0.001122774 -0.00158 0.004872455 -0.001214956 -0.00158 0.004990249 -0.001050596 -0.00158 0.01582755 0.01138996 -0.00158 0.01564581 0.01129777 -0.00158 0.01570975 0.0112256 -0.00158 0.01590074 0.01133935 -0.00158 0.01578911 0.01117082 -0.00158 0.01587927 0.01113662 -0.00158 0.01578355 0.01146731 -0.00158 0.01560099 0.01138316 -0.00158 0.01557792 0.01147679 -0.00158 0.01598864 0.01132552 -0.00158 0.015975 0.011125 -0.00158 0.01607073 0.01113662 -0.00158 0.01577748 0.01155609 -0.00158 0.01557792 0.01157321 -0.00158 0.01560099 0.01166684 -0.00158 0.01607385 0.01135119 -0.00158 0.01616089 0.01117082 -0.00158 0.01581053 0.01163871 -0.00158 0.01564581 0.01175223 -0.00158 0.01624025 0.0112256 -0.00158 0.01570975 0.0118244 -0.00158 0.01613947 0.01141129 -0.00158 0.01587615 0.01169881 -0.00158 0.01630419 0.01129777 -0.00158 0.01578911 0.01187918 -0.00158 0.01634901 0.01138316 -0.00158 0.01617252 0.01149391 -0.00158 0.01587927 0.01191338 -0.00158 0.01596136 0.01172448 -0.00158 0.01637208 0.01147679 -0.00158 0.015975 0.011925 -0.00158 0.01637208 0.01157321 -0.00158 0.01616645 0.01158269 -0.00158 0.01607073 0.01191338 -0.00158 0.01604926 0.01171065 -0.00158 0.01634901 0.01166684 -0.00158 0.01616089 0.01187918 -0.00158 0.01630419 0.01175223 -0.00158 0.01612246 0.01166004 -0.00158 0.01624025 0.0118244 -0.00158 -0.004172455 0.008389956 -0.00158 -0.004354194 0.008297774 -0.00158 -0.004290249 0.008225595 -0.00158 -0.004099259 0.008339351 -0.00158 -0.004210889 0.008170817 -0.00158 -0.004120726 0.008136623 -0.00158 -0.004216446 0.008467308 -0.00158 -0.004399006 0.008383158 -0.00158 -0.004422083 0.008476786 -0.00158 -0.004011355 0.008325516 -0.00158 -0.004025 0.008125 -0.00158 -0.003929274 0.008136623 -0.00158 -0.004222519 0.008556087 -0.00158 -0.004422083 0.008573215 -0.00158 -0.004399006 0.008666842 -0.00158 -0.003926153 0.008351192 -0.00158 -0.003839111 0.008170817 -0.00158 -0.00418947 0.008638708 -0.00158 -0.004354194 0.008752226 -0.00158 -0.003759751 0.008225595 -0.00158 -0.004290249 0.008824405 -0.00158 -0.00386053 0.008411292 -0.00158 -0.004123847 0.008698809 -0.00158 -0.003695807 0.008297774 -0.00158 -0.004210889 0.008879183 -0.00158 -0.003650994 0.008383158 -0.00158 -0.003827481 0.008493914 -0.00158 -0.004120727 0.008913377 -0.00158 -0.004038645 0.008724483 -0.00158 -0.003627916 0.008476786 -0.00158 -0.004025 0.008925 -0.00158 -0.003627917 0.008573215 -0.00158 -0.003833554 0.008582692 -0.00158 -0.003929274 0.008913377 -0.00158 -0.003950741 0.008710649 -0.00158 -0.003650994 0.008666842 -0.00158 -0.003839111 0.008879183 -0.00158 -0.003695807 0.008752226 -0.00158 -0.003877545 0.008660045 -0.00158 -0.003759751 0.008824405 -0.00158</float_array>
          <technique_common>
            <accessor count="3022" source="#cubeverts-array3-array" stride="3">
              <param type="float" name="X" />
              <param type="float" name="Y" />
              <param type="float" name="Z" />
            </accessor>
          </technique_common>
        </source>
        <source id="cubenormals-array3">
          <float_array count="8922" id="cubenormals-array3-array">0 0 1 0 0 1 0 0 1 0 0 1 0 0 1 0 0 1 0 0 1 0 0 1 0 0 1 0 0 1 0 0 1 0 0 1 0 0 1 0 0 1 0 0 1 0 0 1 0 0 1 0 0 1 0 0 1 0 0 1 0 0 1 0 0 1 0 0 1 0 0 1 0 0 1 0 0 1 0 0 1 0 0 1 0 0 1 0 0 1 0 0 1 0 0 1 0 0 1 0 0 1 0 0 1 0 0 1 0 0 1 0 0 1 0 0 1 0 0 1 0 0 1 0 0 1 0 0 1 0 0 1 0 0 1 0 0 1 0 0 1 0 0 1 0 0 1 0 0 1 0 0 1 0 0 1 0 0 1 0 0 1 0 0 1 0 0 1 0 0 1 0 0 1 0 0 1 0 0 1 0 0 1 0 0 1 0 0 1 0 0 1 0 0 1 0 0 1 0 0 1 0 0 1 0 0 1 0 0 1 0 0 1 0 0 1 0 0 1 0 0 1 0 0 1 0 0 1 0 0 1 0 0 1 0 0 1 0 0 1 0 0 1 0 0 1 0 0 1 0 0 1 0 0 1 0 0 1 0 0 1 0 0 1 0 0 1 0 0 1 0 0 1 0 0 1 0 0 1 0 0 1 0 0 1 0 0 1 0 0 1 0 0 1 0 0 1 0 0 1 0 0 1 0 -0 1 0 0 1 0 0 1 0 0 1 0 0 1 0 0 1 0 0 1 0 0 1 0 0 1 0 0 1 0 0 1 0 0 1 0 0 1 0 0 1 0 0 1 0 0 1 0 0 1 0 0 1 0 0 1 0 0 1 0 0 1 0 0 1 0 0 1 0 0 1 0 0 1 0 0 1 0 -0 1 0 0 1 0 0 1 0 0 1 0 0 1 0 0 1 0 0 1 0 0 1 0 0 1 0 0 1 0 0 1 0 0 1 0 0 1 0 0 1 0 0 1 0 0 1 0 0 1 0 0 1 0 0 1 0 0 1 0 0 1 0 0 1 0 0 1 0 0 1 0 0 1 0 0 1 0 0 1 0 0 1 0 0 1 0 0 1 0 0 1 0 0 1 0 0 1 0 0 1 0 0 1 0 0 1 0 -0 1 0 0 1 0 0 1 0 0 1 0 0 1 0 0 1 0 0 1 0 0 1 0 0 1 0 0 1 0 0 1 0 0 1 0 0 1 0 0 1 0 0 1 0 0 1 0 0 1 0 0 1 0 0 1 0 0 1 0 0 1 0 0 1 0 0 1 0 0 1 0 0 1 0 0 1 0 0 1 0 0 1 0 0 1 0 0 1 0 0 1 0 0 1 0 0 1 0 0 1 0 0 1 0 0 1 0 0 1 0 0 1 0 0 1 0 0 1 0 0 1 0 0 1 0 0 1 0 0 1 0 0 1 0 0 1 0 0 1 0 0 1 0 0 1 0 0 1 0 0 1 0 0 1 0 0 1 0 0 1 0 0 1 0 0 1 0 0 1 0 0 1 0 0 1 0 0 1 0 0 1 0 0 1 0 0 1 0 0 1 0 0 1 0 0 1 0 0 1 0 0 1 0 0 1 0 0 1 0 0 1 0 0 1 0 0 1 0 0 1 0 0 1 0 0 1 0 0 1 0 0 1 0 0 1 0 0 1 0 0 1 0 0 1 0 0 1 0 0 1 0 0 1 0 0 1 0 0 1 0 0 1 0 0 1 0 0 1 0 0 1 0 0 1 0 0 1 0 0 1 0 0 1 0 0 1 0 0 1 0 0 1 0 0 1 0 0 1 0 0 1 0 0 1 0 0 1 0 0 1 0 0 1 0 0 1 0 0 1 0 0 1 0 0 1 0 0 1 0 0 1 0 0 1 0 0 1 0 0 1 0 0 1 0 0 1 0 0 1 0 0 1 0 0 1 0 0 1 0 0 1 0 0 1 0 0 1 0 0 1 0 0 1 0 0 1 0 0 1 0 0 1 0 0 1 0 0 1 0 0 1 0 0 1 0 0 1 0 0 1 0 0 1 0 0 1 0 0 1 0 0 1 0 0 1 0 0 1 0 0 1 0 0 1 0 0 1 0 0 1 0 0 1 0 0 1 0 0 1 0 0 1 0 0 1 0 0 1 0 0 1 0 0 1 0 0 1 0 0 1 0 0 1 0 0 1 0 0 1 0 0 1 0 0 1 0 0 1 0 0 1 0 0 1 0 0 1 0 0 1 0 0 1 0 0 1 0 0 1 0 0 1 0 0 1 0 0 1 0 0 1 0 0 1 0 0 1 0 0 1 0 0 1 0 0 1 0 0 1 0 0 1 0 0 1 0 0 1 0 0 1 0 0 1 0 0 1 0 0 1 0 0 1 0 0 1 0 0 1 0 0 1 0 0 1 0 0 1 0 0 1 0 0 1 0 0 1 0 0 1 0 0 1 0 0 1 0 0 1 0 0 1 0 0 1 0 0 1 0 0 1 0 0 1 0 0 1 0 0 1 0 0 1 0 0 1 0 0 1 0 0 1 0 0 1 0 0 1 0 0 1 0 0 1 0 0 1 0 0 1 0 0 1 0 0 1 0 0 1 0 0 1 0 0 1 0 0 1 0 0 1 0 0 1 0 0 1 0 0 1 0 0 1 0 0 1 0 0 1 0 0 1 0 0 1 0 0 1 0 0 1 0 0 1 0 0 1 0 0 1 0 0 1 0 0 1 0 0 1 0 0 1 0 0 1 0 0 1 0 0 1 0 0 1 0 0 1 0 0 1 0 0 1 0 0 1 0 0 1 0 0 1 0 0 1 0 0 1 0 0 1 0 0 1 0 0 1 0 0 1 0 0 1 0 0 1 0 0 1 0 0 1 0 0 1 0 0 1 0 0 1 0 0 1 0 0 1 0 0 1 0 0 1 0 0 1 0 0 1 0 0 1 0 0 1 0 0 1 0 0 1 0 0 1 0 0 1 0 0 1 0 0 1 0 0 1 0 0 1 0 0 1 0 0 1 0 0 1 0 0 1 0 0 1 0 0 1 0 0 1 0 0 1 0 0 1 0 0 1 0 0 1 0 0 1 0 0 1 0 0 1 0 0 1 0 0 1 0 0 1 0 0 1 0 0 1 0 0 1 0 0 1 0 0 1 0 0 1 0 0 1 0 0 1 0 0 1 0 0 1 0 0 1 0 0 1 0 0 1 0 0 1 0 0 1 0 0 1 0 0 1 0 0 1 0 0 1 0 0 1 0 0 1 0 0 1 0 0 1 0 0 1 0 0 1 0 0 1 0 0 1 0 0 1 0 0 1 0 0 1 0 0 1 0 0 1 0 0 1 0 0 1 0 0 1 0 0 1 0 0 1 0 0 1 0 0 1 0 0 1 0 0 1 0 0 1 0 0 1 0 0 1 0 0 1 0 0 1 0 0 1 0 0 1 0 0 1 0 0 1 0 0 1 0 0 1 0 0 1 0 0 1 0 0 1 0 0 1 0 0 1 0 0 1 0 0 1 0 0 1 0 0 1 0 0 1 0 0 1 0 0 1 0 0 1 0 0 1 0 0 1 0 0 1 0 0 1 0 0 1 0 0 1 0 0 1 0 0 1 0 0 1 0 0 1 0 0 1 0 0 1 0 0 1 0 0 1 0 0 1 0 0 1 0 0 1 0 0 1 0 0 1 0 0 1 0 0 1 0 0 1 0 0 1 0 0 1 0 0 1 0 0 1 0 0 1 0 0 1 0 0 1 0 0 1 0 0 1 0 0 1 0 0 1 0 0 1 0 0 1 0 0 1 0 0 1 0 0 1 0 0 1 0 0 1 0 0 1 0 0 1 0 0 1 0 0 1 0 0 1 0 0 1 0 0 1 0 0 1 0 0 1 0 0 1 0 0 1 0 0 1 0 0 1 0 0 1 0 0 1 0 0 1 0 0 1 0 0 1 0 0 1 0 0 1 0 0 1 0 0 1 0 0 1 0 0 1 0 0 1 0 0 1 0 0 1 0 0 1 0 0 1 0 0 1 0 0 1 0 0 1 0 0 1 0 0 1 0 0 1 0 0 1 0 0 1 0 0 1 0 0 1 0 0 1 0 0 1 0 0 1 0 0 1 0 0 1 0 0 1 0 0 1 0 0 1 0 0 1 0 0 1 0 0 1 0 0 1 0 0 1 0 0 1 0 0 1 0 0 1 0 0 1 0 0 1 0 0 1 0 0 1 0 0 1 0 0 1 0 0 1 0 0 1 0 0 1 0 0 1 0 0 1 0 0 1 0 0 1 0 0 1 0 0 1 0 0 1 0 0 1 0 0 1 0 0 1 0 0 1 0 0 1 0 0 1 0 0 1 0 0 1 0 0 1 0 0 1 0 0 1 0 0 1 0 0 1 0 0 1 0 0 1 0 0 1 0 0 1 0 0 1 0 0 1 0 0 1 0 0 1 0 0 1 0 0 1 0 0 1 0 0 1 0 0 1 0 0 1 0 0 1 0 0 1 0 0 1 0 0 1 0 0 1 0 0 1 0 0 1 0 0 1 0 0 1 0 0 1 0 0 1 0 0 1 0 0 1 0 0 1 0 0 1 0 0 1 0 0 1 0 0 1 0 0 1 0 0 1 0 0 1 0 0 1 0 0 1 0 0 1 0 0 1 0 0 1 0 0 1 0 0 1 0 0 1 0 0 1 0 0 1 0 0 1 0 0 1 0 0 1 0 0 1 0 0 1 0 0 1 0 0 1 0 0 1 0 0 1 0 0 1 0 0 1 0 0 1 0 0 1 0 0 1 0 0 1 0 0 1 0 0 1 0 0 1 0 0 1 0 0 1 0 0 1 0 0 1 0 0 1 0 0 1 0 0 1 0 0 1 0 0 1 0 0 1 0 0 1 0 0 1 0 0 1 0 0 1 0 0 1 0 0 1 0 0 1 0 0 1 0 0 1 0 0 1 0 0 1 0 0 1 0 0 1 0 0 1 0 0 1 0 0 1 0 0 1 0 0 1 0 0 1 0 0 1 0 0 1 0 0 1 0 0 1 0 0 1 0 0 1 0 0 1 0 0 1 0 0 1 0 0 1 0 0 1 0 0 1 0 0 1 0 0 1 0 0 1 0 0 1 0 0 1 0 0 1 0 0 1 0 0 1 0 0 1 0 0 1 0 0 1 0 0 1 0 0 1 0 0 1 0 0 1 0 0 1 0 0 1 0 0 1 0 0 1 0 0 1 0 0 1 0 0 1 0 0 1 0 0 1 0 0 1 0 0 1 0 0 1 0 0 1 0 0 1 0 0 1 0 0 1 0 0 1 0 0 1 0 0 1 0 0 1 0 0 1 0 0 1 0 0 1 0 0 1 0 0 1 0 0 1 0 0 1 0 0 1 0 0 1 0 0 1 0 0 1 0 0 1 0 0 1 0 0 1 0 0 1 0 0 1 0 0 1 0 0 1 0 0 1 0 0 1 0 0 1 0 0 1 0 0 1 0 0 1 0 0 1 0 0 1 0 0 1 0 0 1 0 0 1 0 0 1 0 0 1 0 0 1 0 0 1 0 0 1 0 0 1 0 0 1 0 0 1 0 0 1 0 0 1 0 0 1 0 0 1 0 0 1 0 0 1 0 0 1 0 0 1 0 0 1 0 0 1 0 0 1 0 0 1 0 0 1 0 0 1 0 0 1 0 0 1 0 0 1 0 0 1 0 0 1 0 0 1 0 0 1 0 0 1 0 0 1 0 0 1 0 0 1 0 0 1 0 0 1 0 0 1 0 0 1 0 0 1 0 0 1 0 0 1 0 0 1 0 0 1 0 0 1 0 0 1 0 0 1 0 0 1 0 0 1 0 0 1 0 0 1 0 0 1 0 0 1 0 0 1 0 0 1 0 0 1 0 0 1 0 0 1 0 0 1 0 0 1 0 0 1 0 0 1 0 0 1 0 0 1 0 0 1 0 0 1 0 0 1 0 0 1 0 0 1 0 0 1 0 0 1 0 0 1 0 0 1 0 0 1 0 0 1 0 0 1 0 0 1 0 0 1 0 0 1 0 0 1 0 0 1 0 0 1 0 0 1 0 0 1 0 0 1 0 0 1 0 0 1 0 0 1 0 0 1 0 0 1 0 0 1 0 0 1 0 0 1 0 0 1 0 0 1 0 0 1 0 0 1 0 0 1 0 0 1 0 0 1 0 0 1 0 0 1 0 0 1 0 0 1 0 0 1 0 0 1 0 0 1 0 0 1 0 0 1 0 0 1 0 0 1 0 0 1 0 0 1 0 0 1 0 0 1 0 0 1 0 0 1 0 0 1 0 0 1 0 0 1 0 0 1 0 0 1 0 0 1 0 0 1 0 0 1 0 0 1 0 0 1 0 0 1 0 0 1 0 0 1 0 0 1 0 0 1 0 0 1 0 0 1 0 0 1 0 0 1 0 0 1 0 0 1 0 0 1 0 0 1 0 0 1 0 0 1 0 0 1 0 0 1 0 0 1 0 0 1 0 0 1 0 0 1 0 0 1 0 0 1 0 0 1 0 0 1 0 0 1 0 0 1 0 0 1 0 0 1 0 0 1 0 0 1 0 0 1 0 0 1 0 0 1 0 0 1 0 0 1 0 0 1 0 0 1 0 0 1 0 0 1 0 0 1 0 0 1 0 0 1 0 0 1 0 0 1 0 0 1 0 0 1 0 0 1 0 0 1 0 0 1 0 0 1 0 0 1 0 0 1 0 0 1 0 0 1 0 0 1 0 0 1 0 0 1 0 0 1 0 0 1 0 0 1 0 0 1 0 0 1 0 0 1 0 0 1 0 0 1 0 0 1 0 0 1 0 0 1 0 0 1 0 0 1 0 0 1 0 0 1 0 0 1 0 0 1 0 0 1 0 0 1 0 0 1 0 0 1 0 0 1 0 0 1 0 0 1 0 0 1 0 0 1 0 0 1 0 0 1 0 0 1 0 0 1 0 0 1 0 0 1 0 0 1 0 0 1 0 0 1 0 0 1 0 0 1 0 0 1 0 0 1 0 0 1 0 0 1 0 0 1 0 0 1 0 0 1 0 0 1 0 0 1 0 0 1 0 0 1 0 0 1 0 0 1 0 0 1 0 0 1 0 0 1 0 0 1 0 0 1 0 0 1 0 0 1 0 0 1 0 0 1 0 0 1 0 0 1 0 0 1 0 0 1 0 0 1 0 0 1 0 0 1 0 0 1 0 0 1 0 0 1 0 0 1 0 0 1 0 0 1 0 0 1 0 0 1 0 0 1 0 0 1 0 0 1 0 0 1 0 0 1 0 0 1 0 0 1 0 0 1 0 0 1 0 0 1 0 0 1 0 0 1 0 0 1 0 0 1 0 0 1 0 0 1 0 0 1 0 0 1 0 0 1 0 0 1 0 0 1 0 0 1 0 0 1 0 0 1 0 0 1 0 0 1 0 0 1 0 0 1 0 0 1 0 0 1 0 0 1 0 0 1 0 0 1 0 0 1 0 0 1 0 0 1 0 0 1 0 0 1 0 0 1 0 0 1 0 0 1 0 0 1 0 0 1 0 0 1 0 0 1 0 0 1 0 0 1 0 0 1 0 0 1 0 0 1 0 0 1 0 0 1 0 0 1 0 0 1 0 0 1 0 0 1 0 0 1 0 0 1 0 0 1 0 0 1 0 0 1 0 0 1 0 0 1 0 0 1 0 0 1 0 0 1 0 0 1 0 0 1 0 0 1 0 0 1 0 0 1 0 0 1 0 0 1 0 0 1 0 0 1 0 0 1 0 0 1 0 0 1 0 0 1 0 0 1 0 0 1 0 0 1 0 0 1 0 0 1 0 0 1 0 0 1 0 0 1 0 0 1 0 0 1 0 0 1 0 0 1 0 0 1 0 0 1 0 0 1 0 0 1 0 0 1 0 0 1 0 0 1 0 0 1 0 0 1 0 0 1 0 0 1 0 0 1 0 0 1 0 0 1 0 0 1 0 0 1 0 0 1 0 0 1 0 0 1 0 0 1 0 0 1 0 0 1 0 0 1 0 0 1 0 0 1 0 0 1 0 0 1 0 0 1 0 0 1 0 0 1 0 0 1 0 0 1 0 0 1 0 0 1 0 0 1 0 0 1 0 0 1 0 0 1 0 0 1 0 0 1 0 0 1 0 0 1 0 0 1 0 0 1 0 0 1 0 0 1 0 0 1 0 0 1 0 0 1 0 0 1 0 0 1 0 0 1 0 0 1 0 0 1 0 0 1 0 0 1 0 0 1 0 0 1 0 0 1 0 0 1 0 0 1 0 0 1 0 0 1 0 0 1 0 0 1 0 0 1 0 0 1 0 0 1 0 0 1 0 0 1 0 0 1 0 0 1 0 0 1 0 0 1 0 0 1 0 0 1 0 0 1 0 0 1 0 0 1 0 0 1 0 0 1 0 0 1 0 0 1 0 0 1 0 0 1 0 0 1 0 0 1 0 0 1 0 0 1 0 0 1 0 0 1 0 0 1 0 0 1 0 0 1 0 0 1 0 0 1 0 0 1 0 0 1 0 0 1 0 0 1 0 0 1 0 0 1 0 0 1 0 0 1 0 0 1 0 0 1 0 0 1 0 0 1 0 0 1 0 0 1 0 0 1 0 0 1 0 0 1 0 0 1 0 0 1 0 0 1 0 0 1 0 0 1 0 0 1 0 0 1 0 0 1 0 0 1 0 0 1 0 0 1 0 0 1 0 0 1 0 0 1 0 0 1 0 0 1 0 0 1 0 0 1 0 0 1 0 0 1 0 0 1 0 0 1 0 0 1 0 0 1 0 0 1 0 0 1 0 0 1 0 0 1 0 0 1 0 0 1 0 0 1 0 0 1 0 0 1 0 0 1 0 0 1 0 0 1 0 0 1 0 0 1 0 0 1 0 0 1 0 0 1 0 0 1 0 0 1 0 0 1 0 0 1 0 0 1 0 0 1 0 0 1 0 0 1 0 0 1 0 0 1 0 0 1 0 0 1 0 0 1 0 0 1 0 0 1 0 0 1 0 0 1 0 0 1 0 0 1 0 0 1 0 0 1 0 0 1 0 0 1 0 0 1 0 0 1 0 0 1 0 0 1 0 0 1 0 0 1 0 0 1 0 0 1 0 0 1 0 0 1 0 0 1 0 0 1 0 0 1 0 0 1 0 0 1 0 0 1 0 0 1 0 0 1 0 0 1 0 0 1 0 0 1 0 0 1 0 0 1 0 0 1 0 0 1 0 0 1 0 0 1 0 0 1 0 0 1 0 0 1 0 0 1 0 0 1 0 0 1 0 0 1 0 0 1 0 0 1 0 0 1 0 0 1 0 0 1 0 0 1 0 0 1 0 0 1 0 0 1 0 0 1 0 0 1 0 0 1 0 0 1 0 0 1 0 0 1 0 0 1 0 0 1 0 0 1 0 0 1 0 0 1 0 0 1 0 0 1 0 0 1 0 0 1 0 0 1 0 0 1 0 0 1 0 0 1 0 0 1 0 0 1 0 0 1 0 0 1 0 0 1 0 0 1 0 0 1 0 0 1 0 0 1 0 0 1 0 0 1 0 0 1 0 0 1 0 0 1 0 0 1 0 0 1 0 0 1 0 0 1 0 0 1 0 0 1 0 0 1 0 0 1 0 0 1 0 0 1 0 0 1 0 0 1 0 0 1 0 0 1 0 0 1 0 0 1 0 0 1 0 0 1 0 0 1 0 0 1 0 0 1 0 0 1 0 0 1 0 0 1 0 0 1 0 0 1 0 0 1 0 0 1 0 0 1 0 0 1 0 0 1 0 0 1 0 0 1 0 0 1 0 0 1 0 0 1 0 0 1 0 0 1 0 0 1 0 0 1 0 0 1 0 0 1 0 0 1 0 0 1 0 0 1 0 0 1 0 0 1 0 0 1 0 0 1 0 0 1 0 0 1 0 0 1 0 0 1 0 0 1 0 0 1 0 0 1 0 0 1 0 0 1 0 0 1 0 0 1 0 0 1 0 0 1 0 0 1 0 0 1 0 0 1 0 0 1 0 0 1 0 0 1 0 0 1 0 0 1 0 0 1 0 0 1 0 0 1 0 0 1 0 0 1 0 0 1 0 0 1 0 0 1 0 0 1 0 0 1 0 0 1 0 0 1 0 0 1 0 0 1 0 0 1 0 0 1 0 0 1 0 0 1 0 0 1 0 0 1 0 0 1 0 0 1 0 0 1 0 0 1 0 0 1 0 0 1 0 0 1 0 0 1 0 0 1 0 0 1 0 0 1 0 0 1 0 0 1 0 0 1 0 0 1 0 0 1 0 0 1 0 0 1 0 0 1 0 0 1 0 0 1 0 0 1 0 0 1 0 0 1 0 0 1 0 0 1 0 0 1 0 0 1 0 0 1 0 0 1 0 0 1 0 0 1 0 0 1 0 0 1 0 0 1 0 0 1 0 0 1 0 0 1 0 0 1 0 0 1 0 0 1 0 0 1 0 0 1 0 0 1 0 0 1 0 0 1 0 0 1 0 0 1 0 0 1 0 0 1 0 0 1 0 0 1 0 0 1 0 0 1 0 0 1 0 0 1 0 0 1 0 0 1 0 0 1 0 0 1 0 0 1 0 0 1 0 0 1 0 0 1 0 0 1 0 0 1 0 0 1 0 0 1 0 0 1 0 0 1 0 0 1 0 0 1 0 0 1 0 0 1 0 0 1 0 0 1 0 0 1 0 0 1 0 0 1 0 0 1 0 0 1 0 0 1 0 0 1 0 0 1 0 0 1 0 0 1 0 0 1 0 0 1 0 0 1 0 0 1 0 0 1 0 0 1 0 0 1 0 0 1 0 0 1 0 0 1 0 0 1 0 0 1 0 0 1 0 0 1 0 0 1 0 0 1 0 0 1 0 0 1 0 0 1 0 0 1 0 0 1 0 0 1 0 0 1 0 0 1 0 0 1 0 0 1 0 0 1 0 0 1 0 0 1 0 0 1 0 0 1 0 0 1 0 0 1 0 0 1 0 0 1 0 0 1 0 0 1 0 0 1 0 0 1 0 0 1 0 0 1 0 0 1 0 0 1 0 0 1 0 0 1 0 0 1 0 0 1 0 0 1 0 0 1 0 0 1 0 0 1 0 0 1 0 0 1 0 0 1 0 0 1 0 0 1 0 0 1 0 0 1 0 0 1 0 0 1 0 0 1 0 0 1 0 0 1 0 0 1 0 0 1 0 0 1 0 0 1 0 0 1 0 0 1 0 0 1 0 0 1 0 0 1 0 0 1 0 0 1 0 0 1 0 0 1 0 0 1 0 0 1 0 0 1 0 0 1 0 0 1 0 0 1 0 0 1 0 0 1 0 0 1 0 0 1 0 0 1 0 0 1 0 0 1 0 0 1 0 0 1 0 0 1 0 0 1 0 0 1 0 0 1 0 0 1 0 0 1 0 0 1 0 0 1 0 0 1 0 0 1 0 0 1 0 0 1 0 0 1 0 0 1 0 0 1 0 0 1 0 0 1 0 0 1 0 0 1 0 0 1 0 0 1 0 0 1 0 0 1 0 0 1 0 0 1 0 0 1 0 0 1 0 0 1 0 0 1 0 0 1 0 0 1 0 0 1 0 0 1 0 0 1 0 0 1 0 0 1 0 0 1 0 0 1 0 0 1 0 0 1 0 0 1 0 0 1 0 0 1 0 0 1 0 0 1 0 0 1 0 0 1 0 0 1 0 0 1 0 0 1 0 0 1 0 0 1 0 0 1 0 0 1 0 0 1 0 0 1 0 0 1 0 0 1 0 0 1 0 0 1 0 0 1 0 0 1 0 0 1 0 0 1 0 0 1 0 0 1 0 0 1 0 0 1 0 0 1 0 0 1 0 0 1 0 0 1 0 0 1 0 0 1 0 0 1 0 0 1 0 0 1 0 0 1 0 0 1 0 0 1 0 0 1 0 0 1 0 0 1 0 0 1 0 0 1 0 0 1 0 0 1 0 0 1 0 0 1 0 0 1 0 0 1 0 0 1 0 0 1 0 0 1 0 0 1 0 0 1 0 0 1 0 0 1 0 0 1 0 0 1 0 0 1 0 0 1 0 0 1 0 0 1 0 0 1 0 0 1 0 0 1 0 0 1 0 0 1 0 0 1 0 0 1 0 0 1 0 0 1 0 0 1 0 0 1 0 0 1 0 0 1 0 0 1 0 0 1 0 0 1 0 0 1 0 0 1 0 0 1 0 0 1 0 0 1 0 0 1 0 0 1 0 0 1 0 0 1 0 0 1 0 0 1 0 0 1 0 0 1 0 0 1 0 0 1 0 0 1 0 0 1 0 0 1 0 0 1 0 0 1 0 0 1 0 0 1 0 0 1 0 0 1 0 0 1 0 0 1 0 0 1 0 0 1 0 0 1 0 0 1 0 0 1 0 0 1 0 0 1 0 0 1 0 0 1 0 0 1 0 0 1 0 0 1 0 0 1 0 0 1 0 0 1 0 0 1 0 0 1 0 0 1 0 0 1 0 0 1 0 0 1 0 0 1 0 0 1 0 0 1 0 0 1 0 0 1 0 0 1 0 0 1 0 0 1 0 0 1 0 0 1 0 0 1 0 0 1 0 0 1 0 0 1 0 0 1 0 0 1 0 0 1 0 0 1 0 0 1 0 0 1 0 0 1 0 0 1 0 0 1 0 0 1 0 0 1 0 0 1 0 0 1 0 0 1 0 0 1 0 0 1 0 0 1 0 0 1 0 0 1 0 0 1 0 0 1 0 0 1 0 0 1 0 0 1 0 0 1 0 0 1 0 0 1 0 0 1 0 0 1 0 0 1 0 0 1 0 0 1 0 0 1 0 0 1 0 0 1 0 0 1 0 0 1 0 0 1 0 0 1 0 0 1 0 0 1 0 0 1 0 0 1 0 0 1 0 0 1 0 0 1 0 0 1 0 0 1 0 0 1 0 0 1 0 0 1 0 0 1 0 0 1 0 0 1 0 0 1 0 0 1 0 0 1 0 0 1 0 0 1 0 0 1 0 0 1 0 0 1 0 0 1 0 0 1 0 0 1 0 0 1 0 0 1 0 0 1 0 0 1 0 0 1 0 0 1 0 0 1 0 0 1 0 0 1 0 0 1 0 0 1 0 0 1 0 0 1 0 0 1 0 0 1 0 0 1 0 0 1 0 0 1 0 0 1 0 0 1 0 0 1 0 0 1 0 0 1 0 0 1 0 0 1 0 0 1 0 0 1 0 0 1 0 0 1 0 0 1 0 0 1 0 0 1 0 0 1 0 0 1 0 0 1 0 0 1 0 0 1 0 0 1 0 0 1 0 0 1 0 0 1 0 0 1 0 0 1 0 0 1 0 0 1 0 0 1 0 0 1 0 0 1 0 0 1 0 0 1 0 0 1 0 0 1 0 0 1 0 0 1 0 0 1 0 0 1 0 0 1 0 0 1 0 0 1 0 0 1 0 0 1 0 0 1 0 0 1 0 0 1 0 0 1 0 0 1 0 0 1 0 0 1 0 0 1 0 0 1 0 0 1 0 0 1 0 0 1 0 0 1 0 0 1 0 0 1 0 0 1 0 0 1 0 0 1 0 0 1 0 0 1 0 0 1 0 0 1 0 0 1 0 0 1 0 0 1 0 0 1 0 0 1 0 0 1 0 0 1 0 0 1 0 0 1 0 0 1 0 0 1 0 0 1 0 0 1 0 0 1 0 0 1 0 0 1 0 0 1 0 0 1 0 0 1 0 0 1 0 0 1 0 0 1 0 0 1 0 0 1 0 0 1 0 0 1 0 0 1 0 0 1 0 0 1 0 0 1 0 0 1 0 0 1 0 0 1 0 0 1 0 0 1 0 0 1 0 0 1 0 0 1 0 0 1 0 0 1 0 0 1 0 0 1 0 0 1 0 0 1 0 0 1 0 0 1 0 0 1 0 0 1 0 0 1 0 0 1 0 0 1 0 0 1 0 0 1 0 0 1 0 0 1 0 0 1 0 0 1 0 0 1 0 0 1 0 0 1 0 0 1 0 0 1 0 0 1 0 0 1 0 0 1 0 0 1 0 0 1 0 0 1 0 0 1 0 0 1 0 0 1 0 0 1 0 0 1 0 0 1 0 0 1 0 0 1 0 0 1 0 0 1 0 0 1 0 0 1 0 0 1 0 0 1 0 0 1 0 0 1 0 0 1 0 0 1 0 0 1 0 0 1 0 0 1 0 0 1 0 0 1 0 0 1 0 0 1 0 0 1 0 0 1 0 0 1 0 0 1 0 0 1 0 0 1 0 0 1 0 0 1 0 0 1 0 0 1 0 0 1 0 0 1 0 0 1 0 0 1 0 0 1 0 0 1 0 0 1 0 0 1 0 0 1 0 0 1 0 0 1 0 0 1 0 0 1 0 0 1 0 0 1 0 0 1 0 0 1 0 0 1 0 0 1 0 0 1 0 0 1 0 0 1 0 0 1 0 0 1 0 0 1 0 0 1 0 0 1 0 0 1 0 0 1 0 0 1 0 0 1 0 0 1 0 0 1 0 0 1 0 0 1 0 0 1 0 0 1 0 0 1 0 0 1 0 0 1 0 0 1 0 0 1 0 0 1 0 0 1 0 0 1 0 0 1 0 0 1 0 0 1 0 0 1 0 0 1 0 0 1 0 0 1 0 0 1 0 0 1 0 0 1 0 0 1 0 0 1 0 0 1 0 0 1 0 0 1 0 0 1 0 0 1 0 0 1 0 0 1 0 0 1 0 0 1 0 0 1 0 0 1 0 0 1 0 0 1 0 0 1 0 0 1 0 0 1 0 0 1 0 0 1 0 0 1 0 0 1 0 0 1 0 0 1 0 0 1 0 0 1 0 0 1 0 0 1 0 0 1 0 0 1 0 0 1 0 0 1 0 0 1 0 0 1 0 0 1 0 0 1 0 0 1 0 0 1 0 0 1 0 0 1 0 0 1 0 0 1 0 0 1 0 0 1 0 0 1 0 0 1 0 0 1 0 0 1 0 0 1 0 0 1 0 0 1 0 0 1 0 0 1 0 0 1 0 0 1 0 0 1 0 0 1 0 0 1 0 0 1 0 0 1 0 0 1 0 0 1 0 0 1 0 0 1 0 0 1 0 0 1 0 0 1 0 0 1 0 0 1 0 0 1 0 0 1 0 0 1 0 0 1 0 0 1 0 0 1 0 0 1 0 0 1 0 0 1 0 0 1 0 0 1 0 0 1 0 0 1 0 0 1 0 0 1 0 0 1 0 0 1 0 0 1 0 0 1 0 0 1 0 0 1 0 0 1 0 0 1 0 0 1 0 0 1 0 0 1 0 0 1 0 0 1 0 0 1 0 0 1 0 0 1 0 0 1 0 0 1 0 0 1 0 0 1 0 0 1 0 0 1 0 0 1 0 0 1 0 0 1 0 0 1 0 0 1 0 0 1 0 0 1 0 0 1 0 0 1 0 0 1 0 0 1 0 0 1 0 0 1 0 0 1 0 0 1 0 0 1 0 0 1 0 0 1 0 0 1 0 0 1 0 0 1 0 0 1 0 0 1 0 0 1 0 0 1 0 0 1 0 0 1 0 0 1 0 0 1 0 0 1 0 0 1 0 0 1 0 0 1 0 0 1 0 0 1 0 0 1 0 0 1 0 0 1 0 0 1 0 0 1 0 0 1 0 0 1 0 0 1 0 0 1 0 0 1 0 0 1 0 0 1 0 0 1 0 0 1 0 0 1 0 0 1 0 0 1 0 0 1 0 0 1 0 0 1 0 0 1 0 0 1 0 0 1 0 0 1 0 0 1 0 0 1 0 0 1 0 0 1 0 0 1 0 0 1 0 0 1 0 0 1 0 0 1 0 0 1 0 0 1 0 0 1 0 0 1 0 0 1 0 0 1 0 0 1 0 0 1 0 0 1 0 0 1 0 0 1 0 0 1 0 0 1 0 0 1 0 0 1 0 0 1 0 0 1 0 0 1 0 0 1 0 0 1 0 0 1 0 0 1 0 0 1 0 0 1 0 0 1 0 0 1 0 0 1 0 0 1 0 0 1 0 0 1 0 0 1 0 0 1 0 0 1 0 0 1 0 0 1 0 0 1 0 0 1 0 0 1 0 0 1 0 0 1 0 0 1 0 0 1 0 0 1 0 0 1 0 0 1 0 0 1 0 0 1 0 0 1 0 0 1 0 0 1 0 0 1 0 0 1 0 0 1 0 0 1 0 0 1 0 0 1 0 0 1 0 0 1 0 0 1 0 0 1 0 0 1 0 0 1 0 0 1 0 0 1 0 0 1 0 0 1 0 0 1 0 0 1 0 0 1 0 0 1 0 0 1 0 0 1 0 0 1 0 0 1 0 0 1 0 0 1 0 0 1 0 0 1 0 0 1 0 0 1 0 0 1 0 0 1 0 0 1 0 0 1 0 0 1 0 0 1 0 0 1 0 0 1 0 0 1 0 0 1 0 0 1 0 0 1 0 0 1 0 0 1 0 0 1 0 0 1 0 0 1 0 0 1 0 0 1 0 0 1 0 0 1 0 0 1 0 0 1 0 0 1 0 0 1 0 0 1 0 0 1 0 0 1 0 0 1 0 0 1 0 0 1 0 0 1 0 0 1 0 0 1 0 0 1 0 0 1 0 0 1 0 0 1 0 0 1 0 0 1 0 0 1 0 0 1 0 0 1 0 0 1 0 0 1 0 0 1 0 0 1 0 0 1 0 0 1 0 0 1 0 0 1 0 0 1 0 0 1 0 0 1 0 0 1 0 0 1 0 0 1 0 0 1 0 0 1 0 0 1 0 0 1 0 0 1 0 0 1 0 0 1 0 0 1 0 0 1 0 0 1 0 0 1 0 0 1 0 0 1 0 0 1 0 0 1 0 0 1 0 0 1 0 0 1 0 0 1 0 0 1 0 0 1 0 0 1 0 0 1 0 0 1 0 0 1 0 0 1 0 0 1 0 0 1 0 0 1 0 0 1 0 0 1 0 0 1 0 0 1 0 0 1 0 0 1 0 0 1 0 0 1 0 0 1 0 0 1 0 0 1 0 0 1 0 0 1 0 0 1 0 0 1 0 0 1 0 0 1 0 0 1 0 0 1 0 0 1 0 0 1 0 0 1 0 0 1 0 0 1 0 0 1 0 0 1 0 0 1 0 0 1 0 0 1 0 0 1 0 0 1 0 0 1 0 0 1 0 0 1 0 0 1 0 0 1 0 0 1 0 0 1 0 0 1 0 0 1 0 0 1 0 0 1 0 0 1 0 0 1 0 0 1 0 0 1 0 0 1 0 0 1 0 0 1 0 0 1 0 0 1 0 0 1 0 0 1 0 0 1 0 0 1 0 0 1 0 0 1 0 0 1 0 0 1 0 0 1 0 0 1 0 0 1 0 0 1 0 0 1 0 0 1 0 0 1 0 0 1 0 0 1 0 0 1 0 0 1 0 0 1 0 0 1 0 0 1 0 0 1 0 0 1 0 0 1 0 0 1 0 0 1 0 0 1 0 0 1 0 0 1 0 0 1 0 0 1 0 0 1 0 0 1 0 0 1 0 0 1 0 0 1 0 0 1 0 0 1 0 0 1 0 0 1 0 0 1 0 0 1 0 0 1 0 0 1 0 0 1 0 0 1 0 0 1 0 0 1 0 0 1 0 0 1 0 0 1 0 0 1 0 0 1 0 0 1 0 0 1 0 0 1 0 0 1 0 0 1 0 0 1 0 0 1 0 0 1 0 0 1 0 0 1 0 0 1 0 0 1 0 0 1 0 0 1 0 0 1 0 0 1 0 0 1 0 0 1 0 0 1 0 0 1 0 0 1 0 0 1 0 0 1 0 0 1 0 0 1 0 0 1 0 0 1 0 0 1 0 0 1 0 0 1 0 0 1 0 0 1 0 0 1 0 0 1 0 0 1 0 0 1 0 0 1 0 0 1 0 0 1 0 0 1 0 0 1 0 0 1 0 0 1 0 0 1 0 0 1 0 0 1 0 0 1 0 0 1 0 0 1 0 0 1 0 0 1 0 0 1 0 0 1 0 0 1 0 0 1 0 0 1 0 0 1 0 0 1 0 0 1 0 0 1 0 0 1 0 0 1 0 0 1 0 0 1 0 0 1 0 0 1 0 0 1 0 0 1 0 0 1 0 0 1 0 0 1 0 0 1 0 0 1 0 0 1 0 0 1 0 0 1 0 0 1 0 0 1 0 0 1 0 0 1 0 0 1 0 0 1 0 0 1 0 0 1 0 0 1 0 0 1 0 0 1 0 0 1 0 0 1 0 0 1 0 0 1 0 0 1 0 0 1 0 0 1 0 0 1 0 0 1 0 0 1 0 0 1 0 0 1 0 0 1 0 0 1 0 0 1 0 0 1 0 0 1 0 0 1 0 0 1 0 0 1 0 0 1 0 0 1 0 0 1 0 0 1 0 0 1 0 0 1 0 0 1 0 0 1 0 0 1 0 0 1 0 0 1 0 0 1 0 0 1 0 0 1 0 0 1 0 0 1 0 0 1 0 0 1 0 0 1 0 0 1 0 0 1 0 0 1 0 0 1 0 0 1 0 0 1 0 0 1 0 0 1 0 0 1 0 0 1 0 0 1 0 0 1 0 0 1 0 0 1 0 0 1 0 0 1 0 0 1 0 0 1 0 0 1 0 0 1 0 0 1 0 0 1 0 0 1 0 0 1 0 0 1 0 0 1 0 0 1 0 0 1 0 0 1 0 0 1 0 0 1 0 0 1 0 0 1 0 0 1 0 0 1 0 0 1 0 0 1 0 0 1 0 0 1 0 0 1 0 0 1 0 0 1 0 0 1 0 0 1 0 0 1 0 0 1 0 0 1 0 0 1 0 0 1 0 0 1 0 0 1 0 0 1 0 0 1 0 0 1 0 0 1 0 0 1 0 0 1 0 0 1 0 0 1 0 0 1 0 0 1 0 0 1 0 0 1 0 0 1 0 0 1 0 0 1 0 0 1 0 0 1 0 0 1 0 0 1 0 0 1 0 0 1 0 0 1 0 0 1 0 0 1 0 0 1 0 0 1 0 0 1 0 0 1 0 0 1 0 0 1 0 0 1 0 0 1 0 0 1 0 0 1 0 0 1 0 0 1 0 0 1 0 0 1 0 0 1 0 0 1 0 0 1 0 0 1 0 0 1 0 0 1 0 0 1 0 0 1 0 0 1 0 0 1 0 0 1 0 0 1 0 0 1 0 0 1 0 0 1 0 0 1 0 0 1 0 0 1 0 0 1 0 0 1 0 0 1 0 0 1 0 0 1 0 0 1 0 0 1 0 0 1 0 0 1 0 0 1 0 0 1 0 0 1 0 0 1 0 0 1 0 0 1 0 0 1 0 0 1 0 0 1 0 0 1 0 0 1 0 0 1 0 0 1 0 0 1 0 0 1 0 0 1 0 0 1 0 0 1 0 0 1 0 0 1 0 0 1 0 0 1 0 0 1 0 0 1 0 0 1 0 0 1 0 0 1 0 0 1 0 0 1 0 0 1 0 0 1 0 0 1 0 0 1 0 0 1 0 0 1 0 0 1 0 0 1 0 0 1 0 0 1 0 0 1 0 0 1 0 0 1 0 0 1 0 0 1 0 0 1 0 0 1 0 0 1 0 0 1 0 0 1 0 0 1 0 0 1 0 0 1 0 0 1 0 0 1 0 0 1 0 0 1 0 0 1 0 0 1 0 0 1 0 0 1 0 0 1 0 0 1 0 0 1 0 0 1 0 0 1 0 0 1 0 0 1 0 0 1 0 0 1 0 0 1 0 0 1 0 0 1 0 0 1 0 0 1 0 0 1 0 0 1 0 0 1 0 0 1 0 0 1 0 0 1 0 0 1 0 0 1 0 0 1 0 0 1 0 0 1 0 0 1 0 0 1 0 0 1 0 0 1 0 0 1 0 0 1 0 0 1 0 0 1 0 0 1 0 0 1 0 0 1 0 0 1 0 0 1 0 0 1 0 0 1 0 0 1 0 0 1 0 0 1 0 0 1 0 0 1 0 0 1 0 0 1 0 0 1 0 0 1 0 0 1 0 0 1 0 0 1 0 0 1 0 0 1 0 0 1 0 0 1 0 0 1 0 0 1</float_array>
          <technique_common>
            <accessor count="2974" source="#cubenormals-array3-array" stride="3">
              <param type="float" name="X" />
              <param type="float" name="Y" />
              <param type="float" name="Z" />
            </accessor>
          </technique_common>
        </source>
        <vertices id="cubeverts-array3-vertices">
          <input semantic="POSITION" source="#cubeverts-array3" />
        </vertices>
        <triangles count="2974" material="ref_pads_area009001">
          <input offset="0" semantic="VERTEX" source="#cubeverts-array3-vertices" />
          <input offset="1" semantic="NORMAL" source="#cubenormals-array3" />
[truncated: 16,006,007 more chars]
