# Supplementary material for: A Low-Cost Radar-Based IoT Sensor for Noncontact Measurements of Water Surface Velocity and Depth
Source: Sensors (Basel). 2023 Jul 11;23(14):6314. doi: 10.3390/s23146314 (PMC10385264; doi:10.3390/s23146314)
Supplement: Supplementary file 1 [file sensors-23-06314-s001.zip › supmat/design_files/radar velocity BOM Rev 1.1.1.xlsx]

## Sheet: Sheet1
Part Number	Package Size / Type	Schematic Designator	Component	Value	QTY per board	Unit Price	Total Price	Supplier	Substitutable
CL21A476MQYNNNG	0805	C1	SMD Capacitor	47 μF	1	0.33	0.33	https://www.digikey.com/en/products/detail/samsung-electro-mechanics/CL21A476MQYNNNG/3894447	Yes
CL10B104KA8WPNC	0603	C2, C5	SMD Capacitor	100 nF	2	0.1	0.2	https://www.digikey.com/short/315m3brv	Yes
06035A220JAT2A	0603	C3, C4	SMD Capacitor	22 pF	2	0.1	0.2	https://www.digikey.com/short/rm53hjzr	Yes
CRCW0603100RFKEA	0603	R2, R3	SMD Resistor	100 Ω	2	0.1	0.2	https://www.digikey.com/short/359drjhq	Yes
CRCW060310K0FKEA	0603	R1, R4	SMD Resistor	10 kΩ	2	0.1	0.2	https://www.digikey.com/short/j24wwqp1	Yes
ATMEGA328PB-MN	QFN-32	U1	MCU	ATmega328PB-MN	1	1.42	1.42	https://www.digikey.com/short/dcrbrvcn	No
74LVC126ABQ,115	DHVQFN14	U2	Tri-State Buffer	74LVC126ABQ	1	0.33	0.33	https://www.digikey.com/short/vbqpnm9j	No
SIP32508DT	SOT-23-6	U3	Load Switch	SIP32508DT	1	0.66	0.66	https://www.digikey.com.au/short/pn8v04v2	No
KXTJ3-1057	LGA-12	U4	Accelorometer	KXTJ3-1057	1	1.54	1.54	https://www.digikey.com/short/8nrz0vm5	No
XM132		U5	Radar Module	XM132	1	20.14	20.14	https://www.digikey.com/short/0nhzftz3	No
LFXTAL055663REEL		Y1	Crystal	8 MHz	1	0.95	0.95	https://www.digikey.com.au/short/55rh2b01	No
