# Supplementary material for: A Low-Cost Radar-Based IoT Sensor for Noncontact Measurements of Water Surface Velocity and Depth
Source: Sensors (Basel). 2023 Jul 11;23(14):6314. doi: 10.3390/s23146314 (PMC10385264; doi:10.3390/s23146314)
Supplement: Supplementary file 1 [file sensors-23-06314-s001.zip › supmat/README.txt]

cad contains the 3D printing case files for the sensor
code contains the latest version of the firmare for the sensor
data contains the data collected and analysed in the study
design_files contains the electronic design files, schematics, bill of materials, and assembly instructions for the sensor
