# Supplementary material for: A Low-Cost Radar-Based IoT Sensor for Noncontact Measurements of Water Surface Velocity and Depth
Source: Sensors (Basel). 2023 Jul 11;23(14):6314. doi: 10.3390/s23146314 (PMC10385264; doi:10.3390/s23146314)
Supplement: Supplementary file 1 [file sensors-23-06314-s001.zip › supmat/results/field/data/HACH_MID/mid.csv]

29/JUN/22	14:24	0.159	0.16	120.701
29/JUN/22	14:25	0.089	0.20	81.870
29/JUN/22	14:26	0.087	0.00	0.000
29/JUN/22	14:27	0.085	0.00	0.000
29/JUN/22	14:28	0.085	0.00	0.000
29/JUN/22	14:29	0.085	0.07	27.873
29/JUN/22	14:30	0.050	0.00	0.000
29/JUN/22	14:31	0.071	0.02	7.779
29/JUN/22	14:32	0.075	0.09	29.680
29/JUN/22	14:33	0.075	0.02	8.236
29/JUN/22	14:34	0.076	0.04	15.711
29/JUN/22	14:35	0.076	0.04	14.896
29/JUN/22	14:36	0.076	0.00	0.000
29/JUN/22	14:37	0.076	0.00	0.000
29/JUN/22	14:38	0.076	0.05	16.440
29/JUN/22	14:39	0.077	0.00	0.000
29/JUN/22	14:40	0.083	0.50	188.134
29/JUN/22	14:41	0.085	0.00	0.000
29/JUN/22	14:42	0.082	0.00	0.000
29/JUN/22	14:43	0.082	0.00	0.000
29/JUN/22	14:44	0.077	0.00	0.000
29/JUN/22	14:45	0.078	0.03	9.110
29/JUN/22	14:46	0.079	0.05	17.130
29/JUN/22	14:47	0.080	0.00	0.000
29/JUN/22	14:48	0.080	0.00	0.000
29/JUN/22	14:49	0.080	0.00	0.000
29/JUN/22	14:50	0.074	0.00	0.000
29/JUN/22	14:51	0.083	0.00	0.000
29/JUN/22	14:52	0.082	0.00	0.000
29/JUN/22	14:53	0.082	0.00	0.000
29/JUN/22	14:54	0.082	0.00	0.000
29/JUN/22	14:55	0.082	0.00	0.000
29/JUN/22	14:56	0.082	0.00	0.000
29/JUN/22	14:57	0.090	0.00	0.000
29/JUN/22	14:58	0.088	0.00	0.000
29/JUN/22	14:59	0.080	0.14	52.082
29/JUN/22	15:00	0.081	0.03	12.160
29/JUN/22	15:01	0.080	0.02	8.732
29/JUN/22	15:02	0.080	0.02	7.980
29/JUN/22	15:03	0.080	0.00	0.000
29/JUN/22	15:04	0.074	0.19	65.150
29/JUN/22	15:05	0.076	0.00	0.000
29/JUN/22	15:06	0.076	0.00	0.000
29/JUN/22	15:07	0.076	0.02	8.151
29/JUN/22	15:08	0.077	0.00	0.000
29/JUN/22	15:09	0.077	0.00	0.000
29/JUN/22	15:10	0.077	0.00	0.000
29/JUN/22	15:11	0.077	0.00	0.000
29/JUN/22	15:12	0.076	0.00	0.000
29/JUN/22	15:13	0.076	0.00	0.000
29/JUN/22	15:14	0.076	0.00	0.000
29/JUN/22	15:15	0.077	0.00	0.000
29/JUN/22	15:16	0.077	0.00	0.000
29/JUN/22	15:17	0.076	0.00	0.000
29/JUN/22	15:18	0.000	0.00	0.000
29/JUN/22	15:19	0.084	0.00	0.000
29/JUN/22	15:20	0.035	0.06	10.464
29/JUN/22	15:21	0.079	0.00	0.000
29/JUN/22	15:22	0.088	0.07	28.968
29/JUN/22	15:23	0.079	0.00	0.000
29/JUN/22	15:24	0.079	0.05	19.937
29/JUN/22	15:25	0.070	0.22	70.684
29/JUN/22	15:26	0.068	0.00	0.000
29/JUN/22	15:27	0.075	0.00	0.000
29/JUN/22	15:28	0.073	0.03	10.993
29/JUN/22	15:29	0.073	0.06	21.645
29/JUN/22	15:30	0.073	0.00	0.000
29/JUN/22	15:31	0.073	0.04	13.022
29/JUN/22	15:32	0.073	0.00	0.000
29/JUN/22	15:33	0.080	0.00	0.000
29/JUN/22	15:34	0.078	0.10	37.537
29/JUN/22	15:35	0.078	0.00	0.000
29/JUN/22	15:36	0.077	0.00	0.000
29/JUN/22	15:37	0.077	0.00	0.000
29/JUN/22	15:38	0.076	0.32	113.616
29/JUN/22	15:39	0.078	0.00	0.000
29/JUN/22	15:40	0.076	0.07	24.182
29/JUN/22	15:41	0.076	0.00	0.000
29/JUN/22	15:42	0.076	0.00	0.000
29/JUN/22	15:43	0.076	0.00	0.000
29/JUN/22	15:44	0.075	0.00	0.000
29/JUN/22	15:45	0.075	0.00	0.000
29/JUN/22	15:46	0.075	0.00	0.000
29/JUN/22	15:47	0.071	0.00	0.000
29/JUN/22	15:48	0.075	0.04	12.234
29/JUN/22	15:49	0.078	0.79	283.095
29/JUN/22	15:50	0.073	0.06	18.960
29/JUN/22	15:51	0.074	0.00	0.000
29/JUN/22	15:52	0.074	0.02	5.587
29/JUN/22	15:53	0.074	0.00	0.000
29/JUN/22	15:54	0.074	0.00	0.000
29/JUN/22	15:55	0.074	0.00	0.000
29/JUN/22	15:56	0.074	0.00	0.000
29/JUN/22	15:57	0.074	0.03	10.091
29/JUN/22	15:58	0.067	0.45	138.403
29/JUN/22	15:59	0.072	0.04	14.269
29/JUN/22	16:00	0.072	0.14	45.093
29/JUN/22	16:01	0.072	0.00	0.000
29/JUN/22	16:02	0.071	0.00	0.000
29/JUN/22	16:03	0.072	0.00	0.000
29/JUN/22	16:04	0.072	0.00	0.000
29/JUN/22	16:05	0.072	0.00	0.000
29/JUN/22	16:06	0.072	0.00	0.000
29/JUN/22	16:07	0.071	0.14	44.177
29/JUN/22	16:08	0.072	0.17	57.216
29/JUN/22	16:09	0.076	0.04	12.299
29/JUN/22	16:10	0.074	0.00	0.000
29/JUN/22	16:11	0.074	0.00	0.000
29/JUN/22	16:12	0.074	0.00	0.000
29/JUN/22	16:13	0.073	0.00	0.000
29/JUN/22	16:14	0.073	0.00	0.000
29/JUN/22	16:15	0.073	0.00	0.000
29/JUN/22	16:16	0.073	0.00	0.000
29/JUN/22	16:17	0.073	0.00	0.000
29/JUN/22	16:18	0.073	0.00	0.000
29/JUN/22	16:19	0.073	0.00	0.000
29/JUN/22	16:20	0.073	0.00	0.000
29/JUN/22	16:21	0.073	0.00	0.000
29/JUN/22	16:22	0.072	0.00	0.000
29/JUN/22	16:23	0.072	0.00	0.000
29/JUN/22	16:24	0.072	0.00	0.000
29/JUN/22	16:25	0.072	0.00	0.000
29/JUN/22	16:26	0.072	0.00	0.000
29/JUN/22	16:27	0.072	0.00	0.000
29/JUN/22	16:28	0.072	0.00	0.000
29/JUN/22	16:29	0.072	0.00	0.000
29/JUN/22	16:30	0.072	0.00	0.000
29/JUN/22	16:31	0.072	0.00	0.000
29/JUN/22	16:32	0.072	0.00	0.000
29/JUN/22	16:33	0.072	0.00	0.000
29/JUN/22	16:34	0.072	0.00	0.000
29/JUN/22	16:35	0.072	0.00	0.000
29/JUN/22	16:36	0.072	0.00	0.000
29/JUN/22	16:37	0.072	0.00	0.000
29/JUN/22	16:38	0.072	0.00	0.000
29/JUN/22	16:39	0.072	0.00	0.000
29/JUN/22	16:40	0.072	0.00	0.000
29/JUN/22	16:41	0.071	0.00	0.000
29/JUN/22	16:42	0.071	0.00	0.000
29/JUN/22	16:43	0.071	0.00	0.000
29/JUN/22	16:44	0.071	0.00	0.000
29/JUN/22	16:45	0.071	0.00	0.000
29/JUN/22	16:46	0.071	0.00	0.000
29/JUN/22	16:47	0.071	0.00	0.000
29/JUN/22	16:48	0.071	0.00	0.000
29/JUN/22	16:49	0.071	0.00	0.000
29/JUN/22	16:50	0.071	0.00	0.000
29/JUN/22	16:51	0.071	0.00	0.000
29/JUN/22	16:52	0.071	0.00	0.000
29/JUN/22	16:53	0.071	0.00	0.000
29/JUN/22	16:54	0.071	0.00	0.000
29/JUN/22	16:55	0.071	0.00	0.000
29/JUN/22	16:56	0.071	0.00	0.000
29/JUN/22	16:57	0.071	0.00	0.000
29/JUN/22	16:58	0.071	0.00	0.000
29/JUN/22	16:59	0.071	0.00	0.000
29/JUN/22	17:00	0.071	0.00	0.000
29/JUN/22	17:01	0.070	0.00	0.000
29/JUN/22	17:02	0.071	0.00	0.000
29/JUN/22	17:03	0.070	0.00	0.000
29/JUN/22	17:04	0.070	0.00	0.000
29/JUN/22	17:05	0.070	0.00	0.000
29/JUN/22	17:06	0.070	0.00	0.000
29/JUN/22	17:07	0.070	0.00	0.000
29/JUN/22	17:08	0.070	0.00	0.000
29/JUN/22	17:09	0.070	0.00	0.000
29/JUN/22	17:10	0.070	0.00	0.000
29/JUN/22	17:11	0.070	0.00	0.000
29/JUN/22	17:12	0.070	0.00	0.000
29/JUN/22	17:13	0.070	0.00	0.000
29/JUN/22	17:14	0.070	0.00	0.000
29/JUN/22	17:15	0.070	0.00	0.000
29/JUN/22	17:16	0.070	0.00	0.000
29/JUN/22	17:17	0.070	0.00	0.000
29/JUN/22	17:18	0.070	0.00	0.000
29/JUN/22	17:19	0.069	0.00	0.000
29/JUN/22	17:20	0.069	0.00	0.000
29/JUN/22	17:21	0.070	0.00	0.000
29/JUN/22	17:22	0.070	0.00	0.000
29/JUN/22	17:23	0.070	0.00	0.000
29/JUN/22	17:24	0.070	0.00	0.000
29/JUN/22	17:25	0.070	0.00	0.000
29/JUN/22	17:26	0.070	0.00	0.000
29/JUN/22	17:27	0.070	0.00	0.000
29/JUN/22	17:28	0.070	0.00	0.000
29/JUN/22	17:29	0.070	0.00	0.000
29/JUN/22	17:30	0.070	0.00	0.000
29/JUN/22	17:31	0.070	0.00	0.000
29/JUN/22	17:32	0.070	0.00	0.000
29/JUN/22	17:33	0.070	0.00	0.000
29/JUN/22	17:34	0.070	0.00	0.000
29/JUN/22	17:35	0.070	0.00	0.000
29/JUN/22	17:36	0.070	0.00	0.000
29/JUN/22	17:37	0.070	0.00	0.000
29/JUN/22	17:38	0.069	0.00	0.000
29/JUN/22	17:39	0.070	0.00	0.000
29/JUN/22	17:40	0.069	0.00	0.000
29/JUN/22	17:41	0.069	0.00	0.000
29/JUN/22	17:42	0.069	0.00	0.000
29/JUN/22	17:43	0.069	0.00	0.000
29/JUN/22	17:44	0.069	0.00	0.000
29/JUN/22	17:45	0.069	0.00	0.000
29/JUN/22	17:46	0.069	0.00	0.000
29/JUN/22	17:47	0.069	0.00	0.000
29/JUN/22	17:48	0.069	0.00	0.000
29/JUN/22	17:49	0.065	0.00	0.000
29/JUN/22	17:50	0.066	0.00	0.000
29/JUN/22	17:51	0.067	0.00	0.000
29/JUN/22	17:52	0.068	0.00	0.000
29/JUN/22	17:53	0.068	0.00	0.000
29/JUN/22	17:54	0.069	0.00	0.000
29/JUN/22	17:55	0.069	0.00	0.000
29/JUN/22	17:56	0.069	0.00	0.000
29/JUN/22	17:57	0.069	0.00	0.000
29/JUN/22	17:58	0.069	0.00	0.000
29/JUN/22	17:59	0.069	0.00	0.000
29/JUN/22	18:00	0.069	0.00	0.000
29/JUN/22	18:01	0.069	0.00	0.000
29/JUN/22	18:02	0.069	0.00	0.000
29/JUN/22	18:03	0.069	0.00	0.000
29/JUN/22	18:04	0.069	0.00	0.000
29/JUN/22	18:05	0.069	0.00	0.000
29/JUN/22	18:06	0.069	0.00	0.000
29/JUN/22	18:07	0.069	0.00	0.000
29/JUN/22	18:08	0.069	0.00	0.000
29/JUN/22	18:09	0.068	0.00	0.000
29/JUN/22	18:10	0.068	0.00	0.000
29/JUN/22	18:11	0.068	0.00	0.000
29/JUN/22	18:12	0.069	0.00	0.000
29/JUN/22	18:13	0.068	0.00	0.000
29/JUN/22	18:14	0.069	0.00	0.000
29/JUN/22	18:15	0.068	0.00	0.000
29/JUN/22	18:16	0.068	0.00	0.000
29/JUN/22	18:17	0.068	0.00	0.000
29/JUN/22	18:18	0.068	0.00	0.000
29/JUN/22	18:19	0.068	0.00	0.000
29/JUN/22	18:20	0.068	0.00	0.000
29/JUN/22	18:21	0.069	0.00	0.000
29/JUN/22	18:22	0.069	0.00	0.000
29/JUN/22	18:23	0.069	0.00	0.000
29/JUN/22	18:24	0.069	0.00	0.000
29/JUN/22	18:25	0.069	0.00	0.000
29/JUN/22	18:26	0.069	0.00	0.000
29/JUN/22	18:27	0.069	0.00	0.000
29/JUN/22	18:28	0.069	0.00	0.000
29/JUN/22	18:29	0.069	0.00	0.000
29/JUN/22	18:30	0.069	0.00	0.000
29/JUN/22	18:31	0.068	0.00	0.000
29/JUN/22	18:32	0.068	0.00	0.000
29/JUN/22	18:33	0.068	0.00	0.000
29/JUN/22	18:34	0.068	0.00	0.000
29/JUN/22	18:35	0.068	0.00	0.000
29/JUN/22	18:36	0.068	0.00	0.000
29/JUN/22	18:37	0.068	0.00	0.000
29/JUN/22	18:38	0.068	0.00	0.000
29/JUN/22	18:39	0.068	0.00	0.000
29/JUN/22	18:40	0.068	0.00	0.000
29/JUN/22	18:41	0.068	0.00	0.000
29/JUN/22	18:42	0.068	0.00	0.000
29/JUN/22	18:43	0.068	0.00	0.000
29/JUN/22	18:44	0.068	0.00	0.000
29/JUN/22	18:45	0.068	0.00	0.000
29/JUN/22	18:46	0.068	0.00	0.000
29/JUN/22	18:47	0.068	0.00	0.000
29/JUN/22	18:48	0.068	0.00	0.000
29/JUN/22	18:49	0.068	0.00	0.000
29/JUN/22	18:50	0.068	0.00	0.000
29/JUN/22	18:51	0.068	0.00	0.000
29/JUN/22	18:52	0.068	0.00	0.000
29/JUN/22	18:53	0.068	0.00	0.000
29/JUN/22	18:54	0.068	0.00	0.000
29/JUN/22	18:55	0.068	0.00	0.000
29/JUN/22	18:56	0.067	0.00	0.000
29/JUN/22	18:57	0.068	0.00	0.000
29/JUN/22	18:58	0.067	0.00	0.000
29/JUN/22	18:59	0.067	0.00	0.000
29/JUN/22	19:00	0.067	0.00	0.000
29/JUN/22	19:01	0.067	0.00	0.000
29/JUN/22	19:02	0.067	0.00	0.000
29/JUN/22	19:03	0.068	0.00	0.000
29/JUN/22	19:04	0.067	0.00	0.000
29/JUN/22	19:05	0.067	0.00	0.000
29/JUN/22	19:06	0.068	0.00	0.000
29/JUN/22	19:07	0.068	0.00	0.000
29/JUN/22	19:08	0.068	0.00	0.000
29/JUN/22	19:09	0.068	0.00	0.000
29/JUN/22	19:10	0.067	0.00	0.000
29/JUN/22	19:11	0.068	0.00	0.000
29/JUN/22	19:12	0.068	0.00	0.000
29/JUN/22	19:13	0.068	0.00	0.000
29/JUN/22	19:14	0.067	0.00	0.000
29/JUN/22	19:15	0.068	0.00	0.000
29/JUN/22	19:16	0.068	0.00	0.000
29/JUN/22	19:17	0.068	0.00	0.000
29/JUN/22	19:18	0.067	0.00	0.000
29/JUN/22	19:19	0.067	0.00	0.000
29/JUN/22	19:20	0.067	0.00	0.000
29/JUN/22	19:21	0.067	0.00	0.000
29/JUN/22	19:22	0.068	0.00	0.000
29/JUN/22	19:23	0.068	0.00	0.000
29/JUN/22	19:24	0.067	0.00	0.000
29/JUN/22	19:25	0.067	0.00	0.000
29/JUN/22	19:26	0.067	0.00	0.000
29/JUN/22	19:27	0.067	0.00	0.000
29/JUN/22	19:28	0.067	0.00	0.000
29/JUN/22	19:29	0.067	0.00	0.000
29/JUN/22	19:30	0.067	0.00	0.000
29/JUN/22	19:31	0.067	0.00	0.000
29/JUN/22	19:32	0.067	0.00	0.000
29/JUN/22	19:33	0.067	0.00	0.000
29/JUN/22	19:34	0.067	0.00	0.000
29/JUN/22	19:35	0.067	0.00	0.000
29/JUN/22	19:36	0.067	0.00	0.000
29/JUN/22	19:37	0.067	0.00	0.000
29/JUN/22	19:38	0.067	0.00	0.000
29/JUN/22	19:39	0.067	0.00	0.000
29/JUN/22	19:40	0.067	0.00	0.000
29/JUN/22	19:41	0.067	0.00	0.000
29/JUN/22	19:42	0.067	0.00	0.000
29/JUN/22	19:43	0.067	0.00	0.000
29/JUN/22	19:44	0.067	0.00	0.000
29/JUN/22	19:45	0.067	0.00	0.000
29/JUN/22	19:46	0.067	0.00	0.000
29/JUN/22	19:47	0.067	0.00	0.000
29/JUN/22	19:48	0.067	0.00	0.000
29/JUN/22	19:49	0.067	0.00	0.000
29/JUN/22	19:50	0.067	0.00	0.000
29/JUN/22	19:51	0.067	0.00	0.000
29/JUN/22	19:52	0.067	0.00	0.000
29/JUN/22	19:53	0.067	0.00	0.000
29/JUN/22	19:54	0.067	0.00	0.000
29/JUN/22	19:55	0.067	0.00	0.000
29/JUN/22	19:56	0.067	0.00	0.000
29/JUN/22	19:57	0.067	0.00	0.000
29/JUN/22	19:58	0.067	0.00	0.000
29/JUN/22	19:59	0.067	0.00	0.000
29/JUN/22	20:00	0.067	0.00	0.000
29/JUN/22	20:01	0.067	0.00	0.000
29/JUN/22	20:02	0.067	0.00	0.000
29/JUN/22	20:03	0.067	0.00	0.000
29/JUN/22	20:04	0.067	0.00	0.000
29/JUN/22	20:05	0.067	0.00	0.000
29/JUN/22	20:06	0.068	0.00	0.000
29/JUN/22	20:07	0.067	0.00	0.000
29/JUN/22	20:08	0.067	0.00	0.000
29/JUN/22	20:09	0.067	0.00	0.000
29/JUN/22	20:10	0.067	0.00	0.000
29/JUN/22	20:11	0.067	0.00	0.000
29/JUN/22	20:12	0.067	0.00	0.000
29/JUN/22	20:13	0.067	0.00	0.000
29/JUN/22	20:14	0.067	0.00	0.000
29/JUN/22	20:15	0.066	0.00	0.000
29/JUN/22	20:16	0.066	0.00	0.000
29/JUN/22	20:17	0.066	0.00	0.000
29/JUN/22	20:18	0.066	0.00	0.000
29/JUN/22	20:19	0.066	0.00	0.000
29/JUN/22	20:20	0.067	0.00	0.000
29/JUN/22	20:21	0.066	0.00	0.000
29/JUN/22	20:22	0.067	0.00	0.000
29/JUN/22	20:23	0.067	0.00	0.000
29/JUN/22	20:24	0.067	0.00	0.000
29/JUN/22	20:25	0.067	0.00	0.000
29/JUN/22	20:26	0.067	0.00	0.000
29/JUN/22	20:27	0.067	0.00	0.000
29/JUN/22	20:28	0.067	0.00	0.000
29/JUN/22	20:29	0.066	0.00	0.000
29/JUN/22	20:30	0.067	0.00	0.000
29/JUN/22	20:31	0.067	0.00	0.000
29/JUN/22	20:32	0.067	0.00	0.000
29/JUN/22	20:33	0.067	0.00	0.000
29/JUN/22	20:34	0.067	0.00	0.000
29/JUN/22	20:35	0.067	0.00	0.000
29/JUN/22	20:36	0.067	0.00	0.000
29/JUN/22	20:37	0.066	0.00	0.000
29/JUN/22	20:38	0.067	0.00	0.000
29/JUN/22	20:39	0.066	0.00	0.000
29/JUN/22	20:40	0.067	0.00	0.000
29/JUN/22	20:41	0.067	0.00	0.000
29/JUN/22	20:42	0.066	0.00	0.000
29/JUN/22	20:43	0.066	0.00	0.000
29/JUN/22	20:44	0.066	0.00	0.000
29/JUN/22	20:45	0.066	0.00	0.000
29/JUN/22	20:46	0.066	0.00	0.000
29/JUN/22	20:47	0.066	0.00	0.000
29/JUN/22	20:48	0.066	0.00	0.000
29/JUN/22	20:49	0.066	0.00	0.000
29/JUN/22	20:50	0.066	0.00	0.000
29/JUN/22	20:51	0.066	0.00	0.000
29/JUN/22	20:52	0.066	0.00	0.000
29/JUN/22	20:53	0.066	0.00	0.000
29/JUN/22	20:54	0.066	0.00	0.000
29/JUN/22	20:55	0.066	0.00	0.000
29/JUN/22	20:56	0.066	0.00	0.000
29/JUN/22	20:57	0.066	0.00	0.000
29/JUN/22	20:58	0.066	0.00	0.000
29/JUN/22	20:59	0.066	0.00	0.000
29/JUN/22	21:00	0.066	0.00	0.000
29/JUN/22	21:01	0.066	0.00	0.000
29/JUN/22	21:02	0.066	0.00	0.000
29/JUN/22	21:03	0.066	0.00	0.000
29/JUN/22	21:04	0.066	0.00	0.000
29/JUN/22	21:05	0.066	0.00	0.000
29/JUN/22	21:06	0.066	0.00	0.000
29/JUN/22	21:07	0.065	0.00	0.000
29/JUN/22	21:08	0.066	0.00	0.000
29/JUN/22	21:09	0.066	0.00	0.000
29/JUN/22	21:10	0.066	0.00	0.000
29/JUN/22	21:11	0.066	0.00	0.000
29/JUN/22	21:12	0.066	0.00	0.000
29/JUN/22	21:13	0.066	0.00	0.000
29/JUN/22	21:14	0.066	0.00	0.000
29/JUN/22	21:15	0.066	0.00	0.000
29/JUN/22	21:16	0.066	0.00	0.000
29/JUN/22	21:17	0.066	0.00	0.000
29/JUN/22	21:18	0.066	0.00	0.000
29/JUN/22	21:19	0.066	0.00	0.000
29/JUN/22	21:20	0.066	0.00	0.000
29/JUN/22	21:21	0.066	0.00	0.000
29/JUN/22	21:22	0.066	0.00	0.000
29/JUN/22	21:23	0.066	0.00	0.000
29/JUN/22	21:24	0.066	0.00	0.000
29/JUN/22	21:25	0.066	0.00	0.000
29/JUN/22	21:26	0.066	0.00	0.000
29/JUN/22	21:27	0.066	0.00	0.000
29/JUN/22	21:28	0.066	0.00	0.000
29/JUN/22	21:29	0.066	0.00	0.000
29/JUN/22	21:30	0.066	0.00	0.000
29/JUN/22	21:31	0.065	0.00	0.000
29/JUN/22	21:32	0.065	0.00	0.000
29/JUN/22	21:33	0.065	0.00	0.000
29/JUN/22	21:34	0.066	0.00	0.000
29/JUN/22	21:35	0.066	0.00	0.000
29/JUN/22	21:36	0.066	0.00	0.000
29/JUN/22	21:37	0.065	0.00	0.000
29/JUN/22	21:38	0.065	0.00	0.000
29/JUN/22	21:39	0.065	0.00	0.000
29/JUN/22	21:40	0.065	0.00	0.000
29/JUN/22	21:41	0.065	0.00	0.000
29/JUN/22	21:42	0.065	0.00	0.000
29/JUN/22	21:43	0.065	0.00	0.000
29/JUN/22	21:44	0.065	0.00	0.000
29/JUN/22	21:45	0.065	0.00	0.000
29/JUN/22	21:46	0.065	0.00	0.000
29/JUN/22	21:47	0.065	0.00	0.000
29/JUN/22	21:48	0.065	0.00	0.000
29/JUN/22	21:49	0.065	0.00	0.000
29/JUN/22	21:50	0.065	0.00	0.000
29/JUN/22	21:51	0.065	0.00	0.000
29/JUN/22	21:52	0.065	0.00	0.000
29/JUN/22	21:53	0.065	0.00	0.000
29/JUN/22	21:54	0.065	0.00	0.000
29/JUN/22	21:55	0.065	0.00	0.000
29/JUN/22	21:56	0.065	0.00	0.000
29/JUN/22	21:57	0.065	0.00	0.000
29/JUN/22	21:58	0.065	0.00	0.000
29/JUN/22	21:59	0.065	0.00	0.000
29/JUN/22	22:00	0.065	0.00	0.000
29/JUN/22	22:01	0.065	0.00	0.000
29/JUN/22	22:02	0.065	0.00	0.000
29/JUN/22	22:03	0.065	0.00	0.000
29/JUN/22	22:04	0.065	0.00	0.000
29/JUN/22	22:05	0.065	0.00	0.000
29/JUN/22	22:06	0.065	0.00	0.000
29/JUN/22	22:07	0.065	0.00	0.000
29/JUN/22	22:08	0.065	0.00	0.000
29/JUN/22	22:09	0.065	0.00	0.000
29/JUN/22	22:10	0.065	0.00	0.000
29/JUN/22	22:11	0.065	0.00	0.000
29/JUN/22	22:12	0.065	0.00	0.000
29/JUN/22	22:13	0.065	0.00	0.000
29/JUN/22	22:14	0.065	0.00	0.000
29/JUN/22	22:15	0.065	0.00	0.000
29/JUN/22	22:16	0.065	0.00	0.000
29/JUN/22	22:17	0.065	0.00	0.000
29/JUN/22	22:18	0.065	0.00	0.000
29/JUN/22	22:19	0.065	0.00	0.000
29/JUN/22	22:20	0.065	0.00	0.000
29/JUN/22	22:21	0.065	0.00	0.000
29/JUN/22	22:22	0.065	0.00	0.000
29/JUN/22	22:23	0.065	0.00	0.000
29/JUN/22	22:24	0.065	0.00	0.000
29/JUN/22	22:25	0.065	0.00	0.000
29/JUN/22	22:26	0.065	0.00	0.000
29/JUN/22	22:27	0.065	0.00	0.000
29/JUN/22	22:28	0.065	0.00	0.000
29/JUN/22	22:29	0.065	0.00	0.000
29/JUN/22	22:30	0.065	0.00	0.000
29/JUN/22	22:31	0.065	0.00	0.000
29/JUN/22	22:32	0.065	0.00	0.000
29/JUN/22	22:33	0.065	0.00	0.000
29/JUN/22	22:34	0.065	0.00	0.000
29/JUN/22	22:35	0.065	0.00	0.000
29/JUN/22	22:36	0.065	0.00	0.000
29/JUN/22	22:37	0.065	0.00	0.000
29/JUN/22	22:38	0.065	0.00	0.000
29/JUN/22	22:39	0.065	0.00	0.000
29/JUN/22	22:40	0.065	0.00	0.000
29/JUN/22	22:41	0.065	0.00	0.000
29/JUN/22	22:42	0.065	0.00	0.000
29/JUN/22	22:43	0.065	0.00	0.000
29/JUN/22	22:44	0.065	0.00	0.000
29/JUN/22	22:45	0.065	0.00	0.000
29/JUN/22	22:46	0.065	0.00	0.000
29/JUN/22	22:47	0.065	0.00	0.000
29/JUN/22	22:48	0.065	0.00	0.000
29/JUN/22	22:49	0.065	0.00	0.000
29/JUN/22	22:50	0.065	0.00	0.000
29/JUN/22	22:51	0.065	0.00	0.000
29/JUN/22	22:52	0.065	0.00	0.000
29/JUN/22	22:53	0.065	0.00	0.000
29/JUN/22	22:54	0.065	0.00	0.000
29/JUN/22	22:55	0.064	0.00	0.000
29/JUN/22	22:56	0.065	0.00	0.000
29/JUN/22	22:57	0.065	0.00	0.000
29/JUN/22	22:58	0.065	0.00	0.000
29/JUN/22	22:59	0.065	0.00	0.000
29/JUN/22	23:00	0.065	0.00	0.000
29/JUN/22	23:01	0.065	0.00	0.000
29/JUN/22	23:02	0.065	0.00	0.000
29/JUN/22	23:03	0.065	0.00	0.000
29/JUN/22	23:04	0.064	0.00	0.000
29/JUN/22	23:05	0.064	0.00	0.000
29/JUN/22	23:06	0.065	0.00	0.000
29/JUN/22	23:07	0.065	0.00	0.000
29/JUN/22	23:08	0.065	0.00	0.000
29/JUN/22	23:09	0.065	0.00	0.000
29/JUN/22	23:10	0.065	0.00	0.000
29/JUN/22	23:11	0.064	0.00	0.000
29/JUN/22	23:12	0.065	0.00	0.000
29/JUN/22	23:13	0.065	0.00	0.000
29/JUN/22	23:14	0.065	0.00	0.000
29/JUN/22	23:15	0.065	0.00	0.000
29/JUN/22	23:16	0.065	0.00	0.000
29/JUN/22	23:17	0.065	0.00	0.000
29/JUN/22	23:18	0.065	0.00	0.000
29/JUN/22	23:19	0.065	0.00	0.000
29/JUN/22	23:20	0.064	0.00	0.000
29/JUN/22	23:21	0.065	0.00	0.000
29/JUN/22	23:22	0.065	0.00	0.000
29/JUN/22	23:23	0.065	0.00	0.000
29/JUN/22	23:24	0.065	0.00	0.000
29/JUN/22	23:25	0.065	0.00	0.000
29/JUN/22	23:26	0.065	0.00	0.000
29/JUN/22	23:27	0.064	0.00	0.000
29/JUN/22	23:28	0.064	0.00	0.000
29/JUN/22	23:29	0.064	0.00	0.000
29/JUN/22	23:30	0.064	0.00	0.000
29/JUN/22	23:31	0.064	0.00	0.000
29/JUN/22	23:32	0.064	0.00	0.000
29/JUN/22	23:33	0.064	0.00	0.000
29/JUN/22	23:34	0.064	0.00	0.000
29/JUN/22	23:35	0.064	0.00	0.000
29/JUN/22	23:36	0.064	0.00	0.000
29/JUN/22	23:37	0.064	0.00	0.000
29/JUN/22	23:38	0.064	0.00	0.000
29/JUN/22	23:39	0.064	0.00	0.000
29/JUN/22	23:40	0.064	0.00	0.000
29/JUN/22	23:41	0.064	0.00	0.000
29/JUN/22	23:42	0.064	0.00	0.000
29/JUN/22	23:43	0.064	0.00	0.000
29/JUN/22	23:44	0.064	0.00	0.000
29/JUN/22	23:45	0.064	0.00	0.000
29/JUN/22	23:46	0.064	0.00	0.000
29/JUN/22	23:47	0.065	0.00	0.000
29/JUN/22	23:48	0.065	0.00	0.000
29/JUN/22	23:49	0.065	0.00	0.000
29/JUN/22	23:50	0.065	0.00	0.000
29/JUN/22	23:51	0.065	0.00	0.000
29/JUN/22	23:52	0.065	0.00	0.000
29/JUN/22	23:53	0.065	0.00	0.000
29/JUN/22	23:54	0.065	0.00	0.000
29/JUN/22	23:55	0.065	0.00	0.000
29/JUN/22	23:56	0.064	0.00	0.000
29/JUN/22	23:57	0.064	0.00	0.000
29/JUN/22	23:58	0.064	0.00	0.000
29/JUN/22	23:59	0.064	0.00	0.000
30/JUN/22	00:00	0.064	0.00	0.000
30/JUN/22	00:01	0.064	0.00	0.000
30/JUN/22	00:02	0.065	0.00	0.000
30/JUN/22	00:03	0.065	0.00	0.000
30/JUN/22	00:04	0.065	0.00	0.000
30/JUN/22	00:05	0.065	0.00	0.000
30/JUN/22	00:06	0.065	0.00	0.000
30/JUN/22	00:07	0.065	0.00	0.000
30/JUN/22	00:08	0.065	0.00	0.000
30/JUN/22	00:09	0.064	0.00	0.000
30/JUN/22	00:10	0.064	0.00	0.000
30/JUN/22	00:11	0.065	0.00	0.000
30/JUN/22	00:12	0.064	0.00	0.000
30/JUN/22	00:13	0.064	0.00	0.000
30/JUN/22	00:14	0.064	0.00	0.000
30/JUN/22	00:15	0.064	0.00	0.000
30/JUN/22	00:16	0.064	0.00	0.000
30/JUN/22	00:17	0.064	0.00	0.000
30/JUN/22	00:18	0.064	0.00	0.000
30/JUN/22	00:19	0.064	0.00	0.000
30/JUN/22	00:20	0.064	0.00	0.000
30/JUN/22	00:21	0.064	0.00	0.000
30/JUN/22	00:22	0.064	0.00	0.000
30/JUN/22	00:23	0.064	0.00	0.000
30/JUN/22	00:24	0.064	0.00	0.000
30/JUN/22	00:25	0.064	0.00	0.000
30/JUN/22	00:26	0.064	0.00	0.000
30/JUN/22	00:27	0.064	0.00	0.000
30/JUN/22	00:28	0.064	0.00	0.000
30/JUN/22	00:29	0.064	0.00	0.000
30/JUN/22	00:30	0.064	0.00	0.000
30/JUN/22	00:31	0.064	0.00	0.000
30/JUN/22	00:32	0.064	0.00	0.000
30/JUN/22	00:33	0.064	0.00	0.000
30/JUN/22	00:34	0.064	0.00	0.000
30/JUN/22	00:35	0.064	0.00	0.000
30/JUN/22	00:36	0.064	0.00	0.000
30/JUN/22	00:37	0.064	0.00	0.000
30/JUN/22	00:38	0.064	0.00	0.000
30/JUN/22	00:39	0.064	0.00	0.000
30/JUN/22	00:40	0.064	0.00	0.000
30/JUN/22	00:41	0.064	0.00	0.000
30/JUN/22	00:42	0.064	0.00	0.000
30/JUN/22	00:43	0.064	0.00	0.000
30/JUN/22	00:44	0.064	0.00	0.000
30/JUN/22	00:45	0.064	0.00	0.000
30/JUN/22	00:46	0.064	0.00	0.000
30/JUN/22	00:47	0.064	0.00	0.000
30/JUN/22	00:48	0.064	0.00	0.000
30/JUN/22	00:49	0.064	0.00	0.000
30/JUN/22	00:50	0.064	0.00	0.000
30/JUN/22	00:51	0.064	0.00	0.000
30/JUN/22	00:52	0.064	0.00	0.000
30/JUN/22	00:53	0.064	0.00	0.000
30/JUN/22	00:54	0.064	0.00	0.000
30/JUN/22	00:55	0.064	0.00	0.000
30/JUN/22	00:56	0.064	0.00	0.000
30/JUN/22	00:57	0.063	0.00	0.000
30/JUN/22	00:58	0.063	0.00	0.000
30/JUN/22	00:59	0.063	0.00	0.000
30/JUN/22	01:00	0.063	0.00	0.000
30/JUN/22	01:01	0.063	0.00	0.000
30/JUN/22	01:02	0.063	0.00	0.000
30/JUN/22	01:03	0.063	0.00	0.000
30/JUN/22	01:04	0.064	0.00	0.000
30/JUN/22	01:05	0.063	0.00	0.000
30/JUN/22	01:06	0.063	0.00	0.000
30/JUN/22	01:07	0.063	0.00	0.000
30/JUN/22	01:08	0.063	0.00	0.000
30/JUN/22	01:09	0.063	0.00	0.000
30/JUN/22	01:10	0.063	0.00	0.000
30/JUN/22	01:11	0.063	0.00	0.000
30/JUN/22	01:12	0.064	0.00	0.000
30/JUN/22	01:13	0.063	0.00	0.000
30/JUN/22	01:14	0.063	0.00	0.000
30/JUN/22	01:15	0.063	0.00	0.000
30/JUN/22	01:16	0.063	0.00	0.000
30/JUN/22	01:17	0.063	0.00	0.000
30/JUN/22	01:18	0.063	0.00	0.000
30/JUN/22	01:19	0.063	0.00	0.000
30/JUN/22	01:20	0.063	0.00	0.000
30/JUN/22	01:21	0.063	0.00	0.000
30/JUN/22	01:22	0.063	0.00	0.000
30/JUN/22	01:23	0.063	0.00	0.000
30/JUN/22	01:24	0.063	0.00	0.000
30/JUN/22	01:25	0.063	0.00	0.000
30/JUN/22	01:26	0.063	0.00	0.000
30/JUN/22	01:27	0.063	0.00	0.000
30/JUN/22	01:28	0.063	0.00	0.000
30/JUN/22	01:29	0.063	0.00	0.000
30/JUN/22	01:30	0.063	0.00	0.000
30/JUN/22	01:31	0.063	0.00	0.000
30/JUN/22	01:32	0.063	0.00	0.000
30/JUN/22	01:33	0.063	0.00	0.000
30/JUN/22	01:34	0.063	0.00	0.000
30/JUN/22	01:35	0.063	0.00	0.000
30/JUN/22	01:36	0.063	0.00	0.000
30/JUN/22	01:37	0.063	0.00	0.000
30/JUN/22	01:38	0.063	0.00	0.000
30/JUN/22	01:39	0.063	0.00	0.000
30/JUN/22	01:40	0.063	0.00	0.000
30/JUN/22	01:41	0.063	0.00	0.000
30/JUN/22	01:42	0.063	0.00	0.000
30/JUN/22	01:43	0.063	0.00	0.000
30/JUN/22	01:44	0.063	0.00	0.000
30/JUN/22	01:45	0.063	0.00	0.000
30/JUN/22	01:46	0.063	0.00	0.000
30/JUN/22	01:47	0.063	0.00	0.000
30/JUN/22	01:48	0.063	0.00	0.000
30/JUN/22	01:49	0.062	0.00	0.000
30/JUN/22	01:50	0.062	0.00	0.000
30/JUN/22	01:51	0.062	0.00	0.000
30/JUN/22	01:52	0.062	0.00	0.000
30/JUN/22	01:53	0.062	0.00	0.000
30/JUN/22	01:54	0.062	0.00	0.000
30/JUN/22	01:55	0.062	0.00	0.000
30/JUN/22	01:56	0.062	0.00	0.000
30/JUN/22	01:57	0.062	0.00	0.000
30/JUN/22	01:58	0.062	0.00	0.000
30/JUN/22	01:59	0.062	0.00	0.000
30/JUN/22	02:00	0.062	0.00	0.000
30/JUN/22	02:01	0.062	0.00	0.000
30/JUN/22	02:02	0.062	0.00	0.000
30/JUN/22	02:03	0.062	0.00	0.000
30/JUN/22	02:04	0.062	0.00	0.000
30/JUN/22	02:05	0.062	0.00	0.000
30/JUN/22	02:06	0.062	0.00	0.000
30/JUN/22	02:07	0.062	0.00	0.000
30/JUN/22	02:08	0.062	0.00	0.000
30/JUN/22	02:09	0.062	0.00	0.000
30/JUN/22	02:10	0.062	0.00	0.000
30/JUN/22	02:11	0.062	0.00	0.000
30/JUN/22	02:12	0.062	0.00	0.000
30/JUN/22	02:13	0.062	0.00	0.000
30/JUN/22	02:14	0.062	0.00	0.000
30/JUN/22	02:15	0.062	0.00	0.000
30/JUN/22	02:16	0.062	0.00	0.000
30/JUN/22	02:17	0.062	0.00	0.000
30/JUN/22	02:18	0.062	0.00	0.000
30/JUN/22	02:19	0.062	0.00	0.000
30/JUN/22	02:20	0.062	0.00	0.000
30/JUN/22	02:21	0.062	0.00	0.000
30/JUN/22	02:22	0.062	0.00	0.000
30/JUN/22	02:23	0.062	0.00	0.000
30/JUN/22	02:24	0.062	0.00	0.000
30/JUN/22	02:25	0.062	0.00	0.000
30/JUN/22	02:26	0.062	0.00	0.000
30/JUN/22	02:27	0.062	0.00	0.000
30/JUN/22	02:28	0.062	0.00	0.000
30/JUN/22	02:29	0.062	0.00	0.000
30/JUN/22	02:30	0.062	0.00	0.000
30/JUN/22	02:31	0.062	0.00	0.000
30/JUN/22	02:32	0.062	0.00	0.000
30/JUN/22	02:33	0.062	0.00	0.000
30/JUN/22	02:34	0.062	0.00	0.000
30/JUN/22	02:35	0.062	0.00	0.000
30/JUN/22	02:36	0.062	0.00	0.000
30/JUN/22	02:37	0.062	0.00	0.000
30/JUN/22	02:38	0.061	0.00	0.000
30/JUN/22	02:39	0.061	0.00	0.000
30/JUN/22	02:40	0.061	0.00	0.000
30/JUN/22	02:41	0.061	0.00	0.000
30/JUN/22	02:42	0.061	0.00	0.000
30/JUN/22	02:43	0.061	0.00	0.000
30/JUN/22	02:44	0.061	0.00	0.000
30/JUN/22	02:45	0.061	0.00	0.000
30/JUN/22	02:46	0.061	0.00	0.000
30/JUN/22	02:47	0.061	0.00	0.000
30/JUN/22	02:48	0.061	0.00	0.000
30/JUN/22	02:49	0.061	0.00	0.000
30/JUN/22	02:50	0.061	0.00	0.000
30/JUN/22	02:51	0.061	0.00	0.000
30/JUN/22	02:52	0.062	0.00	0.000
30/JUN/22	02:53	0.061	0.00	0.000
30/JUN/22	02:54	0.061	0.00	0.000
30/JUN/22	02:55	0.061	0.00	0.000
30/JUN/22	02:56	0.061	0.00	0.000
30/JUN/22	02:57	0.061	0.00	0.000
30/JUN/22	02:58	0.061	0.00	0.000
30/JUN/22	02:59	0.061	0.00	0.000
30/JUN/22	03:00	0.061	0.00	0.000
30/JUN/22	03:01	0.061	0.00	0.000
30/JUN/22	03:02	0.061	0.00	0.000
30/JUN/22	03:03	0.061	0.00	0.000
30/JUN/22	03:04	0.061	0.00	0.000
30/JUN/22	03:05	0.061	0.00	0.000
30/JUN/22	03:06	0.061	0.00	0.000
30/JUN/22	03:07	0.061	0.00	0.000
30/JUN/22	03:08	0.060	0.00	0.000
30/JUN/22	03:09	0.060	0.00	0.000
30/JUN/22	03:10	0.060	0.00	0.000
30/JUN/22	03:11	0.060	0.00	0.000
30/JUN/22	03:12	0.060	0.00	0.000
30/JUN/22	03:13	0.060	0.00	0.000
30/JUN/22	03:14	0.060	0.00	0.000
30/JUN/22	03:15	0.060	0.00	0.000
30/JUN/22	03:16	0.060	0.00	0.000
30/JUN/22	03:17	0.060	0.00	0.000
30/JUN/22	03:18	0.060	0.00	0.000
30/JUN/22	03:19	0.060	0.00	0.000
30/JUN/22	03:20	0.060	0.00	0.000
30/JUN/22	03:21	0.060	0.00	0.000
30/JUN/22	03:22	0.060	0.00	0.000
30/JUN/22	03:23	0.060	0.00	0.000
30/JUN/22	03:24	0.060	0.00	0.000
30/JUN/22	03:25	0.060	0.00	0.000
30/JUN/22	03:26	0.060	0.00	0.000
30/JUN/22	03:27	0.060	0.00	0.000
30/JUN/22	03:28	0.060	0.00	0.000
30/JUN/22	03:29	0.060	0.00	0.000
30/JUN/22	03:30	0.060	0.00	0.000
30/JUN/22	03:31	0.059	0.00	0.000
30/JUN/22	03:32	0.059	0.00	0.000
30/JUN/22	03:33	0.059	0.00	0.000
30/JUN/22	03:34	0.059	0.00	0.000
30/JUN/22	03:35	0.059	0.00	0.000
30/JUN/22	03:36	0.059	0.00	0.000
30/JUN/22	03:37	0.059	0.00	0.000
30/JUN/22	03:38	0.060	0.00	0.000
30/JUN/22	03:39	0.060	0.00	0.000
30/JUN/22	03:40	0.059	0.00	0.000
30/JUN/22	03:41	0.059	0.00	0.000
30/JUN/22	03:42	0.059	0.00	0.000
30/JUN/22	03:43	0.059	0.00	0.000
30/JUN/22	03:44	0.060	0.00	0.000
30/JUN/22	03:45	0.060	0.00	0.000
30/JUN/22	03:46	0.060	0.00	0.000
30/JUN/22	03:47	0.060	0.00	0.000
30/JUN/22	03:48	0.060	0.00	0.000
30/JUN/22	03:49	0.060	0.00	0.000
30/JUN/22	03:50	0.060	0.00	0.000
30/JUN/22	03:51	0.060	0.00	0.000
30/JUN/22	03:52	0.060	0.00	0.000
30/JUN/22	03:53	0.060	0.00	0.000
30/JUN/22	03:54	0.060	0.00	0.000
30/JUN/22	03:55	0.060	0.00	0.000
30/JUN/22	03:56	0.060	0.00	0.000
30/JUN/22	03:57	0.060	0.00	0.000
30/JUN/22	03:58	0.060	0.00	0.000
30/JUN/22	03:59	0.059	0.00	0.000
30/JUN/22	04:00	0.060	0.00	0.000
30/JUN/22	04:01	0.060	0.00	0.000
30/JUN/22	04:02	0.059	0.00	0.000
30/JUN/22	04:03	0.060	0.00	0.000
30/JUN/22	04:04	0.059	0.00	0.000
30/JUN/22	04:05	0.059	0.00	0.000
30/JUN/22	04:06	0.059	0.00	0.000
30/JUN/22	04:07	0.059	0.00	0.000
30/JUN/22	04:08	0.059	0.00	0.000
30/JUN/22	04:09	0.059	0.00	0.000
30/JUN/22	04:10	0.059	0.00	0.000
30/JUN/22	04:11	0.059	0.00	0.000
30/JUN/22	04:12	0.059	0.00	0.000
30/JUN/22	04:13	0.059	0.00	0.000
30/JUN/22	04:14	0.059	0.00	0.000
30/JUN/22	04:15	0.059	0.00	0.000
30/JUN/22	04:16	0.059	0.00	0.000
30/JUN/22	04:17	0.059	0.00	0.000
30/JUN/22	04:18	0.059	0.00	0.000
30/JUN/22	04:19	0.059	0.00	0.000
30/JUN/22	04:20	0.059	0.00	0.000
30/JUN/22	04:21	0.059	0.00	0.000
30/JUN/22	04:22	0.059	0.00	0.000
30/JUN/22	04:23	0.059	0.00	0.000
30/JUN/22	04:24	0.058	0.00	0.000
30/JUN/22	04:25	0.058	0.00	0.000
30/JUN/22	04:26	0.058	0.00	0.000
30/JUN/22	04:27	0.058	0.00	0.000
30/JUN/22	04:28	0.058	0.00	0.000
30/JUN/22	04:29	0.058	0.00	0.000
30/JUN/22	04:30	0.058	0.00	0.000
30/JUN/22	04:31	0.058	0.00	0.000
30/JUN/22	04:32	0.058	0.00	0.000
30/JUN/22	04:33	0.058	0.00	0.000
30/JUN/22	04:34	0.058	0.00	0.000
30/JUN/22	04:35	0.058	0.00	0.000
30/JUN/22	04:36	0.058	0.00	0.000
30/JUN/22	04:37	0.058	0.00	0.000
30/JUN/22	04:38	0.058	0.00	0.000
30/JUN/22	04:39	0.058	0.00	0.000
30/JUN/22	04:40	0.058	0.00	0.000
30/JUN/22	04:41	0.058	0.00	0.000
30/JUN/22	04:42	0.058	0.00	0.000
30/JUN/22	04:43	0.058	0.00	0.000
30/JUN/22	04:44	0.058	0.00	0.000
30/JUN/22	04:45	0.058	0.00	0.000
30/JUN/22	04:46	0.058	0.00	0.000
30/JUN/22	04:47	0.058	0.00	0.000
30/JUN/22	04:48	0.058	0.00	0.000
30/JUN/22	04:49	0.057	0.00	0.000
30/JUN/22	04:50	0.057	0.00	0.000
30/JUN/22	04:51	0.057	0.00	0.000
30/JUN/22	04:52	0.057	0.00	0.000
30/JUN/22	04:53	0.057	0.00	0.000
30/JUN/22	04:54	0.057	0.00	0.000
30/JUN/22	04:55	0.057	0.00	0.000
30/JUN/22	04:56	0.057	0.00	0.000
30/JUN/22	04:57	0.057	0.00	0.000
30/JUN/22	04:58	0.057	0.00	0.000
30/JUN/22	04:59	0.057	0.00	0.000
30/JUN/22	05:00	0.057	0.00	0.000
30/JUN/22	05:01	0.057	0.00	0.000
30/JUN/22	05:02	0.057	0.00	0.000
30/JUN/22	05:03	0.057	0.00	0.000
30/JUN/22	05:04	0.057	0.00	0.000
30/JUN/22	05:05	0.057	0.00	0.000
30/JUN/22	05:06	0.057	0.00	0.000
30/JUN/22	05:07	0.057	0.00	0.000
30/JUN/22	05:08	0.057	0.00	0.000
30/JUN/22	05:09	0.057	0.00	0.000
30/JUN/22	05:10	0.057	0.00	0.000
30/JUN/22	05:11	0.057	0.00	0.000
30/JUN/22	05:12	0.057	0.00	0.000
30/JUN/22	05:13	0.057	0.00	0.000
30/JUN/22	05:14	0.057	0.00	0.000
30/JUN/22	05:15	0.057	0.00	0.000
30/JUN/22	05:16	0.057	0.00	0.000
30/JUN/22	05:17	0.057	0.00	0.000
30/JUN/22	05:18	0.057	0.00	0.000
30/JUN/22	05:19	0.057	0.00	0.000
30/JUN/22	05:20	0.057	0.00	0.000
30/JUN/22	05:21	0.057	0.00	0.000
30/JUN/22	05:22	0.057	0.00	0.000
30/JUN/22	05:23	0.057	0.00	0.000
30/JUN/22	05:24	0.057	0.00	0.000
30/JUN/22	05:25	0.057	0.00	0.000
30/JUN/22	05:26	0.057	0.00	0.000
30/JUN/22	05:27	0.057	0.00	0.000
30/JUN/22	05:28	0.057	0.00	0.000
30/JUN/22	05:29	0.057	0.00	0.000
30/JUN/22	05:30	0.057	0.00	0.000
30/JUN/22	05:31	0.057	0.00	0.000
30/JUN/22	05:32	0.057	0.00	0.000
30/JUN/22	05:33	0.057	0.00	0.000
30/JUN/22	05:34	0.057	0.00	0.000
30/JUN/22	05:35	0.057	0.00	0.000
30/JUN/22	05:36	0.057	0.00	0.000
30/JUN/22	05:37	0.057	0.00	0.000
30/JUN/22	05:38	0.057	0.00	0.000
30/JUN/22	05:39	0.057	0.00	0.000
30/JUN/22	05:40	0.057	0.00	0.000
30/JUN/22	05:41	0.057	0.00	0.000
30/JUN/22	05:42	0.057	0.00	0.000
30/JUN/22	05:43	0.057	0.00	0.000
30/JUN/22	05:44	0.057	0.00	0.000
30/JUN/22	05:45	0.057	0.00	0.000
30/JUN/22	05:46	0.057	0.00	0.000
30/JUN/22	05:47	0.057	0.00	0.000
30/JUN/22	05:48	0.057	0.00	0.000
30/JUN/22	05:49	0.057	0.00	0.000
30/JUN/22	05:50	0.057	0.00	0.000
30/JUN/22	05:51	0.057	0.00	0.000
30/JUN/22	05:52	0.057	0.00	0.000
30/JUN/22	05:53	0.057	0.00	0.000
30/JUN/22	05:54	0.057	0.00	0.000
30/JUN/22	05:55	0.057	0.00	0.000
30/JUN/22	05:56	0.057	0.00	0.000
30/JUN/22	05:57	0.056	0.00	0.000
30/JUN/22	05:58	0.056	0.00	0.000
30/JUN/22	05:59	0.056	0.00	0.000
30/JUN/22	06:00	0.056	0.00	0.000
30/JUN/22	06:01	0.056	0.00	0.000
30/JUN/22	06:02	0.056	0.00	0.000
30/JUN/22	06:03	0.056	0.00	0.000
30/JUN/22	06:04	0.056	0.00	0.000
30/JUN/22	06:05	0.056	0.00	0.000
30/JUN/22	06:06	0.056	0.00	0.000
30/JUN/22	06:07	0.056	0.00	0.000
30/JUN/22	06:08	0.056	0.00	0.000
30/JUN/22	06:09	0.056	0.00	0.000
30/JUN/22	06:10	0.056	0.00	0.000
30/JUN/22	06:11	0.056	0.00	0.000
30/JUN/22	06:12	0.056	0.00	0.000
30/JUN/22	06:13	0.056	0.00	0.000
30/JUN/22	06:14	0.056	0.00	0.000
30/JUN/22	06:15	0.056	0.00	0.000
30/JUN/22	06:16	0.056	0.00	0.000
30/JUN/22	06:17	0.056	0.00	0.000
30/JUN/22	06:18	0.056	0.00	0.000
30/JUN/22	06:19	0.056	0.00	0.000
30/JUN/22	06:20	0.055	0.00	0.000
30/JUN/22	06:21	0.055	0.00	0.000
30/JUN/22	06:22	0.056	0.00	0.000
30/JUN/22	06:23	0.056	0.00	0.000
30/JUN/22	06:24	0.056	0.00	0.000
30/JUN/22	06:25	0.056	0.00	0.000
30/JUN/22	06:26	0.056	0.00	0.000
30/JUN/22	06:27	0.056	0.00	0.000
30/JUN/22	06:28	0.055	0.00	0.000
30/JUN/22	06:29	0.055	0.00	0.000
30/JUN/22	06:30	0.055	0.00	0.000
30/JUN/22	06:31	0.055	0.00	0.000
30/JUN/22	06:32	0.055	0.00	0.000
30/JUN/22	06:33	0.055	0.00	0.000
30/JUN/22	06:34	0.055	0.00	0.000
30/JUN/22	06:35	0.055	0.00	0.000
30/JUN/22	06:36	0.055	0.00	0.000
30/JUN/22	06:37	0.055	0.00	0.000
30/JUN/22	06:38	0.055	0.00	0.000
30/JUN/22	06:39	0.055	0.00	0.000
30/JUN/22	06:40	0.055	0.00	0.000
30/JUN/22	06:41	0.055	0.00	0.000
30/JUN/22	06:42	0.055	0.00	0.000
30/JUN/22	06:43	0.055	0.00	0.000
30/JUN/22	06:44	0.055	0.00	0.000
30/JUN/22	06:45	0.055	0.00	0.000
30/JUN/22	06:46	0.055	0.00	0.000
30/JUN/22	06:47	0.055	0.00	0.000
30/JUN/22	06:48	0.054	0.00	0.000
30/JUN/22	06:49	0.055	0.00	0.000
30/JUN/22	06:50	0.054	0.00	0.000
30/JUN/22	06:51	0.055	0.00	0.000
30/JUN/22	06:52	0.055	0.00	0.000
30/JUN/22	06:53	0.055	0.00	0.000
30/JUN/22	06:54	0.055	0.00	0.000
30/JUN/22	06:55	0.055	0.00	0.000
30/JUN/22	06:56	0.055	0.00	0.000
30/JUN/22	06:57	0.055	0.00	0.000
30/JUN/22	06:58	0.055	0.00	0.000
30/JUN/22	06:59	0.055	0.00	0.000
30/JUN/22	07:00	0.055	0.00	0.000
30/JUN/22	07:01	0.056	0.00	0.000
30/JUN/22	07:02	0.056	0.00	0.000
30/JUN/22	07:03	0.056	0.00	0.000
30/JUN/22	07:04	0.056	0.00	0.000
30/JUN/22	07:05	0.056	0.00	0.000
30/JUN/22	07:06	0.056	0.00	0.000
30/JUN/22	07:07	0.056	0.00	0.000
30/JUN/22	07:08	0.056	0.00	0.000
30/JUN/22	07:09	0.055	0.00	0.000
30/JUN/22	07:10	0.055	0.00	0.000
30/JUN/22	07:11	0.056	0.00	0.000
30/JUN/22	07:12	0.056	0.00	0.000
30/JUN/22	07:13	0.056	0.00	0.000
30/JUN/22	07:14	0.056	0.00	0.000
30/JUN/22	07:15	0.057	0.00	0.000
30/JUN/22	07:16	0.056	0.00	0.000
30/JUN/22	07:17	0.056	0.00	0.000
30/JUN/22	07:18	0.057	0.00	0.000
30/JUN/22	07:19	0.057	0.00	0.000
30/JUN/22	07:20	0.057	0.00	0.000
30/JUN/22	07:21	0.061	0.00	0.000
30/JUN/22	07:22	0.059	0.00	0.000
30/JUN/22	07:23	0.059	0.00	0.000
30/JUN/22	07:24	0.058	0.00	0.000
30/JUN/22	07:25	0.058	0.00	0.000
30/JUN/22	07:26	0.058	0.00	0.000
30/JUN/22	07:27	0.058	0.00	0.000
30/JUN/22	07:28	0.058	0.00	0.000
30/JUN/22	07:29	0.058	0.00	0.000
30/JUN/22	07:30	0.058	0.00	0.000
30/JUN/22	07:31	0.058	0.00	0.000
30/JUN/22	07:32	0.058	0.00	0.000
30/JUN/22	07:33	0.058	0.00	0.000
30/JUN/22	07:34	0.058	0.00	0.000
30/JUN/22	07:35	0.057	0.00	0.000
30/JUN/22	07:36	0.057	0.00	0.000
30/JUN/22	07:37	0.058	0.00	0.000
30/JUN/22	07:38	0.058	0.00	0.000
30/JUN/22	07:39	0.058	0.00	0.000
30/JUN/22	07:40	0.058	0.00	0.000
30/JUN/22	07:41	0.058	0.00	0.000
30/JUN/22	07:42	0.058	0.00	0.000
30/JUN/22	07:43	0.058	0.00	0.000
30/JUN/22	07:44	0.058	0.00	0.000
30/JUN/22	07:45	0.058	0.00	0.000
30/JUN/22	07:46	0.058	0.00	0.000
30/JUN/22	07:47	0.058	0.00	0.000
30/JUN/22	07:48	0.058	0.00	0.000
30/JUN/22	07:49	0.058	0.00	0.000
30/JUN/22	07:50	0.058	0.00	0.000
30/JUN/22	07:51	0.058	0.00	0.000
30/JUN/22	07:52	0.058	0.00	0.000
30/JUN/22	07:53	0.058	0.00	0.000
30/JUN/22	07:54	0.058	0.00	0.000
30/JUN/22	07:55	0.058	0.00	0.000
30/JUN/22	07:56	0.058	0.00	0.000
30/JUN/22	07:57	0.058	0.00	0.000
30/JUN/22	07:58	0.059	0.00	0.000
30/JUN/22	07:59	0.059	0.00	0.000
30/JUN/22	08:00	0.059	0.00	0.000
30/JUN/22	08:01	0.059	0.00	0.000
30/JUN/22	08:02	0.059	0.00	0.000
30/JUN/22	08:03	0.059	0.00	0.000
30/JUN/22	08:04	0.059	0.00	0.000
30/JUN/22	08:05	0.059	0.00	0.000
30/JUN/22	08:06	0.059	0.00	0.000
30/JUN/22	08:07	0.059	0.00	0.000
30/JUN/22	08:08	0.059	0.00	0.000
30/JUN/22	08:09	0.059	0.00	0.000
30/JUN/22	08:10	0.059	0.00	0.000
30/JUN/22	08:11	0.059	0.00	0.000
30/JUN/22	08:12	0.059	0.00	0.000
30/JUN/22	08:13	0.059	0.00	0.000
30/JUN/22	08:14	0.059	0.00	0.000
30/JUN/22	08:15	0.060	0.00	0.000
30/JUN/22	08:16	0.060	0.00	0.000
30/JUN/22	08:17	0.060	0.00	0.000
30/JUN/22	08:18	0.060	0.00	0.000
30/JUN/22	08:19	0.060	0.00	0.000
30/JUN/22	08:20	0.060	0.00	0.000
30/JUN/22	08:21	0.060	0.00	0.000
30/JUN/22	08:22	0.060	0.00	0.000
30/JUN/22	08:23	0.060	0.00	0.000
30/JUN/22	08:24	0.060	0.00	0.000
30/JUN/22	08:25	0.060	0.00	0.000
30/JUN/22	08:26	0.060	0.00	0.000
30/JUN/22	08:27	0.060	0.00	0.000
30/JUN/22	08:28	0.060	0.00	0.000
30/JUN/22	08:29	0.060	0.00	0.000
30/JUN/22	08:30	0.060	0.00	0.000
30/JUN/22	08:31	0.060	0.00	0.000
30/JUN/22	08:32	0.060	0.00	0.000
30/JUN/22	08:33	0.059	0.00	0.000
30/JUN/22	08:34	0.059	0.00	0.000
30/JUN/22	08:35	0.059	0.00	0.000
30/JUN/22	08:36	0.059	0.00	0.000
30/JUN/22	08:37	0.059	0.00	0.000
30/JUN/22	08:38	0.059	0.00	0.000
30/JUN/22	08:39	0.059	0.00	0.000
30/JUN/22	08:40	0.059	0.00	0.000
30/JUN/22	08:41	0.059	0.00	0.000
30/JUN/22	08:42	0.059	0.00	0.000
30/JUN/22	08:43	0.059	0.00	0.000
30/JUN/22	08:44	0.059	0.00	0.000
30/JUN/22	08:45	0.058	0.00	0.000
30/JUN/22	08:46	0.058	0.00	0.000
30/JUN/22	08:47	0.058	0.00	0.000
30/JUN/22	08:48	0.058	0.00	0.000
30/JUN/22	08:49	0.058	0.00	0.000
30/JUN/22	08:50	0.058	0.00	0.000
30/JUN/22	08:51	0.058	0.00	0.000
30/JUN/22	08:52	0.058	0.00	0.000
30/JUN/22	08:53	0.058	0.00	0.000
30/JUN/22	08:54	0.058	0.00	0.000
30/JUN/22	08:55	0.058	0.00	0.000
30/JUN/22	08:56	0.057	0.00	0.000
30/JUN/22	08:57	0.057	0.00	0.000
30/JUN/22	08:58	0.057	0.00	0.000
30/JUN/22	08:59	0.057	0.00	0.000
30/JUN/22	09:00	0.057	0.00	0.000
30/JUN/22	09:01	0.057	0.00	0.000
30/JUN/22	09:02	0.057	0.00	0.000
30/JUN/22	09:03	0.057	0.00	0.000
30/JUN/22	09:04	0.057	0.00	0.000
30/JUN/22	09:05	0.058	0.00	0.000
30/JUN/22	09:06	0.058	0.00	0.000
30/JUN/22	09:07	0.058	0.00	0.000
30/JUN/22	09:08	0.058	0.00	0.000
30/JUN/22	09:09	0.058	0.00	0.000
30/JUN/22	09:10	0.058	0.00	0.000
30/JUN/22	09:11	0.058	0.00	0.000
30/JUN/22	09:12	0.058	0.00	0.000
30/JUN/22	09:13	0.058	0.00	0.000
30/JUN/22	09:14	0.058	0.00	0.000
30/JUN/22	09:15	0.058	0.00	0.000
30/JUN/22	09:16	0.058	0.00	0.000
30/JUN/22	09:17	0.058	0.00	0.000
30/JUN/22	09:18	0.058	0.00	0.000
30/JUN/22	09:19	0.058	0.00	0.000
30/JUN/22	09:20	0.058	0.00	0.000
30/JUN/22	09:21	0.058	0.00	0.000
30/JUN/22	09:22	0.057	0.00	0.000
30/JUN/22	09:23	0.057	0.00	0.000
30/JUN/22	09:24	0.057	0.00	0.000
30/JUN/22	09:25	0.057	0.00	0.000
30/JUN/22	09:26	0.057	0.00	0.000
30/JUN/22	09:27	0.057	0.00	0.000
30/JUN/22	09:28	0.057	0.00	0.000
30/JUN/22	09:29	0.057	0.00	0.000
30/JUN/22	09:30	0.057	0.00	0.000
30/JUN/22	09:31	0.057	0.00	0.000
30/JUN/22	09:32	0.057	0.00	0.000
30/JUN/22	09:33	0.057	0.00	0.000
30/JUN/22	09:34	0.057	0.00	0.000
30/JUN/22	09:35	0.057	0.00	0.000
30/JUN/22	09:36	0.057	0.00	0.000
30/JUN/22	09:37	0.057	0.00	0.000
30/JUN/22	09:38	0.057	0.00	0.000
30/JUN/22	09:39	0.057	0.00	0.000
30/JUN/22	09:40	0.057	0.00	0.000
30/JUN/22	09:41	0.057	0.00	0.000
30/JUN/22	09:42	0.058	0.00	0.000
30/JUN/22	09:43	0.057	0.00	0.000
30/JUN/22	09:44	0.057	0.00	0.000
30/JUN/22	09:45	0.057	0.00	0.000
30/JUN/22	09:46	0.057	0.00	0.000
30/JUN/22	09:47	0.057	0.00	0.000
30/JUN/22	09:48	0.057	0.00	0.000
30/JUN/22	09:49	0.057	0.00	0.000
30/JUN/22	09:50	0.057	0.00	0.000
30/JUN/22	09:51	0.057	0.00	0.000
30/JUN/22	09:52	0.057	0.00	0.000
30/JUN/22	09:53	0.057	0.00	0.000
30/JUN/22	09:54	0.057	0.00	0.000
30/JUN/22	09:55	0.057	0.00	0.000
30/JUN/22	09:56	0.057	0.00	0.000
30/JUN/22	09:57	0.057	0.00	0.000
30/JUN/22	09:58	0.057	0.00	0.000
30/JUN/22	09:59	0.057	0.00	0.000
30/JUN/22	10:00	0.057	0.00	0.000
30/JUN/22	10:01	0.057	0.00	0.000
30/JUN/22	10:02	0.057	0.00	0.000
30/JUN/22	10:03	0.057	0.00	0.000
30/JUN/22	10:04	0.057	0.00	0.000
30/JUN/22	10:05	0.057	0.00	0.000
30/JUN/22	10:06	0.057	0.00	0.000
30/JUN/22	10:07	0.057	0.00	0.000
30/JUN/22	10:08	0.057	0.00	0.000
30/JUN/22	10:09	0.057	0.00	0.000
30/JUN/22	10:10	0.057	0.00	0.000
30/JUN/22	10:11	0.057	0.00	0.000
30/JUN/22	10:12	0.057	0.00	0.000
30/JUN/22	10:13	0.057	0.00	0.000
30/JUN/22	10:14	0.057	0.00	0.000
30/JUN/22	10:15	0.057	0.00	0.000
30/JUN/22	10:16	0.057	0.00	0.000
30/JUN/22	10:17	0.057	0.00	0.000
30/JUN/22	10:18	0.057	0.00	0.000
30/JUN/22	10:19	0.057	0.00	0.000
30/JUN/22	10:20	0.057	0.00	0.000
30/JUN/22	10:21	0.057	0.00	0.000
30/JUN/22	10:22	0.057	0.00	0.000
30/JUN/22	10:23	0.057	0.00	0.000
30/JUN/22	10:24	0.057	0.00	0.000
30/JUN/22	10:25	0.056	0.00	0.000
30/JUN/22	10:26	0.056	0.00	0.000
30/JUN/22	10:27	0.056	0.00	0.000
30/JUN/22	10:28	0.056	0.00	0.000
30/JUN/22	10:29	0.056	0.00	0.000
30/JUN/22	10:30	0.056	0.00	0.000
30/JUN/22	10:31	0.056	0.00	0.000
30/JUN/22	10:32	0.056	0.00	0.000
30/JUN/22	10:33	0.056	0.00	0.000
30/JUN/22	10:34	0.056	0.00	0.000
30/JUN/22	10:35	0.056	0.00	0.000
30/JUN/22	10:36	0.056	0.00	0.000
30/JUN/22	10:37	0.056	0.00	0.000
30/JUN/22	10:38	0.056	0.00	0.000
30/JUN/22	10:39	0.055	0.00	0.000
30/JUN/22	10:40	0.055	0.00	0.000
30/JUN/22	10:41	0.055	0.00	0.000
30/JUN/22	10:42	0.055	0.00	0.000
30/JUN/22	10:43	0.055	0.00	0.000
30/JUN/22	10:44	0.055	0.00	0.000
30/JUN/22	10:45	0.055	0.00	0.000
30/JUN/22	10:46	0.055	0.00	0.000
30/JUN/22	10:47	0.055	0.00	0.000
30/JUN/22	10:48	0.055	0.00	0.000
30/JUN/22	10:49	0.055	0.00	0.000
30/JUN/22	10:50	0.055	0.00	0.000
30/JUN/22	10:51	0.055	0.00	0.000
30/JUN/22	10:52	0.055	0.00	0.000
30/JUN/22	10:53	0.055	0.00	0.000
30/JUN/22	10:54	0.055	0.00	0.000
30/JUN/22	10:55	0.055	0.00	0.000
30/JUN/22	10:56	0.055	0.00	0.000
30/JUN/22	10:57	0.055	0.00	0.000
30/JUN/22	10:58	0.055	0.00	0.000
30/JUN/22	10:59	0.055	0.00	0.000
30/JUN/22	11:00	0.055	0.00	0.000
30/JUN/22	11:01	0.055	0.00	0.000
30/JUN/22	11:02	0.055	0.00	0.000
30/JUN/22	11:03	0.055	0.00	0.000
30/JUN/22	11:04	0.055	0.00	0.000
30/JUN/22	11:05	0.055	0.00	0.000
30/JUN/22	11:06	0.055	0.00	0.000
30/JUN/22	11:07	0.055	0.00	0.000
30/JUN/22	11:08	0.055	0.00	0.000
30/JUN/22	11:09	0.055	0.00	0.000
30/JUN/22	11:10	0.054	0.00	0.000
30/JUN/22	11:11	0.055	0.00	0.000
30/JUN/22	11:12	0.055	0.00	0.000
30/JUN/22	11:13	0.054	0.00	0.000
30/JUN/22	11:14	0.055	0.00	0.000
30/JUN/22	11:15	0.054	0.00	0.000
30/JUN/22	11:16	0.054	0.00	0.000
30/JUN/22	11:17	0.054	0.00	0.000
30/JUN/22	11:18	0.054	0.00	0.000
30/JUN/22	11:19	0.054	0.00	0.000
30/JUN/22	11:20	0.054	0.00	0.000
30/JUN/22	11:21	0.054	0.00	0.000
30/JUN/22	11:22	0.054	0.00	0.000
30/JUN/22	11:23	0.054	0.00	0.000
30/JUN/22	11:24	0.054	0.00	0.000
30/JUN/22	11:25	0.054	0.00	0.000
30/JUN/22	11:26	0.053	0.00	0.000
30/JUN/22	11:27	0.054	0.00	0.000
30/JUN/22	11:28	0.054	0.00	0.000
30/JUN/22	11:29	0.053	0.00	0.000
30/JUN/22	11:30	0.053	0.00	0.000
30/JUN/22	11:31	0.053	0.00	0.000
30/JUN/22	11:32	0.053	0.00	0.000
30/JUN/22	11:33	0.053	0.00	0.000
30/JUN/22	11:34	0.053	0.00	0.000
30/JUN/22	11:35	0.053	0.00	0.000
30/JUN/22	11:36	0.053	0.00	0.000
30/JUN/22	11:37	0.053	0.00	0.000
30/JUN/22	11:38	0.053	0.00	0.000
30/JUN/22	11:39	0.053	0.00	0.000
30/JUN/22	11:40	0.053	0.00	0.000
30/JUN/22	11:41	0.053	0.00	0.000
30/JUN/22	11:42	0.053	0.00	0.000
30/JUN/22	11:43	0.053	0.00	0.000
30/JUN/22	11:44	0.052	0.00	0.000
30/JUN/22	11:45	0.052	0.00	0.000
30/JUN/22	11:46	0.052	0.00	0.000
30/JUN/22	11:47	0.052	0.00	0.000
30/JUN/22	11:48	0.052	0.00	0.000
30/JUN/22	11:49	0.052	0.00	0.000
30/JUN/22	11:50	0.052	0.00	0.000
30/JUN/22	11:51	0.052	0.00	0.000
30/JUN/22	11:52	0.052	0.00	0.000
30/JUN/22	11:53	0.052	0.00	0.000
30/JUN/22	11:54	0.052	0.00	0.000
30/JUN/22	11:55	0.052	0.00	0.000
30/JUN/22	11:56	0.052	0.00	0.000
30/JUN/22	11:57	0.052	0.00	0.000
30/JUN/22	11:58	0.052	0.00	0.000
30/JUN/22	11:59	0.052	0.00	0.000
30/JUN/22	12:00	0.052	0.00	0.000
30/JUN/22	12:01	0.052	0.00	0.000
30/JUN/22	12:02	0.052	0.00	0.000
30/JUN/22	12:03	0.052	0.00	0.000
30/JUN/22	12:04	0.048	0.00	0.000
30/JUN/22	12:05	0.048	0.00	0.000
30/JUN/22	12:06	0.050	0.00	0.000
30/JUN/22	12:07	0.050	0.00	0.000
30/JUN/22	12:08	0.050	0.00	0.000
30/JUN/22	12:09	0.050	0.00	0.000
30/JUN/22	12:10	0.051	0.00	0.000
30/JUN/22	12:11	0.051	0.00	0.000
30/JUN/22	12:12	0.051	0.00	0.000
30/JUN/22	12:13	0.051	0.00	0.000
30/JUN/22	12:14	0.051	0.00	0.000
30/JUN/22	12:15	0.051	0.00	0.000
30/JUN/22	12:16	0.051	0.00	0.000
30/JUN/22	12:17	0.051	0.00	0.000
30/JUN/22	12:18	0.051	0.00	0.000
30/JUN/22	12:19	0.051	0.00	0.000
30/JUN/22	12:20	0.051	0.00	0.000
30/JUN/22	12:21	0.052	0.00	0.000
30/JUN/22	12:22	0.051	0.00	0.000
30/JUN/22	12:23	0.051	0.00	0.000
30/JUN/22	12:24	0.051	0.00	0.000
30/JUN/22	12:25	0.051	0.00	0.000
30/JUN/22	12:26	0.052	0.00	0.000
30/JUN/22	12:27	0.052	0.00	0.000
30/JUN/22	12:28	0.052	0.00	0.000
30/JUN/22	12:29	0.052	0.00	0.000
30/JUN/22	12:30	0.052	0.00	0.000
30/JUN/22	12:31	0.052	0.00	0.000
30/JUN/22	12:32	0.052	0.00	0.000
30/JUN/22	12:33	0.053	0.00	0.000
30/JUN/22	12:34	0.052	0.00	0.000
30/JUN/22	12:35	0.052	0.00	0.000
30/JUN/22	12:36	0.052	0.00	0.000
30/JUN/22	12:37	0.053	0.00	0.000
30/JUN/22	12:38	0.053	0.00	0.000
30/JUN/22	12:39	0.052	0.00	0.000
30/JUN/22	12:40	0.052	0.00	0.000
30/JUN/22	12:41	0.052	0.00	0.000
30/JUN/22	12:42	0.052	0.00	0.000
30/JUN/22	12:43	0.048	0.00	0.000
30/JUN/22	12:44	0.050	0.00	0.000
30/JUN/22	12:45	0.051	0.00	0.000
30/JUN/22	12:46	0.051	0.00	0.000
30/JUN/22	12:47	0.051	0.00	0.000
30/JUN/22	12:48	0.051	0.00	0.000
30/JUN/22	12:49	0.052	0.00	0.000
30/JUN/22	12:50	0.052	0.08	19.248
30/JUN/22	12:51	0.052	0.00	0.000
30/JUN/22	12:52	0.052	0.00	0.000
30/JUN/22	12:53	0.052	0.00	0.000
30/JUN/22	12:54	0.052	0.00	0.000
30/JUN/22	12:55	0.052	0.00	0.000
30/JUN/22	12:56	0.052	0.00	0.000
30/JUN/22	12:57	0.052	0.00	0.000
30/JUN/22	12:58	0.052	0.00	0.000
30/JUN/22	12:59	0.052	0.00	0.000
30/JUN/22	13:00	0.052	0.00	0.000
30/JUN/22	13:01	0.052	0.00	0.000
30/JUN/22	13:02	0.053	0.00	0.000
30/JUN/22	13:03	0.052	0.00	0.000
30/JUN/22	13:04	0.053	0.00	0.000
30/JUN/22	13:05	0.053	0.00	0.000
30/JUN/22	13:06	0.053	0.00	0.000
30/JUN/22	13:07	0.053	0.00	0.000
30/JUN/22	13:08	0.053	0.00	0.000
30/JUN/22	13:09	0.053	0.00	0.000
30/JUN/22	13:10	0.052	0.00	0.000
30/JUN/22	13:11	0.052	0.00	0.000
30/JUN/22	13:12	0.052	0.00	0.000
30/JUN/22	13:13	0.052	0.00	0.000
30/JUN/22	13:14	0.052	0.00	0.000
30/JUN/22	13:15	0.052	0.00	0.000
30/JUN/22	13:16	0.052	0.00	0.000
30/JUN/22	13:17	0.052	0.00	0.000
30/JUN/22	13:18	0.052	0.00	0.000
30/JUN/22	13:19	0.052	0.00	0.000
30/JUN/22	13:20	0.052	0.00	0.000
30/JUN/22	13:21	0.052	0.00	0.000
30/JUN/22	13:22	0.052	0.00	0.000
30/JUN/22	13:23	0.052	0.00	0.000
30/JUN/22	13:24	0.052	0.00	0.000
30/JUN/22	13:25	0.052	0.00	0.000
30/JUN/22	13:26	0.052	0.00	0.000
30/JUN/22	13:27	0.052	0.00	0.000
30/JUN/22	13:28	0.052	0.00	0.000
30/JUN/22	13:29	0.052	0.00	0.000
30/JUN/22	13:30	0.052	0.00	0.000
30/JUN/22	13:31	0.052	0.00	0.000
30/JUN/22	13:32	0.052	0.00	0.000
30/JUN/22	13:33	0.052	0.00	0.000
30/JUN/22	13:34	0.052	0.00	0.000
30/JUN/22	13:35	0.052	0.00	0.000
30/JUN/22	13:36	0.052	0.00	0.000
30/JUN/22	13:37	0.052	0.00	0.000
30/JUN/22	13:38	0.052	0.00	0.000
30/JUN/22	13:39	0.052	0.00	0.000
30/JUN/22	13:40	0.052	0.00	0.000
30/JUN/22	13:41	0.052	0.00	0.000
30/JUN/22	13:42	0.052	0.00	0.000
30/JUN/22	13:43	0.052	0.00	0.000
30/JUN/22	13:44	0.052	0.00	0.000
30/JUN/22	13:45	0.048	0.00	0.000
30/JUN/22	13:46	0.051	0.00	0.000
30/JUN/22	13:47	0.052	0.00	0.000
30/JUN/22	13:48	0.052	0.00	0.000
30/JUN/22	13:49	0.052	0.00	0.000
30/JUN/22	13:50	0.052	0.00	0.000
30/JUN/22	13:51	0.052	0.00	0.000
30/JUN/22	13:52	0.052	0.00	0.000
30/JUN/22	13:53	0.052	0.00	0.000
30/JUN/22	13:54	0.052	0.00	0.000
30/JUN/22	13:55	0.052	0.00	0.000
30/JUN/22	13:56	0.052	0.00	0.000
30/JUN/22	13:57	0.052	0.00	0.000
30/JUN/22	13:58	0.052	0.00	0.000
30/JUN/22	13:59	0.052	0.00	0.000
30/JUN/22	14:00	0.052	0.00	0.000
30/JUN/22	14:01	0.052	0.00	0.000
30/JUN/22	14:02	0.052	0.00	0.000
30/JUN/22	14:03	0.052	0.00	0.000
30/JUN/22	14:04	0.052	0.00	0.000
30/JUN/22	14:05	0.052	0.00	0.000
30/JUN/22	14:06	0.052	0.00	0.000
30/JUN/22	14:07	0.052	0.00	0.000
30/JUN/22	14:08	0.052	0.00	0.000
30/JUN/22	14:09	0.052	0.00	0.000
30/JUN/22	14:10	0.052	0.00	0.000
30/JUN/22	14:11	0.052	0.00	0.000
30/JUN/22	14:12	0.052	0.00	0.000
30/JUN/22	14:13	0.052	0.00	0.000
30/JUN/22	14:14	0.052	0.00	0.000
30/JUN/22	14:15	0.052	0.00	0.000
30/JUN/22	14:16	0.052	0.00	0.000
30/JUN/22	14:17	0.052	0.00	0.000
30/JUN/22	14:18	0.052	0.00	0.000
30/JUN/22	14:19	0.052	0.00	0.000
30/JUN/22	14:20	0.052	0.00	0.000
30/JUN/22	14:21	0.053	0.00	0.000
30/JUN/22	14:22	0.052	0.00	0.000
30/JUN/22	14:23	0.052	0.00	0.000
30/JUN/22	14:24	0.052	0.00	0.000
30/JUN/22	14:25	0.052	0.00	0.000
30/JUN/22	14:26	0.052	0.00	0.000
30/JUN/22	14:27	0.053	0.00	0.000
30/JUN/22	14:28	0.053	0.00	0.000
30/JUN/22	14:29	0.053	0.00	0.000
30/JUN/22	14:30	0.053	0.00	0.000
30/JUN/22	14:31	0.053	0.00	0.000
30/JUN/22	14:32	0.053	0.00	0.000
30/JUN/22	14:33	0.053	0.00	0.000
30/JUN/22	14:34	0.053	0.00	0.000
30/JUN/22	14:35	0.053	0.00	0.000
30/JUN/22	14:36	0.057	0.00	0.000
30/JUN/22	14:37	0.054	0.00	0.000
30/JUN/22	14:38	0.054	0.00	0.000
30/JUN/22	14:39	0.054	0.00	0.000
30/JUN/22	14:40	0.054	0.00	0.000
30/JUN/22	14:41	0.053	0.00	0.000
30/JUN/22	14:42	0.053	0.00	0.000
30/JUN/22	14:43	0.053	0.00	0.000
30/JUN/22	14:44	0.053	0.00	0.000
30/JUN/22	14:45	0.054	0.00	0.000
30/JUN/22	14:46	0.054	0.00	0.000
30/JUN/22	14:47	0.054	0.00	0.000
30/JUN/22	14:48	0.053	0.00	0.000
30/JUN/22	14:49	0.054	0.00	0.000
30/JUN/22	14:50	0.054	0.00	0.000
30/JUN/22	14:51	0.053	0.00	0.000
30/JUN/22	14:52	0.053	0.00	0.000
30/JUN/22	14:53	0.053	0.00	0.000
30/JUN/22	14:54	0.053	0.00	0.000
30/JUN/22	14:55	0.053	0.00	0.000
30/JUN/22	14:56	0.053	0.00	0.000
30/JUN/22	14:57	0.053	0.00	0.000
30/JUN/22	14:58	0.053	0.00	0.000
30/JUN/22	14:59	0.053	0.00	0.000
30/JUN/22	15:00	0.053	0.00	0.000
30/JUN/22	15:01	0.053	0.00	0.000
30/JUN/22	15:02	0.054	0.00	0.000
30/JUN/22	15:03	0.054	0.00	0.000
30/JUN/22	15:04	0.054	0.00	0.000
30/JUN/22	15:05	0.054	0.00	0.000
30/JUN/22	15:06	0.054	0.00	0.000
30/JUN/22	15:07	0.054	0.00	0.000
30/JUN/22	15:08	0.054	0.00	0.000
30/JUN/22	15:09	0.054	0.00	0.000
30/JUN/22	15:10	0.054	0.00	0.000
30/JUN/22	15:11	0.054	0.00	0.000
30/JUN/22	15:12	0.054	0.00	0.000
30/JUN/22	15:13	0.054	0.00	0.000
30/JUN/22	15:14	0.054	0.00	0.000
30/JUN/22	15:15	0.054	0.00	0.000
30/JUN/22	15:16	0.054	0.00	0.000
30/JUN/22	15:17	0.054	0.00	0.000
30/JUN/22	15:18	0.054	0.00	0.000
30/JUN/22	15:19	0.054	0.00	0.000
30/JUN/22	15:20	0.054	0.00	0.000
30/JUN/22	15:21	0.054	0.00	0.000
30/JUN/22	15:22	0.054	0.00	0.000
30/JUN/22	15:23	0.055	0.00	0.000
30/JUN/22	15:24	0.054	0.00	0.000
30/JUN/22	15:25	0.054	0.00	0.000
30/JUN/22	15:26	0.055	0.00	0.000
30/JUN/22	15:27	0.055	0.00	0.000
30/JUN/22	15:28	0.055	0.00	0.000
30/JUN/22	15:29	0.055	0.00	0.000
30/JUN/22	15:30	0.055	0.00	0.000
30/JUN/22	15:31	0.055	0.00	0.000
30/JUN/22	15:32	0.055	0.00	0.000
30/JUN/22	15:33	0.055	0.00	0.000
30/JUN/22	15:34	0.055	0.00	0.000
30/JUN/22	15:35	0.055	0.00	0.000
30/JUN/22	15:36	0.055	0.00	0.000
30/JUN/22	15:37	0.055	0.00	0.000
30/JUN/22	15:38	0.055	0.00	0.000
30/JUN/22	15:39	0.055	0.00	0.000
30/JUN/22	15:40	0.056	0.00	0.000
30/JUN/22	15:41	0.055	0.00	0.000
30/JUN/22	15:42	0.055	0.00	0.000
30/JUN/22	15:43	0.055	0.00	0.000
30/JUN/22	15:44	0.055	0.00	0.000
30/JUN/22	15:45	0.055	0.00	0.000
30/JUN/22	15:46	0.055	0.00	0.000
30/JUN/22	15:47	0.055	0.00	0.000
30/JUN/22	15:48	0.055	0.00	0.000
30/JUN/22	15:49	0.055	0.00	0.000
30/JUN/22	15:50	0.055	0.00	0.000
30/JUN/22	15:51	0.055	0.00	0.000
30/JUN/22	15:52	0.055	0.00	0.000
30/JUN/22	15:53	0.055	0.00	0.000
30/JUN/22	15:54	0.055	0.00	0.000
30/JUN/22	15:55	0.055	0.00	0.000
30/JUN/22	15:56	0.055	0.00	0.000
30/JUN/22	15:57	0.055	0.00	0.000
30/JUN/22	15:58	0.055	0.00	0.000
30/JUN/22	15:59	0.055	0.00	0.000
30/JUN/22	16:00	0.055	0.00	0.000
30/JUN/22	16:01	0.055	0.00	0.000
30/JUN/22	16:02	0.055	0.00	0.000
30/JUN/22	16:03	0.055	0.00	0.000
30/JUN/22	16:04	0.055	0.00	0.000
30/JUN/22	16:05	0.055	0.00	0.000
30/JUN/22	16:06	0.055	0.00	0.000
30/JUN/22	16:07	0.055	0.00	0.000
30/JUN/22	16:08	0.055	0.00	0.000
30/JUN/22	16:09	0.055	0.00	0.000
30/JUN/22	16:10	0.055	0.00	0.000
30/JUN/22	16:11	0.055	0.00	0.000
30/JUN/22	16:12	0.056	0.00	0.000
30/JUN/22	16:13	0.056	0.02	5.542
30/JUN/22	16:14	0.056	0.00	0.000
30/JUN/22	16:15	0.055	0.00	0.000
30/JUN/22	16:16	0.055	0.00	0.000
30/JUN/22	16:17	0.055	0.00	0.000
30/JUN/22	16:18	0.055	0.00	0.000
30/JUN/22	16:19	0.055	0.00	0.000
30/JUN/22	16:20	0.055	0.00	0.000
30/JUN/22	16:21	0.055	0.00	0.000
30/JUN/22	16:22	0.055	0.00	0.000
30/JUN/22	16:23	0.055	0.00	0.000
30/JUN/22	16:24	0.056	0.00	0.000
30/JUN/22	16:25	0.056	0.00	0.000
30/JUN/22	16:26	0.056	0.00	0.000
30/JUN/22	16:27	0.056	0.00	0.000
30/JUN/22	16:28	0.056	0.00	0.000
30/JUN/22	16:29	0.056	0.00	0.000
30/JUN/22	16:30	0.056	0.00	0.000
30/JUN/22	16:31	0.056	0.00	0.000
30/JUN/22	16:32	0.056	0.00	0.000
30/JUN/22	16:33	0.056	0.00	0.000
30/JUN/22	16:34	0.056	0.00	0.000
30/JUN/22	16:35	0.056	0.00	0.000
30/JUN/22	16:36	0.056	0.00	0.000
30/JUN/22	16:37	0.056	0.00	0.000
30/JUN/22	16:38	0.056	0.00	0.000
30/JUN/22	16:39	0.056	0.00	0.000
30/JUN/22	16:40	0.056	0.00	0.000
30/JUN/22	16:41	0.056	0.00	0.000
30/JUN/22	16:42	0.056	0.00	0.000
30/JUN/22	16:43	0.056	0.00	0.000
30/JUN/22	16:44	0.056	0.00	0.000
30/JUN/22	16:45	0.056	0.00	0.000
30/JUN/22	16:46	0.056	0.00	0.000
30/JUN/22	16:47	0.056	0.00	0.000
30/JUN/22	16:48	0.056	0.00	0.000
30/JUN/22	16:49	0.057	0.00	0.000
30/JUN/22	16:50	0.057	0.00	0.000
30/JUN/22	16:51	0.057	0.00	0.000
30/JUN/22	16:52	0.057	0.00	0.000
30/JUN/22	16:53	0.056	0.00	0.000
30/JUN/22	16:54	0.057	0.00	0.000
30/JUN/22	16:55	0.056	0.00	0.000
30/JUN/22	16:56	0.056	0.00	0.000
30/JUN/22	16:57	0.056	0.00	0.000
30/JUN/22	16:58	0.056	0.00	0.000
30/JUN/22	16:59	0.056	0.00	0.000
30/JUN/22	17:00	0.056	0.00	0.000
30/JUN/22	17:01	0.056	0.00	0.000
30/JUN/22	17:02	0.056	0.00	0.000
30/JUN/22	17:03	0.057	0.00	0.000
30/JUN/22	17:04	0.057	0.00	0.000
30/JUN/22	17:05	0.057	0.00	0.000
30/JUN/22	17:06	0.057	0.00	0.000
30/JUN/22	17:07	0.057	0.00	0.000
30/JUN/22	17:08	0.057	0.00	0.000
30/JUN/22	17:09	0.057	0.00	0.000
30/JUN/22	17:10	0.057	0.00	0.000
30/JUN/22	17:11	0.057	0.00	0.000
30/JUN/22	17:12	0.057	0.00	0.000
30/JUN/22	17:13	0.057	0.00	0.000
30/JUN/22	17:14	0.057	0.00	0.000
30/JUN/22	17:15	0.057	0.00	0.000
30/JUN/22	17:16	0.057	0.00	0.000
30/JUN/22	17:17	0.057	0.00	0.000
30/JUN/22	17:18	0.057	0.00	0.000
30/JUN/22	17:19	0.057	0.00	0.000
30/JUN/22	17:20	0.057	0.00	0.000
30/JUN/22	17:21	0.057	0.00	0.000
30/JUN/22	17:22	0.057	0.00	0.000
30/JUN/22	17:23	0.057	0.00	0.000
30/JUN/22	17:24	0.057	0.00	0.000
30/JUN/22	17:25	0.057	0.00	0.000
30/JUN/22	17:26	0.057	0.00	0.000
30/JUN/22	17:27	0.057	0.00	0.000
30/JUN/22	17:28	0.057	0.00	0.000
30/JUN/22	17:29	0.057	0.00	0.000
30/JUN/22	17:30	0.057	0.00	0.000
30/JUN/22	17:31	0.057	0.00	0.000
30/JUN/22	17:32	0.057	0.00	0.000
30/JUN/22	17:33	0.057	0.00	0.000
30/JUN/22	17:34	0.057	0.00	0.000
30/JUN/22	17:35	0.057	0.00	0.000
30/JUN/22	17:36	0.057	0.00	0.000
30/JUN/22	17:37	0.057	0.00	0.000
30/JUN/22	17:38	0.057	0.00	0.000
30/JUN/22	17:39	0.058	0.00	0.000
30/JUN/22	17:40	0.057	0.00	0.000
30/JUN/22	17:41	0.058	0.00	0.000
30/JUN/22	17:42	0.058	0.00	0.000
30/JUN/22	17:43	0.058	0.00	0.000
30/JUN/22	17:44	0.058	0.00	0.000
30/JUN/22	17:45	0.058	0.00	0.000
30/JUN/22	17:46	0.058	0.00	0.000
30/JUN/22	17:47	0.058	0.00	0.000
30/JUN/22	17:48	0.058	0.00	0.000
30/JUN/22	17:49	0.059	0.00	0.000
30/JUN/22	17:50	0.059	0.00	0.000
30/JUN/22	17:51	0.059	0.00	0.000
30/JUN/22	17:52	0.059	0.00	0.000
30/JUN/22	17:53	0.059	0.00	0.000
30/JUN/22	17:54	0.059	0.00	0.000
30/JUN/22	17:55	0.059	0.00	0.000
30/JUN/22	17:56	0.059	0.00	0.000
30/JUN/22	17:57	0.059	0.00	0.000
30/JUN/22	17:58	0.059	0.00	0.000
30/JUN/22	17:59	0.059	0.00	0.000
30/JUN/22	18:00	0.059	0.00	0.000
30/JUN/22	18:01	0.059	0.00	0.000
30/JUN/22	18:02	0.060	0.00	0.000
30/JUN/22	18:03	0.059	0.00	0.000
30/JUN/22	18:04	0.060	0.00	0.000
30/JUN/22	18:05	0.060	0.00	0.000
30/JUN/22	18:06	0.059	0.00	0.000
30/JUN/22	18:07	0.060	0.00	0.000
30/JUN/22	18:08	0.059	0.00	0.000
30/JUN/22	18:09	0.059	0.00	0.000
30/JUN/22	18:10	0.059	0.00	0.000
30/JUN/22	18:11	0.059	0.00	0.000
30/JUN/22	18:12	0.059	0.00	0.000
30/JUN/22	18:13	0.059	0.00	0.000
30/JUN/22	18:14	0.058	0.00	0.000
30/JUN/22	18:15	0.058	0.00	0.000
30/JUN/22	18:16	0.058	0.00	0.000
30/JUN/22	18:17	0.058	0.00	0.000
30/JUN/22	18:18	0.058	0.00	0.000
30/JUN/22	18:19	0.058	0.00	0.000
30/JUN/22	18:20	0.058	0.00	0.000
30/JUN/22	18:21	0.058	0.00	0.000
30/JUN/22	18:22	0.058	0.00	0.000
30/JUN/22	18:23	0.058	0.00	0.000
30/JUN/22	18:24	0.058	0.00	0.000
30/JUN/22	18:25	0.058	0.00	0.000
30/JUN/22	18:26	0.057	0.00	0.000
30/JUN/22	18:27	0.057	0.00	0.000
30/JUN/22	18:28	0.057	0.00	0.000
30/JUN/22	18:29	0.057	0.00	0.000
30/JUN/22	18:30	0.058	0.00	0.000
30/JUN/22	18:31	0.058	0.00	0.000
30/JUN/22	18:32	0.058	0.00	0.000
30/JUN/22	18:33	0.058	0.00	0.000
30/JUN/22	18:34	0.057	0.00	0.000
30/JUN/22	18:35	0.057	0.00	0.000
30/JUN/22	18:36	0.057	0.00	0.000
30/JUN/22	18:37	0.057	0.00	0.000
30/JUN/22	18:38	0.057	0.00	0.000
30/JUN/22	18:39	0.057	0.00	0.000
30/JUN/22	18:40	0.057	0.00	0.000
30/JUN/22	18:41	0.057	0.00	0.000
30/JUN/22	18:42	0.057	0.00	0.000
30/JUN/22	18:43	0.057	0.00	0.000
30/JUN/22	18:44	0.057	0.00	0.000
30/JUN/22	18:45	0.057	0.00	0.000
30/JUN/22	18:46	0.057	0.00	0.000
30/JUN/22	18:47	0.057	0.00	0.000
30/JUN/22	18:48	0.057	0.00	0.000
30/JUN/22	18:49	0.057	0.00	0.000
30/JUN/22	18:50	0.057	0.00	0.000
30/JUN/22	18:51	0.057	0.00	0.000
30/JUN/22	18:52	0.057	0.00	0.000
30/JUN/22	18:53	0.057	0.00	0.000
30/JUN/22	18:54	0.057	0.00	0.000
30/JUN/22	18:55	0.057	0.00	0.000
30/JUN/22	18:56	0.057	0.00	0.000
30/JUN/22	18:57	0.057	0.00	0.000
30/JUN/22	18:58	0.057	0.00	0.000
30/JUN/22	18:59	0.057	0.00	0.000
30/JUN/22	19:00	0.057	0.00	0.000
30/JUN/22	19:01	0.057	0.00	0.000
30/JUN/22	19:02	0.057	0.00	0.000
30/JUN/22	19:03	0.057	0.00	0.000
30/JUN/22	19:04	0.057	0.00	0.000
30/JUN/22	19:05	0.057	0.00	0.000
30/JUN/22	19:06	0.057	0.00	0.000
30/JUN/22	19:07	0.057	0.00	0.000
30/JUN/22	19:08	0.057	0.00	0.000
30/JUN/22	19:09	0.057	0.00	0.000
30/JUN/22	19:10	0.057	0.00	0.000
30/JUN/22	19:11	0.057	0.00	0.000
30/JUN/22	19:12	0.057	0.00	0.000
30/JUN/22	19:13	0.057	0.00	0.000
30/JUN/22	19:14	0.057	0.00	0.000
30/JUN/22	19:15	0.056	0.00	0.000
30/JUN/22	19:16	0.056	0.00	0.000
30/JUN/22	19:17	0.056	0.00	0.000
30/JUN/22	19:18	0.057	0.00	0.000
30/JUN/22	19:19	0.056	0.00	0.000
30/JUN/22	19:20	0.056	0.00	0.000
30/JUN/22	19:21	0.057	0.00	0.000
30/JUN/22	19:22	0.057	0.00	0.000
30/JUN/22	19:23	0.056	0.00	0.000
30/JUN/22	19:24	0.056	0.00	0.000
30/JUN/22	19:25	0.056	0.00	0.000
30/JUN/22	19:26	0.056	0.00	0.000
30/JUN/22	19:27	0.056	0.00	0.000
30/JUN/22	19:28	0.056	0.00	0.000
30/JUN/22	19:29	0.056	0.00	0.000
30/JUN/22	19:30	0.056	0.00	0.000
30/JUN/22	19:31	0.056	0.00	0.000
30/JUN/22	19:32	0.056	0.00	0.000
30/JUN/22	19:33	0.056	0.00	0.000
30/JUN/22	19:34	0.056	0.00	0.000
30/JUN/22	19:35	0.056	0.00	0.000
30/JUN/22	19:36	0.056	0.00	0.000
30/JUN/22	19:37	0.056	0.00	0.000
30/JUN/22	19:38	0.056	0.00	0.000
30/JUN/22	19:39	0.056	0.00	0.000
30/JUN/22	19:40	0.056	0.00	0.000
30/JUN/22	19:41	0.056	0.00	0.000
30/JUN/22	19:42	0.056	0.00	0.000
30/JUN/22	19:43	0.055	0.00	0.000
30/JUN/22	19:44	0.055	0.00	0.000
30/JUN/22	19:45	0.055	0.00	0.000
30/JUN/22	19:46	0.055	0.00	0.000
30/JUN/22	19:47	0.055	0.00	0.000
30/JUN/22	19:48	0.060	0.00	0.000
30/JUN/22	19:49	0.058	0.00	0.000
30/JUN/22	19:50	0.056	0.00	0.000
30/JUN/22	19:51	0.056	0.00	0.000
30/JUN/22	19:52	0.055	0.00	0.000
30/JUN/22	19:53	0.055	0.00	0.000
30/JUN/22	19:54	0.055	0.00	0.000
30/JUN/22	19:55	0.055	0.00	0.000
30/JUN/22	19:56	0.055	0.00	0.000
30/JUN/22	19:57	0.055	0.00	0.000
30/JUN/22	19:58	0.055	0.00	0.000
30/JUN/22	19:59	0.055	0.00	0.000
30/JUN/22	20:00	0.055	0.00	0.000
30/JUN/22	20:01	0.055	0.00	0.000
30/JUN/22	20:02	0.055	0.00	0.000
30/JUN/22	20:03	0.055	0.00	0.000
30/JUN/22	20:04	0.055	0.00	0.000
30/JUN/22	20:05	0.055	0.00	0.000
30/JUN/22	20:06	0.055	0.00	0.000
30/JUN/22	20:07	0.055	0.00	0.000
30/JUN/22	20:08	0.055	0.00	0.000
30/JUN/22	20:09	0.055	0.00	0.000
30/JUN/22	20:10	0.055	0.00	0.000
30/JUN/22	20:11	0.055	0.00	0.000
30/JUN/22	20:12	0.055	0.00	0.000
30/JUN/22	20:13	0.055	0.00	0.000
30/JUN/22	20:14	0.055	0.00	0.000
30/JUN/22	20:15	0.055	0.00	0.000
30/JUN/22	20:16	0.055	0.00	0.000
30/JUN/22	20:17	0.055	0.00	0.000
30/JUN/22	20:18	0.055	0.00	0.000
30/JUN/22	20:19	0.055	0.00	0.000
30/JUN/22	20:20	0.055	0.00	0.000
30/JUN/22	20:21	0.055	0.00	0.000
30/JUN/22	20:22	0.055	0.00	0.000
30/JUN/22	20:23	0.055	0.00	0.000
30/JUN/22	20:24	0.055	0.00	0.000
30/JUN/22	20:25	0.055	0.00	0.000
30/JUN/22	20:26	0.055	0.00	0.000
30/JUN/22	20:27	0.055	0.00	0.000
30/JUN/22	20:28	0.055	0.00	0.000
30/JUN/22	20:29	0.055	0.00	0.000
30/JUN/22	20:30	0.055	0.00	0.000
30/JUN/22	20:31	0.055	0.00	0.000
30/JUN/22	20:32	0.055	0.00	0.000
30/JUN/22	20:33	0.055	0.00	0.000
30/JUN/22	20:34	0.055	0.00	0.000
30/JUN/22	20:35	0.055	0.00	0.000
30/JUN/22	20:36	0.055	0.00	0.000
30/JUN/22	20:37	0.055	0.00	0.000
30/JUN/22	20:38	0.055	0.00	0.000
30/JUN/22	20:39	0.055	0.00	0.000
30/JUN/22	20:40	0.055	0.00	0.000
30/JUN/22	20:41	0.055	0.00	0.000
30/JUN/22	20:42	0.055	0.00	0.000
30/JUN/22	20:43	0.055	0.00	0.000
30/JUN/22	20:44	0.055	0.00	0.000
30/JUN/22	20:45	0.055	0.00	0.000
30/JUN/22	20:46	0.055	0.00	0.000
30/JUN/22	20:47	0.055	0.00	0.000
30/JUN/22	20:48	0.055	0.00	0.000
30/JUN/22	20:49	0.055	0.00	0.000
30/JUN/22	20:50	0.055	0.00	0.000
30/JUN/22	20:51	0.055	0.00	0.000
30/JUN/22	20:52	0.055	0.00	0.000
30/JUN/22	20:53	0.054	0.00	0.000
30/JUN/22	20:54	0.054	0.00	0.000
30/JUN/22	20:55	0.055	0.00	0.000
30/JUN/22	20:56	0.054	0.00	0.000
30/JUN/22	20:57	0.054	0.00	0.000
30/JUN/22	20:58	0.054	0.00	0.000
30/JUN/22	20:59	0.054	0.00	0.000
30/JUN/22	21:00	0.054	0.00	0.000
30/JUN/22	21:01	0.054	0.00	0.000
30/JUN/22	21:02	0.054	0.00	0.000
30/JUN/22	21:03	0.054	0.00	0.000
30/JUN/22	21:04	0.054	0.00	0.000
30/JUN/22	21:05	0.054	0.00	0.000
30/JUN/22	21:06	0.054	0.00	0.000
30/JUN/22	21:07	0.054	0.00	0.000
30/JUN/22	21:08	0.054	0.00	0.000
30/JUN/22	21:09	0.054	0.00	0.000
30/JUN/22	21:10	0.054	0.00	0.000
30/JUN/22	21:11	0.054	0.00	0.000
30/JUN/22	21:12	0.054	0.00	0.000
30/JUN/22	21:13	0.054	0.00	0.000
30/JUN/22	21:14	0.054	0.00	0.000
30/JUN/22	21:15	0.054	0.00	0.000
30/JUN/22	21:16	0.054	0.00	0.000
30/JUN/22	21:17	0.054	0.00	0.000
30/JUN/22	21:18	0.054	0.00	0.000
30/JUN/22	21:19	0.054	0.00	0.000
30/JUN/22	21:20	0.054	0.00	0.000
30/JUN/22	21:21	0.053	0.00	0.000
30/JUN/22	21:22	0.053	0.00	0.000
30/JUN/22	21:23	0.053	0.00	0.000
30/JUN/22	21:24	0.053	0.00	0.000
30/JUN/22	21:25	0.053	0.00	0.000
30/JUN/22	21:26	0.053	0.00	0.000
30/JUN/22	21:27	0.054	0.00	0.000
30/JUN/22	21:28	0.054	0.00	0.000
30/JUN/22	21:29	0.054	0.00	0.000
30/JUN/22	21:30	0.054	0.00	0.000
30/JUN/22	21:31	0.054	0.00	0.000
30/JUN/22	21:32	0.054	0.00	0.000
30/JUN/22	21:33	0.054	0.00	0.000
30/JUN/22	21:34	0.054	0.00	0.000
30/JUN/22	21:35	0.054	0.00	0.000
30/JUN/22	21:36	0.054	0.00	0.000
30/JUN/22	21:37	0.054	0.00	0.000
30/JUN/22	21:38	0.054	0.00	0.000
30/JUN/22	21:39	0.054	0.00	0.000
30/JUN/22	21:40	0.054	0.00	0.000
30/JUN/22	21:41	0.054	0.00	0.000
30/JUN/22	21:42	0.054	0.00	0.000
30/JUN/22	21:43	0.053	0.00	0.000
30/JUN/22	21:44	0.053	0.00	0.000
30/JUN/22	21:45	0.053	0.00	0.000
30/JUN/22	21:46	0.053	0.00	0.000
30/JUN/22	21:47	0.053	0.00	0.000
30/JUN/22	21:48	0.053	0.00	0.000
30/JUN/22	21:49	0.053	0.00	0.000
30/JUN/22	21:50	0.053	0.00	0.000
30/JUN/22	21:51	0.053	0.00	0.000
30/JUN/22	21:52	0.053	0.00	0.000
30/JUN/22	21:53	0.053	0.00	0.000
30/JUN/22	21:54	0.053	0.00	0.000
30/JUN/22	21:55	0.053	0.00	0.000
30/JUN/22	21:56	0.053	0.00	0.000
30/JUN/22	21:57	0.053	0.00	0.000
30/JUN/22	21:58	0.053	0.00	0.000
30/JUN/22	21:59	0.053	0.00	0.000
30/JUN/22	22:00	0.053	0.00	0.000
30/JUN/22	22:01	0.053	0.00	0.000
30/JUN/22	22:02	0.053	0.00	0.000
30/JUN/22	22:03	0.053	0.00	0.000
30/JUN/22	22:04	0.053	0.00	0.000
30/JUN/22	22:05	0.053	0.00	0.000
30/JUN/22	22:06	0.053	0.00	0.000
30/JUN/22	22:07	0.053	0.00	0.000
30/JUN/22	22:08	0.052	0.00	0.000
30/JUN/22	22:09	0.052	0.00	0.000
30/JUN/22	22:10	0.052	0.00	0.000
30/JUN/22	22:11	0.052	0.00	0.000
30/JUN/22	22:12	0.053	0.00	0.000
30/JUN/22	22:13	0.053	0.00	0.000
30/JUN/22	22:14	0.053	0.00	0.000
30/JUN/22	22:15	0.053	0.00	0.000
30/JUN/22	22:16	0.053	0.00	0.000
30/JUN/22	22:17	0.052	0.00	0.000
30/JUN/22	22:18	0.052	0.00	0.000
30/JUN/22	22:19	0.052	0.00	0.000
30/JUN/22	22:20	0.052	0.00	0.000
30/JUN/22	22:21	0.052	0.00	0.000
30/JUN/22	22:22	0.052	0.00	0.000
30/JUN/22	22:23	0.052	0.00	0.000
30/JUN/22	22:24	0.052	0.00	0.000
30/JUN/22	22:25	0.052	0.00	0.000
30/JUN/22	22:26	0.052	0.00	0.000
30/JUN/22	22:27	0.052	0.00	0.000
30/JUN/22	22:28	0.052	0.00	0.000
30/JUN/22	22:29	0.052	0.00	0.000
30/JUN/22	22:30	0.052	0.00	0.000
30/JUN/22	22:31	0.052	0.00	0.000
30/JUN/22	22:32	0.052	0.00	0.000
30/JUN/22	22:33	0.052	0.00	0.000
30/JUN/22	22:34	0.052	0.00	0.000
30/JUN/22	22:35	0.052	0.00	0.000
30/JUN/22	22:36	0.052	0.00	0.000
30/JUN/22	22:37	0.052	0.00	0.000
30/JUN/22	22:38	0.052	0.00	0.000
30/JUN/22	22:39	0.052	0.00	0.000
30/JUN/22	22:40	0.052	0.00	0.000
30/JUN/22	22:41	0.052	0.00	0.000
30/JUN/22	22:42	0.052	0.00	0.000
30/JUN/22	22:43	0.052	0.00	0.000
30/JUN/22	22:44	0.052	0.00	0.000
30/JUN/22	22:45	0.052	0.00	0.000
30/JUN/22	22:46	0.052	0.00	0.000
30/JUN/22	22:47	0.052	0.00	0.000
30/JUN/22	22:48	0.052	0.00	0.000
30/JUN/22	22:49	0.052	0.00	0.000
30/JUN/22	22:50	0.052	0.00	0.000
30/JUN/22	22:51	0.052	0.00	0.000
30/JUN/22	22:52	0.052	0.00	0.000
30/JUN/22	22:53	0.052	0.00	0.000
30/JUN/22	22:54	0.052	0.00	0.000
30/JUN/22	22:55	0.052	0.00	0.000
30/JUN/22	22:56	0.051	0.00	0.000
30/JUN/22	22:57	0.052	0.00	0.000
30/JUN/22	22:58	0.051	0.00	0.000
30/JUN/22	22:59	0.051	0.00	0.000
30/JUN/22	23:00	0.051	0.00	0.000
30/JUN/22	23:01	0.051	0.00	0.000
30/JUN/22	23:02	0.051	0.00	0.000
30/JUN/22	23:03	0.051	0.00	0.000
30/JUN/22	23:04	0.051	0.00	0.000
30/JUN/22	23:05	0.051	0.00	0.000
30/JUN/22	23:06	0.051	0.00	0.000
30/JUN/22	23:07	0.047	0.00	0.000
30/JUN/22	23:08	0.050	0.00	0.000
30/JUN/22	23:09	0.051	0.00	0.000
30/JUN/22	23:10	0.051	0.00	0.000
30/JUN/22	23:11	0.051	0.00	0.000
30/JUN/22	23:12	0.050	0.00	0.000
30/JUN/22	23:13	0.050	0.00	0.000
30/JUN/22	23:14	0.050	0.00	0.000
30/JUN/22	23:15	0.050	0.00	0.000
30/JUN/22	23:16	0.051	0.00	0.000
30/JUN/22	23:17	0.051	0.00	0.000
30/JUN/22	23:18	0.051	0.00	0.000
30/JUN/22	23:19	0.051	0.00	0.000
30/JUN/22	23:20	0.051	0.00	0.000
30/JUN/22	23:21	0.051	0.00	0.000
30/JUN/22	23:22	0.051	0.00	0.000
30/JUN/22	23:23	0.051	0.00	0.000
30/JUN/22	23:24	0.051	0.00	0.000
30/JUN/22	23:25	0.051	0.00	0.000
30/JUN/22	23:26	0.050	0.00	0.000
30/JUN/22	23:27	0.050	0.00	0.000
30/JUN/22	23:28	0.050	0.00	0.000
30/JUN/22	23:29	0.050	0.00	0.000
30/JUN/22	23:30	0.050	0.00	0.000
30/JUN/22	23:31	0.050	0.00	0.000
30/JUN/22	23:32	0.051	0.00	0.000
30/JUN/22	23:33	0.051	0.00	0.000
30/JUN/22	23:34	0.051	0.00	0.000
30/JUN/22	23:35	0.050	0.00	0.000
30/JUN/22	23:36	0.051	0.00	0.000
30/JUN/22	23:37	0.050	0.00	0.000
30/JUN/22	23:38	0.051	0.00	0.000
30/JUN/22	23:39	0.050	0.00	0.000
30/JUN/22	23:40	0.050	0.00	0.000
30/JUN/22	23:41	0.050	0.00	0.000
30/JUN/22	23:42	0.050	0.00	0.000
30/JUN/22	23:43	0.050	0.00	0.000
[truncated: 249,365 more rows]
[truncated: 2 more columns]
