# Supplementary material for: A Low-Cost Radar-Based IoT Sensor for Noncontact Measurements of Water Surface Velocity and Depth
Source: Sensors (Basel). 2023 Jul 11;23(14):6314. doi: 10.3390/s23146314 (PMC10385264; doi:10.3390/s23146314)
Supplement: Supplementary file 1 [file sensors-23-06314-s001.zip › supmat/results/field/data/HACH_MID/mid02.csv]

Insight For Windows: Version: 5.10.6
Date	Time	Level	Vel. 1	Flow 1	Flow 2	Flow 3
		(m)	(m/s)	(lps)	(lps)	(lps)
03/FEB/23	09:19	0.014	0.19	12.066	12.066	12.066
03/FEB/23	09:20	0.015	0.16	11.262	11.262	11.262
03/FEB/23	09:21	0.016	0.03	1.849	1.849	1.849
03/FEB/23	09:22	0.017	0.05	4.094	4.094	4.094
03/FEB/23	09:23	0.017	0.01	0.609	0.609	0.609
03/FEB/23	09:24	0.017	0.00	0.000	0.000	0.000
03/FEB/23	09:25	0.012	0.00	0.000	0.000	0.000
03/FEB/23	09:26	0.013	0.00	0.000	0.000	0.000
03/FEB/23	09:27	0.013	0.00	0.000	0.000	0.000
03/FEB/23	09:28	0.012	0.00	0.000	0.000	0.000
03/FEB/23	09:29	0.013	0.00	0.000	0.000	0.000
03/FEB/23	09:30	0.012	0.00	0.000	0.000	0.000
03/FEB/23	09:31	0.012	0.00	0.000	0.000	0.000
03/FEB/23	09:32	0.012	0.00	0.000	0.000	0.000
03/FEB/23	09:33	0.012	0.00	0.000	0.000	0.000
03/FEB/23	09:34	0.012	0.00	0.000	0.000	0.000
03/FEB/23	09:35	0.000	0.00	0.000	0.000	0.000
03/FEB/23	09:36	0.010	0.00	0.000	0.000	0.000
03/FEB/23	09:37	0.010	0.00	0.000	0.000	0.000
03/FEB/23	09:38	0.011	0.00	0.000	0.000	0.000
03/FEB/23	09:39	0.010	0.02	0.957	0.957	0.957
03/FEB/23	09:40	0.010	0.00	0.000	0.000	0.000
03/FEB/23	09:41	0.010	0.00	0.000	0.000	0.000
03/FEB/23	09:42	0.010	0.00	0.000	0.000	0.000
03/FEB/23	09:43	0.010	0.13	5.993	5.993	5.993
03/FEB/23	09:44	0.011	0.00	0.000	0.000	0.000
03/FEB/23	09:45	0.010	0.00	0.000	0.000	0.000
03/FEB/23	09:46	0.010	0.00	0.000	0.000	0.000
03/FEB/23	09:47	0.010	0.00	0.000	0.000	0.000
03/FEB/23	09:48	0.010	0.00	0.000	0.000	0.000
03/FEB/23	09:49	0.010	0.00	0.000	0.000	0.000
03/FEB/23	09:50	0.010	0.00	0.000	0.000	0.000
03/FEB/23	09:51	0.010	0.00	0.000	0.000	0.000
03/FEB/23	09:52	0.010	0.00	0.000	0.000	0.000
03/FEB/23	09:53	0.010	0.00	0.000	0.000	0.000
03/FEB/23	09:54	0.010	0.00	0.000	0.000	0.000
03/FEB/23	09:55	0.009	0.00	0.000	0.000	0.000
03/FEB/23	09:56	0.009	0.00	0.000	0.000	0.000
03/FEB/23	09:57	0.009	0.00	0.000	0.000	0.000
03/FEB/23	09:58	0.009	0.00	0.000	0.000	0.000
03/FEB/23	09:59	0.009	0.00	0.000	0.000	0.000
03/FEB/23	10:00	0.009	0.00	0.000	0.000	0.000
03/FEB/23	10:01	0.000	0.00	0.000	0.000	0.000
03/FEB/23	10:02	0.000	0.00	0.000	0.000	0.000
03/FEB/23	10:03	0.000	0.00	0.000	0.000	0.000
03/FEB/23	10:04	0.000	0.00	0.000	0.000	0.000
03/FEB/23	10:05	0.000	0.00	0.000	0.000	0.000
03/FEB/23	10:06	0.000	0.00	0.000	0.000	0.000
03/FEB/23	10:07	0.000	0.00	0.000	0.000	0.000
03/FEB/23	10:08	0.000	0.00	0.000	0.000	0.000
03/FEB/23	10:09	0.000	0.00	0.000	0.000	0.000
03/FEB/23	10:10	0.000	0.00	0.000	0.000	0.000
03/FEB/23	10:11	0.000	0.00	0.000	0.000	0.000
03/FEB/23	10:12	0.000	0.00	0.000	0.000	0.000
03/FEB/23	10:13	0.000	0.00	0.000	0.000	0.000
03/FEB/23	10:14	0.000	0.00	0.000	0.000	0.000
03/FEB/23	10:15	0.000	0.02	0.000	0.000	0.000
03/FEB/23	10:16	0.000	0.00	0.000	0.000	0.000
03/FEB/23	10:17	0.000	0.00	0.000	0.000	0.000
03/FEB/23	10:18	0.000	0.00	0.000	0.000	0.000
03/FEB/23	10:19	0.000	0.00	0.000	0.000	0.000
03/FEB/23	10:20	0.000	0.00	0.000	0.000	0.000
03/FEB/23	10:21	0.000	0.00	0.000	0.000	0.000
03/FEB/23	10:22	0.000	0.00	0.000	0.000	0.000
03/FEB/23	10:23	0.000	0.00	0.000	0.000	0.000
03/FEB/23	10:24	0.000	0.00	0.000	0.000	0.000
03/FEB/23	10:25	0.000	0.00	0.000	0.000	0.000
03/FEB/23	10:26	0.000	0.00	0.000	0.000	0.000
03/FEB/23	10:27	0.000	0.00	0.000	0.000	0.000
03/FEB/23	10:28	0.000	0.00	0.000	0.000	0.000
03/FEB/23	10:29	0.000	0.00	0.000	0.000	0.000
03/FEB/23	10:30	0.000	0.00	0.000	0.000	0.000
03/FEB/23	10:31	0.000	0.00	0.000	0.000	0.000
03/FEB/23	10:32	0.000	0.00	0.000	0.000	0.000
03/FEB/23	10:33	0.000	0.00	0.000	0.000	0.000
03/FEB/23	10:34	0.000	0.00	0.000	0.000	0.000
03/FEB/23	10:35	0.000	0.00	0.000	0.000	0.000
03/FEB/23	10:36	0.000	0.00	0.000	0.000	0.000
03/FEB/23	10:37	0.000	0.00	0.000	0.000	0.000
03/FEB/23	10:38	0.000	0.00	0.000	0.000	0.000
03/FEB/23	10:39	0.000	0.03	0.000	0.000	0.000
03/FEB/23	10:40	0.000	0.00	0.000	0.000	0.000
03/FEB/23	10:41	0.000	0.00	0.000	0.000	0.000
03/FEB/23	10:42	0.000	0.00	0.000	0.000	0.000
03/FEB/23	10:43	0.000	0.00	0.000	0.000	0.000
03/FEB/23	10:44	0.000	0.00	0.000	0.000	0.000
03/FEB/23	10:45	0.000	0.00	0.000	0.000	0.000
03/FEB/23	10:46	0.000	0.00	0.000	0.000	0.000
03/FEB/23	10:47	0.000	0.00	0.000	0.000	0.000
03/FEB/23	10:48	0.000	0.00	0.000	0.000	0.000
03/FEB/23	10:49	0.000	0.00	0.000	0.000	0.000
03/FEB/23	10:50	0.000	0.00	0.000	0.000	0.000
03/FEB/23	10:51	0.000	0.00	0.000	0.000	0.000
03/FEB/23	10:52	0.000	0.00	0.000	0.000	0.000
03/FEB/23	10:53	0.000	0.00	0.000	0.000	0.000
03/FEB/23	10:54	0.000	0.00	0.000	0.000	0.000
03/FEB/23	10:55	0.000	0.00	0.000	0.000	0.000
03/FEB/23	10:56	0.000	0.00	0.000	0.000	0.000
03/FEB/23	10:57	0.000	0.00	0.000	0.000	0.000
03/FEB/23	10:58	0.000	0.00	0.000	0.000	0.000
03/FEB/23	10:59	0.000	0.01	0.000	0.000	0.000
03/FEB/23	11:00	0.000	0.00	0.000	0.000	0.000
03/FEB/23	11:01	0.000	0.00	0.000	0.000	0.000
03/FEB/23	11:02	0.000	0.00	0.000	0.000	0.000
03/FEB/23	11:03	0.000	0.00	0.000	0.000	0.000
03/FEB/23	11:04	0.000	0.00	0.000	0.000	0.000
03/FEB/23	11:05	0.000	0.00	0.000	0.000	0.000
03/FEB/23	11:06	0.000	0.03	0.000	0.000	0.000
03/FEB/23	11:07	0.000	0.00	0.000	0.000	0.000
03/FEB/23	11:08	0.000	0.00	0.000	0.000	0.000
03/FEB/23	11:09	0.000	0.00	0.000	0.000	0.000
03/FEB/23	11:10	0.000	0.00	0.000	0.000	0.000
03/FEB/23	11:11	0.000	0.00	0.000	0.000	0.000
03/FEB/23	11:12	0.000	0.00	0.000	0.000	0.000
03/FEB/23	11:13	0.000	0.00	0.000	0.000	0.000
03/FEB/23	11:14	0.000	0.00	0.000	0.000	0.000
03/FEB/23	11:15	0.000	0.00	0.000	0.000	0.000
03/FEB/23	11:16	0.000	0.01	0.000	0.000	0.000
03/FEB/23	11:17	0.000	0.02	0.000	0.000	0.000
03/FEB/23	11:18	0.000	0.00	0.000	0.000	0.000
03/FEB/23	11:19	0.000	0.25	0.000	0.000	0.000
03/FEB/23	11:20	0.000	0.57	0.000	0.000	0.000
03/FEB/23	11:21	0.000	0.00	0.000	0.000	0.000
03/FEB/23	11:22	0.000	0.00	0.000	0.000	0.000
03/FEB/23	11:23	0.000	0.02	0.000	0.000	0.000
03/FEB/23	11:24	0.000	0.00	0.000	0.000	0.000
03/FEB/23	11:25	0.000	0.00	0.000	0.000	0.000
03/FEB/23	11:26	0.000	0.00	0.000	0.000	0.000
03/FEB/23	11:27	0.000	0.02	0.000	0.000	0.000
03/FEB/23	11:28	0.000	0.00	0.000	0.000	0.000
03/FEB/23	11:29	0.000	0.00	0.000	0.000	0.000
03/FEB/23	11:30	0.000	0.00	0.000	0.000	0.000
03/FEB/23	11:31	0.000	0.00	0.000	0.000	0.000
03/FEB/23	11:32	0.000	0.01	0.000	0.000	0.000
03/FEB/23	11:33	0.000	0.01	0.000	0.000	0.000
03/FEB/23	11:34	0.000	0.00	0.000	0.000	0.000
03/FEB/23	11:35	0.000	0.00	0.000	0.000	0.000
03/FEB/23	11:36	0.000	0.00	0.000	0.000	0.000
03/FEB/23	11:37	0.000	0.00	0.000	0.000	0.000
03/FEB/23	11:38	0.000	0.01	0.000	0.000	0.000
03/FEB/23	11:39	0.000	0.00	0.000	0.000	0.000
03/FEB/23	11:40	0.000	0.00	0.000	0.000	0.000
03/FEB/23	11:41	0.000	0.01	0.000	0.000	0.000
03/FEB/23	11:42	0.000	0.00	0.000	0.000	0.000
03/FEB/23	11:43	0.000	0.01	0.000	0.000	0.000
03/FEB/23	11:44	0.000	0.00	0.000	0.000	0.000
03/FEB/23	11:45	0.000	0.00	0.000	0.000	0.000
03/FEB/23	11:46	0.000	0.00	0.000	0.000	0.000
03/FEB/23	11:47	0.000	0.00	0.000	0.000	0.000
03/FEB/23	11:48	0.000	0.00	0.000	0.000	0.000
03/FEB/23	11:49	0.000	0.01	0.000	0.000	0.000
03/FEB/23	11:50	0.000	0.00	0.000	0.000	0.000
03/FEB/23	11:51	0.000	0.00	0.000	0.000	0.000
03/FEB/23	11:52	0.000	0.01	0.000	0.000	0.000
03/FEB/23	11:53	0.000	0.01	0.000	0.000	0.000
03/FEB/23	11:54	0.000	0.02	0.000	0.000	0.000
03/FEB/23	11:55	0.000	0.01	0.000	0.000	0.000
03/FEB/23	11:56	0.000	0.00	0.000	0.000	0.000
03/FEB/23	11:57	0.000	4.33	0.000	0.000	0.000
03/FEB/23	11:58	0.091	3.58	1502.239	1502.239	1502.239
03/FEB/23	11:59	0.062	4.82	1381.769	1381.769	1381.769
03/FEB/23	12:00	0.114	0.00	0.000	0.000	0.000
03/FEB/23	12:01	0.000	4.17	0.000	0.000	0.000
03/FEB/23	12:02	0.085	0.06	24.756	24.756	24.756
03/FEB/23	12:03	0.000	3.12	0.000	0.000	0.000
03/FEB/23	12:04	0.047	0.01	2.321	2.321	2.321
03/FEB/23	12:05	0.000	0.00	0.000	0.000	0.000
03/FEB/23	12:06	0.000	3.79	0.000	0.000	0.000
03/FEB/23	12:07	0.071	0.10	32.235	32.235	32.235
03/FEB/23	12:08	0.000	0.00	0.000	0.000	0.000
03/FEB/23	12:09	0.000	3.23	0.000	0.000	0.000
03/FEB/23	12:10	0.051	3.13	736.065	736.065	736.065
03/FEB/23	12:11	0.048	6.06	1328.034	1328.034	1328.034
03/FEB/23	12:12	0.178	5.03	4122.500	4122.500	4122.500
03/FEB/23	12:13	0.123	4.52	2563.729	2563.729	2563.729
03/FEB/23	12:14	0.100	3.44	1577.238	1577.238	1577.238
03/FEB/23	12:15	0.058	4.35	1157.241	1157.241	1157.241
03/FEB/23	12:16	0.093	5.16	2210.502	2210.502	2210.502
03/FEB/23	12:17	0.130	2.89	1735.240	1735.240	1735.240
03/FEB/23	12:18	0.041	3.50	654.144	654.144	654.144
03/FEB/23	12:19	0.060	3.79	1054.651	1054.651	1054.651
03/FEB/23	12:20	0.066	4.09	1239.149	1239.149	1239.149
03/FEB/23	12:21	0.077	0.00	0.000	0.000	0.000
03/FEB/23	12:22	0.000	3.29	0.000	0.000	0.000
03/FEB/23	12:23	0.049	5.54	1260.565	1260.565	1260.565
03/FEB/23	12:24	0.153	3.98	2812.507	2812.507	2812.507
03/FEB/23	12:25	0.078	3.56	1277.224	1277.224	1277.224
03/FEB/23	12:26	0.061	4.05	1136.765	1136.765	1136.765
03/FEB/23	12:27	0.080	5.35	1971.345	1971.345	1971.345
03/FEB/23	12:28	0.139	4.38	2806.919	2806.919	2806.919
03/FEB/23	12:29	0.093	5.12	2201.875	2201.875	2201.875
03/FEB/23	12:30	0.127	3.63	2126.744	2126.744	2126.744
03/FEB/23	12:31	0.064	5.78	1691.035	1691.035	1691.035
03/FEB/23	12:32	0.162	5.49	4082.461	4082.461	4082.461
03/FEB/23	12:33	0.146	3.51	2356.867	2356.867	2356.867
03/FEB/23	12:34	0.059	3.31	902.897	902.897	902.897
03/FEB/23	12:35	0.041	3.30	628.791	628.791	628.791
03/FEB/23	12:36	0.040	4.71	862.287	862.287	862.287
03/FEB/23	12:37	0.097	4.64	2073.470	2073.470	2073.470
03/FEB/23	12:38	0.094	4.84	2102.634	2102.634	2102.634
03/FEB/23	12:39	0.110	4.15	2101.132	2101.132	2101.132
03/FEB/23	12:40	0.081	3.52	1318.299	1318.299	1318.299
03/FEB/23	12:41	0.049	1.92	432.242	432.242	432.242
03/FEB/23	12:42	0.000	4.88	0.000	0.000	0.000
03/FEB/23	12:43	0.110	2.45	1233.720	1233.720	1233.720
03/FEB/23	12:44	0.022	0.17	17.294	17.294	17.294
03/FEB/23	12:45	0.000	2.48	0.000	0.000	0.000
03/FEB/23	12:46	0.024	0.20	22.477	22.477	22.477
03/FEB/23	12:47	0.000	3.53	0.000	0.000	0.000
03/FEB/23	12:48	0.057	4.17	1084.862	1084.862	1084.862
03/FEB/23	12:49	0.081	4.74	1758.099	1758.099	1758.099
03/FEB/23	12:50	0.105	5.39	2613.064	2613.064	2613.064
03/FEB/23	12:51	0.137	4.35	2747.222	2747.222	2747.222
03/FEB/23	12:52	0.089	5.10	2077.469	2077.469	2077.469
03/FEB/23	12:53	0.123	3.52	1986.760	1986.760	1986.760
03/FEB/23	12:54	0.056	4.66	1204.120	1204.120	1204.120
03/FEB/23	12:55	0.097	1.97	882.739	882.739	882.739
03/FEB/23	12:56	0.019	3.49	310.993	310.993	310.993
03/FEB/23	12:57	0.052	5.79	1381.482	1381.482	1381.482
03/FEB/23	12:58	0.155	4.96	3543.569	3543.569	3543.569
03/FEB/23	12:59	0.138	3.20	2033.375	2033.375	2033.375
03/FEB/23	13:00	0.044	4.39	879.510	879.510	879.510
03/FEB/23	13:01	0.088	3.93	1595.870	1595.870	1595.870
03/FEB/23	13:02	0.071	5.37	1742.591	1742.591	1742.591
03/FEB/23	13:03	0.136	3.55	2221.421	2221.421	2221.421
03/FEB/23	13:04	0.058	2.74	731.326	731.326	731.326
03/FEB/23	13:05	0.032	1.31	195.748	195.748	195.748
03/FEB/23	13:06	0.000	4.47	0.000	0.000	0.000
03/FEB/23	13:07	0.095	3.65	1587.753	1587.753	1587.753
03/FEB/23	13:08	0.061	5.21	1473.748	1473.748	1473.748
03/FEB/23	13:09	0.129	2.92	1728.678	1728.678	1728.678
03/FEB/23	13:10	0.031	3.39	476.572	476.572	476.572
03/FEB/23	13:11	0.046	5.99	1276.353	1276.353	1276.353
03/FEB/23	13:12	0.175	3.98	3215.336	3215.336	3215.336
03/FEB/23	13:13	0.077	5.81	2049.731	2049.731	2049.731
03/FEB/23	13:14	0.162	5.35	3984.882	3984.882	3984.882
03/FEB/23	13:15	0.126	5.52	3201.630	3201.630	3201.630
03/FEB/23	13:16	0.144	0.00	0.000	0.000	0.000
03/FEB/23	13:17	0.000	4.18	0.000	0.000	0.000
03/FEB/23	13:18	0.079	0.00	0.000	0.000	0.000
03/FEB/23	13:19	0.000	0.00	0.000	0.000	0.000
03/FEB/23	13:20	0.000	0.00	0.000	0.000	0.000
03/FEB/23	13:21	0.000	0.00	0.000	0.000	0.000
03/FEB/23	13:22	0.000	0.00	0.000	0.000	0.000
03/FEB/23	13:23	0.000	0.00	0.000	0.000	0.000
03/FEB/23	13:24	0.010	0.00	0.000	0.000	0.000
03/FEB/23	13:25	0.012	0.00	0.000	0.000	0.000
03/FEB/23	13:26	0.020	0.00	0.000	0.000	0.000
03/FEB/23	13:27	0.022	0.00	0.000	0.000	0.000
03/FEB/23	13:28	0.022	0.00	0.000	0.000	0.000
03/FEB/23	13:29	0.024	0.00	0.000	0.000	0.000
03/FEB/23	13:30	0.029	0.00	0.000	0.000	0.000
03/FEB/23	13:31	0.029	0.03	4.503	4.503	4.503
03/FEB/23	13:32	0.029	0.00	0.000	0.000	0.000
03/FEB/23	13:33	0.029	0.00	0.000	0.000	0.000
03/FEB/23	13:34	0.028	0.00	0.000	0.000	0.000
03/FEB/23	13:35	0.028	0.00	0.000	0.000	0.000
03/FEB/23	13:36	0.028	0.00	0.000	0.000	0.000
03/FEB/23	13:37	0.028	0.00	0.000	0.000	0.000
03/FEB/23	13:38	0.027	0.00	0.000	0.000	0.000
03/FEB/23	13:39	0.027	0.00	0.000	0.000	0.000
03/FEB/23	13:40	0.027	0.00	0.000	0.000	0.000
03/FEB/23	13:41	0.023	0.00	0.000	0.000	0.000
03/FEB/23	13:42	0.022	0.00	0.000	0.000	0.000
03/FEB/23	13:43	0.022	0.00	0.000	0.000	0.000
03/FEB/23	13:44	0.022	0.00	0.000	0.000	0.000
03/FEB/23	13:45	0.022	0.00	0.000	0.000	0.000
03/FEB/23	13:46	0.022	0.00	0.000	0.000	0.000
03/FEB/23	13:47	0.022	0.00	0.000	0.000	0.000
03/FEB/23	13:48	0.021	0.00	0.000	0.000	0.000
03/FEB/23	13:49	0.017	0.00	0.000	0.000	0.000
03/FEB/23	13:50	0.017	0.00	0.000	0.000	0.000
03/FEB/23	13:51	0.017	0.00	0.000	0.000	0.000
03/FEB/23	13:52	0.016	0.00	0.000	0.000	0.000
03/FEB/23	13:53	0.015	0.00	0.000	0.000	0.000
03/FEB/23	13:54	0.015	0.09	6.317	6.317	6.317
03/FEB/23	13:55	0.015	0.00	0.000	0.000	0.000
03/FEB/23	13:56	0.015	0.00	0.000	0.000	0.000
03/FEB/23	13:57	0.014	0.00	0.000	0.000	0.000
03/FEB/23	13:58	0.010	0.00	0.000	0.000	0.000
03/FEB/23	13:59	0.011	0.00	0.000	0.000	0.000
03/FEB/23	14:00	0.011	0.00	0.000	0.000	0.000
03/FEB/23	14:01	0.011	0.00	0.000	0.000	0.000
03/FEB/23	14:02	0.011	0.00	0.000	0.000	0.000
03/FEB/23	14:03	0.011	0.00	0.000	0.000	0.000
03/FEB/23	14:04	0.010	0.00	0.000	0.000	0.000
03/FEB/23	14:05	0.010	0.00	0.000	0.000	0.000
03/FEB/23	14:06	0.010	0.00	0.000	0.000	0.000
03/FEB/23	14:07	0.000	0.00	0.000	0.000	0.000
03/FEB/23	14:08	0.000	0.00	0.000	0.000	0.000
03/FEB/23	14:09	0.000	0.00	0.000	0.000	0.000
03/FEB/23	14:10	0.000	0.00	0.000	0.000	0.000
03/FEB/23	14:11	0.000	0.00	0.000	0.000	0.000
03/FEB/23	14:12	0.000	0.00	0.000	0.000	0.000
03/FEB/23	14:13	0.000	0.10	0.000	0.000	0.000
03/FEB/23	14:14	0.000	0.05	0.000	0.000	0.000
03/FEB/23	14:15	0.000	0.00	0.000	0.000	0.000
03/FEB/23	14:16	0.000	0.00	0.000	0.000	0.000
03/FEB/23	14:17	0.000	0.00	0.000	0.000	0.000
03/FEB/23	14:18	0.000	0.00	0.000	0.000	0.000
03/FEB/23	14:19	0.000	0.00	0.000	0.000	0.000
03/FEB/23	14:20	0.000	0.00	0.000	0.000	0.000
03/FEB/23	14:21	0.000	0.00	0.000	0.000	0.000
03/FEB/23	14:22	0.000	0.00	0.000	0.000	0.000
03/FEB/23	14:23	0.000	0.00	0.000	0.000	0.000
03/FEB/23	14:24	0.000	0.00	0.000	0.000	0.000
03/FEB/23	14:25	0.000	0.00	0.000	0.000	0.000
03/FEB/23	14:26	0.000	0.00	0.000	0.000	0.000
03/FEB/23	14:27	0.000	0.00	0.000	0.000	0.000
03/FEB/23	14:28	0.000	0.00	0.000	0.000	0.000
03/FEB/23	14:29	0.000	0.00	0.000	0.000	0.000
03/FEB/23	14:30	0.000	0.00	0.000	0.000	0.000
03/FEB/23	14:31	0.000	0.00	0.000	0.000	0.000
03/FEB/23	14:32	0.000	0.00	0.000	0.000	0.000
03/FEB/23	14:33	0.000	0.00	0.000	0.000	0.000
03/FEB/23	14:34	0.000	0.00	0.000	0.000	0.000
03/FEB/23	14:35	0.000	0.00	0.000	0.000	0.000
03/FEB/23	14:36	0.000	0.00	0.000	0.000	0.000
03/FEB/23	14:37	0.000	0.00	0.000	0.000	0.000
03/FEB/23	14:38	0.000	0.02	0.000	0.000	0.000
03/FEB/23	14:39	0.000	0.00	0.000	0.000	0.000
03/FEB/23	14:40	0.000	0.00	0.000	0.000	0.000
03/FEB/23	14:41	0.000	0.00	0.000	0.000	0.000
03/FEB/23	14:42	0.000	0.00	0.000	0.000	0.000
03/FEB/23	14:43	0.000	0.00	0.000	0.000	0.000
03/FEB/23	14:44	0.000	0.00	0.000	0.000	0.000
03/FEB/23	14:45	0.000	0.00	0.000	0.000	0.000
03/FEB/23	14:46	0.000	0.00	0.000	0.000	0.000
03/FEB/23	14:47	0.000	0.00	0.000	0.000	0.000
03/FEB/23	14:48	0.000	0.00	0.000	0.000	0.000
03/FEB/23	14:49	0.000	0.03	0.000	0.000	0.000
03/FEB/23	14:50	0.000	0.00	0.000	0.000	0.000
03/FEB/23	14:51	0.000	0.00	0.000	0.000	0.000
03/FEB/23	14:52	0.000	0.00	0.000	0.000	0.000
03/FEB/23	14:53	0.000	0.00	0.000	0.000	0.000
03/FEB/23	14:54	0.000	0.00	0.000	0.000	0.000
03/FEB/23	14:55	0.000	0.02	0.000	0.000	0.000
03/FEB/23	14:56	0.000	0.00	0.000	0.000	0.000
03/FEB/23	14:57	0.000	0.02	0.000	0.000	0.000
03/FEB/23	14:58	0.000	0.05	0.000	0.000	0.000
03/FEB/23	14:59	0.000	0.02	0.000	0.000	0.000
03/FEB/23	15:00	0.000	0.03	0.000	0.000	0.000
03/FEB/23	15:01	0.000	0.00	0.000	0.000	0.000
03/FEB/23	15:02	0.000	0.00	0.000	0.000	0.000
03/FEB/23	15:03	0.000	0.00	0.000	0.000	0.000
03/FEB/23	15:04	0.000	0.00	0.000	0.000	0.000
03/FEB/23	15:05	0.000	0.00	0.000	0.000	0.000
03/FEB/23	15:06	0.000	0.02	0.000	0.000	0.000
03/FEB/23	15:07	0.000	0.29	0.000	0.000	0.000
03/FEB/23	15:08	0.000	0.04	0.000	0.000	0.000
03/FEB/23	15:09	0.000	0.22	0.000	0.000	0.000
03/FEB/23	15:10	0.000	0.07	0.000	0.000	0.000
03/FEB/23	15:11	0.000	0.00	0.000	0.000	0.000
03/FEB/23	15:12	0.000	0.00	0.000	0.000	0.000
03/FEB/23	15:13	0.000	0.00	0.000	0.000	0.000
03/FEB/23	15:14	0.000	0.00	0.000	0.000	0.000
03/FEB/23	15:15	0.000	0.00	0.000	0.000	0.000
03/FEB/23	15:16	0.000	0.00	0.000	0.000	0.000
03/FEB/23	15:17	0.000	0.00	0.000	0.000	0.000
03/FEB/23	15:18	0.000	0.03	0.000	0.000	0.000
03/FEB/23	15:19	0.000	0.00	0.000	0.000	0.000
03/FEB/23	15:20	0.000	0.02	0.000	0.000	0.000
03/FEB/23	15:21	0.000	0.00	0.000	0.000	0.000
03/FEB/23	15:22	0.000	0.00	0.000	0.000	0.000
03/FEB/23	15:23	0.000	0.00	0.000	0.000	0.000
03/FEB/23	15:24	0.000	0.00	0.000	0.000	0.000
03/FEB/23	15:25	0.000	0.02	0.000	0.000	0.000
03/FEB/23	15:26	0.010	0.00	0.000	0.000	0.000
03/FEB/23	15:27	0.000	0.00	0.000	0.000	0.000
03/FEB/23	15:28	0.000	0.00	0.000	0.000	0.000
03/FEB/23	15:29	0.000	0.00	0.000	0.000	0.000
03/FEB/23	15:30	0.000	0.00	0.000	0.000	0.000
03/FEB/23	15:31	0.000	0.00	0.000	0.000	0.000
03/FEB/23	15:32	0.000	0.00	0.000	0.000	0.000
03/FEB/23	15:33	0.000	0.00	0.000	0.000	0.000
03/FEB/23	15:34	0.000	0.00	0.000	0.000	0.000
03/FEB/23	15:35	0.000	0.00	0.000	0.000	0.000
03/FEB/23	15:36	0.000	0.00	0.000	0.000	0.000
03/FEB/23	15:37	0.000	0.00	0.000	0.000	0.000
03/FEB/23	15:38	0.000	0.00	0.000	0.000	0.000
03/FEB/23	15:39	0.013	0.00	0.000	0.000	0.000
03/FEB/23	15:40	0.012	0.00	0.000	0.000	0.000
03/FEB/23	15:41	0.012	0.00	0.000	0.000	0.000
03/FEB/23	15:42	0.012	0.00	0.000	0.000	0.000
03/FEB/23	15:43	0.013	0.00	0.000	0.000	0.000
03/FEB/23	15:44	0.012	0.00	0.000	0.000	0.000
03/FEB/23	15:45	0.012	0.03	1.713	1.713	1.713
03/FEB/23	15:46	0.012	0.03	1.690	1.690	1.690
03/FEB/23	15:47	0.018	0.02	1.926	1.926	1.926
03/FEB/23	15:48	0.017	0.02	1.561	1.561	1.561
03/FEB/23	15:49	0.016	0.00	0.000	0.000	0.000
03/FEB/23	15:50	0.017	0.00	0.000	0.000	0.000
03/FEB/23	15:51	0.017	0.00	0.000	0.000	0.000
03/FEB/23	15:52	0.017	0.13	10.091	10.091	10.091
03/FEB/23	15:53	0.018	0.00	0.000	0.000	0.000
03/FEB/23	15:54	0.017	0.00	0.000	0.000	0.000
03/FEB/23	15:55	0.022	0.00	0.000	0.000	0.000
03/FEB/23	15:56	0.021	0.00	0.000	0.000	0.000
03/FEB/23	15:57	0.021	0.00	0.000	0.000	0.000
03/FEB/23	15:58	0.021	0.00	0.000	0.000	0.000
03/FEB/23	15:59	0.021	0.00	0.000	0.000	0.000
03/FEB/23	16:00	0.021	0.00	0.000	0.000	0.000
03/FEB/23	16:01	0.021	0.00	0.000	0.000	0.000
03/FEB/23	16:02	0.022	0.00	0.000	0.000	0.000
03/FEB/23	16:03	0.026	0.00	0.000	0.000	0.000
03/FEB/23	16:04	0.026	0.00	0.000	0.000	0.000
03/FEB/23	16:05	0.026	0.00	0.000	0.000	0.000
03/FEB/23	16:06	0.025	0.03	3.520	3.520	3.520
03/FEB/23	16:07	0.026	0.00	0.000	0.000	0.000
03/FEB/23	16:08	0.027	0.00	0.000	0.000	0.000
03/FEB/23	16:09	0.027	0.00	0.000	0.000	0.000
03/FEB/23	16:10	0.028	0.00	0.000	0.000	0.000
03/FEB/23	16:11	0.028	0.00	0.000	0.000	0.000
03/FEB/23	16:12	0.032	0.00	0.000	0.000	0.000
03/FEB/23	16:13	0.031	0.00	0.000	0.000	0.000
03/FEB/23	16:14	0.032	0.00	0.000	0.000	0.000
03/FEB/23	16:15	0.032	0.00	0.000	0.000	0.000
03/FEB/23	16:16	0.032	0.00	0.000	0.000	0.000
03/FEB/23	16:17	0.032	0.00	0.000	0.000	0.000
03/FEB/23	16:18	0.032	0.00	0.000	0.000	0.000
03/FEB/23	16:19	0.032	0.00	0.000	0.000	0.000
03/FEB/23	16:20	0.032	0.00	0.000	0.000	0.000
03/FEB/23	16:21	0.033	0.03	4.912	4.912	4.912
03/FEB/23	16:22	0.033	0.00	0.000	0.000	0.000
03/FEB/23	16:23	0.038	0.03	5.734	5.734	5.734
03/FEB/23	16:24	0.037	0.00	0.000	0.000	0.000
03/FEB/23	16:25	0.037	0.00	0.000	0.000	0.000
03/FEB/23	16:26	0.037	0.00	0.000	0.000	0.000
03/FEB/23	16:27	0.037	0.00	0.000	0.000	0.000
03/FEB/23	16:28	0.038	0.00	0.000	0.000	0.000
03/FEB/23	16:29	0.038	0.00	0.000	0.000	0.000
03/FEB/23	16:30	0.038	0.00	0.000	0.000	0.000
03/FEB/23	16:31	0.038	0.00	0.000	0.000	0.000
03/FEB/23	16:32	0.038	0.00	0.000	0.000	0.000
03/FEB/23	16:33	0.039	0.11	19.673	19.673	19.673
03/FEB/23	16:34	0.039	0.00	0.000	0.000	0.000
03/FEB/23	16:35	0.039	0.02	3.101	3.101	3.101
03/FEB/23	16:36	0.043	0.00	0.000	0.000	0.000
03/FEB/23	16:37	0.043	0.00	0.000	0.000	0.000
03/FEB/23	16:38	0.042	0.00	0.000	0.000	0.000
03/FEB/23	16:39	0.042	0.00	0.000	0.000	0.000
03/FEB/23	16:40	0.041	0.00	0.000	0.000	0.000
03/FEB/23	16:41	0.041	0.05	9.564	9.564	9.564
03/FEB/23	16:42	0.041	0.00	0.000	0.000	0.000
03/FEB/23	16:43	0.041	0.00	0.000	0.000	0.000
03/FEB/23	16:44	0.041	0.00	0.000	0.000	0.000
03/FEB/23	16:45	0.041	0.00	0.000	0.000	0.000
03/FEB/23	16:46	0.041	0.04	6.938	6.938	6.938
03/FEB/23	16:47	0.041	0.06	10.896	10.896	10.896
03/FEB/23	16:48	0.042	0.00	0.000	0.000	0.000
03/FEB/23	16:49	0.042	0.00	0.000	0.000	0.000
03/FEB/23	16:50	0.042	0.00	0.000	0.000	0.000
03/FEB/23	16:51	0.042	0.04	7.920	7.920	7.920
03/FEB/23	16:52	0.046	0.00	0.000	0.000	0.000
03/FEB/23	16:53	0.045	0.00	0.000	0.000	0.000
03/FEB/23	16:54	0.044	0.00	0.000	0.000	0.000
03/FEB/23	16:55	0.044	0.00	0.000	0.000	0.000
03/FEB/23	16:56	0.044	0.00	0.000	0.000	0.000
03/FEB/23	16:57	0.043	0.00	0.000	0.000	0.000
03/FEB/23	16:58	0.044	0.00	0.000	0.000	0.000
03/FEB/23	16:59	0.043	0.02	3.713	3.713	3.713
03/FEB/23	17:00	0.044	0.04	8.996	8.996	8.996
03/FEB/23	17:01	0.049	0.00	0.000	0.000	0.000
03/FEB/23	17:02	0.046	0.00	0.000	0.000	0.000
03/FEB/23	17:03	0.046	0.03	6.916	6.916	6.916
03/FEB/23	17:04	0.046	0.00	0.000	0.000	0.000
03/FEB/23	17:05	0.046	0.00	0.000	0.000	0.000
03/FEB/23	17:06	0.045	0.03	6.456	6.456	6.456
03/FEB/23	17:07	0.045	0.00	0.000	0.000	0.000
03/FEB/23	17:08	0.045	0.00	0.000	0.000	0.000
03/FEB/23	17:09	0.045	0.00	0.000	0.000	0.000
03/FEB/23	17:10	0.045	0.00	0.000	0.000	0.000
03/FEB/23	17:11	0.045	0.00	0.000	0.000	0.000
03/FEB/23	17:12	0.045	0.00	0.000	0.000	0.000
03/FEB/23	17:13	0.045	0.00	0.000	0.000	0.000
03/FEB/23	17:14	0.046	0.00	0.000	0.000	0.000
03/FEB/23	17:15	0.046	0.00	0.000	0.000	0.000
03/FEB/23	17:16	0.045	0.00	0.000	0.000	0.000
03/FEB/23	17:17	0.045	0.00	0.000	0.000	0.000
03/FEB/23	17:18	0.045	0.00	0.000	0.000	0.000
03/FEB/23	17:19	0.045	0.00	0.000	0.000	0.000
03/FEB/23	17:20	0.045	0.00	0.000	0.000	0.000
03/FEB/23	17:21	0.045	0.00	0.000	0.000	0.000
03/FEB/23	17:22	0.045	0.00	0.000	0.000	0.000
03/FEB/23	17:23	0.045	0.00	0.000	0.000	0.000
03/FEB/23	17:24	0.045	0.00	0.000	0.000	0.000
03/FEB/23	17:25	0.045	0.00	0.000	0.000	0.000
03/FEB/23	17:26	0.044	0.00	0.000	0.000	0.000
03/FEB/23	17:27	0.040	0.00	0.000	0.000	0.000
03/FEB/23	17:28	0.040	0.00	0.000	0.000	0.000
03/FEB/23	17:29	0.041	0.03	5.671	5.671	5.671
03/FEB/23	17:30	0.042	0.00	0.000	0.000	0.000
03/FEB/23	17:31	0.042	0.00	0.000	0.000	0.000
03/FEB/23	17:32	0.042	0.00	0.000	0.000	0.000
03/FEB/23	17:33	0.042	0.00	0.000	0.000	0.000
03/FEB/23	17:34	0.042	0.00	0.000	0.000	0.000
03/FEB/23	17:35	0.042	0.03	5.238	5.238	5.238
03/FEB/23	17:36	0.043	0.00	0.000	0.000	0.000
03/FEB/23	17:37	0.042	0.00	0.000	0.000	0.000
03/FEB/23	17:38	0.043	0.00	0.000	0.000	0.000
03/FEB/23	17:39	0.043	0.00	0.000	0.000	0.000
03/FEB/23	17:40	0.043	0.00	0.000	0.000	0.000
03/FEB/23	17:41	0.043	0.00	0.000	0.000	0.000
03/FEB/23	17:42	0.043	0.00	0.000	0.000	0.000
03/FEB/23	17:43	0.043	0.00	0.000	0.000	0.000
03/FEB/23	17:44	0.043	0.00	0.000	0.000	0.000
03/FEB/23	17:45	0.043	0.00	0.000	0.000	0.000
03/FEB/23	17:46	0.039	0.00	0.000	0.000	0.000
03/FEB/23	17:47	0.040	0.00	0.000	0.000	0.000
03/FEB/23	17:48	0.040	0.00	0.000	0.000	0.000
03/FEB/23	17:49	0.040	0.00	0.000	0.000	0.000
03/FEB/23	17:50	0.041	0.00	0.000	0.000	0.000
03/FEB/23	17:51	0.041	0.00	0.000	0.000	0.000
03/FEB/23	17:52	0.040	0.00	0.000	0.000	0.000
03/FEB/23	17:53	0.041	0.00	0.000	0.000	0.000
03/FEB/23	17:54	0.041	0.00	0.000	0.000	0.000
03/FEB/23	17:55	0.041	0.00	0.000	0.000	0.000
03/FEB/23	17:56	0.041	0.00	0.000	0.000	0.000
03/FEB/23	17:57	0.040	0.00	0.000	0.000	0.000
03/FEB/23	17:58	0.040	0.00	0.000	0.000	0.000
03/FEB/23	17:59	0.040	0.00	0.000	0.000	0.000
03/FEB/23	18:00	0.040	0.00	0.000	0.000	0.000
03/FEB/23	18:01	0.040	0.00	0.000	0.000	0.000
03/FEB/23	18:02	0.040	0.00	0.000	0.000	0.000
03/FEB/23	18:03	0.040	0.00	0.000	0.000	0.000
03/FEB/23	18:04	0.035	0.00	0.000	0.000	0.000
03/FEB/23	18:05	0.036	0.00	0.000	0.000	0.000
03/FEB/23	18:06	0.037	0.00	0.000	0.000	0.000
03/FEB/23	18:07	0.037	0.00	0.000	0.000	0.000
03/FEB/23	18:08	0.037	0.00	0.000	0.000	0.000
03/FEB/23	18:09	0.037	0.00	0.000	0.000	0.000
03/FEB/23	18:10	0.037	0.00	0.000	0.000	0.000
03/FEB/23	18:11	0.037	0.00	0.000	0.000	0.000
03/FEB/23	18:12	0.037	0.00	0.000	0.000	0.000
03/FEB/23	18:13	0.037	0.00	0.000	0.000	0.000
03/FEB/23	18:14	0.037	0.00	0.000	0.000	0.000
03/FEB/23	18:15	0.037	0.00	0.000	0.000	0.000
03/FEB/23	18:16	0.033	0.00	0.000	0.000	0.000
03/FEB/23	18:17	0.035	0.00	0.000	0.000	0.000
03/FEB/23	18:18	0.036	0.00	0.000	0.000	0.000
03/FEB/23	18:19	0.036	0.00	0.000	0.000	0.000
03/FEB/23	18:20	0.036	0.00	0.000	0.000	0.000
03/FEB/23	18:21	0.035	0.00	0.000	0.000	0.000
03/FEB/23	18:22	0.035	0.00	0.000	0.000	0.000
03/FEB/23	18:23	0.035	0.00	0.000	0.000	0.000
03/FEB/23	18:24	0.036	0.00	0.000	0.000	0.000
03/FEB/23	18:25	0.036	0.00	0.000	0.000	0.000
03/FEB/23	18:26	0.035	0.00	0.000	0.000	0.000
03/FEB/23	18:27	0.035	0.00	0.000	0.000	0.000
03/FEB/23	18:28	0.035	0.00	0.000	0.000	0.000
03/FEB/23	18:29	0.035	0.00	0.000	0.000	0.000
03/FEB/23	18:30	0.035	0.00	0.000	0.000	0.000
03/FEB/23	18:31	0.035	0.00	0.000	0.000	0.000
03/FEB/23	18:32	0.035	0.00	0.000	0.000	0.000
03/FEB/23	18:33	0.035	0.00	0.000	0.000	0.000
03/FEB/23	18:34	0.035	0.00	0.000	0.000	0.000
03/FEB/23	18:35	0.034	0.00	0.000	0.000	0.000
03/FEB/23	18:36	0.034	0.00	0.000	0.000	0.000
03/FEB/23	18:37	0.034	0.00	0.000	0.000	0.000
03/FEB/23	18:38	0.033	0.00	0.000	0.000	0.000
03/FEB/23	18:39	0.033	0.00	0.000	0.000	0.000
03/FEB/23	18:40	0.033	0.00	0.000	0.000	0.000
03/FEB/23	18:41	0.033	0.00	0.000	0.000	0.000
03/FEB/23	18:42	0.029	0.00	0.000	0.000	0.000
03/FEB/23	18:43	0.030	0.00	0.000	0.000	0.000
03/FEB/23	18:44	0.030	0.00	0.000	0.000	0.000
03/FEB/23	18:45	0.030	0.00	0.000	0.000	0.000
03/FEB/23	18:46	0.030	0.00	0.000	0.000	0.000
03/FEB/23	18:47	0.030	0.00	0.000	0.000	0.000
03/FEB/23	18:48	0.031	0.00	0.000	0.000	0.000
03/FEB/23	18:49	0.030	0.00	0.000	0.000	0.000
03/FEB/23	18:50	0.031	0.00	0.000	0.000	0.000
03/FEB/23	18:51	0.031	0.00	0.000	0.000	0.000
03/FEB/23	18:52	0.030	0.00	0.000	0.000	0.000
03/FEB/23	18:53	0.030	0.00	0.000	0.000	0.000
03/FEB/23	18:54	0.026	0.00	0.000	0.000	0.000
03/FEB/23	18:55	0.026	0.00	0.000	0.000	0.000
03/FEB/23	18:56	0.027	0.00	0.000	0.000	0.000
03/FEB/23	18:57	0.026	0.00	0.000	0.000	0.000
03/FEB/23	18:58	0.027	0.00	0.000	0.000	0.000
03/FEB/23	18:59	0.027	0.00	0.000	0.000	0.000
03/FEB/23	19:00	0.027	0.00	0.000	0.000	0.000
03/FEB/23	19:01	0.027	0.00	0.000	0.000	0.000
03/FEB/23	19:02	0.027	0.00	0.000	0.000	0.000
03/FEB/23	19:03	0.026	0.00	0.000	0.000	0.000
03/FEB/23	19:04	0.027	0.00	0.000	0.000	0.000
03/FEB/23	19:05	0.027	0.00	0.000	0.000	0.000
03/FEB/23	19:06	0.026	0.00	0.000	0.000	0.000
03/FEB/23	19:07	0.026	0.00	0.000	0.000	0.000
03/FEB/23	19:08	0.025	0.00	0.000	0.000	0.000
03/FEB/23	19:09	0.025	0.00	0.000	0.000	0.000
03/FEB/23	19:10	0.025	0.00	0.000	0.000	0.000
03/FEB/23	19:11	0.025	0.00	0.000	0.000	0.000
03/FEB/23	19:12	0.025	0.00	0.000	0.000	0.000
03/FEB/23	19:13	0.025	0.00	0.000	0.000	0.000
03/FEB/23	19:14	0.025	0.00	0.000	0.000	0.000
03/FEB/23	19:15	0.024	0.00	0.000	0.000	0.000
03/FEB/23	19:16	0.024	0.00	0.000	0.000	0.000
03/FEB/23	19:17	0.024	0.00	0.000	0.000	0.000
03/FEB/23	19:18	0.024	0.00	0.000	0.000	0.000
03/FEB/23	19:19	0.023	0.00	0.000	0.000	0.000
03/FEB/23	19:20	0.023	0.00	0.000	0.000	0.000
03/FEB/23	19:21	0.023	0.00	0.000	0.000	0.000
03/FEB/23	19:22	0.023	0.00	0.000	0.000	0.000
03/FEB/23	19:23	0.017	0.00	0.000	0.000	0.000
03/FEB/23	19:24	0.020	0.00	0.000	0.000	0.000
03/FEB/23	19:25	0.021	0.00	0.000	0.000	0.000
03/FEB/23	19:26	0.021	0.00	0.000	0.000	0.000
03/FEB/23	19:27	0.021	0.00	0.000	0.000	0.000
03/FEB/23	19:28	0.021	0.00	0.000	0.000	0.000
03/FEB/23	19:29	0.021	0.00	0.000	0.000	0.000
03/FEB/23	19:30	0.021	0.00	0.000	0.000	0.000
03/FEB/23	19:31	0.016	0.00	0.000	0.000	0.000
03/FEB/23	19:32	0.016	0.00	0.000	0.000	0.000
03/FEB/23	19:33	0.017	0.00	0.000	0.000	0.000
03/FEB/23	19:34	0.017	0.00	0.000	0.000	0.000
03/FEB/23	19:35	0.017	0.00	0.000	0.000	0.000
03/FEB/23	19:36	0.017	0.00	0.000	0.000	0.000
03/FEB/23	19:37	0.017	0.00	0.000	0.000	0.000
03/FEB/23	19:38	0.017	0.00	0.000	0.000	0.000
03/FEB/23	19:39	0.017	0.00	0.000	0.000	0.000
03/FEB/23	19:40	0.013	0.00	0.000	0.000	0.000
03/FEB/23	19:41	0.015	0.00	0.000	0.000	0.000
03/FEB/23	19:42	0.015	0.00	0.000	0.000	0.000
03/FEB/23	19:43	0.015	0.00	0.000	0.000	0.000
03/FEB/23	19:44	0.014	0.00	0.000	0.000	0.000
03/FEB/23	19:45	0.014	0.00	0.000	0.000	0.000
03/FEB/23	19:46	0.015	0.00	0.000	0.000	0.000
03/FEB/23	19:47	0.014	0.00	0.000	0.000	0.000
03/FEB/23	19:48	0.014	0.00	0.000	0.000	0.000
03/FEB/23	19:49	0.010	0.00	0.000	0.000	0.000
03/FEB/23	19:50	0.012	0.00	0.000	0.000	0.000
03/FEB/23	19:51	0.012	0.00	0.000	0.000	0.000
03/FEB/23	19:52	0.012	0.00	0.000	0.000	0.000
03/FEB/23	19:53	0.012	0.00	0.000	0.000	0.000
03/FEB/23	19:54	0.012	0.00	0.000	0.000	0.000
03/FEB/23	19:55	0.012	0.00	0.000	0.000	0.000
03/FEB/23	19:56	0.012	0.00	0.000	0.000	0.000
03/FEB/23	19:57	0.012	0.00	0.000	0.000	0.000
03/FEB/23	19:58	0.012	0.00	0.000	0.000	0.000
03/FEB/23	19:59	0.012	0.00	0.000	0.000	0.000
03/FEB/23	20:00	0.012	0.00	0.000	0.000	0.000
03/FEB/23	20:01	0.012	0.00	0.000	0.000	0.000
03/FEB/23	20:02	0.012	0.00	0.000	0.000	0.000
03/FEB/23	20:03	0.011	0.00	0.000	0.000	0.000
03/FEB/23	20:04	0.012	0.00	0.000	0.000	0.000
03/FEB/23	20:05	0.011	0.00	0.000	0.000	0.000
03/FEB/23	20:06	0.011	0.00	0.000	0.000	0.000
03/FEB/23	20:07	0.011	0.00	0.000	0.000	0.000
03/FEB/23	20:08	0.000	0.00	0.000	0.000	0.000
03/FEB/23	20:09	0.000	0.00	0.000	0.000	0.000
03/FEB/23	20:10	0.000	0.00	0.000	0.000	0.000
03/FEB/23	20:11	0.000	0.00	0.000	0.000	0.000
03/FEB/23	20:12	0.000	0.00	0.000	0.000	0.000
03/FEB/23	20:13	0.000	0.00	0.000	0.000	0.000
03/FEB/23	20:14	0.000	0.00	0.000	0.000	0.000
03/FEB/23	20:15	0.000	0.00	0.000	0.000	0.000
03/FEB/23	20:16	0.000	0.00	0.000	0.000	0.000
03/FEB/23	20:17	0.000	0.00	0.000	0.000	0.000
03/FEB/23	20:18	0.000	0.00	0.000	0.000	0.000
03/FEB/23	20:19	0.000	0.00	0.000	0.000	0.000
03/FEB/23	20:20	0.000	0.00	0.000	0.000	0.000
03/FEB/23	20:21	0.000	0.00	0.000	0.000	0.000
03/FEB/23	20:22	0.000	0.00	0.000	0.000	0.000
03/FEB/23	20:23	0.000	0.00	0.000	0.000	0.000
03/FEB/23	20:24	0.000	0.00	0.000	0.000	0.000
03/FEB/23	20:25	0.000	0.00	0.000	0.000	0.000
03/FEB/23	20:26	0.000	0.00	0.000	0.000	0.000
03/FEB/23	20:27	0.000	0.00	0.000	0.000	0.000
03/FEB/23	20:28	0.000	0.00	0.000	0.000	0.000
03/FEB/23	20:29	0.000	0.00	0.000	0.000	0.000
03/FEB/23	20:30	0.000	0.00	0.000	0.000	0.000
03/FEB/23	20:31	0.000	0.00	0.000	0.000	0.000
03/FEB/23	20:32	0.000	0.00	0.000	0.000	0.000
03/FEB/23	20:33	0.000	0.00	0.000	0.000	0.000
03/FEB/23	20:34	0.000	0.00	0.000	0.000	0.000
03/FEB/23	20:35	0.000	0.00	0.000	0.000	0.000
03/FEB/23	20:36	0.000	0.00	0.000	0.000	0.000
03/FEB/23	20:37	0.000	0.00	0.000	0.000	0.000
03/FEB/23	20:38	0.000	0.00	0.000	0.000	0.000
03/FEB/23	20:39	0.000	0.00	0.000	0.000	0.000
03/FEB/23	20:40	0.000	0.00	0.000	0.000	0.000
03/FEB/23	20:41	0.000	0.00	0.000	0.000	0.000
03/FEB/23	20:42	0.000	0.00	0.000	0.000	0.000
03/FEB/23	20:43	0.000	0.00	0.000	0.000	0.000
03/FEB/23	20:44	0.000	0.00	0.000	0.000	0.000
03/FEB/23	20:45	0.000	0.00	0.000	0.000	0.000
03/FEB/23	20:46	0.000	0.00	0.000	0.000	0.000
03/FEB/23	20:47	0.000	0.00	0.000	0.000	0.000
03/FEB/23	20:48	0.000	0.00	0.000	0.000	0.000
03/FEB/23	20:49	0.000	0.00	0.000	0.000	0.000
03/FEB/23	20:50	0.000	0.00	0.000	0.000	0.000
03/FEB/23	20:51	0.000	0.00	0.000	0.000	0.000
03/FEB/23	20:52	0.000	0.00	0.000	0.000	0.000
03/FEB/23	20:53	0.000	0.00	0.000	0.000	0.000
03/FEB/23	20:54	0.000	0.00	0.000	0.000	0.000
03/FEB/23	20:55	0.000	0.00	0.000	0.000	0.000
03/FEB/23	20:56	0.000	0.00	0.000	0.000	0.000
03/FEB/23	20:57	0.000	0.00	0.000	0.000	0.000
03/FEB/23	20:58	0.000	0.00	0.000	0.000	0.000
03/FEB/23	20:59	0.000	0.00	0.000	0.000	0.000
03/FEB/23	21:00	0.000	0.00	0.000	0.000	0.000
03/FEB/23	21:01	0.000	0.00	0.000	0.000	0.000
03/FEB/23	21:02	0.000	0.00	0.000	0.000	0.000
03/FEB/23	21:03	0.000	0.00	0.000	0.000	0.000
03/FEB/23	21:04	0.000	0.00	0.000	0.000	0.000
03/FEB/23	21:05	0.000	0.00	0.000	0.000	0.000
03/FEB/23	21:06	0.000	0.00	0.000	0.000	0.000
03/FEB/23	21:07	0.000	0.00	0.000	0.000	0.000
03/FEB/23	21:08	0.000	0.00	0.000	0.000	0.000
03/FEB/23	21:09	0.000	0.00	0.000	0.000	0.000
03/FEB/23	21:10	0.000	0.00	0.000	0.000	0.000
03/FEB/23	21:11	0.000	0.00	0.000	0.000	0.000
03/FEB/23	21:12	0.000	0.00	0.000	0.000	0.000
03/FEB/23	21:13	0.000	0.00	0.000	0.000	0.000
03/FEB/23	21:14	0.000	0.00	0.000	0.000	0.000
03/FEB/23	21:15	0.000	0.00	0.000	0.000	0.000
03/FEB/23	21:16	0.000	0.00	0.000	0.000	0.000
03/FEB/23	21:17	0.000	0.00	0.000	0.000	0.000
03/FEB/23	21:18	0.000	0.00	0.000	0.000	0.000
03/FEB/23	21:19	0.000	0.00	0.000	0.000	0.000
03/FEB/23	21:20	0.000	0.00	0.000	0.000	0.000
03/FEB/23	21:21	0.000	0.00	0.000	0.000	0.000
03/FEB/23	21:22	0.000	0.00	0.000	0.000	0.000
03/FEB/23	21:23	0.000	0.00	0.000	0.000	0.000
03/FEB/23	21:24	0.000	0.00	0.000	0.000	0.000
03/FEB/23	21:25	0.000	0.00	0.000	0.000	0.000
03/FEB/23	21:26	0.000	0.00	0.000	0.000	0.000
03/FEB/23	21:27	0.000	0.00	0.000	0.000	0.000
03/FEB/23	21:28	0.000	0.00	0.000	0.000	0.000
03/FEB/23	21:29	0.000	0.00	0.000	0.000	0.000
03/FEB/23	21:30	0.000	0.00	0.000	0.000	0.000
03/FEB/23	21:31	0.000	0.00	0.000	0.000	0.000
03/FEB/23	21:32	0.000	0.00	0.000	0.000	0.000
03/FEB/23	21:33	0.000	0.00	0.000	0.000	0.000
03/FEB/23	21:34	0.000	0.00	0.000	0.000	0.000
03/FEB/23	21:35	0.000	0.00	0.000	0.000	0.000
03/FEB/23	21:36	0.000	0.02	0.000	0.000	0.000
03/FEB/23	21:37	0.000	0.03	0.000	0.000	0.000
03/FEB/23	21:38	0.000	0.00	0.000	0.000	0.000
03/FEB/23	21:39	0.000	0.00	0.000	0.000	0.000
03/FEB/23	21:40	0.000	0.02	0.000	0.000	0.000
03/FEB/23	21:41	0.000	0.00	0.000	0.000	0.000
03/FEB/23	21:42	0.000	0.03	0.000	0.000	0.000
03/FEB/23	21:43	0.000	0.00	0.000	0.000	0.000
03/FEB/23	21:44	0.000	0.00	0.000	0.000	0.000
03/FEB/23	21:45	0.000	0.00	0.000	0.000	0.000
03/FEB/23	21:46	0.000	0.00	0.000	0.000	0.000
03/FEB/23	21:47	0.000	0.02	0.000	0.000	0.000
03/FEB/23	21:48	0.000	0.00	0.000	0.000	0.000
03/FEB/23	21:49	0.000	0.00	0.000	0.000	0.000
03/FEB/23	21:50	0.000	0.00	0.000	0.000	0.000
03/FEB/23	21:51	0.000	0.00	0.000	0.000	0.000
03/FEB/23	21:52	0.000	0.00	0.000	0.000	0.000
03/FEB/23	21:53	0.000	0.00	0.000	0.000	0.000
03/FEB/23	21:54	0.000	0.00	0.000	0.000	0.000
03/FEB/23	21:55	0.000	0.00	0.000	0.000	0.000
03/FEB/23	21:56	0.000	0.02	0.000	0.000	0.000
03/FEB/23	21:57	0.000	0.00	0.000	0.000	0.000
03/FEB/23	21:58	0.000	0.00	0.000	0.000	0.000
03/FEB/23	21:59	0.000	0.00	0.000	0.000	0.000
03/FEB/23	22:00	0.000	0.00	0.000	0.000	0.000
03/FEB/23	22:01	0.000	0.00	0.000	0.000	0.000
03/FEB/23	22:02	0.000	0.00	0.000	0.000	0.000
03/FEB/23	22:03	0.000	0.00	0.000	0.000	0.000
03/FEB/23	22:04	0.000	0.00	0.000	0.000	0.000
03/FEB/23	22:05	0.000	0.00	0.000	0.000	0.000
03/FEB/23	22:06	0.000	0.00	0.000	0.000	0.000
03/FEB/23	22:07	0.000	0.00	0.000	0.000	0.000
03/FEB/23	22:08	0.000	0.04	0.000	0.000	0.000
03/FEB/23	22:09	0.000	0.02	0.000	0.000	0.000
03/FEB/23	22:10	0.000	0.03	0.000	0.000	0.000
03/FEB/23	22:11	0.000	0.03	0.000	0.000	0.000
03/FEB/23	22:12	0.000	0.00	0.000	0.000	0.000
03/FEB/23	22:13	0.000	0.00	0.000	0.000	0.000
03/FEB/23	22:14	0.000	0.48	0.000	0.000	0.000
03/FEB/23	22:15	0.000	0.02	0.000	0.000	0.000
03/FEB/23	22:16	0.000	0.03	0.000	0.000	0.000
03/FEB/23	22:17	0.000	0.38	0.000	0.000	0.000
03/FEB/23	22:18	0.000	0.00	0.000	0.000	0.000
03/FEB/23	22:19	0.000	0.00	0.000	0.000	0.000
03/FEB/23	22:20	0.000	0.00	0.000	0.000	0.000
03/FEB/23	22:21	0.000	0.00	0.000	0.000	0.000
03/FEB/23	22:22	0.000	0.00	0.000	0.000	0.000
03/FEB/23	22:23	0.000	0.00	0.000	0.000	0.000
03/FEB/23	22:24	0.000	0.00	0.000	0.000	0.000
03/FEB/23	22:25	0.000	0.00	0.000	0.000	0.000
03/FEB/23	22:26	0.000	0.00	0.000	0.000	0.000
03/FEB/23	22:27	0.000	0.00	0.000	0.000	0.000
03/FEB/23	22:28	0.000	0.02	0.000	0.000	0.000
03/FEB/23	22:29	0.000	0.00	0.000	0.000	0.000
03/FEB/23	22:30	0.000	0.00	0.000	0.000	0.000
03/FEB/23	22:31	0.000	0.00	0.000	0.000	0.000
03/FEB/23	22:32	0.000	0.00	0.000	0.000	0.000
03/FEB/23	22:33	0.000	0.00	0.000	0.000	0.000
03/FEB/23	22:34	0.000	0.00	0.000	0.000	0.000
03/FEB/23	22:35	0.000	0.00	0.000	0.000	0.000
03/FEB/23	22:36	0.000	0.00	0.000	0.000	0.000
03/FEB/23	22:37	0.000	0.00	0.000	0.000	0.000
03/FEB/23	22:38	0.000	0.00	0.000	0.000	0.000
03/FEB/23	22:39	0.000	0.00	0.000	0.000	0.000
03/FEB/23	22:40	0.000	0.00	0.000	0.000	0.000
03/FEB/23	22:41	0.000	0.00	0.000	0.000	0.000
03/FEB/23	22:42	0.000	0.00	0.000	0.000	0.000
03/FEB/23	22:43	0.000	0.00	0.000	0.000	0.000
03/FEB/23	22:44	0.000	0.00	0.000	0.000	0.000
03/FEB/23	22:45	0.000	0.00	0.000	0.000	0.000
03/FEB/23	22:46	0.000	0.00	0.000	0.000	0.000
03/FEB/23	22:47	0.000	0.00	0.000	0.000	0.000
03/FEB/23	22:48	0.000	0.00	0.000	0.000	0.000
03/FEB/23	22:49	0.000	0.00	0.000	0.000	0.000
03/FEB/23	22:50	0.000	0.00	0.000	0.000	0.000
03/FEB/23	22:51	0.000	0.00	0.000	0.000	0.000
03/FEB/23	22:52	0.000	0.00	0.000	0.000	0.000
03/FEB/23	22:53	0.000	0.00	0.000	0.000	0.000
03/FEB/23	22:54	0.000	0.00	0.000	0.000	0.000
03/FEB/23	22:55	0.000	0.00	0.000	0.000	0.000
03/FEB/23	22:56	0.000	0.00	0.000	0.000	0.000
03/FEB/23	22:57	0.000	0.00	0.000	0.000	0.000
03/FEB/23	22:58	0.000	0.00	0.000	0.000	0.000
03/FEB/23	22:59	0.000	0.00	0.000	0.000	0.000
03/FEB/23	23:00	0.000	0.00	0.000	0.000	0.000
03/FEB/23	23:01	0.000	0.00	0.000	0.000	0.000
03/FEB/23	23:02	0.000	0.00	0.000	0.000	0.000
03/FEB/23	23:03	0.000	0.00	0.000	0.000	0.000
03/FEB/23	23:04	0.000	0.00	0.000	0.000	0.000
03/FEB/23	23:05	0.000	0.00	0.000	0.000	0.000
03/FEB/23	23:06	0.000	0.00	0.000	0.000	0.000
03/FEB/23	23:07	0.000	0.00	0.000	0.000	0.000
03/FEB/23	23:08	0.000	0.00	0.000	0.000	0.000
03/FEB/23	23:09	0.000	0.00	0.000	0.000	0.000
03/FEB/23	23:10	0.000	0.00	0.000	0.000	0.000
03/FEB/23	23:11	0.000	0.00	0.000	0.000	0.000
03/FEB/23	23:12	0.000	0.00	0.000	0.000	0.000
03/FEB/23	23:13	0.000	0.03	0.000	0.000	0.000
03/FEB/23	23:14	0.000	0.00	0.000	0.000	0.000
03/FEB/23	23:15	0.000	0.00	0.000	0.000	0.000
03/FEB/23	23:16	0.000	0.00	0.000	0.000	0.000
03/FEB/23	23:17	0.000	0.00	0.000	0.000	0.000
03/FEB/23	23:18	0.000	0.00	0.000	0.000	0.000
03/FEB/23	23:19	0.000	0.00	0.000	0.000	0.000
03/FEB/23	23:20	0.000	0.00	0.000	0.000	0.000
03/FEB/23	23:21	0.000	0.00	0.000	0.000	0.000
03/FEB/23	23:22	0.000	0.00	0.000	0.000	0.000
03/FEB/23	23:23	0.000	0.00	0.000	0.000	0.000
03/FEB/23	23:24	0.000	0.00	0.000	0.000	0.000
03/FEB/23	23:25	0.000	0.00	0.000	0.000	0.000
03/FEB/23	23:26	0.000	0.00	0.000	0.000	0.000
03/FEB/23	23:27	0.000	0.00	0.000	0.000	0.000
03/FEB/23	23:28	0.000	0.00	0.000	0.000	0.000
03/FEB/23	23:29	0.000	0.00	0.000	0.000	0.000
03/FEB/23	23:30	0.000	0.00	0.000	0.000	0.000
03/FEB/23	23:31	0.000	0.00	0.000	0.000	0.000
03/FEB/23	23:32	0.000	0.00	0.000	0.000	0.000
03/FEB/23	23:33	0.000	0.00	0.000	0.000	0.000
03/FEB/23	23:34	0.000	0.00	0.000	0.000	0.000
03/FEB/23	23:35	0.000	0.00	0.000	0.000	0.000
03/FEB/23	23:36	0.000	0.00	0.000	0.000	0.000
03/FEB/23	23:37	0.000	0.00	0.000	0.000	0.000
03/FEB/23	23:38	0.000	0.00	0.000	0.000	0.000
03/FEB/23	23:39	0.000	0.00	0.000	0.000	0.000
03/FEB/23	23:40	0.000	0.00	0.000	0.000	0.000
03/FEB/23	23:41	0.000	0.00	0.000	0.000	0.000
03/FEB/23	23:42	0.000	0.00	0.000	0.000	0.000
03/FEB/23	23:43	0.000	0.00	0.000	0.000	0.000
03/FEB/23	23:44	0.000	0.00	0.000	0.000	0.000
03/FEB/23	23:45	0.000	0.00	0.000	0.000	0.000
03/FEB/23	23:46	0.000	0.00	0.000	0.000	0.000
03/FEB/23	23:47	0.000	0.00	0.000	0.000	0.000
03/FEB/23	23:48	0.000	0.00	0.000	0.000	0.000
03/FEB/23	23:49	0.000	0.00	0.000	0.000	0.000
03/FEB/23	23:50	0.000	0.00	0.000	0.000	0.000
03/FEB/23	23:51	0.000	0.00	0.000	0.000	0.000
03/FEB/23	23:52	0.000	0.00	0.000	0.000	0.000
03/FEB/23	23:53	0.000	0.00	0.000	0.000	0.000
03/FEB/23	23:54	0.000	0.00	0.000	0.000	0.000
03/FEB/23	23:55	0.000	0.00	0.000	0.000	0.000
03/FEB/23	23:56	0.000	0.00	0.000	0.000	0.000
03/FEB/23	23:57	0.000	0.00	0.000	0.000	0.000
03/FEB/23	23:58	0.000	0.00	0.000	0.000	0.000
03/FEB/23	23:59	0.000	0.00	0.000	0.000	0.000
04/FEB/23	00:00	0.000	0.00	0.000	0.000	0.000
04/FEB/23	00:01	0.000	0.00	0.000	0.000	0.000
04/FEB/23	00:02	0.000	0.00	0.000	0.000	0.000
04/FEB/23	00:03	0.000	0.00	0.000	0.000	0.000
04/FEB/23	00:04	0.000	0.00	0.000	0.000	0.000
04/FEB/23	00:05	0.000	0.00	0.000	0.000	0.000
04/FEB/23	00:06	0.000	0.00	0.000	0.000	0.000
04/FEB/23	00:07	0.000	0.00	0.000	0.000	0.000
04/FEB/23	00:08	0.000	0.00	0.000	0.000	0.000
04/FEB/23	00:09	0.000	0.00	0.000	0.000	0.000
04/FEB/23	00:10	0.000	0.00	0.000	0.000	0.000
04/FEB/23	00:11	0.000	0.00	0.000	0.000	0.000
04/FEB/23	00:12	0.000	0.00	0.000	0.000	0.000
04/FEB/23	00:13	0.000	0.00	0.000	0.000	0.000
04/FEB/23	00:14	0.000	0.00	0.000	0.000	0.000
04/FEB/23	00:15	0.000	0.00	0.000	0.000	0.000
04/FEB/23	00:16	0.000	0.00	0.000	0.000	0.000
04/FEB/23	00:17	0.000	0.00	0.000	0.000	0.000
04/FEB/23	00:18	0.000	0.00	0.000	0.000	0.000
04/FEB/23	00:19	0.000	0.00	0.000	0.000	0.000
04/FEB/23	00:20	0.000	0.00	0.000	0.000	0.000
04/FEB/23	00:21	0.000	0.00	0.000	0.000	0.000
04/FEB/23	00:22	0.000	0.00	0.000	0.000	0.000
04/FEB/23	00:23	0.000	0.00	0.000	0.000	0.000
04/FEB/23	00:24	0.000	0.00	0.000	0.000	0.000
04/FEB/23	00:25	0.000	0.00	0.000	0.000	0.000
04/FEB/23	00:26	0.000	0.00	0.000	0.000	0.000
04/FEB/23	00:27	0.000	0.00	0.000	0.000	0.000
04/FEB/23	00:28	0.000	0.00	0.000	0.000	0.000
04/FEB/23	00:29	0.000	0.00	0.000	0.000	0.000
04/FEB/23	00:30	0.000	0.00	0.000	0.000	0.000
04/FEB/23	00:31	0.000	0.00	0.000	0.000	0.000
04/FEB/23	00:32	0.000	0.00	0.000	0.000	0.000
04/FEB/23	00:33	0.000	0.00	0.000	0.000	0.000
04/FEB/23	00:34	0.000	0.00	0.000	0.000	0.000
04/FEB/23	00:35	0.000	0.00	0.000	0.000	0.000
04/FEB/23	00:36	0.000	0.00	0.000	0.000	0.000
04/FEB/23	00:37	0.000	0.00	0.000	0.000	0.000
04/FEB/23	00:38	0.000	0.00	0.000	0.000	0.000
04/FEB/23	00:39	0.000	0.00	0.000	0.000	0.000
04/FEB/23	00:40	0.000	0.00	0.000	0.000	0.000
04/FEB/23	00:41	0.000	0.00	0.000	0.000	0.000
04/FEB/23	00:42	0.000	0.00	0.000	0.000	0.000
04/FEB/23	00:43	0.000	0.00	0.000	0.000	0.000
04/FEB/23	00:44	0.000	0.00	0.000	0.000	0.000
04/FEB/23	00:45	0.000	0.00	0.000	0.000	0.000
04/FEB/23	00:46	0.000	0.00	0.000	0.000	0.000
04/FEB/23	00:47	0.000	0.00	0.000	0.000	0.000
04/FEB/23	00:48	0.000	0.00	0.000	0.000	0.000
04/FEB/23	00:49	0.000	0.00	0.000	0.000	0.000
04/FEB/23	00:50	0.000	0.00	0.000	0.000	0.000
04/FEB/23	00:51	0.000	0.00	0.000	0.000	0.000
04/FEB/23	00:52	0.000	0.00	0.000	0.000	0.000
04/FEB/23	00:53	0.000	0.00	0.000	0.000	0.000
04/FEB/23	00:54	0.000	0.00	0.000	0.000	0.000
04/FEB/23	00:55	0.000	0.00	0.000	0.000	0.000
04/FEB/23	00:56	0.000	0.00	0.000	0.000	0.000
04/FEB/23	00:57	0.000	0.00	0.000	0.000	0.000
04/FEB/23	00:58	0.000	0.00	0.000	0.000	0.000
04/FEB/23	00:59	0.000	0.00	0.000	0.000	0.000
04/FEB/23	01:00	0.000	0.00	0.000	0.000	0.000
04/FEB/23	01:01	0.000	0.00	0.000	0.000	0.000
04/FEB/23	01:02	0.000	0.00	0.000	0.000	0.000
04/FEB/23	01:03	0.000	0.00	0.000	0.000	0.000
04/FEB/23	01:04	0.000	0.00	0.000	0.000	0.000
04/FEB/23	01:05	0.000	0.00	0.000	0.000	0.000
04/FEB/23	01:06	0.000	0.00	0.000	0.000	0.000
04/FEB/23	01:07	0.000	0.00	0.000	0.000	0.000
04/FEB/23	01:08	0.000	0.00	0.000	0.000	0.000
04/FEB/23	01:09	0.000	0.00	0.000	0.000	0.000
04/FEB/23	01:10	0.000	0.00	0.000	0.000	0.000
04/FEB/23	01:11	0.000	0.00	0.000	0.000	0.000
04/FEB/23	01:12	0.000	0.00	0.000	0.000	0.000
04/FEB/23	01:13	0.000	0.00	0.000	0.000	0.000
04/FEB/23	01:14	0.000	0.00	0.000	0.000	0.000
04/FEB/23	01:15	0.000	0.00	0.000	0.000	0.000
04/FEB/23	01:16	0.000	0.00	0.000	0.000	0.000
04/FEB/23	01:17	0.000	0.00	0.000	0.000	0.000
04/FEB/23	01:18	0.010	0.04	1.754	1.754	1.754
04/FEB/23	01:19	0.010	0.00	0.000	0.000	0.000
04/FEB/23	01:20	0.009	0.00	0.000	0.000	0.000
04/FEB/23	01:21	0.009	0.00	0.000	0.000	0.000
04/FEB/23	01:22	0.000	0.00	0.000	0.000	0.000
04/FEB/23	01:23	0.009	0.00	0.000	0.000	0.000
04/FEB/23	01:24	0.009	0.00	0.000	0.000	0.000
04/FEB/23	01:25	0.009	0.00	0.000	0.000	0.000
04/FEB/23	01:26	0.010	0.00	0.000	0.000	0.000
04/FEB/23	01:27	0.010	0.00	0.000	0.000	0.000
04/FEB/23	01:28	0.010	0.00	0.000	0.000	0.000
04/FEB/23	01:29	0.010	0.00	0.000	0.000	0.000
04/FEB/23	01:30	0.010	0.00	0.000	0.000	0.000
04/FEB/23	01:31	0.010	0.00	0.000	0.000	0.000
04/FEB/23	01:32	0.010	0.00	0.000	0.000	0.000
04/FEB/23	01:33	0.011	0.00	0.000	0.000	0.000
04/FEB/23	01:34	0.011	0.00	0.000	0.000	0.000
04/FEB/23	01:35	0.015	0.00	0.000	0.000	0.000
04/FEB/23	01:36	0.012	0.00	0.000	0.000	0.000
04/FEB/23	01:37	0.012	0.00	0.000	0.000	0.000
04/FEB/23	01:38	0.013	0.00	0.000	0.000	0.000
04/FEB/23	01:39	0.013	0.00	0.000	0.000	0.000
04/FEB/23	01:40	0.013	0.00	0.000	0.000	0.000
04/FEB/23	01:41	0.013	0.00	0.000	0.000	0.000
04/FEB/23	01:42	0.014	0.00	0.000	0.000	0.000
04/FEB/23	01:43	0.014	0.00	0.000	0.000	0.000
04/FEB/23	01:44	0.014	0.00	0.000	0.000	0.000
04/FEB/23	01:45	0.014	0.00	0.000	0.000	0.000
04/FEB/23	01:46	0.014	0.00	0.000	0.000	0.000
04/FEB/23	01:47	0.019	0.00	0.000	0.000	0.000
04/FEB/23	01:48	0.018	0.00	0.000	0.000	0.000
04/FEB/23	01:49	0.018	0.00	0.000	0.000	0.000
04/FEB/23	01:50	0.018	0.00	0.000	0.000	0.000
04/FEB/23	01:51	0.017	0.00	0.000	0.000	0.000
04/FEB/23	01:52	0.017	0.00	0.000	0.000	0.000
04/FEB/23	01:53	0.017	0.00	0.000	0.000	0.000
04/FEB/23	01:54	0.017	0.00	0.000	0.000	0.000
04/FEB/23	01:55	0.017	0.00	0.000	0.000	0.000
04/FEB/23	01:56	0.017	0.00	0.000	0.000	0.000
04/FEB/23	01:57	0.017	0.00	0.000	0.000	0.000
04/FEB/23	01:58	0.018	0.00	0.000	0.000	0.000
04/FEB/23	01:59	0.018	0.00	0.000	0.000	0.000
04/FEB/23	02:00	0.018	0.00	0.000	0.000	0.000
04/FEB/23	02:01	0.018	0.00	0.000	0.000	0.000
04/FEB/23	02:02	0.018	0.00	0.000	0.000	0.000
04/FEB/23	02:03	0.018	0.00	0.000	0.000	0.000
04/FEB/23	02:04	0.018	0.00	0.000	0.000	0.000
04/FEB/23	02:05	0.018	0.00	0.000	0.000	0.000
04/FEB/23	02:06	0.018	0.00	0.000	0.000	0.000
04/FEB/23	02:07	0.018	0.00	0.000	0.000	0.000
04/FEB/23	02:08	0.018	0.00	0.000	0.000	0.000
04/FEB/23	02:09	0.018	0.00	0.000	0.000	0.000
04/FEB/23	02:10	0.018	0.00	0.000	0.000	0.000
04/FEB/23	02:11	0.018	0.00	0.000	0.000	0.000
04/FEB/23	02:12	0.019	0.00	0.000	0.000	0.000
04/FEB/23	02:13	0.019	0.00	0.000	0.000	0.000
04/FEB/23	02:14	0.019	0.00	0.000	0.000	0.000
04/FEB/23	02:15	0.019	0.00	0.000	0.000	0.000
04/FEB/23	02:16	0.023	0.00	0.000	0.000	0.000
04/FEB/23	02:17	0.022	0.00	0.000	0.000	0.000
04/FEB/23	02:18	0.022	0.00	0.000	0.000	0.000
04/FEB/23	02:19	0.022	0.00	0.000	0.000	0.000
04/FEB/23	02:20	0.021	0.00	0.000	0.000	0.000
04/FEB/23	02:21	0.022	0.00	0.000	0.000	0.000
04/FEB/23	02:22	0.022	0.00	0.000	0.000	0.000
04/FEB/23	02:23	0.022	0.00	0.000	0.000	0.000
04/FEB/23	02:24	0.022	0.00	0.000	0.000	0.000
04/FEB/23	02:25	0.026	0.00	0.000	0.000	0.000
04/FEB/23	02:26	0.024	0.00	0.000	0.000	0.000
04/FEB/23	02:27	0.024	0.00	0.000	0.000	0.000
04/FEB/23	02:28	0.024	0.00	0.000	0.000	0.000
04/FEB/23	02:29	0.024	0.00	0.000	0.000	0.000
04/FEB/23	02:30	0.023	0.00	0.000	0.000	0.000
04/FEB/23	02:31	0.023	0.00	0.000	0.000	0.000
04/FEB/23	02:32	0.023	0.00	0.000	0.000	0.000
04/FEB/23	02:33	0.023	0.00	0.000	0.000	0.000
04/FEB/23	02:34	0.023	0.00	0.000	0.000	0.000
04/FEB/23	02:35	0.023	0.00	0.000	0.000	0.000
04/FEB/23	02:36	0.023	0.00	0.000	0.000	0.000
04/FEB/23	02:37	0.023	0.00	0.000	0.000	0.000
04/FEB/23	02:38	0.023	0.00	0.000	0.000	0.000
04/FEB/23	02:39	0.022	0.00	0.000	0.000	0.000
04/FEB/23	02:40	0.023	0.00	0.000	0.000	0.000
04/FEB/23	02:41	0.023	0.00	0.000	0.000	0.000
04/FEB/23	02:42	0.023	0.00	0.000	0.000	0.000
04/FEB/23	02:43	0.023	0.00	0.000	0.000	0.000
04/FEB/23	02:44	0.023	0.00	0.000	0.000	0.000
04/FEB/23	02:45	0.023	0.00	0.000	0.000	0.000
04/FEB/23	02:46	0.024	0.00	0.000	0.000	0.000
04/FEB/23	02:47	0.024	0.00	0.000	0.000	0.000
04/FEB/23	02:48	0.024	0.00	0.000	0.000	0.000
04/FEB/23	02:49	0.024	0.00	0.000	0.000	0.000
04/FEB/23	02:50	0.028	0.00	0.000	0.000	0.000
04/FEB/23	02:51	0.025	0.00	0.000	0.000	0.000
04/FEB/23	02:52	0.024	0.00	0.000	0.000	0.000
04/FEB/23	02:53	0.024	0.00	0.000	0.000	0.000
04/FEB/23	02:54	0.024	0.00	0.000	0.000	0.000
04/FEB/23	02:55	0.024	0.00	0.000	0.000	0.000
04/FEB/23	02:56	0.024	0.00	0.000	0.000	0.000
04/FEB/23	02:57	0.024	0.00	0.000	0.000	0.000
04/FEB/23	02:58	0.024	0.00	0.000	0.000	0.000
04/FEB/23	02:59	0.024	0.00	0.000	0.000	0.000
04/FEB/23	03:00	0.025	0.00	0.000	0.000	0.000
04/FEB/23	03:01	0.024	0.00	0.000	0.000	0.000
04/FEB/23	03:02	0.024	0.00	0.000	0.000	0.000
04/FEB/23	03:03	0.024	0.00	0.000	0.000	0.000
04/FEB/23	03:04	0.025	0.00	0.000	0.000	0.000
04/FEB/23	03:05	0.025	0.00	0.000	0.000	0.000
04/FEB/23	03:06	0.020	0.00	0.000	0.000	0.000
04/FEB/23	03:07	0.022	0.00	0.000	0.000	0.000
04/FEB/23	03:08	0.022	0.00	0.000	0.000	0.000
04/FEB/23	03:09	0.023	0.00	0.000	0.000	0.000
04/FEB/23	03:10	0.023	0.00	0.000	0.000	0.000
04/FEB/23	03:11	0.023	0.00	0.000	0.000	0.000
04/FEB/23	03:12	0.024	0.00	0.000	0.000	0.000
04/FEB/23	03:13	0.024	0.00	0.000	0.000	0.000
04/FEB/23	03:14	0.024	0.00	0.000	0.000	0.000
04/FEB/23	03:15	0.023	0.00	0.000	0.000	0.000
04/FEB/23	03:16	0.023	0.00	0.000	0.000	0.000
04/FEB/23	03:17	0.023	0.00	0.000	0.000	0.000
04/FEB/23	03:18	0.023	0.00	0.000	0.000	0.000
04/FEB/23	03:19	0.023	0.00	0.000	0.000	0.000
04/FEB/23	03:20	0.023	0.00	0.000	0.000	0.000
04/FEB/23	03:21	0.023	0.00	0.000	0.000	0.000
04/FEB/23	03:22	0.023	0.00	0.000	0.000	0.000
04/FEB/23	03:23	0.023	0.00	0.000	0.000	0.000
04/FEB/23	03:24	0.023	0.00	0.000	0.000	0.000
04/FEB/23	03:25	0.023	0.00	0.000	0.000	0.000
04/FEB/23	03:26	0.023	0.00	0.000	0.000	0.000
04/FEB/23	03:27	0.023	0.00	0.000	0.000	0.000
04/FEB/23	03:28	0.023	0.00	0.000	0.000	0.000
04/FEB/23	03:29	0.023	0.00	0.000	0.000	0.000
04/FEB/23	03:30	0.023	0.00	0.000	0.000	0.000
04/FEB/23	03:31	0.023	0.00	0.000	0.000	0.000
04/FEB/23	03:32	0.024	0.00	0.000	0.000	0.000
04/FEB/23	03:33	0.024	0.00	0.000	0.000	0.000
04/FEB/23	03:34	0.024	0.00	0.000	0.000	0.000
04/FEB/23	03:35	0.024	0.00	0.000	0.000	0.000
04/FEB/23	03:36	0.024	0.00	0.000	0.000	0.000
04/FEB/23	03:37	0.025	0.00	0.000	0.000	0.000
04/FEB/23	03:38	0.020	0.00	0.000	0.000	0.000
04/FEB/23	03:39	0.022	0.00	0.000	0.000	0.000
04/FEB/23	03:40	0.023	0.00	0.000	0.000	0.000
04/FEB/23	03:41	0.022	0.00	0.000	0.000	0.000
04/FEB/23	03:42	0.023	0.00	0.000	0.000	0.000
04/FEB/23	03:43	0.023	0.00	0.000	0.000	0.000
04/FEB/23	03:44	0.023	0.00	0.000	0.000	0.000
04/FEB/23	03:45	0.022	0.00	0.000	0.000	0.000
04/FEB/23	03:46	0.022	0.00	0.000	0.000	0.000
04/FEB/23	03:47	0.022	0.00	0.000	0.000	0.000
04/FEB/23	03:48	0.022	0.00	0.000	0.000	0.000
04/FEB/23	03:49	0.022	0.00	0.000	0.000	0.000
04/FEB/23	03:50	0.022	0.00	0.000	0.000	0.000
04/FEB/23	03:51	0.022	0.00	0.000	0.000	0.000
04/FEB/23	03:52	0.022	0.00	0.000	0.000	0.000
04/FEB/23	03:53	0.022	0.00	0.000	0.000	0.000
04/FEB/23	03:54	0.022	0.00	0.000	0.000	0.000
04/FEB/23	03:55	0.022	0.00	0.000	0.000	0.000
04/FEB/23	03:56	0.022	0.00	0.000	0.000	0.000
04/FEB/23	03:57	0.022	0.00	0.000	0.000	0.000
04/FEB/23	03:58	0.022	0.00	0.000	0.000	0.000
04/FEB/23	03:59	0.022	0.00	0.000	0.000	0.000
04/FEB/23	04:00	0.022	0.00	0.000	0.000	0.000
04/FEB/23	04:01	0.022	0.00	0.000	0.000	0.000
04/FEB/23	04:02	0.022	0.00	0.000	0.000	0.000
04/FEB/23	04:03	0.022	0.00	0.000	0.000	0.000
04/FEB/23	04:04	0.022	0.00	0.000	0.000	0.000
04/FEB/23	04:05	0.022	0.00	0.000	0.000	0.000
04/FEB/23	04:06	0.022	0.00	0.000	0.000	0.000
04/FEB/23	04:07	0.022	0.00	0.000	0.000	0.000
04/FEB/23	04:08	0.022	0.00	0.000	0.000	0.000
04/FEB/23	04:09	0.022	0.00	0.000	0.000	0.000
04/FEB/23	04:10	0.022	0.00	0.000	0.000	0.000
04/FEB/23	04:11	0.021	0.00	0.000	0.000	0.000
04/FEB/23	04:12	0.021	0.00	0.000	0.000	0.000
04/FEB/23	04:13	0.017	0.00	0.000	0.000	0.000
04/FEB/23	04:14	0.018	0.00	0.000	0.000	0.000
04/FEB/23	04:15	0.018	0.00	0.000	0.000	0.000
04/FEB/23	04:16	0.019	0.00	0.000	0.000	0.000
04/FEB/23	04:17	0.020	0.00	0.000	0.000	0.000
04/FEB/23	04:18	0.019	0.00	0.000	0.000	0.000
04/FEB/23	04:19	0.025	0.00	0.000	0.000	0.000
04/FEB/23	04:20	0.022	0.00	0.000	0.000	0.000
04/FEB/23	04:21	0.021	0.00	0.000	0.000	0.000
04/FEB/23	04:22	0.021	0.00	0.000	0.000	0.000
04/FEB/23	04:23	0.021	0.00	0.000	0.000	0.000
04/FEB/23	04:24	0.021	0.00	0.000	0.000	0.000
04/FEB/23	04:25	0.021	0.00	0.000	0.000	0.000
04/FEB/23	04:26	0.021	0.00	0.000	0.000	0.000
04/FEB/23	04:27	0.020	0.03	3.047	3.047	3.047
04/FEB/23	04:28	0.020	0.00	0.000	0.000	0.000
04/FEB/23	04:29	0.020	0.00	0.000	0.000	0.000
04/FEB/23	04:30	0.020	0.00	0.000	0.000	0.000
04/FEB/23	04:31	0.020	0.00	0.000	0.000	0.000
04/FEB/23	04:32	0.020	0.00	0.000	0.000	0.000
04/FEB/23	04:33	0.019	0.00	0.000	0.000	0.000
04/FEB/23	04:34	0.019	0.00	0.000	0.000	0.000
04/FEB/23	04:35	0.019	0.00	0.000	0.000	0.000
04/FEB/23	04:36	0.019	0.00	0.000	0.000	0.000
04/FEB/23	04:37	0.019	0.00	0.000	0.000	0.000
04/FEB/23	04:38	0.019	0.00	0.000	0.000	0.000
04/FEB/23	04:39	0.019	0.00	0.000	0.000	0.000
04/FEB/23	04:40	0.019	0.00	0.000	0.000	0.000
04/FEB/23	04:41	0.019	0.00	0.000	0.000	0.000
04/FEB/23	04:42	0.019	0.00	0.000	0.000	0.000
04/FEB/23	04:43	0.015	0.00	0.000	0.000	0.000
04/FEB/23	04:44	0.015	0.00	0.000	0.000	0.000
04/FEB/23	04:45	0.016	0.00	0.000	0.000	0.000
04/FEB/23	04:46	0.016	0.00	0.000	0.000	0.000
04/FEB/23	04:47	0.016	0.00	0.000	0.000	0.000
04/FEB/23	04:48	0.016	0.00	0.000	0.000	0.000
04/FEB/23	04:49	0.017	0.00	0.000	0.000	0.000
04/FEB/23	04:50	0.017	0.00	0.000	0.000	0.000
04/FEB/23	04:51	0.017	0.00	0.000	0.000	0.000
04/FEB/23	04:52	0.017	0.00	0.000	0.000	0.000
04/FEB/23	04:53	0.017	0.00	0.000	0.000	0.000
04/FEB/23	04:54	0.017	0.00	0.000	0.000	0.000
04/FEB/23	04:55	0.017	0.00	0.000	0.000	0.000
04/FEB/23	04:56	0.017	0.00	0.000	0.000	0.000
04/FEB/23	04:57	0.013	0.00	0.000	0.000	0.000
04/FEB/23	04:58	0.015	0.00	0.000	0.000	0.000
04/FEB/23	04:59	0.016	0.00	0.000	0.000	0.000
04/FEB/23	05:00	0.015	0.00	0.000	0.000	0.000
04/FEB/23	05:01	0.015	0.00	0.000	0.000	0.000
04/FEB/23	05:02	0.015	0.00	0.000	0.000	0.000
04/FEB/23	05:03	0.015	0.00	0.000	0.000	0.000
04/FEB/23	05:04	0.015	0.00	0.000	0.000	0.000
04/FEB/23	05:05	0.015	0.00	0.000	0.000	0.000
04/FEB/23	05:06	0.015	0.00	0.000	0.000	0.000
04/FEB/23	05:07	0.015	0.00	0.000	0.000	0.000
04/FEB/23	05:08	0.015	0.00	0.000	0.000	0.000
04/FEB/23	05:09	0.015	0.00	0.000	0.000	0.000
04/FEB/23	05:10	0.015	0.00	0.000	0.000	0.000
04/FEB/23	05:11	0.015	0.00	0.000	0.000	0.000
04/FEB/23	05:12	0.015	0.00	0.000	0.000	0.000
04/FEB/23	05:13	0.009	0.00	0.000	0.000	0.000
04/FEB/23	05:14	0.010	0.00	0.000	0.000	0.000
04/FEB/23	05:15	0.011	0.00	0.000	0.000	0.000
04/FEB/23	05:16	0.012	0.00	0.000	0.000	0.000
04/FEB/23	05:17	0.012	0.00	0.000	0.000	0.000
04/FEB/23	05:18	0.012	0.00	0.000	0.000	0.000
04/FEB/23	05:19	0.012	0.00	0.000	0.000	0.000
04/FEB/23	05:20	0.012	0.00	0.000	0.000	0.000
04/FEB/23	05:21	0.012	0.00	0.000	0.000	0.000
04/FEB/23	05:22	0.012	0.04	2.281	2.281	2.281
04/FEB/23	05:23	0.012	0.00	0.000	0.000	0.000
04/FEB/23	05:24	0.012	0.00	0.000	0.000	0.000
04/FEB/23	05:25	0.012	0.00	0.000	0.000	0.000
04/FEB/23	05:26	0.011	0.00	0.000	0.000	0.000
04/FEB/23	05:27	0.012	0.00	0.000	0.000	0.000
04/FEB/23	05:28	0.012	0.03	1.585	1.585	1.585
04/FEB/23	05:29	0.011	0.00	0.000	0.000	0.000
04/FEB/23	05:30	0.012	0.06	3.207	3.207	3.207
04/FEB/23	05:31	0.012	0.00	0.000	0.000	0.000
04/FEB/23	05:32	0.012	0.03	1.794	1.794	1.794
04/FEB/23	05:33	0.012	0.03	1.623	1.623	1.623
04/FEB/23	05:34	0.012	0.04	2.413	2.413	2.413
04/FEB/23	05:35	0.012	0.13	6.887	6.887	6.887
04/FEB/23	05:36	0.012	0.03	1.441	1.441	1.441
04/FEB/23	05:37	0.011	0.00	0.000	0.000	0.000
04/FEB/23	05:38	0.011	0.00	0.000	0.000	0.000
04/FEB/23	05:39	0.011	0.00	0.000	0.000	0.000
04/FEB/23	05:40	0.010	0.00	0.000	0.000	0.000
04/FEB/23	05:41	0.010	0.00	0.000	0.000	0.000
04/FEB/23	05:42	0.011	0.00	0.000	0.000	0.000
04/FEB/23	05:43	0.011	0.00	0.000	0.000	0.000
04/FEB/23	05:44	0.011	0.00	0.000	0.000	0.000
04/FEB/23	05:45	0.011	0.00	0.000	0.000	0.000
04/FEB/23	05:46	0.010	0.00	0.000	0.000	0.000
04/FEB/23	05:47	0.010	0.00	0.000	0.000	0.000
04/FEB/23	05:48	0.010	0.00	0.000	0.000	0.000
04/FEB/23	05:49	0.010	0.00	0.000	0.000	0.000
04/FEB/23	05:50	0.010	0.00	0.000	0.000	0.000
04/FEB/23	05:51	0.015	0.00	0.000	0.000	0.000
04/FEB/23	05:52	0.012	0.00	0.000	0.000	0.000
04/FEB/23	05:53	0.013	0.00	0.000	0.000	0.000
04/FEB/23	05:54	0.013	0.00	0.000	0.000	0.000
04/FEB/23	05:55	0.013	0.00	0.000	0.000	0.000
04/FEB/23	05:56	0.013	0.00	0.000	0.000	0.000
04/FEB/23	05:57	0.013	0.00	0.000	0.000	0.000
04/FEB/23	05:58	0.013	0.00	0.000	0.000	0.000
04/FEB/23	05:59	0.014	0.00	0.000	0.000	0.000
04/FEB/23	06:00	0.019	0.00	0.000	0.000	0.000
04/FEB/23	06:01	0.019	0.00	0.000	0.000	0.000
04/FEB/23	06:02	0.019	0.00	0.000	0.000	0.000
04/FEB/23	06:03	0.019	0.00	0.000	0.000	0.000
04/FEB/23	06:04	0.019	0.00	0.000	0.000	0.000
04/FEB/23	06:05	0.019	0.00	0.000	0.000	0.000
04/FEB/23	06:06	0.019	0.00	0.000	0.000	0.000
04/FEB/23	06:07	0.020	0.00	0.000	0.000	0.000
04/FEB/23	06:08	0.020	0.00	0.000	0.000	0.000
04/FEB/23	06:09	0.020	0.00	0.000	0.000	0.000
04/FEB/23	06:10	0.021	0.00	0.000	0.000	0.000
04/FEB/23	06:11	0.020	0.03	3.064	3.064	3.064
04/FEB/23	06:12	0.021	0.03	2.852	2.852	2.852
04/FEB/23	06:13	0.021	0.08	8.023	8.023	8.023
04/FEB/23	06:14	0.021	0.02	2.003	2.003	2.003
04/FEB/23	06:15	0.021	0.00	0.000	0.000	0.000
04/FEB/23	06:16	0.020	0.00	0.000	0.000	0.000
04/FEB/23	06:17	0.021	0.00	0.000	0.000	0.000
04/FEB/23	06:18	0.021	0.00	0.000	0.000	0.000
04/FEB/23	06:19	0.020	0.00	0.000	0.000	0.000
04/FEB/23	06:20	0.020	0.00	0.000	0.000	0.000
04/FEB/23	06:21	0.020	0.00	0.000	0.000	0.000
04/FEB/23	06:22	0.019	0.02	2.185	2.185	2.185
04/FEB/23	06:23	0.020	0.00	0.000	0.000	0.000
04/FEB/23	06:24	0.015	0.00	0.000	0.000	0.000
04/FEB/23	06:25	0.015	0.00	0.000	0.000	0.000
04/FEB/23	06:26	0.016	0.00	0.000	0.000	0.000
04/FEB/23	06:27	0.016	0.00	0.000	0.000	0.000
04/FEB/23	06:28	0.017	0.00	0.000	0.000	0.000
04/FEB/23	06:29	0.017	0.00	0.000	0.000	0.000
04/FEB/23	06:30	0.017	0.00	0.000	0.000	0.000
04/FEB/23	06:31	0.017	0.00	0.000	0.000	0.000
04/FEB/23	06:32	0.017	0.00	0.000	0.000	0.000
04/FEB/23	06:33	0.016	0.00	0.000	0.000	0.000
04/FEB/23	06:34	0.020	0.00	0.000	0.000	0.000
04/FEB/23	06:35	0.019	0.00	0.000	0.000	0.000
04/FEB/23	06:36	0.018	0.00	0.000	0.000	0.000
04/FEB/23	06:37	0.018	0.00	0.000	0.000	0.000
04/FEB/23	06:38	0.018	0.00	0.000	0.000	0.000
04/FEB/23	06:39	0.018	0.00	0.000	0.000	0.000
04/FEB/23	06:40	0.018	0.00	0.000	0.000	0.000
04/FEB/23	06:41	0.018	0.00	0.000	0.000	0.000
04/FEB/23	06:42	0.018	0.00	0.000	0.000	0.000
04/FEB/23	06:43	0.018	0.00	0.000	0.000	0.000
04/FEB/23	06:44	0.015	0.00	0.000	0.000	0.000
04/FEB/23	06:45	0.017	0.00	0.000	0.000	0.000
04/FEB/23	06:46	0.018	0.04	3.225	3.225	3.225
04/FEB/23	06:47	0.019	0.03	2.178	2.178	2.178
04/FEB/23	06:48	0.018	0.00	0.000	0.000	0.000
04/FEB/23	06:49	0.018	0.09	7.863	7.863	7.863
04/FEB/23	06:50	0.019	0.05	4.616	4.616	4.616
04/FEB/23	06:51	0.019	0.10	8.607	8.607	8.607
04/FEB/23	06:52	0.019	0.00	0.000	0.000	0.000
04/FEB/23	06:53	0.019	0.04	3.374	3.374	3.374
04/FEB/23	06:54	0.019	0.06	4.935	4.935	4.935
04/FEB/23	06:55	0.019	0.00	0.000	0.000	0.000
04/FEB/23	06:56	0.018	0.04	3.081	3.081	3.081
04/FEB/23	06:57	0.019	0.00	0.000	0.000	0.000
04/FEB/23	06:58	0.019	0.00	0.000	0.000	0.000
04/FEB/23	06:59	0.019	0.00	0.000	0.000	0.000
04/FEB/23	07:00	0.018	0.00	0.000	0.000	0.000
04/FEB/23	07:01	0.018	0.00	0.000	0.000	0.000
04/FEB/23	07:02	0.019	0.00	0.000	0.000	0.000
04/FEB/23	07:03	0.018	0.00	0.000	0.000	0.000
04/FEB/23	07:04	0.019	0.00	0.000	0.000	0.000
04/FEB/23	07:05	0.019	0.00	0.000	0.000	0.000
04/FEB/23	07:06	0.019	0.00	0.000	0.000	0.000
04/FEB/23	07:07	0.018	0.00	0.000	0.000	0.000
04/FEB/23	07:08	0.019	0.00	0.000	0.000	0.000
04/FEB/23	07:09	0.025	0.04	4.112	4.112	4.112
04/FEB/23	07:10	0.026	0.47	54.708	54.708	54.708
04/FEB/23	07:11	0.027	0.39	49.177	49.177	49.177
04/FEB/23	07:12	0.028	0.05	6.405	6.405	6.405
04/FEB/23	07:13	0.026	0.00	0.000	0.000	0.000
04/FEB/23	07:14	0.026	0.00	0.000	0.000	0.000
04/FEB/23	07:15	0.027	0.00	0.000	0.000	0.000
04/FEB/23	07:16	0.032	0.00	0.000	0.000	0.000
04/FEB/23	07:17	0.032	0.04	5.305	5.305	5.305
04/FEB/23	07:18	0.033	0.19	28.587	28.587	28.587
04/FEB/23	07:19	0.034	0.04	5.602	5.602	5.602
04/FEB/23	07:20	0.034	0.00	0.000	0.000	0.000
04/FEB/23	07:21	0.034	0.00	0.000	0.000	0.000
04/FEB/23	07:22	0.034	0.00	0.000	0.000	0.000
04/FEB/23	07:23	0.034	0.00	0.000	0.000	0.000
04/FEB/23	07:24	0.034	0.00	0.000	0.000	0.000
04/FEB/23	07:25	0.034	0.00	0.000	0.000	0.000
04/FEB/23	07:26	0.039	0.00	0.000	0.000	0.000
04/FEB/23	07:27	0.040	0.00	0.000	0.000	0.000
04/FEB/23	07:28	0.039	0.00	0.000	0.000	0.000
04/FEB/23	07:29	0.040	0.00	0.000	0.000	0.000
04/FEB/23	07:30	0.040	0.00	0.000	0.000	0.000
04/FEB/23	07:31	0.041	0.04	7.951	7.951	7.951
04/FEB/23	07:32	0.042	0.04	7.945	7.945	7.945
04/FEB/23	07:33	0.043	0.00	0.000	0.000	0.000
04/FEB/23	07:34	0.049	0.48	108.460	108.460	108.460
04/FEB/23	07:35	0.052	0.04	10.535	10.535	10.535
04/FEB/23	07:36	0.050	0.08	18.541	18.541	18.541
04/FEB/23	07:37	0.051	0.39	90.749	90.749	90.749
04/FEB/23	07:38	0.053	0.66	161.963	161.963	161.963
04/FEB/23	07:39	0.055	0.44	110.793	110.793	110.793
04/FEB/23	07:40	0.053	0.42	102.621	102.621	102.621
04/FEB/23	07:41	0.053	0.48	118.067	118.067	118.067
04/FEB/23	07:42	0.058	0.49	130.025	130.025	130.025
04/FEB/23	07:43	0.055	0.41	105.152	105.152	105.152
04/FEB/23	07:44	0.055	0.44	111.496	111.496	111.496
04/FEB/23	07:45	0.055	0.23	57.164	57.164	57.164
04/FEB/23	07:46	0.054	0.23	56.906	56.906	56.906
04/FEB/23	07:47	0.054	0.14	34.441	34.441	34.441
04/FEB/23	07:48	0.054	0.15	37.538	37.538	37.538
04/FEB/23	07:49	0.061	0.33	93.351	93.351	93.351
04/FEB/23	07:50	0.061	0.50	141.274	141.274	141.274
04/FEB/23	07:51	0.064	0.46	135.438	135.438	135.438
04/FEB/23	07:52	0.075	0.54	184.773	184.773	184.773
04/FEB/23	07:53	0.077	0.51	182.036	182.036	182.036
04/FEB/23	07:54	0.086	0.44	174.795	174.795	174.795
04/FEB/23	07:55	0.085	0.25	98.798	98.798	98.798
04/FEB/23	07:56	0.096	0.18	79.660	79.660	79.660
04/FEB/23	07:57	0.096	0.12	53.192	53.192	53.192
04/FEB/23	07:58	0.098	0.00	0.000	0.000	0.000
04/FEB/23	07:59	0.098	0.14	63.490	63.490	63.490
04/FEB/23	08:00	0.098	0.08	34.152	34.152	34.152
04/FEB/23	08:01	0.105	0.15	73.502	73.502	73.502
04/FEB/23	08:02	0.104	0.18	85.298	85.298	85.298
04/FEB/23	08:03	0.104	0.03	16.568	16.568	16.568
04/FEB/23	08:04	0.104	0.18	86.169	86.169	86.169
04/FEB/23	08:05	0.104	0.12	59.737	59.737	59.737
04/FEB/23	08:06	0.105	0.08	39.089	39.089	39.089
04/FEB/23	08:07	0.104	0.18	87.884	87.884	87.884
04/FEB/23	08:08	0.105	0.09	41.835	41.835	41.835
04/FEB/23	08:09	0.104	0.00	0.000	0.000	0.000
04/FEB/23	08:10	0.104	0.03	16.118	16.118	16.118
04/FEB/23	08:11	0.099	0.04	16.544	16.544	16.544
04/FEB/23	08:12	0.101	0.10	47.814	47.814	47.814
04/FEB/23	08:13	0.100	0.59	272.713	272.713	272.713
04/FEB/23	08:14	0.103	0.69	326.648	326.648	326.648
04/FEB/23	08:15	0.103	0.47	221.366	221.366	221.366
04/FEB/23	08:16	0.096	0.35	154.178	154.178	154.178
04/FEB/23	08:17	0.096	0.13	59.420	59.420	59.420
04/FEB/23	08:18	0.094	0.39	167.059	167.059	167.059
04/FEB/23	08:19	0.095	0.51	222.353	222.353	222.353
04/FEB/23	08:20	0.096	0.31	135.405	135.405	135.405
04/FEB/23	08:21	0.094	0.46	197.817	197.817	197.817
04/FEB/23	08:22	0.095	0.46	199.289	199.289	199.289
04/FEB/23	08:23	0.095	0.59	257.606	257.606	257.606
04/FEB/23	08:24	0.096	0.52	228.696	228.696	228.696
04/FEB/23	08:25	0.096	0.56	244.099	244.099	244.099
04/FEB/23	08:26	0.105	0.44	214.504	214.504	214.504
04/FEB/23	08:27	0.107	0.38	187.688	187.688	187.688
04/FEB/23	08:28	0.108	0.35	172.615	172.615	172.615
04/FEB/23	08:29	0.110	0.47	236.644	236.644	236.644
04/FEB/23	08:30	0.122	0.32	178.631	178.631	178.631
04/FEB/23	08:31	0.139	0.42	271.489	271.489	271.489
04/FEB/23	08:32	0.159	0.46	338.317	338.317	338.317
04/FEB/23	08:33	0.176	0.41	334.343	334.343	334.343
04/FEB/23	08:34	0.197	0.49	442.341	442.341	442.341
04/FEB/23	08:35	0.199	0.77	701.293	701.293	701.293
04/FEB/23	08:36	0.212	0.63	617.702	617.702	617.702
04/FEB/23	08:37	0.210	0.64	615.046	615.046	615.046
04/FEB/23	08:38	0.219	0.55	558.447	558.447	558.447
04/FEB/23	08:39	0.221	0.53	539.050	539.050	539.050
04/FEB/23	08:40	0.222	0.63	649.306	649.306	649.306
04/FEB/23	08:41	0.225	0.46	475.432	475.432	475.432
04/FEB/23	08:42	0.224	0.49	505.980	505.980	505.980
04/FEB/23	08:43	0.225	0.33	344.433	344.433	344.433
04/FEB/23	08:44	0.232	0.40	426.804	426.804	426.804
04/FEB/23	08:45	0.229	0.33	343.949	343.949	343.949
04/FEB/23	08:46	0.228	0.59	622.797	622.797	622.797
04/FEB/23	08:47	0.222	0.66	675.697	675.697	675.697
04/FEB/23	08:48	0.221	0.72	730.238	730.238	730.238
04/FEB/23	08:49	0.222	0.47	479.257	479.257	479.257
04/FEB/23	08:50	0.219	0.52	528.933	528.933	528.933
04/FEB/23	08:51	0.227	0.35	368.041	368.041	368.041
04/FEB/23	08:52	0.217	0.41	413.658	413.658	413.658
04/FEB/23	08:53	0.214	0.48	472.466	472.466	472.466
04/FEB/23	08:54	0.215	0.38	372.046	372.046	372.046
04/FEB/23	08:55	0.213	0.55	543.265	543.265	543.265
04/FEB/23	08:56	0.215	0.57	563.924	563.924	563.924
04/FEB/23	08:57	0.210	0.50	482.068	482.068	482.068
04/FEB/23	08:58	0.209	0.49	471.883	471.883	471.883
04/FEB/23	08:59	0.212	0.57	558.383	558.383	558.383
04/FEB/23	09:00	0.213	0.50	488.943	488.943	488.943
04/FEB/23	09:01	0.212	0.42	407.181	407.181	407.181
04/FEB/23	09:02	0.212	0.54	528.174	528.174	528.174
04/FEB/23	09:03	0.213	0.61	597.983	597.983	597.983
04/FEB/23	09:04	0.225	0.44	454.680	454.680	454.680
04/FEB/23	09:05	0.222	0.62	632.887	632.887	632.887
04/FEB/23	09:06	0.225	0.60	616.152	616.152	616.152
04/FEB/23	09:07	0.237	0.70	759.980	759.980	759.980
04/FEB/23	09:08	0.238	0.92	1002.890	1002.890	1002.890
04/FEB/23	09:09	0.258	0.50	592.944	592.944	592.944
04/FEB/23	09:10	0.268	0.73	894.897	894.897	894.897
04/FEB/23	09:11	0.284	0.47	610.375	610.375	610.375
04/FEB/23	09:12	0.295	0.63	852.883	852.883	852.883
04/FEB/23	09:13	0.316	0.73	1060.325	1060.325	1060.325
04/FEB/23	09:14	0.336	0.67	1029.889	1029.889	1029.889
04/FEB/23	09:15	0.351	0.54	864.133	864.133	864.133
04/FEB/23	09:16	0.368	0.66	1116.138	1116.138	1116.138
04/FEB/23	09:17	0.385	0.90	1591.214	1591.214	1591.214
04/FEB/23	09:18	0.387	0.88	1567.912	1567.912	1567.912
04/FEB/23	09:19	0.388	0.86	1535.462	1535.462	1535.462
04/FEB/23	09:20	0.403	0.76	1414.610	1414.610	1414.610
04/FEB/23	09:21	0.403	0.80	1486.017	1486.017	1486.017
04/FEB/23	09:22	0.406	0.99	1847.725	1847.725	1847.725
04/FEB/23	09:23	0.425	1.23	2403.665	2403.665	2403.665
04/FEB/23	09:24	0.430	0.80	1583.596	1583.596	1583.596
04/FEB/23	09:25	0.425	0.85	1657.096	1657.096	1657.096
04/FEB/23	09:26	0.427	1.01	1984.967	1984.967	1984.967
04/FEB/23	09:27	0.416	1.06	2022.806	2022.806	2022.806
04/FEB/23	09:28	0.440	0.93	1875.324	1875.324	1875.324
04/FEB/23	09:29	0.424	1.04	2021.948	2021.948	2021.948
04/FEB/23	09:30	0.427	0.87	1701.504	1701.504	1701.504
04/FEB/23	09:31	0.424	0.91	1768.600	1768.600	1768.600
04/FEB/23	09:32	0.427	0.93	1826.921	1826.921	1826.921
04/FEB/23	09:33	0.435	1.29	2592.611	2592.611	2592.611
04/FEB/23	09:34	0.429	0.98	1923.828	1923.828	1923.828
04/FEB/23	09:35	0.442	0.95	1923.340	1923.340	1923.340
04/FEB/23	09:36	0.438	0.98	1976.824	1976.824	1976.824
04/FEB/23	09:37	0.422	1.07	2071.825	2071.825	2071.825
04/FEB/23	09:38	0.436	0.96	1924.286	1924.286	1924.286
04/FEB/23	09:39	0.432	0.90	1782.065	1782.065	1782.065
04/FEB/23	09:40	0.430	0.75	1482.809	1482.809	1482.809
04/FEB/23	09:41	0.427	0.92	1807.090	1807.090	1807.090
04/FEB/23	09:42	0.417	0.88	1687.172	1687.172	1687.172
04/FEB/23	09:43	0.429	0.85	1672.420	1672.420	1672.420
04/FEB/23	09:44	0.427	0.88	1724.782	1724.782	1724.782
04/FEB/23	09:45	0.415	0.84	1600.911	1600.911	1600.911
04/FEB/23	09:46	0.413	0.83	1568.158	1568.158	1568.158
04/FEB/23	09:47	0.427	0.90	1776.385	1776.385	1776.385
04/FEB/23	09:48	0.399	0.83	1521.728	1521.728	1521.728
04/FEB/23	09:49	0.402	0.69	1277.819	1277.819	1277.819
04/FEB/23	09:50	0.426	1.04	2034.233	2034.233	2034.233
04/FEB/23	09:51	0.415	0.63	1194.825	1194.825	1194.825
04/FEB/23	09:52	0.425	0.87	1701.713	1701.713	1701.713
04/FEB/23	09:53	0.406	0.82	1522.425	1522.425	1522.425
04/FEB/23	09:54	0.404	0.86	1601.950	1601.950	1601.950
04/FEB/23	09:55	0.415	0.95	1817.535	1817.535	1817.535
04/FEB/23	09:56	0.403	0.78	1450.728	1450.728	1450.728
04/FEB/23	09:57	0.404	0.72	1345.880	1345.880	1345.880
04/FEB/23	09:58	0.404	1.02	1901.598	1901.598	1901.598
04/FEB/23	09:59	0.406	0.82	1521.430	1521.430	1521.430
04/FEB/23	10:00	0.410	0.74	1400.014	1400.014	1400.014
04/FEB/23	10:01	0.388	0.80	1419.138	1419.138	1419.138
04/FEB/23	10:02	0.392	0.63	1132.842	1132.842	1132.842
04/FEB/23	10:03	0.399	0.61	1129.083	1129.083	1129.083
04/FEB/23	10:04	0.399	0.65	1202.021	1202.021	1202.021
04/FEB/23	10:05	0.387	0.78	1394.227	1394.227	1394.227
04/FEB/23	10:06	0.392	0.69	1249.933	1249.933	1249.933
04/FEB/23	10:07	0.389	0.75	1346.340	1346.340	1346.340
04/FEB/23	10:08	0.388	0.64	1135.172	1135.172	1135.172
04/FEB/23	10:09	0.394	0.62	1126.877	1126.877	1126.877
04/FEB/23	10:10	0.391	0.61	1090.754	1090.754	1090.754
04/FEB/23	10:11	0.389	0.78	1396.891	1396.891	1396.891
04/FEB/23	10:12	0.382	0.71	1254.967	1254.967	1254.967
04/FEB/23	10:13	0.384	0.80	1411.946	1411.946	1411.946
04/FEB/23	10:14	0.383	0.75	1317.349	1317.349	1317.349
04/FEB/23	10:15	0.395	0.54	982.870	982.870	982.870
04/FEB/23	10:16	0.390	0.63	1137.573	1137.573	1137.573
04/FEB/23	10:17	0.382	0.63	1103.191	1103.191	1103.191
04/FEB/23	10:18	0.379	0.51	891.645	891.645	891.645
04/FEB/23	10:19	0.376	0.72	1242.429	1242.429	1242.429
04/FEB/23	10:20	0.362	0.58	969.615	969.615	969.615
04/FEB/23	10:21	0.385	0.57	1006.574	1006.574	1006.574
04/FEB/23	10:22	0.382	0.47	828.108	828.108	828.108
04/FEB/23	10:23	0.382	0.78	1371.571	1371.571	1371.571
04/FEB/23	10:24	0.372	0.61	1040.516	1040.516	1040.516
04/FEB/23	10:25	0.371	0.61	1041.325	1041.325	1041.325
04/FEB/23	10:26	0.370	0.42	715.771	715.771	715.771
04/FEB/23	10:27	0.368	0.64	1091.237	1091.237	1091.237
04/FEB/23	10:28	0.371	0.52	893.503	893.503	893.503
04/FEB/23	10:29	0.378	0.62	1070.345	1070.345	1070.345
04/FEB/23	10:30	0.376	0.64	1106.731	1106.731	1106.731
04/FEB/23	10:31	0.375	0.45	781.466	781.466	781.466
04/FEB/23	10:32	0.372	0.49	837.925	837.925	837.925
04/FEB/23	10:33	0.373	0.61	1054.430	1054.430	1054.430
04/FEB/23	10:34	0.374	0.57	971.715	971.715	971.715
04/FEB/23	10:35	0.382	0.53	925.927	925.927	925.927
04/FEB/23	10:36	0.371	0.51	868.046	868.046	868.046
04/FEB/23	10:37	0.372	0.66	1122.710	1122.710	1122.710
04/FEB/23	10:38	0.371	0.53	903.927	903.927	903.927
04/FEB/23	10:39	0.351	0.45	720.805	720.805	720.805
04/FEB/23	10:40	0.366	0.43	726.557	726.557	726.557
04/FEB/23	10:41	0.378	0.54	934.834	934.834	934.834
04/FEB/23	10:42	0.353	0.53	863.835	863.835	863.835
04/FEB/23	10:43	0.355	0.59	966.416	966.416	966.416
04/FEB/23	10:44	0.358	0.65	1067.840	1067.840	1067.840
04/FEB/23	10:45	0.359	0.72	1192.031	1192.031	1192.031
04/FEB/23	10:46	0.340	0.50	783.431	783.431	783.431
04/FEB/23	10:47	0.360	0.49	804.469	804.469	804.469
04/FEB/23	10:48	0.362	0.45	745.089	745.089	745.089
04/FEB/23	10:49	0.361	0.45	750.097	750.097	750.097
04/FEB/23	10:50	0.352	0.39	632.641	632.641	632.641
04/FEB/23	10:51	0.354	0.38	612.855	612.855	612.855
04/FEB/23	10:52	0.353	0.51	831.578	831.578	831.578
04/FEB/23	10:53	0.344	0.45	704.870	704.870	704.870
04/FEB/23	10:54	0.347	0.44	696.993	696.993	696.993
04/FEB/23	10:55	0.348	0.64	1025.755	1025.755	1025.755
04/FEB/23	10:56	0.349	0.54	869.414	869.414	869.414
04/FEB/23	10:57	0.348	0.66	1052.323	1052.323	1052.323
04/FEB/23	10:58	0.349	0.44	708.018	708.018	708.018
04/FEB/23	10:59	0.356	0.55	893.879	893.879	893.879
04/FEB/23	11:00	0.344	0.50	794.233	794.233	794.233
04/FEB/23	11:01	0.344	0.65	1023.293	1023.293	1023.293
04/FEB/23	11:02	0.347	0.54	865.251	865.251	865.251
04/FEB/23	11:03	0.345	0.40	641.776	641.776	641.776
04/FEB/23	11:04	0.344	0.32	509.018	509.018	509.018
04/FEB/23	11:05	0.344	0.42	664.869	664.869	664.869
04/FEB/23	11:06	0.344	0.44	690.995	690.995	690.995
04/FEB/23	11:07	0.339	0.63	982.834	982.834	982.834
04/FEB/23	11:08	0.337	0.49	754.686	754.686	754.686
04/FEB/23	11:09	0.337	0.42	647.316	647.316	647.316
04/FEB/23	11:10	0.336	0.43	661.119	661.119	661.119
04/FEB/23	11:11	0.336	0.39	604.441	604.441	604.441
04/FEB/23	11:12	0.341	0.54	852.258	852.258	852.258
04/FEB/23	11:13	0.339	0.44	681.820	681.820	681.820
04/FEB/23	11:14	0.341	0.43	678.673	678.673	678.673
04/FEB/23	11:15	0.339	0.39	600.677	600.677	600.677
04/FEB/23	11:16	0.344	0.46	733.291	733.291	733.291
04/FEB/23	11:17	0.343	0.62	972.177	972.177	972.177
04/FEB/23	11:18	0.335	0.40	608.313	608.313	608.313
04/FEB/23	11:19	0.347	0.31	500.975	500.975	500.975
04/FEB/23	11:20	0.338	0.39	607.233	607.233	607.233
04/FEB/23	11:21	0.339	0.40	620.416	620.416	620.416
04/FEB/23	11:22	0.329	0.49	744.208	744.208	744.208
04/FEB/23	11:23	0.329	0.35	521.667	521.667	521.667
04/FEB/23	11:24	0.330	0.51	779.889	779.889	779.889
04/FEB/23	11:25	0.330	0.36	548.044	548.044	548.044
04/FEB/23	11:26	0.329	0.67	1010.182	1010.182	1010.182
04/FEB/23	11:27	0.314	0.39	557.456	557.456	557.456
04/FEB/23	11:28	0.324	0.45	675.652	675.652	675.652
04/FEB/23	11:29	0.335	0.43	667.047	667.047	667.047
04/FEB/23	11:30	0.317	0.42	616.074	616.074	616.074
04/FEB/23	11:31	0.321	0.48	709.253	709.253	709.253
04/FEB/23	11:32	0.320	0.50	730.527	730.527	730.527
04/FEB/23	11:33	0.321	0.55	810.627	810.627	810.627
04/FEB/23	11:34	0.321	0.60	881.704	881.704	881.704
04/FEB/23	11:35	0.310	0.45	646.023	646.023	646.023
04/FEB/23	11:36	0.319	0.54	787.796	787.796	787.796
04/FEB/23	11:37	0.317	0.39	562.055	562.055	562.055
04/FEB/23	11:38	0.313	0.50	719.568	719.568	719.568
04/FEB/23	11:39	0.298	0.36	489.243	489.243	489.243
04/FEB/23	11:40	0.318	0.58	851.218	851.218	851.218
04/FEB/23	11:41	0.317	0.42	616.960	616.960	616.960
04/FEB/23	11:42	0.315	0.53	769.878	769.878	769.878
04/FEB/23	11:43	0.307	0.52	733.075	733.075	733.075
04/FEB/23	11:44	0.315	0.48	695.423	695.423	695.423
04/FEB/23	11:45	0.317	0.61	893.297	893.297	893.297
04/FEB/23	11:46	0.306	0.44	621.499	621.499	621.499
04/FEB/23	11:47	0.296	0.35	479.079	479.079	479.079
04/FEB/23	11:48	0.314	0.40	577.671	577.671	577.671
04/FEB/23	11:49	0.313	0.53	757.325	757.325	757.325
04/FEB/23	11:50	0.300	0.41	570.102	570.102	570.102
04/FEB/23	11:51	0.307	0.34	475.708	475.708	475.708
04/FEB/23	11:52	0.306	0.58	809.752	809.752	809.752
04/FEB/23	11:53	0.297	0.29	393.787	393.787	393.787
04/FEB/23	11:54	0.311	0.26	375.133	375.133	375.133
04/FEB/23	11:55	0.301	0.31	426.489	426.489	426.489
04/FEB/23	11:56	0.304	0.31	439.660	439.660	439.660
04/FEB/23	11:57	0.306	0.31	437.576	437.576	437.576
04/FEB/23	11:58	0.306	0.46	649.429	649.429	649.429
04/FEB/23	11:59	0.295	0.53	722.154	722.154	722.154
04/FEB/23	12:00	0.296	0.42	574.611	574.611	574.611
04/FEB/23	12:01	0.295	0.50	672.667	672.667	672.667
04/FEB/23	12:02	0.281	0.40	521.262	521.262	521.262
04/FEB/23	12:03	0.281	0.45	576.360	576.360	576.360
04/FEB/23	12:04	0.283	0.49	635.956	635.956	635.956
04/FEB/23	12:05	0.295	0.62	836.026	836.026	836.026
04/FEB/23	12:06	0.295	0.52	707.899	707.899	707.899
04/FEB/23	12:07	0.294	0.52	702.109	702.109	702.109
04/FEB/23	12:08	0.284	0.40	518.965	518.965	518.965
04/FEB/23	12:09	0.293	0.59	789.723	789.723	789.723
04/FEB/23	12:10	0.293	0.45	603.095	603.095	603.095
04/FEB/23	12:11	0.293	0.59	794.853	794.853	794.853
04/FEB/23	12:12	0.284	0.31	408.804	408.804	408.804
04/FEB/23	12:13	0.285	0.36	468.185	468.185	468.185
04/FEB/23	12:14	0.288	0.46	613.847	613.847	613.847
04/FEB/23	12:15	0.288	0.29	382.050	382.050	382.050
04/FEB/23	12:16	0.287	0.32	425.364	425.364	425.364
04/FEB/23	12:17	0.288	0.27	353.537	353.537	353.537
04/FEB/23	12:18	0.287	0.40	525.774	525.774	525.774
04/FEB/23	12:19	0.277	0.41	528.914	528.914	528.914
04/FEB/23	12:20	0.287	0.46	609.886	609.886	609.886
04/FEB/23	12:21	0.286	0.38	504.010	504.010	504.010
04/FEB/23	12:22	0.286	0.47	622.622	622.622	622.622
04/FEB/23	12:23	0.287	0.27	357.743	357.743	357.743
04/FEB/23	12:24	0.295	0.41	558.620	558.620	558.620
04/FEB/23	12:25	0.292	0.37	500.798	500.798	500.798
04/FEB/23	12:26	0.284	0.32	415.119	415.119	415.119
04/FEB/23	12:27	0.282	0.44	573.591	573.591	573.591
04/FEB/23	12:28	0.283	0.34	439.590	439.590	439.590
04/FEB/23	12:29	0.284	0.37	476.655	476.655	476.655
04/FEB/23	12:30	0.284	0.58	753.578	753.578	753.578
04/FEB/23	12:31	0.286	0.53	699.393	699.393	699.393
04/FEB/23	12:32	0.291	0.45	607.754	607.754	607.754
04/FEB/23	12:33	0.290	0.41	541.657	541.657	541.657
04/FEB/23	12:34	0.289	0.27	363.650	363.650	363.650
04/FEB/23	12:35	0.289	0.44	590.058	590.058	590.058
04/FEB/23	12:36	0.291	0.40	532.383	532.383	532.383
04/FEB/23	12:37	0.290	0.46	614.470	614.470	614.470
04/FEB/23	12:38	0.290	0.49	651.986	651.986	651.986
04/FEB/23	12:39	0.290	0.38	512.470	512.470	512.470
04/FEB/23	12:40	0.289	0.51	677.083	677.083	677.083
04/FEB/23	12:41	0.278	0.48	614.766	614.766	614.766
04/FEB/23	12:42	0.291	0.44	591.777	591.777	591.777
04/FEB/23	12:43	0.275	0.30	373.140	373.140	373.140
04/FEB/23	12:44	0.282	0.44	571.319	571.319	571.319
04/FEB/23	12:45	0.285	0.42	546.126	546.126	546.126
04/FEB/23	12:46	0.276	0.37	472.283	472.283	472.283
04/FEB/23	12:47	0.287	0.36	472.411	472.411	472.411
04/FEB/23	12:48	0.288	0.45	591.835	591.835	591.835
04/FEB/23	12:49	0.288	0.33	436.949	436.949	436.949
04/FEB/23	12:50	0.288	0.31	414.089	414.089	414.089
04/FEB/23	12:51	0.298	0.25	349.336	349.336	349.336
04/FEB/23	12:52	0.294	0.45	607.380	607.380	607.380
04/FEB/23	12:53	0.297	0.45	617.192	617.192	617.192
04/FEB/23	12:54	0.296	0.33	455.826	455.826	455.826
04/FEB/23	12:55	0.295	0.31	414.906	414.906	414.906
04/FEB/23	12:56	0.296	0.30	407.416	407.416	407.416
04/FEB/23	12:57	0.288	0.35	461.037	461.037	461.037
04/FEB/23	12:58	0.280	0.45	574.864	574.864	574.864
04/FEB/23	12:59	0.284	0.41	536.321	536.321	536.321
04/FEB/23	13:00	0.286	0.45	592.755	592.755	592.755
04/FEB/23	13:01	0.288	0.34	455.231	455.231	455.231
04/FEB/23	13:02	0.288	0.32	421.876	421.876	421.876
04/FEB/23	13:03	0.288	0.35	468.912	468.912	468.912
04/FEB/23	13:04	0.289	0.37	492.228	492.228	492.228
04/FEB/23	13:05	0.294	0.34	458.596	458.596	458.596
04/FEB/23	13:06	0.292	0.59	789.428	789.428	789.428
04/FEB/23	13:07	0.296	0.35	474.169	474.169	474.169
04/FEB/23	13:08	0.294	0.53	720.970	720.970	720.970
04/FEB/23	13:09	0.287	0.33	438.741	438.741	438.741
04/FEB/23	13:10	0.294	0.37	500.213	500.213	500.213
04/FEB/23	13:11	0.304	0.49	689.126	689.126	689.126
04/FEB/23	13:12	0.291	0.47	632.743	632.743	632.743
04/FEB/23	13:13	0.289	0.62	830.805	830.805	830.805
04/FEB/23	13:14	0.293	0.85	1139.562	1139.562	1139.562
04/FEB/23	13:15	0.294	0.49	661.270	661.270	661.270
04/FEB/23	13:16	0.290	0.47	633.244	633.244	633.244
04/FEB/23	13:17	0.289	0.34	454.989	454.989	454.989
04/FEB/23	13:18	0.295	0.44	593.456	593.456	593.456
04/FEB/23	13:19	0.293	0.32	434.518	434.518	434.518
04/FEB/23	13:20	0.292	0.34	462.061	462.061	462.061
04/FEB/23	13:21	0.293	0.43	575.019	575.019	575.019
04/FEB/23	13:22	0.300	0.53	736.351	736.351	736.351
04/FEB/23	13:23	0.300	0.59	817.139	817.139	817.139
04/FEB/23	13:24	0.299	0.44	606.717	606.717	606.717
04/FEB/23	13:25	0.298	0.34	461.363	461.363	461.363
04/FEB/23	13:26	0.297	0.48	649.103	649.103	649.103
04/FEB/23	13:27	0.289	0.60	800.854	800.854	800.854
04/FEB/23	13:28	0.290	0.46	617.549	617.549	617.549
04/FEB/23	13:29	0.288	0.35	464.630	464.630	464.630
04/FEB/23	13:30	0.289	0.36	476.909	476.909	476.909
04/FEB/23	13:31	0.304	0.34	473.650	473.650	473.650
04/FEB/23	13:32	0.292	0.40	542.549	542.549	542.549
04/FEB/23	13:33	0.292	0.34	459.409	459.409	459.409
04/FEB/23	13:34	0.300	0.38	525.614	525.614	525.614
04/FEB/23	13:35	0.300	0.29	400.770	400.770	400.770
04/FEB/23	13:36	0.300	0.32	445.561	445.561	445.561
04/FEB/23	13:37	0.291	0.42	567.033	567.033	567.033
04/FEB/23	13:38	0.292	0.45	601.961	601.961	601.961
04/FEB/23	13:39	0.283	0.54	708.166	708.166	708.166
04/FEB/23	13:40	0.297	0.41	559.529	559.529	559.529
04/FEB/23	13:41	0.293	0.31	424.355	424.355	424.355
04/FEB/23	13:42	0.301	0.48	670.820	670.820	670.820
04/FEB/23	13:43	0.291	0.48	641.977	641.977	641.977
04/FEB/23	13:44	0.299	0.33	452.733	452.733	452.733
04/FEB/23	13:45	0.295	0.33	452.925	452.925	452.925
04/FEB/23	13:46	0.304	0.52	720.935	720.935	720.935
04/FEB/23	13:47	0.288	0.36	481.916	481.916	481.916
04/FEB/23	13:48	0.287	0.26	345.182	345.182	345.182
04/FEB/23	13:49	0.287	0.54	714.018	714.018	714.018
04/FEB/23	13:50	0.288	0.52	688.001	688.001	688.001
04/FEB/23	13:51	0.287	0.32	425.730	425.730	425.730
04/FEB/23	13:52	0.292	0.40	534.148	534.148	534.148
04/FEB/23	13:53	0.283	0.67	866.639	866.639	866.639
04/FEB/23	13:54	0.288	0.79	1045.980	1045.980	1045.980
04/FEB/23	13:55	0.288	0.47	624.406	624.406	624.406
04/FEB/23	13:56	0.284	0.34	449.264	449.264	449.264
04/FEB/23	13:57	0.290	0.65	860.186	860.186	860.186
04/FEB/23	13:58	0.284	0.64	836.469	836.469	836.469
04/FEB/23	13:59	0.280	0.58	750.050	750.050	750.050
04/FEB/23	14:00	0.290	0.29	382.364	382.364	382.364
04/FEB/23	14:01	0.286	0.28	370.665	370.665	370.665
04/FEB/23	14:02	0.284	0.40	526.817	526.817	526.817
04/FEB/23	14:03	0.284	0.44	580.239	580.239	580.239
04/FEB/23	14:04	0.285	0.36	473.055	473.055	473.055
04/FEB/23	14:05	0.284	0.56	735.169	735.169	735.169
04/FEB/23	14:06	0.276	0.36	451.022	451.022	451.022
04/FEB/23	14:07	0.274	0.43	544.771	544.771	544.771
04/FEB/23	14:08	0.275	0.47	589.383	589.383	589.383
04/FEB/23	14:09	0.286	0.42	551.504	551.504	551.504
04/FEB/23	14:10	0.286	0.53	690.694	690.694	690.694
04/FEB/23	14:11	0.287	0.50	661.278	661.278	661.278
04/FEB/23	14:12	0.285	0.31	405.469	405.469	405.469
04/FEB/23	14:13	0.278	0.61	774.444	774.444	774.444
04/FEB/23	14:14	0.278	0.44	563.577	563.577	563.577
04/FEB/23	14:15	0.276	0.40	505.786	505.786	505.786
04/FEB/23	14:16	0.274	0.46	585.776	585.776	585.776
04/FEB/23	14:17	0.274	0.33	416.000	416.000	416.000
04/FEB/23	14:18	0.273	0.39	488.625	488.625	488.625
04/FEB/23	14:19	0.274	0.63	799.749	799.749	799.749
04/FEB/23	14:20	0.261	0.48	580.147	580.147	580.147
04/FEB/23	14:21	0.269	0.54	671.977	671.977	671.977
04/FEB/23	14:22	0.271	0.39	487.425	487.425	487.425
04/FEB/23	14:23	0.259	0.48	571.981	571.981	571.981
04/FEB/23	14:24	0.269	0.34	419.381	419.381	419.381
04/FEB/23	14:25	0.270	0.37	463.430	463.430	463.430
04/FEB/23	14:26	0.270	0.40	502.441	502.441	502.441
04/FEB/23	14:27	0.270	0.51	631.683	631.683	631.683
04/FEB/23	14:28	0.277	0.43	544.494	544.494	544.494
04/FEB/23	14:29	0.262	0.42	509.950	509.950	509.950
04/FEB/23	14:30	0.262	0.40	484.062	484.062	484.062
04/FEB/23	14:31	0.276	0.23	289.210	289.210	289.210
04/FEB/23	14:32	0.274	0.40	504.631	504.631	504.631
04/FEB/23	14:33	0.267	0.50	618.848	618.848	618.848
04/FEB/23	14:34	0.269	0.42	519.896	519.896	519.896
04/FEB/23	14:35	0.269	0.27	335.370	335.370	335.370
04/FEB/23	14:36	0.267	0.37	461.103	461.103	461.103
04/FEB/23	14:37	0.268	0.31	384.254	384.254	384.254
04/FEB/23	14:38	0.269	0.38	465.276	465.276	465.276
04/FEB/23	14:39	0.269	0.36	448.447	448.447	448.447
04/FEB/23	14:40	0.264	0.56	685.989	685.989	685.989
04/FEB/23	14:41	0.257	0.54	632.904	632.904	632.904
04/FEB/23	14:42	0.259	0.47	562.398	562.398	562.398
04/FEB/23	14:43	0.260	0.29	344.987	344.987	344.987
04/FEB/23	14:44	0.257	0.63	742.972	742.972	742.972
04/FEB/23	14:45	0.253	0.57	667.095	667.095	667.095
04/FEB/23	14:46	0.250	0.51	588.123	588.123	588.123
04/FEB/23	14:47	0.267	0.33	406.343	406.343	406.343
04/FEB/23	14:48	0.265	0.27	328.258	328.258	328.258
04/FEB/23	14:49	0.262	0.57	686.204	686.204	686.204
04/FEB/23	14:50	0.253	0.51	594.790	594.790	594.790
04/FEB/23	14:51	0.253	0.30	346.964	346.964	346.964
04/FEB/23	14:52	0.251	0.30	349.052	349.052	349.052
04/FEB/23	14:53	0.251	0.24	275.375	275.375	275.375
04/FEB/23	14:54	0.262	0.48	575.578	575.578	575.578
04/FEB/23	14:55	0.263	0.39	474.159	474.159	474.159
04/FEB/23	14:56	0.262	0.53	644.011	644.011	644.011
04/FEB/23	14:57	0.261	0.34	408.730	408.730	408.730
04/FEB/23	14:58	0.254	0.43	507.945	507.945	507.945
04/FEB/23	14:59	0.254	0.37	435.997	435.997	435.997
04/FEB/23	15:00	0.251	0.40	461.121	461.121	461.121
04/FEB/23	15:01	0.251	0.43	494.951	494.951	494.951
04/FEB/23	15:02	0.251	0.50	573.116	573.116	573.116
04/FEB/23	15:03	0.246	0.44	500.727	500.727	500.727
04/FEB/23	15:04	0.244	0.30	335.111	335.111	335.111
04/FEB/23	15:05	0.245	0.30	339.415	339.415	339.415
04/FEB/23	15:06	0.244	0.33	372.841	372.841	372.841
04/FEB/23	15:07	0.235	0.41	440.625	440.625	440.625
04/FEB/23	15:08	0.239	0.39	431.589	431.589	431.589
04/FEB/23	15:09	0.237	0.33	363.926	363.926	363.926
04/FEB/23	15:10	0.237	0.31	339.467	339.467	339.467
04/FEB/23	15:11	0.237	0.42	458.859	458.859	458.859
04/FEB/23	15:12	0.226	0.55	569.043	569.043	569.043
04/FEB/23	15:13	0.228	0.27	287.192	287.192	287.192
04/FEB/23	15:14	0.236	0.23	249.128	249.128	249.128
04/FEB/23	15:15	0.234	0.38	404.298	404.298	404.298
04/FEB/23	15:16	0.236	0.23	249.657	249.657	249.657
04/FEB/23	15:17	0.234	0.27	289.000	289.000	289.000
04/FEB/23	15:18	0.235	0.43	465.014	465.014	465.014
04/FEB/23	15:19	0.236	0.26	279.750	279.750	279.750
04/FEB/23	15:20	0.236	0.37	398.649	398.649	398.649
04/FEB/23	15:21	0.227	0.30	315.259	315.259	315.259
04/FEB/23	15:22	0.230	0.35	371.532	371.532	371.532
04/FEB/23	15:23	0.241	0.48	531.017	531.017	531.017
04/FEB/23	15:24	0.233	0.57	611.433	611.433	611.433
04/FEB/23	15:25	0.234	0.33	351.708	351.708	351.708
04/FEB/23	15:26	0.235	0.26	283.343	283.343	283.343
04/FEB/23	15:27	0.235	0.35	372.960	372.960	372.960
04/FEB/23	15:28	0.235	0.25	269.559	269.559	269.559
04/FEB/23	15:29	0.228	0.39	409.332	409.332	409.332
04/FEB/23	15:30	0.226	0.45	464.401	464.401	464.401
04/FEB/23	15:31	0.227	0.23	242.212	242.212	242.212
04/FEB/23	15:32	0.226	0.30	316.073	316.073	316.073
04/FEB/23	15:33	0.227	0.36	374.664	374.664	374.664
04/FEB/23	15:34	0.227	0.50	517.438	517.438	517.438
04/FEB/23	15:35	0.228	0.26	277.390	277.390	277.390
04/FEB/23	15:36	0.226	0.35	366.673	366.673	366.673
04/FEB/23	15:37	0.220	0.46	464.689	464.689	464.689
04/FEB/23	15:38	0.224	0.22	225.504	225.504	225.504
04/FEB/23	15:39	0.221	0.41	413.708	413.708	413.708
04/FEB/23	15:40	0.222	0.27	277.239	277.239	277.239
04/FEB/23	15:41	0.221	0.22	224.771	224.771	224.771
04/FEB/23	15:42	0.221	0.73	739.585	739.585	739.585
04/FEB/23	15:43	0.225	0.67	693.436	693.436	693.436
04/FEB/23	15:44	0.205	0.40	373.009	373.009	373.009
04/FEB/23	15:45	0.224	0.35	358.716	358.716	358.716
04/FEB/23	15:46	0.221	0.32	328.807	328.807	328.807
04/FEB/23	15:47	0.220	0.20	198.259	198.259	198.259
04/FEB/23	15:48	0.219	0.26	259.289	259.289	259.289
04/FEB/23	15:49	0.213	0.24	232.661	232.661	232.661
04/FEB/23	15:50	0.216	0.38	377.104	377.104	377.104
04/FEB/23	15:51	0.215	0.35	341.472	341.472	341.472
04/FEB/23	15:52	0.215	0.29	287.374	287.374	287.374
04/FEB/23	15:53	0.214	0.27	271.090	271.090	271.090
04/FEB/23	15:54	0.221	0.41	417.155	417.155	417.155
04/FEB/23	15:55	0.209	0.25	243.938	243.938	243.938
04/FEB/23	15:56	0.210	0.36	348.119	348.119	348.119
04/FEB/23	15:57	0.211	0.39	373.274	373.274	373.274
04/FEB/23	15:58	0.211	0.46	451.167	451.167	451.167
04/FEB/23	15:59	0.212	0.21	205.297	205.297	205.297
04/FEB/23	16:00	0.210	0.40	383.953	383.953	383.953
04/FEB/23	16:01	0.211	0.32	311.457	311.457	311.457
04/FEB/23	16:02	0.209	0.29	278.049	278.049	278.049
04/FEB/23	16:03	0.209	0.26	245.959	245.959	245.959
04/FEB/23	16:04	0.215	0.19	188.456	188.456	188.456
04/FEB/23	16:05	0.206	0.24	231.077	231.077	231.077
04/FEB/23	16:06	0.205	0.26	249.037	249.037	249.037
04/FEB/23	16:07	0.203	0.42	389.924	389.924	389.924
04/FEB/23	16:08	0.203	0.47	443.523	443.523	443.523
04/FEB/23	16:09	0.211	0.27	258.578	258.578	258.578
04/FEB/23	16:10	0.205	0.23	213.487	213.487	213.487
04/FEB/23	16:11	0.205	0.40	374.230	374.230	374.230
04/FEB/23	16:12	0.204	0.26	246.527	246.527	246.527
04/FEB/23	16:13	0.198	0.19	175.364	175.364	175.364
04/FEB/23	16:14	0.200	0.27	246.823	246.823	246.823
04/FEB/23	16:15	0.200	0.19	174.146	174.146	174.146
04/FEB/23	16:16	0.199	0.37	340.370	340.370	340.370
04/FEB/23	16:17	0.193	0.21	183.076	183.076	183.076
04/FEB/23	16:18	0.193	0.30	270.560	270.560	270.560
04/FEB/23	16:19	0.195	0.21	189.656	189.656	189.656
04/FEB/23	16:20	0.196	0.26	237.692	237.692	237.692
04/FEB/23	16:21	0.196	0.12	109.741	109.741	109.741
04/FEB/23	16:22	0.196	0.33	294.111	294.111	294.111
04/FEB/23	16:23	0.185	0.19	161.189	161.189	161.189
04/FEB/23	16:24	0.196	0.17	149.293	149.293	149.293
04/FEB/23	16:25	0.197	0.34	303.891	303.891	303.891
04/FEB/23	16:26	0.197	0.29	263.008	263.008	263.008
04/FEB/23	16:27	0.195	0.20	183.640	183.640	183.640
04/FEB/23	16:28	0.194	0.38	342.947	342.947	342.947
04/FEB/23	16:29	0.187	0.43	373.020	373.020	373.020
04/FEB/23	16:30	0.189	0.20	174.801	174.801	174.801
04/FEB/23	16:31	0.189	0.32	281.159	281.159	281.159
04/FEB/23	16:32	0.181	0.22	185.072	185.072	185.072
04/FEB/23	16:33	0.190	0.28	248.009	248.009	248.009
04/FEB/23	16:34	0.189	0.23	200.216	200.216	200.216
04/FEB/23	16:35	0.179	0.34	276.516	276.516	276.516
04/FEB/23	16:36	0.180	0.27	226.109	226.109	226.109
04/FEB/23	16:37	0.181	0.37	311.383	311.383	311.383
04/FEB/23	16:38	0.182	0.26	221.340	221.340	221.340
04/FEB/23	16:39	0.181	0.29	243.001	243.001	243.001
04/FEB/23	16:40	0.181	0.31	257.456	257.456	257.456
04/FEB/23	16:41	0.181	0.37	307.382	307.382	307.382
04/FEB/23	16:42	0.182	0.28	233.487	233.487	233.487
04/FEB/23	16:43	0.188	0.34	294.979	294.979	294.979
04/FEB/23	16:44	0.185	0.27	232.438	232.438	232.438
04/FEB/23	16:45	0.183	0.37	309.000	309.000	309.000
04/FEB/23	16:46	0.183	0.30	255.425	255.425	255.425
04/FEB/23	16:47	0.175	0.25	204.596	204.596	204.596
04/FEB/23	16:48	0.175	0.23	185.618	185.618	185.618
04/FEB/23	16:49	0.175	0.16	125.963	125.963	125.963
04/FEB/23	16:50	0.177	0.41	333.042	333.042	333.042
04/FEB/23	16:51	0.171	0.25	196.114	196.114	196.114
04/FEB/23	16:52	0.185	0.31	263.271	263.271	263.271
04/FEB/23	16:53	0.171	0.30	235.525	235.525	235.525
04/FEB/23	16:54	0.181	0.21	173.005	173.005	173.005
04/FEB/23	16:55	0.178	0.15	124.009	124.009	124.009
04/FEB/23	16:56	0.177	0.21	173.380	173.380	173.380
04/FEB/23	16:57	0.177	0.41	337.093	337.093	337.093
04/FEB/23	16:58	0.173	0.15	117.799	117.799	117.799
04/FEB/23	16:59	0.173	0.23	180.322	180.322	180.322
04/FEB/23	17:00	0.174	0.22	172.511	172.511	172.511
04/FEB/23	17:01	0.173	0.12	97.023	97.023	97.023
04/FEB/23	17:02	0.173	0.21	163.041	163.041	163.041
04/FEB/23	17:03	0.173	0.25	198.795	198.795	198.795
04/FEB/23	17:04	0.167	0.18	141.125	141.125	141.125
04/FEB/23	17:05	0.167	0.20	152.282	152.282	152.282
04/FEB/23	17:06	0.168	0.21	166.191	166.191	166.191
04/FEB/23	17:07	0.168	0.32	248.069	248.069	248.069
04/FEB/23	17:08	0.169	0.20	154.765	154.765	154.765
04/FEB/23	17:09	0.168	0.25	193.110	193.110	193.110
04/FEB/23	17:10	0.169	0.28	219.262	219.262	219.262
04/FEB/23	17:11	0.163	0.14	105.377	105.377	105.377
04/FEB/23	17:12	0.163	0.17	127.754	127.754	127.754
04/FEB/23	17:13	0.166	0.22	171.606	171.606	171.606
04/FEB/23	17:14	0.166	0.12	93.738	93.738	93.738
04/FEB/23	17:15	0.165	0.24	185.381	185.381	185.381
04/FEB/23	17:16	0.166	0.23	176.877	176.877	176.877
04/FEB/23	17:17	0.165	0.25	187.526	187.526	187.526
04/FEB/23	17:18	0.159	0.19	137.886	137.886	137.886
04/FEB/23	17:19	0.162	0.29	217.983	217.983	217.983
04/FEB/23	17:20	0.162	0.27	202.628	202.628	202.628
04/FEB/23	17:21	0.162	0.26	197.228	197.228	197.228
04/FEB/23	17:22	0.162	0.29	217.385	217.385	217.385
04/FEB/23	17:23	0.161	0.14	107.424	107.424	107.424
04/FEB/23	17:24	0.161	0.24	174.010	174.010	174.010
04/FEB/23	17:25	0.156	0.27	193.286	193.286	193.286
04/FEB/23	17:26	0.159	0.39	283.814	283.814	283.814
04/FEB/23	17:27	0.160	0.27	200.912	200.912	200.912
04/FEB/23	17:28	0.159	0.24	173.475	173.475	173.475
04/FEB/23	17:29	0.159	0.22	159.500	159.500	159.500
04/FEB/23	17:30	0.158	0.20	145.090	145.090	145.090
04/FEB/23	17:31	0.158	0.28	202.864	202.864	202.864
04/FEB/23	17:32	0.158	0.20	146.377	146.377	146.377
04/FEB/23	17:33	0.151	0.25	173.284	173.284	173.284
04/FEB/23	17:34	0.155	0.15	103.176	103.176	103.176
04/FEB/23	17:35	0.154	0.14	101.064	101.064	101.064
04/FEB/23	17:36	0.154	0.24	170.190	170.190	170.190
04/FEB/23	17:37	0.149	0.24	164.221	164.221	164.221
04/FEB/23	17:38	0.152	0.22	153.335	153.335	153.335
04/FEB/23	17:39	0.151	0.23	161.333	161.333	161.333
04/FEB/23	17:40	0.150	0.21	147.214	147.214	147.214
04/FEB/23	17:41	0.150	0.21	146.117	146.117	146.117
04/FEB/23	17:42	0.150	0.23	157.573	157.573	157.573
04/FEB/23	17:43	0.150	0.19	127.505	127.505	127.505
04/FEB/23	17:44	0.149	0.27	182.455	182.455	182.455
04/FEB/23	17:45	0.150	0.29	197.559	197.559	197.559
04/FEB/23	17:46	0.150	0.31	212.534	212.534	212.534
04/FEB/23	17:47	0.141	0.23	146.935	146.935	146.935
04/FEB/23	17:48	0.150	0.24	168.448	168.448	168.448
04/FEB/23	17:49	0.142	0.19	125.755	125.755	125.755
04/FEB/23	17:50	0.143	0.22	144.789	144.789	144.789
04/FEB/23	17:51	0.144	0.28	183.450	183.450	183.450
04/FEB/23	17:52	0.145	0.35	236.181	236.181	236.181
04/FEB/23	17:53	0.140	0.19	123.645	123.645	123.645
04/FEB/23	17:54	0.141	0.29	186.160	186.160	186.160
04/FEB/23	17:55	0.143	0.27	175.522	175.522	175.522
04/FEB/23	17:56	0.143	0.38	251.830	251.830	251.830
04/FEB/23	17:57	0.143	0.18	117.812	117.812	117.812
04/FEB/23	17:58	0.141	0.21	136.130	136.130	136.130
04/FEB/23	17:59	0.141	0.23	147.187	147.187	147.187
04/FEB/23	18:00	0.141	0.33	216.162	216.162	216.162
04/FEB/23	18:01	0.137	0.35	218.241	218.241	218.241
04/FEB/23	18:02	0.137	0.18	111.696	111.696	111.696
04/FEB/23	18:03	0.138	0.22	141.903	141.903	141.903
04/FEB/23	18:04	0.139	0.16	104.631	104.631	104.631
04/FEB/23	18:05	0.139	0.31	197.377	197.377	197.377
04/FEB/23	18:06	0.140	0.17	110.276	110.276	110.276
04/FEB/23	18:07	0.139	0.30	193.486	193.486	193.486
04/FEB/23	18:08	0.140	0.30	192.345	192.345	192.345
04/FEB/23	18:09	0.140	0.20	126.702	126.702	126.702
04/FEB/23	18:10	0.139	0.38	242.627	242.627	242.627
04/FEB/23	18:11	0.134	0.33	204.227	204.227	204.227
04/FEB/23	18:12	0.137	0.24	151.224	151.224	151.224
04/FEB/23	18:13	0.135	0.27	170.128	170.128	170.128
04/FEB/23	18:14	0.134	0.21	132.824	132.824	132.824
04/FEB/23	18:15	0.134	0.27	167.677	167.677	167.677
04/FEB/23	18:16	0.134	0.33	206.092	206.092	206.092
04/FEB/23	18:17	0.134	0.43	266.603	266.603	266.603
04/FEB/23	18:18	0.134	0.35	214.522	214.522	214.522
04/FEB/23	18:19	0.133	0.21	127.973	127.973	127.973
04/FEB/23	18:20	0.133	0.41	247.477	247.477	247.477
04/FEB/23	18:21	0.134	0.41	254.677	254.677	254.677
04/FEB/23	18:22	0.130	0.22	130.833	130.833	130.833
04/FEB/23	18:23	0.129	0.29	172.292	172.292	172.292
04/FEB/23	18:24	0.130	0.32	193.140	193.140	193.140
04/FEB/23	18:25	0.129	0.25	150.138	150.138	150.138
04/FEB/23	18:26	0.129	0.23	138.352	138.352	138.352
04/FEB/23	18:27	0.129	0.33	196.957	196.957	196.957
04/FEB/23	18:28	0.130	0.32	191.123	191.123	191.123
04/FEB/23	18:29	0.129	0.32	188.206	188.206	188.206
04/FEB/23	18:30	0.125	0.35	203.812	203.812	203.812
04/FEB/23	18:31	0.124	0.28	160.228	160.228	160.228
04/FEB/23	18:32	0.124	0.40	226.529	226.529	226.529
04/FEB/23	18:33	0.126	0.46	263.675	263.675	263.675
04/FEB/23	18:34	0.125	0.45	257.395	257.395	257.395
04/FEB/23	18:35	0.125	0.32	182.755	182.755	182.755
[truncated: 6,721 more rows]
