# Supplementary material for: A Low-Cost Radar-Based IoT Sensor for Noncontact Measurements of Water Surface Velocity and Depth
Source: Sensors (Basel). 2023 Jul 11;23(14):6314. doi: 10.3390/s23146314 (PMC10385264; doi:10.3390/s23146314)
Supplement: Supplementary file 1 [file sensors-23-06314-s001.zip › supmat/results/field/data/HACH_MID/mid03.csv]

Insight For Windows: Version: 5.10.6
Date	Time	Level	Vel. 1	Flow 1	Flow 2	Flow 3
		(m)	(m/s)	(lps)	(lps)	(lps)
10/FEB/23	16:38	0.000	0.00	0.000	0.000	0.000
10/FEB/23	16:39	0.000	0.00	0.000	0.000	0.000
10/FEB/23	16:40	0.000	0.00	0.000	0.000	0.000
10/FEB/23	16:41	0.000	0.00	0.000	0.000	0.000
10/FEB/23	16:42	0.000	0.00	0.000	0.000	0.000
10/FEB/23	16:43	0.000	0.00	0.000	0.000	0.000
10/FEB/23	16:44	0.000	0.00	0.000	0.000	0.000
10/FEB/23	16:45	0.000	0.00	0.000	0.000	0.000
10/FEB/23	16:46	0.000	0.00	0.000	0.000	0.000
10/FEB/23	16:47	0.000	0.00	0.000	0.000	0.000
10/FEB/23	16:48	0.000	0.00	0.000	0.000	0.000
10/FEB/23	16:49	0.000	0.00	0.000	0.000	0.000
10/FEB/23	16:50	0.000	0.00	0.000	0.000	0.000
10/FEB/23	16:51	0.000	0.00	0.000	0.000	0.000
10/FEB/23	16:52	0.000	0.00	0.000	0.000	0.000
10/FEB/23	16:53	0.000	0.00	0.000	0.000	0.000
10/FEB/23	16:54	0.000	0.00	0.000	0.000	0.000
10/FEB/23	16:55	0.000	0.00	0.000	0.000	0.000
10/FEB/23	16:56	0.000	0.00	0.000	0.000	0.000
10/FEB/23	16:57	0.000	0.00	0.000	0.000	0.000
10/FEB/23	16:58	0.000	0.00	0.000	0.000	0.000
10/FEB/23	16:59	0.000	0.00	0.000	0.000	0.000
10/FEB/23	17:00	0.000	0.00	0.000	0.000	0.000
10/FEB/23	17:01	0.000	0.00	0.000	0.000	0.000
10/FEB/23	17:02	0.000	0.00	0.000	0.000	0.000
10/FEB/23	17:03	0.000	0.00	0.000	0.000	0.000
10/FEB/23	17:04	0.000	0.00	0.000	0.000	0.000
10/FEB/23	17:05	0.000	0.00	0.000	0.000	0.000
10/FEB/23	17:06	0.000	0.00	0.000	0.000	0.000
10/FEB/23	17:07	0.000	0.00	0.000	0.000	0.000
10/FEB/23	17:08	0.000	0.00	0.000	0.000	0.000
10/FEB/23	17:09	0.000	0.00	0.000	0.000	0.000
10/FEB/23	17:10	0.000	0.00	0.000	0.000	0.000
10/FEB/23	17:11	0.000	0.00	0.000	0.000	0.000
10/FEB/23	17:12	0.000	0.00	0.000	0.000	0.000
10/FEB/23	17:13	0.000	0.00	0.000	0.000	0.000
10/FEB/23	17:14	0.000	0.00	0.000	0.000	0.000
10/FEB/23	17:15	0.000	0.00	0.000	0.000	0.000
10/FEB/23	17:16	0.000	0.00	0.000	0.000	0.000
10/FEB/23	17:17	0.000	0.00	0.000	0.000	0.000
10/FEB/23	17:18	0.000	0.00	0.000	0.000	0.000
10/FEB/23	17:19	0.000	0.00	0.000	0.000	0.000
10/FEB/23	17:20	0.000	0.00	0.000	0.000	0.000
10/FEB/23	17:21	0.000	0.00	0.000	0.000	0.000
10/FEB/23	17:22	0.000	0.00	0.000	0.000	0.000
10/FEB/23	17:23	0.000	0.00	0.000	0.000	0.000
10/FEB/23	17:24	0.000	0.00	0.000	0.000	0.000
10/FEB/23	17:25	0.000	0.00	0.000	0.000	0.000
10/FEB/23	17:26	0.000	0.00	0.000	0.000	0.000
10/FEB/23	17:27	0.000	0.00	0.000	0.000	0.000
10/FEB/23	17:28	0.000	0.00	0.000	0.000	0.000
10/FEB/23	17:29	0.000	0.00	0.000	0.000	0.000
10/FEB/23	17:30	0.000	0.00	0.000	0.000	0.000
10/FEB/23	17:31	0.000	0.00	0.000	0.000	0.000
10/FEB/23	17:32	0.000	0.00	0.000	0.000	0.000
10/FEB/23	17:33	0.000	0.00	0.000	0.000	0.000
10/FEB/23	17:34	0.000	0.00	0.000	0.000	0.000
10/FEB/23	17:35	0.000	0.00	0.000	0.000	0.000
10/FEB/23	17:36	0.000	0.19	0.000	0.000	0.000
10/FEB/23	17:37	0.000	0.00	0.000	0.000	0.000
10/FEB/23	17:38	0.000	0.19	0.000	0.000	0.000
10/FEB/23	17:39	0.000	0.00	0.000	0.000	0.000
10/FEB/23	17:40	0.000	0.00	0.000	0.000	0.000
10/FEB/23	17:41	0.000	0.00	0.000	0.000	0.000
10/FEB/23	17:42	0.000	0.00	0.000	0.000	0.000
10/FEB/23	17:43	0.000	0.00	0.000	0.000	0.000
10/FEB/23	17:44	0.000	0.00	0.000	0.000	0.000
10/FEB/23	17:45	0.000	0.00	0.000	0.000	0.000
10/FEB/23	17:46	0.000	0.00	0.000	0.000	0.000
10/FEB/23	17:47	0.000	0.00	0.000	0.000	0.000
10/FEB/23	17:48	0.000	0.00	0.000	0.000	0.000
10/FEB/23	17:49	0.000	0.00	0.000	0.000	0.000
10/FEB/23	17:50	0.000	0.00	0.000	0.000	0.000
10/FEB/23	17:51	0.000	0.00	0.000	0.000	0.000
10/FEB/23	17:52	0.000	0.00	0.000	0.000	0.000
10/FEB/23	17:53	0.000	0.00	0.000	0.000	0.000
10/FEB/23	17:54	0.000	0.00	0.000	0.000	0.000
10/FEB/23	17:55	0.000	0.00	0.000	0.000	0.000
10/FEB/23	17:56	0.000	0.00	0.000	0.000	0.000
10/FEB/23	17:57	0.000	0.00	0.000	0.000	0.000
10/FEB/23	17:58	0.000	0.00	0.000	0.000	0.000
10/FEB/23	17:59	0.000	0.00	0.000	0.000	0.000
10/FEB/23	18:00	0.000	0.00	0.000	0.000	0.000
10/FEB/23	18:01	0.000	0.00	0.000	0.000	0.000
10/FEB/23	18:02	0.000	0.00	0.000	0.000	0.000
10/FEB/23	18:03	0.000	0.00	0.000	0.000	0.000
10/FEB/23	18:04	0.000	0.00	0.000	0.000	0.000
10/FEB/23	18:05	0.000	0.00	0.000	0.000	0.000
10/FEB/23	18:06	0.000	0.00	0.000	0.000	0.000
10/FEB/23	18:07	0.000	0.00	0.000	0.000	0.000
10/FEB/23	18:08	0.000	0.00	0.000	0.000	0.000
10/FEB/23	18:09	0.000	0.00	0.000	0.000	0.000
10/FEB/23	18:10	0.000	0.00	0.000	0.000	0.000
10/FEB/23	18:11	0.000	0.00	0.000	0.000	0.000
10/FEB/23	18:12	0.000	0.00	0.000	0.000	0.000
10/FEB/23	18:13	0.000	0.00	0.000	0.000	0.000
10/FEB/23	18:14	0.000	0.00	0.000	0.000	0.000
10/FEB/23	18:15	0.000	0.00	0.000	0.000	0.000
10/FEB/23	18:16	0.000	0.00	0.000	0.000	0.000
10/FEB/23	18:17	0.000	0.00	0.000	0.000	0.000
10/FEB/23	18:18	0.000	0.00	0.000	0.000	0.000
10/FEB/23	18:19	0.000	0.00	0.000	0.000	0.000
10/FEB/23	18:20	0.000	0.00	0.000	0.000	0.000
10/FEB/23	18:21	0.000	0.00	0.000	0.000	0.000
10/FEB/23	18:22	0.000	0.00	0.000	0.000	0.000
10/FEB/23	18:23	0.000	0.00	0.000	0.000	0.000
10/FEB/23	18:24	0.000	0.00	0.000	0.000	0.000
10/FEB/23	18:25	0.000	0.00	0.000	0.000	0.000
10/FEB/23	18:26	0.000	0.00	0.000	0.000	0.000
10/FEB/23	18:27	0.000	0.00	0.000	0.000	0.000
10/FEB/23	18:28	0.000	0.00	0.000	0.000	0.000
10/FEB/23	18:29	0.000	0.00	0.000	0.000	0.000
10/FEB/23	18:30	0.000	0.00	0.000	0.000	0.000
10/FEB/23	18:31	0.000	0.00	0.000	0.000	0.000
10/FEB/23	18:32	0.000	0.00	0.000	0.000	0.000
10/FEB/23	18:33	0.000	0.00	0.000	0.000	0.000
10/FEB/23	18:34	0.000	0.00	0.000	0.000	0.000
10/FEB/23	18:35	0.000	0.00	0.000	0.000	0.000
10/FEB/23	18:36	0.000	0.00	0.000	0.000	0.000
10/FEB/23	18:37	0.000	0.00	0.000	0.000	0.000
10/FEB/23	18:38	0.000	0.00	0.000	0.000	0.000
10/FEB/23	18:39	0.000	0.00	0.000	0.000	0.000
10/FEB/23	18:40	0.000	0.00	0.000	0.000	0.000
10/FEB/23	18:41	0.000	0.00	0.000	0.000	0.000
10/FEB/23	18:42	0.000	0.00	0.000	0.000	0.000
10/FEB/23	18:43	0.000	0.00	0.000	0.000	0.000
10/FEB/23	18:44	0.000	0.00	0.000	0.000	0.000
10/FEB/23	18:45	0.000	0.00	0.000	0.000	0.000
10/FEB/23	18:46	0.000	0.00	0.000	0.000	0.000
10/FEB/23	18:47	0.000	0.00	0.000	0.000	0.000
10/FEB/23	18:48	0.000	0.00	0.000	0.000	0.000
10/FEB/23	18:49	0.000	0.00	0.000	0.000	0.000
10/FEB/23	18:50	0.000	0.00	0.000	0.000	0.000
10/FEB/23	18:51	0.000	0.00	0.000	0.000	0.000
10/FEB/23	18:52	0.000	0.00	0.000	0.000	0.000
10/FEB/23	18:53	0.000	0.00	0.000	0.000	0.000
10/FEB/23	18:54	0.000	0.00	0.000	0.000	0.000
10/FEB/23	18:55	0.000	0.00	0.000	0.000	0.000
10/FEB/23	18:56	0.000	0.00	0.000	0.000	0.000
10/FEB/23	18:57	0.000	0.00	0.000	0.000	0.000
10/FEB/23	18:58	0.000	0.00	0.000	0.000	0.000
10/FEB/23	18:59	0.000	0.00	0.000	0.000	0.000
10/FEB/23	19:00	0.000	0.00	0.000	0.000	0.000
10/FEB/23	19:01	0.000	0.00	0.000	0.000	0.000
10/FEB/23	19:02	0.000	0.00	0.000	0.000	0.000
10/FEB/23	19:03	0.000	0.00	0.000	0.000	0.000
10/FEB/23	19:04	0.000	0.00	0.000	0.000	0.000
10/FEB/23	19:05	0.000	0.00	0.000	0.000	0.000
10/FEB/23	19:06	0.000	0.00	0.000	0.000	0.000
10/FEB/23	19:07	0.000	0.00	0.000	0.000	0.000
10/FEB/23	19:08	0.000	0.00	0.000	0.000	0.000
10/FEB/23	19:09	0.000	0.00	0.000	0.000	0.000
10/FEB/23	19:10	0.000	0.00	0.000	0.000	0.000
10/FEB/23	19:11	0.000	0.00	0.000	0.000	0.000
10/FEB/23	19:12	0.000	0.19	0.000	0.000	0.000
10/FEB/23	19:13	0.000	0.19	0.000	0.000	0.000
10/FEB/23	19:14	0.000	0.00	0.000	0.000	0.000
10/FEB/23	19:15	0.000	0.00	0.000	0.000	0.000
10/FEB/23	19:16	0.000	0.00	0.000	0.000	0.000
10/FEB/23	19:17	0.000	0.00	0.000	0.000	0.000
10/FEB/23	19:18	0.000	0.00	0.000	0.000	0.000
10/FEB/23	19:19	0.000	0.19	0.000	0.000	0.000
10/FEB/23	19:20	0.000	0.00	0.000	0.000	0.000
10/FEB/23	19:21	0.000	0.00	0.000	0.000	0.000
10/FEB/23	19:22	0.000	0.00	0.000	0.000	0.000
10/FEB/23	19:23	0.000	0.00	0.000	0.000	0.000
10/FEB/23	19:24	0.000	0.00	0.000	0.000	0.000
10/FEB/23	19:25	0.000	0.00	0.000	0.000	0.000
10/FEB/23	19:26	0.000	0.00	0.000	0.000	0.000
10/FEB/23	19:27	0.000	0.00	0.000	0.000	0.000
10/FEB/23	19:28	0.000	0.00	0.000	0.000	0.000
10/FEB/23	19:29	0.000	0.00	0.000	0.000	0.000
10/FEB/23	19:30	0.000	0.00	0.000	0.000	0.000
10/FEB/23	19:31	0.000	0.00	0.000	0.000	0.000
10/FEB/23	19:32	0.000	0.00	0.000	0.000	0.000
10/FEB/23	19:33	0.000	0.00	0.000	0.000	0.000
10/FEB/23	19:34	0.000	0.00	0.000	0.000	0.000
10/FEB/23	19:35	0.000	0.00	0.000	0.000	0.000
10/FEB/23	19:36	0.000	0.19	0.000	0.000	0.000
10/FEB/23	19:37	0.000	0.00	0.000	0.000	0.000
10/FEB/23	19:38	0.000	0.00	0.000	0.000	0.000
10/FEB/23	19:39	0.000	0.00	0.000	0.000	0.000
10/FEB/23	19:40	0.000	0.00	0.000	0.000	0.000
10/FEB/23	19:41	0.000	0.00	0.000	0.000	0.000
10/FEB/23	19:42	0.000	0.00	0.000	0.000	0.000
10/FEB/23	19:43	0.000	0.00	0.000	0.000	0.000
10/FEB/23	19:44	0.000	0.00	0.000	0.000	0.000
10/FEB/23	19:45	0.000	0.00	0.000	0.000	0.000
10/FEB/23	19:46	0.000	0.00	0.000	0.000	0.000
10/FEB/23	19:47	0.000	0.00	0.000	0.000	0.000
10/FEB/23	19:48	0.000	0.00	0.000	0.000	0.000
10/FEB/23	19:49	0.000	0.00	0.000	0.000	0.000
10/FEB/23	19:50	0.000	0.00	0.000	0.000	0.000
10/FEB/23	19:51	0.000	0.00	0.000	0.000	0.000
10/FEB/23	19:52	0.000	0.00	0.000	0.000	0.000
10/FEB/23	19:53	0.000	0.00	0.000	0.000	0.000
10/FEB/23	19:54	0.000	0.00	0.000	0.000	0.000
10/FEB/23	19:55	0.000	0.00	0.000	0.000	0.000
10/FEB/23	19:56	0.000	0.00	0.000	0.000	0.000
10/FEB/23	19:57	0.000	0.00	0.000	0.000	0.000
10/FEB/23	19:58	0.000	0.00	0.000	0.000	0.000
10/FEB/23	19:59	0.000	0.00	0.000	0.000	0.000
10/FEB/23	20:00	0.000	0.00	0.000	0.000	0.000
10/FEB/23	20:01	0.000	0.00	0.000	0.000	0.000
10/FEB/23	20:02	0.000	0.00	0.000	0.000	0.000
10/FEB/23	20:03	0.000	0.00	0.000	0.000	0.000
10/FEB/23	20:04	0.000	0.00	0.000	0.000	0.000
10/FEB/23	20:05	0.000	0.00	0.000	0.000	0.000
10/FEB/23	20:06	0.000	0.00	0.000	0.000	0.000
10/FEB/23	20:07	0.000	0.00	0.000	0.000	0.000
10/FEB/23	20:08	0.000	0.00	0.000	0.000	0.000
10/FEB/23	20:09	0.000	0.00	0.000	0.000	0.000
10/FEB/23	20:10	0.000	0.00	0.000	0.000	0.000
10/FEB/23	20:11	0.000	0.00	0.000	0.000	0.000
10/FEB/23	20:12	0.000	0.00	0.000	0.000	0.000
10/FEB/23	20:13	0.000	0.00	0.000	0.000	0.000
10/FEB/23	20:14	0.000	0.00	0.000	0.000	0.000
10/FEB/23	20:15	0.000	0.00	0.000	0.000	0.000
10/FEB/23	20:16	0.000	0.00	0.000	0.000	0.000
10/FEB/23	20:17	0.000	0.00	0.000	0.000	0.000
10/FEB/23	20:18	0.000	0.00	0.000	0.000	0.000
10/FEB/23	20:19	0.000	0.00	0.000	0.000	0.000
10/FEB/23	20:20	0.000	0.00	0.000	0.000	0.000
10/FEB/23	20:21	0.000	0.00	0.000	0.000	0.000
10/FEB/23	20:22	0.000	0.00	0.000	0.000	0.000
10/FEB/23	20:23	0.000	0.00	0.000	0.000	0.000
10/FEB/23	20:24	0.000	0.00	0.000	0.000	0.000
10/FEB/23	20:25	0.000	0.00	0.000	0.000	0.000
10/FEB/23	20:26	0.000	0.00	0.000	0.000	0.000
10/FEB/23	20:27	0.000	0.00	0.000	0.000	0.000
10/FEB/23	20:28	0.000	0.00	0.000	0.000	0.000
10/FEB/23	20:29	0.000	0.00	0.000	0.000	0.000
10/FEB/23	20:30	0.000	0.00	0.000	0.000	0.000
10/FEB/23	20:31	0.000	0.00	0.000	0.000	0.000
10/FEB/23	20:32	0.000	0.00	0.000	0.000	0.000
10/FEB/23	20:33	0.000	0.00	0.000	0.000	0.000
10/FEB/23	20:34	0.000	0.00	0.000	0.000	0.000
10/FEB/23	20:35	0.000	0.00	0.000	0.000	0.000
10/FEB/23	20:36	0.000	0.00	0.000	0.000	0.000
10/FEB/23	20:37	0.000	0.00	0.000	0.000	0.000
10/FEB/23	20:38	0.000	0.00	0.000	0.000	0.000
10/FEB/23	20:39	0.000	0.00	0.000	0.000	0.000
10/FEB/23	20:40	0.000	0.00	0.000	0.000	0.000
10/FEB/23	20:41	0.000	0.00	0.000	0.000	0.000
10/FEB/23	20:42	0.000	0.00	0.000	0.000	0.000
10/FEB/23	20:43	0.000	0.00	0.000	0.000	0.000
10/FEB/23	20:44	0.000	0.00	0.000	0.000	0.000
10/FEB/23	20:45	0.000	0.00	0.000	0.000	0.000
10/FEB/23	20:46	0.000	0.00	0.000	0.000	0.000
10/FEB/23	20:47	0.000	0.00	0.000	0.000	0.000
10/FEB/23	20:48	0.000	0.00	0.000	0.000	0.000
10/FEB/23	20:49	0.000	0.00	0.000	0.000	0.000
10/FEB/23	20:50	0.000	0.00	0.000	0.000	0.000
10/FEB/23	20:51	0.000	0.00	0.000	0.000	0.000
10/FEB/23	20:52	0.000	0.00	0.000	0.000	0.000
10/FEB/23	20:53	0.000	0.00	0.000	0.000	0.000
10/FEB/23	20:54	0.000	0.00	0.000	0.000	0.000
10/FEB/23	20:55	0.000	0.00	0.000	0.000	0.000
10/FEB/23	20:56	0.000	0.00	0.000	0.000	0.000
10/FEB/23	20:57	0.000	0.00	0.000	0.000	0.000
10/FEB/23	20:58	0.000	0.00	0.000	0.000	0.000
10/FEB/23	20:59	0.000	0.00	0.000	0.000	0.000
10/FEB/23	21:00	0.000	0.00	0.000	0.000	0.000
10/FEB/23	21:01	0.000	0.00	0.000	0.000	0.000
10/FEB/23	21:02	0.000	0.00	0.000	0.000	0.000
10/FEB/23	21:03	0.000	0.00	0.000	0.000	0.000
10/FEB/23	21:04	0.000	0.00	0.000	0.000	0.000
10/FEB/23	21:05	0.000	0.00	0.000	0.000	0.000
10/FEB/23	21:06	0.000	0.00	0.000	0.000	0.000
10/FEB/23	21:07	0.000	0.00	0.000	0.000	0.000
10/FEB/23	21:08	0.000	0.00	0.000	0.000	0.000
10/FEB/23	21:09	0.000	0.00	0.000	0.000	0.000
10/FEB/23	21:10	0.000	0.00	0.000	0.000	0.000
10/FEB/23	21:11	0.000	0.00	0.000	0.000	0.000
10/FEB/23	21:12	0.000	0.00	0.000	0.000	0.000
10/FEB/23	21:13	0.000	0.00	0.000	0.000	0.000
10/FEB/23	21:14	0.000	0.00	0.000	0.000	0.000
10/FEB/23	21:15	0.000	0.00	0.000	0.000	0.000
10/FEB/23	21:16	0.000	0.00	0.000	0.000	0.000
10/FEB/23	21:17	0.000	0.00	0.000	0.000	0.000
10/FEB/23	21:18	0.000	0.00	0.000	0.000	0.000
10/FEB/23	21:19	0.000	0.00	0.000	0.000	0.000
10/FEB/23	21:20	0.000	0.00	0.000	0.000	0.000
10/FEB/23	21:21	0.000	0.00	0.000	0.000	0.000
10/FEB/23	21:22	0.000	0.00	0.000	0.000	0.000
10/FEB/23	21:23	0.000	0.00	0.000	0.000	0.000
10/FEB/23	21:24	0.000	0.00	0.000	0.000	0.000
10/FEB/23	21:25	0.000	0.00	0.000	0.000	0.000
10/FEB/23	21:26	0.000	0.00	0.000	0.000	0.000
10/FEB/23	21:27	0.000	0.00	0.000	0.000	0.000
10/FEB/23	21:28	0.000	0.00	0.000	0.000	0.000
10/FEB/23	21:29	0.000	0.00	0.000	0.000	0.000
10/FEB/23	21:30	0.000	0.00	0.000	0.000	0.000
10/FEB/23	21:31	0.000	0.00	0.000	0.000	0.000
10/FEB/23	21:32	0.000	0.00	0.000	0.000	0.000
10/FEB/23	21:33	0.000	0.00	0.000	0.000	0.000
10/FEB/23	21:34	0.000	0.00	0.000	0.000	0.000
10/FEB/23	21:35	0.000	0.00	0.000	0.000	0.000
10/FEB/23	21:36	0.000	0.00	0.000	0.000	0.000
10/FEB/23	21:37	0.000	0.00	0.000	0.000	0.000
10/FEB/23	21:38	0.000	0.00	0.000	0.000	0.000
10/FEB/23	21:39	0.000	0.00	0.000	0.000	0.000
10/FEB/23	21:40	0.000	0.00	0.000	0.000	0.000
10/FEB/23	21:41	0.000	0.00	0.000	0.000	0.000
10/FEB/23	21:42	0.000	0.00	0.000	0.000	0.000
10/FEB/23	21:43	0.000	0.00	0.000	0.000	0.000
10/FEB/23	21:44	0.000	0.00	0.000	0.000	0.000
10/FEB/23	21:45	0.000	0.00	0.000	0.000	0.000
10/FEB/23	21:46	0.000	0.00	0.000	0.000	0.000
10/FEB/23	21:47	0.000	0.00	0.000	0.000	0.000
10/FEB/23	21:48	0.000	0.00	0.000	0.000	0.000
10/FEB/23	21:49	0.000	0.00	0.000	0.000	0.000
10/FEB/23	21:50	0.000	0.00	0.000	0.000	0.000
10/FEB/23	21:51	0.000	0.00	0.000	0.000	0.000
10/FEB/23	21:52	0.000	0.00	0.000	0.000	0.000
10/FEB/23	21:53	0.000	0.00	0.000	0.000	0.000
10/FEB/23	21:54	0.000	0.00	0.000	0.000	0.000
10/FEB/23	21:55	0.000	0.00	0.000	0.000	0.000
10/FEB/23	21:56	0.000	0.00	0.000	0.000	0.000
10/FEB/23	21:57	0.000	0.00	0.000	0.000	0.000
10/FEB/23	21:58	0.000	0.00	0.000	0.000	0.000
10/FEB/23	21:59	0.000	0.00	0.000	0.000	0.000
10/FEB/23	22:00	0.000	0.00	0.000	0.000	0.000
10/FEB/23	22:01	0.000	0.00	0.000	0.000	0.000
10/FEB/23	22:02	0.000	0.00	0.000	0.000	0.000
10/FEB/23	22:03	0.000	0.00	0.000	0.000	0.000
10/FEB/23	22:04	0.000	0.00	0.000	0.000	0.000
10/FEB/23	22:05	0.000	0.00	0.000	0.000	0.000
10/FEB/23	22:06	0.000	0.00	0.000	0.000	0.000
10/FEB/23	22:07	0.000	0.00	0.000	0.000	0.000
10/FEB/23	22:08	0.000	0.00	0.000	0.000	0.000
10/FEB/23	22:09	0.000	0.00	0.000	0.000	0.000
10/FEB/23	22:10	0.000	0.00	0.000	0.000	0.000
10/FEB/23	22:11	0.000	0.00	0.000	0.000	0.000
10/FEB/23	22:12	0.000	0.00	0.000	0.000	0.000
10/FEB/23	22:13	0.000	0.00	0.000	0.000	0.000
10/FEB/23	22:14	0.000	0.00	0.000	0.000	0.000
10/FEB/23	22:15	0.000	0.00	0.000	0.000	0.000
10/FEB/23	22:16	0.000	0.00	0.000	0.000	0.000
10/FEB/23	22:17	0.000	0.00	0.000	0.000	0.000
10/FEB/23	22:18	0.000	0.00	0.000	0.000	0.000
10/FEB/23	22:19	0.000	0.00	0.000	0.000	0.000
10/FEB/23	22:20	0.000	0.00	0.000	0.000	0.000
10/FEB/23	22:21	0.000	0.00	0.000	0.000	0.000
10/FEB/23	22:22	0.000	0.00	0.000	0.000	0.000
10/FEB/23	22:23	0.000	0.00	0.000	0.000	0.000
10/FEB/23	22:24	0.000	0.00	0.000	0.000	0.000
10/FEB/23	22:25	0.000	0.00	0.000	0.000	0.000
10/FEB/23	22:26	0.000	0.00	0.000	0.000	0.000
10/FEB/23	22:27	0.000	0.00	0.000	0.000	0.000
10/FEB/23	22:28	0.000	0.00	0.000	0.000	0.000
10/FEB/23	22:29	0.000	0.00	0.000	0.000	0.000
10/FEB/23	22:30	0.000	0.00	0.000	0.000	0.000
10/FEB/23	22:31	0.000	0.00	0.000	0.000	0.000
10/FEB/23	22:32	0.000	0.00	0.000	0.000	0.000
10/FEB/23	22:33	0.000	0.00	0.000	0.000	0.000
10/FEB/23	22:34	0.000	0.00	0.000	0.000	0.000
10/FEB/23	22:35	0.000	0.00	0.000	0.000	0.000
10/FEB/23	22:36	0.000	0.00	0.000	0.000	0.000
10/FEB/23	22:37	0.000	0.00	0.000	0.000	0.000
10/FEB/23	22:38	0.000	0.00	0.000	0.000	0.000
10/FEB/23	22:39	0.000	0.00	0.000	0.000	0.000
10/FEB/23	22:40	0.000	0.00	0.000	0.000	0.000
10/FEB/23	22:41	0.000	0.00	0.000	0.000	0.000
10/FEB/23	22:42	0.000	0.00	0.000	0.000	0.000
10/FEB/23	22:43	0.000	0.00	0.000	0.000	0.000
10/FEB/23	22:44	0.000	0.00	0.000	0.000	0.000
10/FEB/23	22:45	0.000	0.00	0.000	0.000	0.000
10/FEB/23	22:46	0.000	0.00	0.000	0.000	0.000
10/FEB/23	22:47	0.000	0.00	0.000	0.000	0.000
10/FEB/23	22:48	0.000	0.00	0.000	0.000	0.000
10/FEB/23	22:49	0.000	0.00	0.000	0.000	0.000
10/FEB/23	22:50	0.000	0.00	0.000	0.000	0.000
10/FEB/23	22:51	0.000	0.00	0.000	0.000	0.000
10/FEB/23	22:52	0.000	0.00	0.000	0.000	0.000
10/FEB/23	22:53	0.000	0.00	0.000	0.000	0.000
10/FEB/23	22:54	0.000	0.00	0.000	0.000	0.000
10/FEB/23	22:55	0.000	0.00	0.000	0.000	0.000
10/FEB/23	22:56	0.000	0.00	0.000	0.000	0.000
10/FEB/23	22:57	0.000	0.00	0.000	0.000	0.000
10/FEB/23	22:58	0.000	0.00	0.000	0.000	0.000
10/FEB/23	22:59	0.000	0.00	0.000	0.000	0.000
10/FEB/23	23:00	0.000	0.00	0.000	0.000	0.000
10/FEB/23	23:01	0.000	0.00	0.000	0.000	0.000
10/FEB/23	23:02	0.000	0.00	0.000	0.000	0.000
10/FEB/23	23:03	0.000	0.00	0.000	0.000	0.000
10/FEB/23	23:04	0.000	0.00	0.000	0.000	0.000
10/FEB/23	23:05	0.000	0.00	0.000	0.000	0.000
10/FEB/23	23:06	0.000	0.00	0.000	0.000	0.000
10/FEB/23	23:07	0.000	0.00	0.000	0.000	0.000
10/FEB/23	23:08	0.000	0.00	0.000	0.000	0.000
10/FEB/23	23:09	0.000	0.00	0.000	0.000	0.000
10/FEB/23	23:10	0.000	0.00	0.000	0.000	0.000
10/FEB/23	23:11	0.000	0.00	0.000	0.000	0.000
10/FEB/23	23:12	0.000	0.00	0.000	0.000	0.000
10/FEB/23	23:13	0.000	0.00	0.000	0.000	0.000
10/FEB/23	23:14	0.000	0.00	0.000	0.000	0.000
10/FEB/23	23:15	0.000	0.00	0.000	0.000	0.000
10/FEB/23	23:16	0.000	0.00	0.000	0.000	0.000
10/FEB/23	23:17	0.000	0.00	0.000	0.000	0.000
10/FEB/23	23:18	0.000	0.00	0.000	0.000	0.000
10/FEB/23	23:19	0.000	0.00	0.000	0.000	0.000
10/FEB/23	23:20	0.000	0.00	0.000	0.000	0.000
10/FEB/23	23:21	0.000	0.00	0.000	0.000	0.000
10/FEB/23	23:22	0.000	0.00	0.000	0.000	0.000
10/FEB/23	23:23	0.000	0.00	0.000	0.000	0.000
10/FEB/23	23:24	0.000	0.00	0.000	0.000	0.000
10/FEB/23	23:25	0.000	0.00	0.000	0.000	0.000
10/FEB/23	23:26	0.000	0.00	0.000	0.000	0.000
10/FEB/23	23:27	0.000	0.00	0.000	0.000	0.000
10/FEB/23	23:28	0.000	0.00	0.000	0.000	0.000
10/FEB/23	23:29	0.000	0.00	0.000	0.000	0.000
10/FEB/23	23:30	0.000	0.00	0.000	0.000	0.000
10/FEB/23	23:31	0.000	0.00	0.000	0.000	0.000
10/FEB/23	23:32	0.000	0.00	0.000	0.000	0.000
10/FEB/23	23:33	0.000	0.00	0.000	0.000	0.000
10/FEB/23	23:34	0.000	0.00	0.000	0.000	0.000
10/FEB/23	23:35	0.000	0.00	0.000	0.000	0.000
10/FEB/23	23:36	0.000	0.00	0.000	0.000	0.000
10/FEB/23	23:37	0.000	0.00	0.000	0.000	0.000
10/FEB/23	23:38	0.000	0.00	0.000	0.000	0.000
10/FEB/23	23:39	0.000	0.00	0.000	0.000	0.000
10/FEB/23	23:40	0.000	0.00	0.000	0.000	0.000
10/FEB/23	23:41	0.000	0.00	0.000	0.000	0.000
10/FEB/23	23:42	0.000	0.00	0.000	0.000	0.000
10/FEB/23	23:43	0.000	0.00	0.000	0.000	0.000
10/FEB/23	23:44	0.000	0.00	0.000	0.000	0.000
10/FEB/23	23:45	0.000	0.00	0.000	0.000	0.000
10/FEB/23	23:46	0.000	0.00	0.000	0.000	0.000
10/FEB/23	23:47	0.000	0.00	0.000	0.000	0.000
10/FEB/23	23:48	0.000	0.00	0.000	0.000	0.000
10/FEB/23	23:49	0.000	0.00	0.000	0.000	0.000
10/FEB/23	23:50	0.000	0.00	0.000	0.000	0.000
10/FEB/23	23:51	0.000	0.00	0.000	0.000	0.000
10/FEB/23	23:52	0.000	0.00	0.000	0.000	0.000
10/FEB/23	23:53	0.000	0.00	0.000	0.000	0.000
10/FEB/23	23:54	0.000	0.00	0.000	0.000	0.000
10/FEB/23	23:55	0.000	0.00	0.000	0.000	0.000
10/FEB/23	23:56	0.000	0.00	0.000	0.000	0.000
10/FEB/23	23:57	0.000	0.00	0.000	0.000	0.000
10/FEB/23	23:58	0.000	0.00	0.000	0.000	0.000
10/FEB/23	23:59	0.000	0.00	0.000	0.000	0.000
11/FEB/23	00:00	0.000	0.00	0.000	0.000	0.000
11/FEB/23	00:01	0.000	0.00	0.000	0.000	0.000
11/FEB/23	00:02	0.000	0.00	0.000	0.000	0.000
11/FEB/23	00:03	0.000	0.00	0.000	0.000	0.000
11/FEB/23	00:04	0.000	0.00	0.000	0.000	0.000
11/FEB/23	00:05	0.000	0.00	0.000	0.000	0.000
11/FEB/23	00:06	0.000	0.00	0.000	0.000	0.000
11/FEB/23	00:07	0.000	0.00	0.000	0.000	0.000
11/FEB/23	00:08	0.000	0.00	0.000	0.000	0.000
11/FEB/23	00:09	0.000	0.00	0.000	0.000	0.000
11/FEB/23	00:10	0.000	0.00	0.000	0.000	0.000
11/FEB/23	00:11	0.000	0.00	0.000	0.000	0.000
11/FEB/23	00:12	0.000	0.00	0.000	0.000	0.000
11/FEB/23	00:13	0.000	0.00	0.000	0.000	0.000
11/FEB/23	00:14	0.000	0.00	0.000	0.000	0.000
11/FEB/23	00:15	0.000	0.00	0.000	0.000	0.000
11/FEB/23	00:16	0.000	0.00	0.000	0.000	0.000
11/FEB/23	00:17	0.000	0.00	0.000	0.000	0.000
11/FEB/23	00:18	0.000	0.00	0.000	0.000	0.000
11/FEB/23	00:19	0.000	0.00	0.000	0.000	0.000
11/FEB/23	00:20	0.000	0.00	0.000	0.000	0.000
11/FEB/23	00:21	0.000	0.00	0.000	0.000	0.000
11/FEB/23	00:22	0.000	0.00	0.000	0.000	0.000
11/FEB/23	00:23	0.000	0.00	0.000	0.000	0.000
11/FEB/23	00:24	0.000	0.00	0.000	0.000	0.000
11/FEB/23	00:25	0.000	0.00	0.000	0.000	0.000
11/FEB/23	00:26	0.000	0.00	0.000	0.000	0.000
11/FEB/23	00:27	0.000	0.00	0.000	0.000	0.000
11/FEB/23	00:28	0.000	0.00	0.000	0.000	0.000
11/FEB/23	00:29	0.000	0.00	0.000	0.000	0.000
11/FEB/23	00:30	0.000	0.00	0.000	0.000	0.000
11/FEB/23	00:31	0.000	0.00	0.000	0.000	0.000
11/FEB/23	00:32	0.000	0.00	0.000	0.000	0.000
11/FEB/23	00:33	0.000	0.00	0.000	0.000	0.000
11/FEB/23	00:34	0.000	0.00	0.000	0.000	0.000
11/FEB/23	00:35	0.000	0.00	0.000	0.000	0.000
11/FEB/23	00:36	0.000	0.00	0.000	0.000	0.000
11/FEB/23	00:37	0.000	0.00	0.000	0.000	0.000
11/FEB/23	00:38	0.000	0.00	0.000	0.000	0.000
11/FEB/23	00:39	0.000	0.00	0.000	0.000	0.000
11/FEB/23	00:40	0.000	0.00	0.000	0.000	0.000
11/FEB/23	00:41	0.000	0.00	0.000	0.000	0.000
11/FEB/23	00:42	0.000	0.00	0.000	0.000	0.000
11/FEB/23	00:43	0.000	0.00	0.000	0.000	0.000
11/FEB/23	00:44	0.000	0.00	0.000	0.000	0.000
11/FEB/23	00:45	0.000	0.00	0.000	0.000	0.000
11/FEB/23	00:46	0.000	0.00	0.000	0.000	0.000
11/FEB/23	00:47	0.000	0.00	0.000	0.000	0.000
11/FEB/23	00:48	0.000	0.00	0.000	0.000	0.000
11/FEB/23	00:49	0.000	0.00	0.000	0.000	0.000
11/FEB/23	00:50	0.000	0.00	0.000	0.000	0.000
11/FEB/23	00:51	0.000	0.00	0.000	0.000	0.000
11/FEB/23	00:52	0.000	0.00	0.000	0.000	0.000
11/FEB/23	00:53	0.000	0.00	0.000	0.000	0.000
11/FEB/23	00:54	0.000	0.00	0.000	0.000	0.000
11/FEB/23	00:55	0.000	0.00	0.000	0.000	0.000
11/FEB/23	00:56	0.000	0.00	0.000	0.000	0.000
11/FEB/23	00:57	0.000	0.00	0.000	0.000	0.000
11/FEB/23	00:58	0.000	0.00	0.000	0.000	0.000
11/FEB/23	00:59	0.000	0.00	0.000	0.000	0.000
11/FEB/23	01:00	0.000	0.00	0.000	0.000	0.000
11/FEB/23	01:01	0.000	0.00	0.000	0.000	0.000
11/FEB/23	01:02	0.000	0.00	0.000	0.000	0.000
11/FEB/23	01:03	0.000	0.00	0.000	0.000	0.000
11/FEB/23	01:04	0.000	0.00	0.000	0.000	0.000
11/FEB/23	01:05	0.000	0.00	0.000	0.000	0.000
11/FEB/23	01:06	0.000	0.00	0.000	0.000	0.000
11/FEB/23	01:07	0.000	0.00	0.000	0.000	0.000
11/FEB/23	01:08	0.000	0.00	0.000	0.000	0.000
11/FEB/23	01:09	0.000	0.19	0.000	0.000	0.000
11/FEB/23	01:10	0.000	0.00	0.000	0.000	0.000
11/FEB/23	01:11	0.000	0.00	0.000	0.000	0.000
11/FEB/23	01:12	0.000	0.00	0.000	0.000	0.000
11/FEB/23	01:13	0.000	0.00	0.000	0.000	0.000
11/FEB/23	01:14	0.000	0.00	0.000	0.000	0.000
11/FEB/23	01:15	0.000	0.00	0.000	0.000	0.000
11/FEB/23	01:16	0.000	0.00	0.000	0.000	0.000
11/FEB/23	01:17	0.000	0.18	0.000	0.000	0.000
11/FEB/23	01:18	0.000	0.00	0.000	0.000	0.000
11/FEB/23	01:19	0.000	0.00	0.000	0.000	0.000
11/FEB/23	01:20	0.000	0.00	0.000	0.000	0.000
11/FEB/23	01:21	0.000	0.00	0.000	0.000	0.000
11/FEB/23	01:22	0.000	0.00	0.000	0.000	0.000
11/FEB/23	01:23	0.000	0.00	0.000	0.000	0.000
11/FEB/23	01:24	0.000	0.00	0.000	0.000	0.000
11/FEB/23	01:25	0.000	0.00	0.000	0.000	0.000
11/FEB/23	01:26	0.000	0.00	0.000	0.000	0.000
11/FEB/23	01:27	0.000	0.00	0.000	0.000	0.000
11/FEB/23	01:28	0.000	0.00	0.000	0.000	0.000
11/FEB/23	01:29	0.000	0.00	0.000	0.000	0.000
11/FEB/23	01:30	0.000	0.00	0.000	0.000	0.000
11/FEB/23	01:31	0.000	0.00	0.000	0.000	0.000
11/FEB/23	01:32	0.000	0.00	0.000	0.000	0.000
11/FEB/23	01:33	0.000	0.00	0.000	0.000	0.000
11/FEB/23	01:34	0.000	0.00	0.000	0.000	0.000
11/FEB/23	01:35	0.000	0.00	0.000	0.000	0.000
11/FEB/23	01:36	0.000	0.00	0.000	0.000	0.000
11/FEB/23	01:37	0.000	0.00	0.000	0.000	0.000
11/FEB/23	01:38	0.000	0.00	0.000	0.000	0.000
11/FEB/23	01:39	0.000	0.00	0.000	0.000	0.000
11/FEB/23	01:40	0.000	0.00	0.000	0.000	0.000
11/FEB/23	01:41	0.000	0.00	0.000	0.000	0.000
11/FEB/23	01:42	0.000	0.00	0.000	0.000	0.000
11/FEB/23	01:43	0.000	0.00	0.000	0.000	0.000
11/FEB/23	01:44	0.000	0.00	0.000	0.000	0.000
11/FEB/23	01:45	0.000	0.00	0.000	0.000	0.000
11/FEB/23	01:46	0.000	0.00	0.000	0.000	0.000
11/FEB/23	01:47	0.000	0.18	0.000	0.000	0.000
11/FEB/23	01:48	0.000	0.00	0.000	0.000	0.000
11/FEB/23	01:49	0.000	0.00	0.000	0.000	0.000
11/FEB/23	01:50	0.000	0.00	0.000	0.000	0.000
11/FEB/23	01:51	0.000	0.18	0.000	0.000	0.000
11/FEB/23	01:52	0.000	0.00	0.000	0.000	0.000
11/FEB/23	01:53	0.000	0.00	0.000	0.000	0.000
11/FEB/23	01:54	0.000	0.00	0.000	0.000	0.000
11/FEB/23	01:55	0.000	0.00	0.000	0.000	0.000
11/FEB/23	01:56	0.000	0.00	0.000	0.000	0.000
11/FEB/23	01:57	0.000	0.00	0.000	0.000	0.000
11/FEB/23	01:58	0.000	0.00	0.000	0.000	0.000
11/FEB/23	01:59	0.000	0.00	0.000	0.000	0.000
11/FEB/23	02:00	0.000	0.00	0.000	0.000	0.000
11/FEB/23	02:01	0.000	0.00	0.000	0.000	0.000
11/FEB/23	02:02	0.000	0.00	0.000	0.000	0.000
11/FEB/23	02:03	0.000	0.00	0.000	0.000	0.000
11/FEB/23	02:04	0.000	0.00	0.000	0.000	0.000
11/FEB/23	02:05	0.000	0.00	0.000	0.000	0.000
11/FEB/23	02:06	0.000	0.00	0.000	0.000	0.000
11/FEB/23	02:07	0.000	0.00	0.000	0.000	0.000
11/FEB/23	02:08	0.000	0.00	0.000	0.000	0.000
11/FEB/23	02:09	0.000	0.00	0.000	0.000	0.000
11/FEB/23	02:10	0.000	0.00	0.000	0.000	0.000
11/FEB/23	02:11	0.000	0.00	0.000	0.000	0.000
11/FEB/23	02:12	0.000	0.00	0.000	0.000	0.000
11/FEB/23	02:13	0.000	0.00	0.000	0.000	0.000
11/FEB/23	02:14	0.000	0.00	0.000	0.000	0.000
11/FEB/23	02:15	0.000	0.00	0.000	0.000	0.000
11/FEB/23	02:16	0.000	0.00	0.000	0.000	0.000
11/FEB/23	02:17	0.000	0.00	0.000	0.000	0.000
11/FEB/23	02:18	0.000	0.00	0.000	0.000	0.000
11/FEB/23	02:19	0.000	0.00	0.000	0.000	0.000
11/FEB/23	02:20	0.000	0.00	0.000	0.000	0.000
11/FEB/23	02:21	0.000	0.00	0.000	0.000	0.000
11/FEB/23	02:22	0.000	0.00	0.000	0.000	0.000
11/FEB/23	02:23	0.000	0.00	0.000	0.000	0.000
11/FEB/23	02:24	0.000	0.00	0.000	0.000	0.000
11/FEB/23	02:25	0.000	0.00	0.000	0.000	0.000
11/FEB/23	02:26	0.000	0.00	0.000	0.000	0.000
11/FEB/23	02:27	0.000	0.00	0.000	0.000	0.000
11/FEB/23	02:28	0.000	0.00	0.000	0.000	0.000
11/FEB/23	02:29	0.000	0.00	0.000	0.000	0.000
11/FEB/23	02:30	0.000	0.00	0.000	0.000	0.000
11/FEB/23	02:31	0.000	0.00	0.000	0.000	0.000
11/FEB/23	02:32	0.000	0.00	0.000	0.000	0.000
11/FEB/23	02:33	0.000	0.00	0.000	0.000	0.000
11/FEB/23	02:34	0.000	0.00	0.000	0.000	0.000
11/FEB/23	02:35	0.000	0.00	0.000	0.000	0.000
11/FEB/23	02:36	0.000	0.00	0.000	0.000	0.000
11/FEB/23	02:37	0.000	0.00	0.000	0.000	0.000
11/FEB/23	02:38	0.000	0.00	0.000	0.000	0.000
11/FEB/23	02:39	0.000	0.00	0.000	0.000	0.000
11/FEB/23	02:40	0.000	0.00	0.000	0.000	0.000
11/FEB/23	02:41	0.000	0.00	0.000	0.000	0.000
11/FEB/23	02:42	0.000	0.00	0.000	0.000	0.000
11/FEB/23	02:43	0.000	0.00	0.000	0.000	0.000
11/FEB/23	02:44	0.000	0.00	0.000	0.000	0.000
11/FEB/23	02:45	0.000	0.00	0.000	0.000	0.000
11/FEB/23	02:46	0.000	0.00	0.000	0.000	0.000
11/FEB/23	02:47	0.000	0.00	0.000	0.000	0.000
11/FEB/23	02:48	0.000	0.00	0.000	0.000	0.000
11/FEB/23	02:49	0.000	0.00	0.000	0.000	0.000
11/FEB/23	02:50	0.000	0.00	0.000	0.000	0.000
11/FEB/23	02:51	0.000	0.00	0.000	0.000	0.000
11/FEB/23	02:52	0.000	0.00	0.000	0.000	0.000
11/FEB/23	02:53	0.000	0.00	0.000	0.000	0.000
11/FEB/23	02:54	0.000	0.00	0.000	0.000	0.000
11/FEB/23	02:55	0.000	0.00	0.000	0.000	0.000
11/FEB/23	02:56	0.000	0.00	0.000	0.000	0.000
11/FEB/23	02:57	0.000	0.00	0.000	0.000	0.000
11/FEB/23	02:58	0.000	0.00	0.000	0.000	0.000
11/FEB/23	02:59	0.000	0.00	0.000	0.000	0.000
11/FEB/23	03:00	0.000	0.00	0.000	0.000	0.000
11/FEB/23	03:01	0.000	0.00	0.000	0.000	0.000
11/FEB/23	03:02	0.000	0.00	0.000	0.000	0.000
11/FEB/23	03:03	0.000	0.00	0.000	0.000	0.000
11/FEB/23	03:04	0.000	0.00	0.000	0.000	0.000
11/FEB/23	03:05	0.000	0.00	0.000	0.000	0.000
11/FEB/23	03:06	0.000	0.00	0.000	0.000	0.000
11/FEB/23	03:07	0.000	0.00	0.000	0.000	0.000
11/FEB/23	03:08	0.000	0.00	0.000	0.000	0.000
11/FEB/23	03:09	0.000	0.00	0.000	0.000	0.000
11/FEB/23	03:10	0.000	0.00	0.000	0.000	0.000
11/FEB/23	03:11	0.000	0.00	0.000	0.000	0.000
11/FEB/23	03:12	0.000	0.00	0.000	0.000	0.000
11/FEB/23	03:13	0.000	0.00	0.000	0.000	0.000
11/FEB/23	03:14	0.000	0.00	0.000	0.000	0.000
11/FEB/23	03:15	0.000	0.00	0.000	0.000	0.000
11/FEB/23	03:16	0.000	0.00	0.000	0.000	0.000
11/FEB/23	03:17	0.000	0.00	0.000	0.000	0.000
11/FEB/23	03:18	0.000	0.00	0.000	0.000	0.000
11/FEB/23	03:19	0.000	0.00	0.000	0.000	0.000
11/FEB/23	03:20	0.000	0.00	0.000	0.000	0.000
11/FEB/23	03:21	0.000	0.00	0.000	0.000	0.000
11/FEB/23	03:22	0.000	0.00	0.000	0.000	0.000
11/FEB/23	03:23	0.000	0.00	0.000	0.000	0.000
11/FEB/23	03:24	0.000	0.00	0.000	0.000	0.000
11/FEB/23	03:25	0.000	0.00	0.000	0.000	0.000
11/FEB/23	03:26	0.000	0.00	0.000	0.000	0.000
11/FEB/23	03:27	0.000	0.00	0.000	0.000	0.000
11/FEB/23	03:28	0.000	0.00	0.000	0.000	0.000
11/FEB/23	03:29	0.000	0.00	0.000	0.000	0.000
11/FEB/23	03:30	0.000	0.00	0.000	0.000	0.000
11/FEB/23	03:31	0.000	0.00	0.000	0.000	0.000
11/FEB/23	03:32	0.000	0.00	0.000	0.000	0.000
11/FEB/23	03:33	0.000	0.00	0.000	0.000	0.000
11/FEB/23	03:34	0.000	0.00	0.000	0.000	0.000
11/FEB/23	03:35	0.000	0.00	0.000	0.000	0.000
11/FEB/23	03:36	0.000	0.00	0.000	0.000	0.000
11/FEB/23	03:37	0.000	0.00	0.000	0.000	0.000
11/FEB/23	03:38	0.000	0.00	0.000	0.000	0.000
11/FEB/23	03:39	0.000	0.00	0.000	0.000	0.000
11/FEB/23	03:40	0.000	0.00	0.000	0.000	0.000
11/FEB/23	03:41	0.000	0.00	0.000	0.000	0.000
11/FEB/23	03:42	0.000	0.00	0.000	0.000	0.000
11/FEB/23	03:43	0.000	0.00	0.000	0.000	0.000
11/FEB/23	03:44	0.000	0.00	0.000	0.000	0.000
11/FEB/23	03:45	0.000	0.00	0.000	0.000	0.000
11/FEB/23	03:46	0.000	0.00	0.000	0.000	0.000
11/FEB/23	03:47	0.000	0.19	0.000	0.000	0.000
11/FEB/23	03:48	0.000	0.00	0.000	0.000	0.000
11/FEB/23	03:49	0.000	0.00	0.000	0.000	0.000
11/FEB/23	03:50	0.000	0.00	0.000	0.000	0.000
11/FEB/23	03:51	0.000	0.18	0.000	0.000	0.000
11/FEB/23	03:52	0.000	0.00	0.000	0.000	0.000
11/FEB/23	03:53	0.000	0.00	0.000	0.000	0.000
11/FEB/23	03:54	0.000	0.00	0.000	0.000	0.000
11/FEB/23	03:55	0.000	0.00	0.000	0.000	0.000
11/FEB/23	03:56	0.000	0.00	0.000	0.000	0.000
11/FEB/23	03:57	0.000	0.00	0.000	0.000	0.000
11/FEB/23	03:58	0.000	0.00	0.000	0.000	0.000
11/FEB/23	03:59	0.000	0.00	0.000	0.000	0.000
11/FEB/23	04:00	0.000	0.00	0.000	0.000	0.000
11/FEB/23	04:01	0.000	0.00	0.000	0.000	0.000
11/FEB/23	04:02	0.000	0.00	0.000	0.000	0.000
11/FEB/23	04:03	0.000	0.00	0.000	0.000	0.000
11/FEB/23	04:04	0.000	0.18	0.000	0.000	0.000
11/FEB/23	04:05	0.000	0.00	0.000	0.000	0.000
11/FEB/23	04:06	0.000	0.00	0.000	0.000	0.000
11/FEB/23	04:07	0.000	0.00	0.000	0.000	0.000
11/FEB/23	04:08	0.000	0.00	0.000	0.000	0.000
11/FEB/23	04:09	0.000	0.00	0.000	0.000	0.000
11/FEB/23	04:10	0.000	0.00	0.000	0.000	0.000
11/FEB/23	04:11	0.000	0.00	0.000	0.000	0.000
11/FEB/23	04:12	0.000	0.18	0.000	0.000	0.000
11/FEB/23	04:13	0.000	0.00	0.000	0.000	0.000
11/FEB/23	04:14	0.000	0.00	0.000	0.000	0.000
11/FEB/23	04:15	0.000	0.00	0.000	0.000	0.000
11/FEB/23	04:16	0.000	0.00	0.000	0.000	0.000
11/FEB/23	04:17	0.000	0.00	0.000	0.000	0.000
11/FEB/23	04:18	0.000	0.00	0.000	0.000	0.000
11/FEB/23	04:19	0.000	0.00	0.000	0.000	0.000
11/FEB/23	04:20	0.000	0.00	0.000	0.000	0.000
11/FEB/23	04:21	0.000	0.00	0.000	0.000	0.000
11/FEB/23	04:22	0.000	0.00	0.000	0.000	0.000
11/FEB/23	04:23	0.000	0.00	0.000	0.000	0.000
11/FEB/23	04:24	0.000	0.00	0.000	0.000	0.000
11/FEB/23	04:25	0.000	0.00	0.000	0.000	0.000
11/FEB/23	04:26	0.000	0.00	0.000	0.000	0.000
11/FEB/23	04:27	0.000	0.00	0.000	0.000	0.000
11/FEB/23	04:28	0.000	0.00	0.000	0.000	0.000
11/FEB/23	04:29	0.000	0.00	0.000	0.000	0.000
11/FEB/23	04:30	0.000	0.00	0.000	0.000	0.000
11/FEB/23	04:31	0.000	0.00	0.000	0.000	0.000
11/FEB/23	04:32	0.000	0.00	0.000	0.000	0.000
11/FEB/23	04:33	0.000	0.00	0.000	0.000	0.000
11/FEB/23	04:34	0.000	0.00	0.000	0.000	0.000
11/FEB/23	04:35	0.000	0.00	0.000	0.000	0.000
11/FEB/23	04:36	0.000	0.00	0.000	0.000	0.000
11/FEB/23	04:37	0.000	0.00	0.000	0.000	0.000
11/FEB/23	04:38	0.000	0.00	0.000	0.000	0.000
11/FEB/23	04:39	0.000	0.00	0.000	0.000	0.000
11/FEB/23	04:40	0.000	0.00	0.000	0.000	0.000
11/FEB/23	04:41	0.000	0.00	0.000	0.000	0.000
11/FEB/23	04:42	0.000	0.00	0.000	0.000	0.000
11/FEB/23	04:43	0.000	0.00	0.000	0.000	0.000
11/FEB/23	04:44	0.000	0.00	0.000	0.000	0.000
11/FEB/23	04:45	0.000	0.00	0.000	0.000	0.000
11/FEB/23	04:46	0.000	0.00	0.000	0.000	0.000
11/FEB/23	04:47	0.000	0.00	0.000	0.000	0.000
11/FEB/23	04:48	0.000	0.00	0.000	0.000	0.000
11/FEB/23	04:49	0.000	0.00	0.000	0.000	0.000
11/FEB/23	04:50	0.000	0.00	0.000	0.000	0.000
11/FEB/23	04:51	0.000	0.00	0.000	0.000	0.000
11/FEB/23	04:52	0.000	0.00	0.000	0.000	0.000
11/FEB/23	04:53	0.000	0.00	0.000	0.000	0.000
11/FEB/23	04:54	0.000	0.00	0.000	0.000	0.000
11/FEB/23	04:55	0.000	0.00	0.000	0.000	0.000
11/FEB/23	04:56	0.000	0.00	0.000	0.000	0.000
11/FEB/23	04:57	0.000	0.00	0.000	0.000	0.000
11/FEB/23	04:58	0.000	0.00	0.000	0.000	0.000
11/FEB/23	04:59	0.000	0.00	0.000	0.000	0.000
11/FEB/23	05:00	0.000	0.00	0.000	0.000	0.000
11/FEB/23	05:01	0.000	0.00	0.000	0.000	0.000
11/FEB/23	05:02	0.000	0.00	0.000	0.000	0.000
11/FEB/23	05:03	0.000	0.00	0.000	0.000	0.000
11/FEB/23	05:04	0.000	0.00	0.000	0.000	0.000
11/FEB/23	05:05	0.000	0.00	0.000	0.000	0.000
11/FEB/23	05:06	0.000	0.18	0.000	0.000	0.000
11/FEB/23	05:07	0.000	0.00	0.000	0.000	0.000
11/FEB/23	05:08	0.000	0.00	0.000	0.000	0.000
11/FEB/23	05:09	0.000	0.00	0.000	0.000	0.000
11/FEB/23	05:10	0.000	0.00	0.000	0.000	0.000
11/FEB/23	05:11	0.000	0.00	0.000	0.000	0.000
11/FEB/23	05:12	0.000	0.00	0.000	0.000	0.000
11/FEB/23	05:13	0.000	0.00	0.000	0.000	0.000
11/FEB/23	05:14	0.000	0.00	0.000	0.000	0.000
11/FEB/23	05:15	0.000	0.00	0.000	0.000	0.000
11/FEB/23	05:16	0.000	0.00	0.000	0.000	0.000
11/FEB/23	05:17	0.000	0.00	0.000	0.000	0.000
11/FEB/23	05:18	0.000	0.00	0.000	0.000	0.000
11/FEB/23	05:19	0.000	0.00	0.000	0.000	0.000
11/FEB/23	05:20	0.000	0.00	0.000	0.000	0.000
11/FEB/23	05:21	0.000	0.00	0.000	0.000	0.000
11/FEB/23	05:22	0.000	0.00	0.000	0.000	0.000
11/FEB/23	05:23	0.000	0.00	0.000	0.000	0.000
11/FEB/23	05:24	0.000	0.00	0.000	0.000	0.000
11/FEB/23	05:25	0.000	0.00	0.000	0.000	0.000
11/FEB/23	05:26	0.000	0.00	0.000	0.000	0.000
11/FEB/23	05:27	0.000	0.00	0.000	0.000	0.000
11/FEB/23	05:28	0.000	0.00	0.000	0.000	0.000
11/FEB/23	05:29	0.000	0.00	0.000	0.000	0.000
11/FEB/23	05:30	0.000	0.00	0.000	0.000	0.000
11/FEB/23	05:31	0.000	0.00	0.000	0.000	0.000
11/FEB/23	05:32	0.000	0.00	0.000	0.000	0.000
11/FEB/23	05:33	0.000	0.00	0.000	0.000	0.000
11/FEB/23	05:34	0.000	0.00	0.000	0.000	0.000
11/FEB/23	05:35	0.000	0.00	0.000	0.000	0.000
11/FEB/23	05:36	0.000	0.00	0.000	0.000	0.000
11/FEB/23	05:37	0.000	0.00	0.000	0.000	0.000
11/FEB/23	05:38	0.000	0.00	0.000	0.000	0.000
11/FEB/23	05:39	0.000	0.18	0.000	0.000	0.000
11/FEB/23	05:40	0.000	0.00	0.000	0.000	0.000
11/FEB/23	05:41	0.000	0.00	0.000	0.000	0.000
11/FEB/23	05:42	0.000	0.00	0.000	0.000	0.000
11/FEB/23	05:43	0.000	0.00	0.000	0.000	0.000
11/FEB/23	05:44	0.000	0.00	0.000	0.000	0.000
11/FEB/23	05:45	0.000	0.00	0.000	0.000	0.000
11/FEB/23	05:46	0.000	0.00	0.000	0.000	0.000
11/FEB/23	05:47	0.000	0.18	0.000	0.000	0.000
11/FEB/23	05:48	0.000	0.00	0.000	0.000	0.000
11/FEB/23	05:49	0.000	0.00	0.000	0.000	0.000
11/FEB/23	05:50	0.000	0.00	0.000	0.000	0.000
11/FEB/23	05:51	0.000	0.00	0.000	0.000	0.000
11/FEB/23	05:52	0.000	0.00	0.000	0.000	0.000
11/FEB/23	05:53	0.000	0.00	0.000	0.000	0.000
11/FEB/23	05:54	0.000	0.00	0.000	0.000	0.000
11/FEB/23	05:55	0.000	0.00	0.000	0.000	0.000
11/FEB/23	05:56	0.000	0.00	0.000	0.000	0.000
11/FEB/23	05:57	0.000	0.00	0.000	0.000	0.000
11/FEB/23	05:58	0.000	0.00	0.000	0.000	0.000
11/FEB/23	05:59	0.000	0.00	0.000	0.000	0.000
11/FEB/23	06:00	0.000	0.00	0.000	0.000	0.000
11/FEB/23	06:01	0.000	0.00	0.000	0.000	0.000
11/FEB/23	06:02	0.000	0.00	0.000	0.000	0.000
11/FEB/23	06:03	0.000	0.00	0.000	0.000	0.000
11/FEB/23	06:04	0.000	0.00	0.000	0.000	0.000
11/FEB/23	06:05	0.000	0.00	0.000	0.000	0.000
11/FEB/23	06:06	0.000	0.00	0.000	0.000	0.000
11/FEB/23	06:07	0.000	0.00	0.000	0.000	0.000
11/FEB/23	06:08	0.000	0.00	0.000	0.000	0.000
11/FEB/23	06:09	0.000	0.00	0.000	0.000	0.000
11/FEB/23	06:10	0.000	0.00	0.000	0.000	0.000
11/FEB/23	06:11	0.000	0.00	0.000	0.000	0.000
11/FEB/23	06:12	0.000	0.00	0.000	0.000	0.000
11/FEB/23	06:13	0.000	0.00	0.000	0.000	0.000
11/FEB/23	06:14	0.000	0.00	0.000	0.000	0.000
11/FEB/23	06:15	0.000	0.00	0.000	0.000	0.000
11/FEB/23	06:16	0.000	0.00	0.000	0.000	0.000
11/FEB/23	06:17	0.000	0.00	0.000	0.000	0.000
11/FEB/23	06:18	0.000	0.00	0.000	0.000	0.000
11/FEB/23	06:19	0.000	0.00	0.000	0.000	0.000
11/FEB/23	06:20	0.000	0.00	0.000	0.000	0.000
11/FEB/23	06:21	0.000	0.00	0.000	0.000	0.000
11/FEB/23	06:22	0.000	0.00	0.000	0.000	0.000
11/FEB/23	06:23	0.000	0.00	0.000	0.000	0.000
11/FEB/23	06:24	0.000	0.00	0.000	0.000	0.000
11/FEB/23	06:25	0.000	0.00	0.000	0.000	0.000
11/FEB/23	06:26	0.000	0.00	0.000	0.000	0.000
11/FEB/23	06:27	0.000	0.00	0.000	0.000	0.000
11/FEB/23	06:28	0.000	0.00	0.000	0.000	0.000
11/FEB/23	06:29	0.000	0.00	0.000	0.000	0.000
11/FEB/23	06:30	0.000	0.00	0.000	0.000	0.000
11/FEB/23	06:31	0.000	0.00	0.000	0.000	0.000
11/FEB/23	06:32	0.000	0.00	0.000	0.000	0.000
11/FEB/23	06:33	0.000	0.00	0.000	0.000	0.000
11/FEB/23	06:34	0.000	0.00	0.000	0.000	0.000
11/FEB/23	06:35	0.000	0.00	0.000	0.000	0.000
11/FEB/23	06:36	0.000	0.00	0.000	0.000	0.000
11/FEB/23	06:37	0.000	0.00	0.000	0.000	0.000
11/FEB/23	06:38	0.000	0.00	0.000	0.000	0.000
11/FEB/23	06:39	0.000	0.00	0.000	0.000	0.000
11/FEB/23	06:40	0.000	0.00	0.000	0.000	0.000
11/FEB/23	06:41	0.000	0.00	0.000	0.000	0.000
11/FEB/23	06:42	0.000	0.00	0.000	0.000	0.000
11/FEB/23	06:43	0.000	0.00	0.000	0.000	0.000
11/FEB/23	06:44	0.000	0.00	0.000	0.000	0.000
11/FEB/23	06:45	0.000	0.00	0.000	0.000	0.000
11/FEB/23	06:46	0.000	0.00	0.000	0.000	0.000
11/FEB/23	06:47	0.000	0.00	0.000	0.000	0.000
11/FEB/23	06:48	0.000	0.00	0.000	0.000	0.000
11/FEB/23	06:49	0.000	0.00	0.000	0.000	0.000
11/FEB/23	06:50	0.000	0.00	0.000	0.000	0.000
11/FEB/23	06:51	0.000	0.00	0.000	0.000	0.000
11/FEB/23	06:52	0.000	0.00	0.000	0.000	0.000
11/FEB/23	06:53	0.000	0.00	0.000	0.000	0.000
11/FEB/23	06:54	0.000	0.00	0.000	0.000	0.000
11/FEB/23	06:55	0.000	0.00	0.000	0.000	0.000
11/FEB/23	06:56	0.000	0.00	0.000	0.000	0.000
11/FEB/23	06:57	0.000	0.00	0.000	0.000	0.000
11/FEB/23	06:58	0.000	0.00	0.000	0.000	0.000
11/FEB/23	06:59	0.000	0.00	0.000	0.000	0.000
11/FEB/23	07:00	0.000	0.00	0.000	0.000	0.000
11/FEB/23	07:01	0.000	0.00	0.000	0.000	0.000
11/FEB/23	07:02	0.000	0.00	0.000	0.000	0.000
11/FEB/23	07:03	0.000	0.00	0.000	0.000	0.000
11/FEB/23	07:04	0.000	0.00	0.000	0.000	0.000
11/FEB/23	07:05	0.000	0.00	0.000	0.000	0.000
11/FEB/23	07:06	0.000	0.00	0.000	0.000	0.000
11/FEB/23	07:07	0.000	0.00	0.000	0.000	0.000
11/FEB/23	07:08	0.000	0.00	0.000	0.000	0.000
11/FEB/23	07:09	0.000	0.00	0.000	0.000	0.000
11/FEB/23	07:10	0.000	0.00	0.000	0.000	0.000
11/FEB/23	07:11	0.000	0.00	0.000	0.000	0.000
11/FEB/23	07:12	0.000	0.00	0.000	0.000	0.000
11/FEB/23	07:13	0.000	0.00	0.000	0.000	0.000
11/FEB/23	07:14	0.000	0.00	0.000	0.000	0.000
11/FEB/23	07:15	0.000	0.00	0.000	0.000	0.000
11/FEB/23	07:16	0.000	0.00	0.000	0.000	0.000
11/FEB/23	07:17	0.000	0.00	0.000	0.000	0.000
11/FEB/23	07:18	0.000	0.00	0.000	0.000	0.000
11/FEB/23	07:19	0.000	0.00	0.000	0.000	0.000
11/FEB/23	07:20	0.000	0.00	0.000	0.000	0.000
11/FEB/23	07:21	0.000	0.00	0.000	0.000	0.000
11/FEB/23	07:22	0.000	0.00	0.000	0.000	0.000
11/FEB/23	07:23	0.000	0.00	0.000	0.000	0.000
11/FEB/23	07:24	0.000	0.00	0.000	0.000	0.000
11/FEB/23	07:25	0.000	0.00	0.000	0.000	0.000
11/FEB/23	07:26	0.000	0.00	0.000	0.000	0.000
11/FEB/23	07:27	0.000	0.00	0.000	0.000	0.000
11/FEB/23	07:28	0.000	0.00	0.000	0.000	0.000
11/FEB/23	07:29	0.000	0.00	0.000	0.000	0.000
11/FEB/23	07:30	0.000	0.00	0.000	0.000	0.000
11/FEB/23	07:31	0.000	0.00	0.000	0.000	0.000
11/FEB/23	07:32	0.000	0.00	0.000	0.000	0.000
11/FEB/23	07:33	0.000	0.00	0.000	0.000	0.000
11/FEB/23	07:34	0.000	0.00	0.000	0.000	0.000
11/FEB/23	07:35	0.000	0.00	0.000	0.000	0.000
11/FEB/23	07:36	0.000	0.00	0.000	0.000	0.000
11/FEB/23	07:37	0.000	0.00	0.000	0.000	0.000
11/FEB/23	07:38	0.000	0.00	0.000	0.000	0.000
11/FEB/23	07:39	0.000	0.00	0.000	0.000	0.000
11/FEB/23	07:40	0.000	0.00	0.000	0.000	0.000
11/FEB/23	07:41	0.000	0.00	0.000	0.000	0.000
11/FEB/23	07:42	0.000	0.00	0.000	0.000	0.000
11/FEB/23	07:43	0.000	0.00	0.000	0.000	0.000
11/FEB/23	07:44	0.000	0.00	0.000	0.000	0.000
11/FEB/23	07:45	0.000	0.00	0.000	0.000	0.000
11/FEB/23	07:46	0.000	0.00	0.000	0.000	0.000
11/FEB/23	07:47	0.000	0.00	0.000	0.000	0.000
11/FEB/23	07:48	0.000	0.00	0.000	0.000	0.000
11/FEB/23	07:49	0.000	0.00	0.000	0.000	0.000
11/FEB/23	07:50	0.000	0.00	0.000	0.000	0.000
11/FEB/23	07:51	0.000	0.00	0.000	0.000	0.000
11/FEB/23	07:52	0.000	0.00	0.000	0.000	0.000
11/FEB/23	07:53	0.000	0.00	0.000	0.000	0.000
11/FEB/23	07:54	0.000	0.00	0.000	0.000	0.000
11/FEB/23	07:55	0.000	0.00	0.000	0.000	0.000
11/FEB/23	07:56	0.000	0.00	0.000	0.000	0.000
11/FEB/23	07:57	0.000	0.00	0.000	0.000	0.000
11/FEB/23	07:58	0.000	0.00	0.000	0.000	0.000
11/FEB/23	07:59	0.000	0.00	0.000	0.000	0.000
11/FEB/23	08:00	0.000	0.00	0.000	0.000	0.000
11/FEB/23	08:01	0.000	0.00	0.000	0.000	0.000
11/FEB/23	08:02	0.000	0.00	0.000	0.000	0.000
11/FEB/23	08:03	0.000	0.00	0.000	0.000	0.000
11/FEB/23	08:04	0.000	0.00	0.000	0.000	0.000
11/FEB/23	08:05	0.000	0.00	0.000	0.000	0.000
11/FEB/23	08:06	0.000	0.00	0.000	0.000	0.000
11/FEB/23	08:07	0.000	0.00	0.000	0.000	0.000
11/FEB/23	08:08	0.000	0.00	0.000	0.000	0.000
11/FEB/23	08:09	0.000	0.00	0.000	0.000	0.000
11/FEB/23	08:10	0.000	0.00	0.000	0.000	0.000
11/FEB/23	08:11	0.000	0.00	0.000	0.000	0.000
11/FEB/23	08:12	0.000	0.00	0.000	0.000	0.000
11/FEB/23	08:13	0.000	0.00	0.000	0.000	0.000
11/FEB/23	08:14	0.000	0.00	0.000	0.000	0.000
11/FEB/23	08:15	0.000	0.00	0.000	0.000	0.000
11/FEB/23	08:16	0.000	0.00	0.000	0.000	0.000
11/FEB/23	08:17	0.000	0.00	0.000	0.000	0.000
11/FEB/23	08:18	0.000	0.00	0.000	0.000	0.000
11/FEB/23	08:19	0.000	0.00	0.000	0.000	0.000
11/FEB/23	08:20	0.000	0.00	0.000	0.000	0.000
11/FEB/23	08:21	0.000	0.00	0.000	0.000	0.000
11/FEB/23	08:22	0.000	0.00	0.000	0.000	0.000
11/FEB/23	08:23	0.000	0.00	0.000	0.000	0.000
11/FEB/23	08:24	0.000	0.00	0.000	0.000	0.000
11/FEB/23	08:25	0.000	0.00	0.000	0.000	0.000
11/FEB/23	08:26	0.000	0.00	0.000	0.000	0.000
11/FEB/23	08:27	0.000	0.00	0.000	0.000	0.000
11/FEB/23	08:28	0.000	0.00	0.000	0.000	0.000
11/FEB/23	08:29	0.000	0.00	0.000	0.000	0.000
11/FEB/23	08:30	0.000	0.00	0.000	0.000	0.000
11/FEB/23	08:31	0.000	0.00	0.000	0.000	0.000
11/FEB/23	08:32	0.000	0.00	0.000	0.000	0.000
11/FEB/23	08:33	0.000	0.00	0.000	0.000	0.000
11/FEB/23	08:34	0.000	0.00	0.000	0.000	0.000
11/FEB/23	08:35	0.000	0.00	0.000	0.000	0.000
11/FEB/23	08:36	0.000	0.00	0.000	0.000	0.000
11/FEB/23	08:37	0.000	0.00	0.000	0.000	0.000
11/FEB/23	08:38	0.000	0.00	0.000	0.000	0.000
11/FEB/23	08:39	0.000	0.00	0.000	0.000	0.000
11/FEB/23	08:40	0.000	0.00	0.000	0.000	0.000
11/FEB/23	08:41	0.000	0.00	0.000	0.000	0.000
11/FEB/23	08:42	0.000	0.00	0.000	0.000	0.000
11/FEB/23	08:43	0.000	0.00	0.000	0.000	0.000
11/FEB/23	08:44	0.000	0.00	0.000	0.000	0.000
11/FEB/23	08:45	0.000	0.00	0.000	0.000	0.000
11/FEB/23	08:46	0.000	0.00	0.000	0.000	0.000
11/FEB/23	08:47	0.000	0.00	0.000	0.000	0.000
11/FEB/23	08:48	0.000	0.00	0.000	0.000	0.000
11/FEB/23	08:49	0.000	0.00	0.000	0.000	0.000
11/FEB/23	08:50	0.000	0.00	0.000	0.000	0.000
11/FEB/23	08:51	0.000	0.00	0.000	0.000	0.000
11/FEB/23	08:52	0.000	0.00	0.000	0.000	0.000
11/FEB/23	08:53	0.000	0.00	0.000	0.000	0.000
11/FEB/23	08:54	0.000	0.00	0.000	0.000	0.000
11/FEB/23	08:55	0.000	0.00	0.000	0.000	0.000
11/FEB/23	08:56	0.000	0.00	0.000	0.000	0.000
11/FEB/23	08:57	0.000	0.00	0.000	0.000	0.000
11/FEB/23	08:58	0.000	0.00	0.000	0.000	0.000
11/FEB/23	08:59	0.000	0.00	0.000	0.000	0.000
11/FEB/23	09:00	0.000	0.00	0.000	0.000	0.000
11/FEB/23	09:01	0.000	0.00	0.000	0.000	0.000
11/FEB/23	09:02	0.000	0.00	0.000	0.000	0.000
11/FEB/23	09:03	0.000	0.00	0.000	0.000	0.000
11/FEB/23	09:04	0.000	0.00	0.000	0.000	0.000
11/FEB/23	09:05	0.000	0.00	0.000	0.000	0.000
11/FEB/23	09:06	0.000	0.00	0.000	0.000	0.000
11/FEB/23	09:07	0.000	0.00	0.000	0.000	0.000
11/FEB/23	09:08	0.000	0.00	0.000	0.000	0.000
11/FEB/23	09:09	0.000	0.00	0.000	0.000	0.000
11/FEB/23	09:10	0.000	0.00	0.000	0.000	0.000
11/FEB/23	09:11	0.000	0.00	0.000	0.000	0.000
11/FEB/23	09:12	0.000	0.00	0.000	0.000	0.000
11/FEB/23	09:13	0.000	0.00	0.000	0.000	0.000
11/FEB/23	09:14	0.000	0.00	0.000	0.000	0.000
11/FEB/23	09:15	0.000	0.00	0.000	0.000	0.000
11/FEB/23	09:16	0.000	0.00	0.000	0.000	0.000
11/FEB/23	09:17	0.000	0.00	0.000	0.000	0.000
11/FEB/23	09:18	0.000	0.00	0.000	0.000	0.000
11/FEB/23	09:19	0.000	0.00	0.000	0.000	0.000
11/FEB/23	09:20	0.000	0.00	0.000	0.000	0.000
11/FEB/23	09:21	0.000	0.00	0.000	0.000	0.000
11/FEB/23	09:22	0.000	0.00	0.000	0.000	0.000
11/FEB/23	09:23	0.000	0.00	0.000	0.000	0.000
11/FEB/23	09:24	0.000	0.00	0.000	0.000	0.000
11/FEB/23	09:25	0.000	0.00	0.000	0.000	0.000
11/FEB/23	09:26	0.000	0.00	0.000	0.000	0.000
11/FEB/23	09:27	0.000	0.00	0.000	0.000	0.000
11/FEB/23	09:28	0.000	0.00	0.000	0.000	0.000
11/FEB/23	09:29	0.000	0.00	0.000	0.000	0.000
11/FEB/23	09:30	0.000	0.00	0.000	0.000	0.000
11/FEB/23	09:31	0.000	0.00	0.000	0.000	0.000
11/FEB/23	09:32	0.000	0.00	0.000	0.000	0.000
11/FEB/23	09:33	0.000	0.00	0.000	0.000	0.000
11/FEB/23	09:34	0.000	0.00	0.000	0.000	0.000
11/FEB/23	09:35	0.000	0.00	0.000	0.000	0.000
11/FEB/23	09:36	0.000	0.00	0.000	0.000	0.000
11/FEB/23	09:37	0.000	0.00	0.000	0.000	0.000
11/FEB/23	09:38	0.000	0.00	0.000	0.000	0.000
11/FEB/23	09:39	0.000	0.00	0.000	0.000	0.000
11/FEB/23	09:40	0.000	0.00	0.000	0.000	0.000
11/FEB/23	09:41	0.000	0.00	0.000	0.000	0.000
11/FEB/23	09:42	0.000	0.00	0.000	0.000	0.000
11/FEB/23	09:43	0.000	0.00	0.000	0.000	0.000
11/FEB/23	09:44	0.000	0.00	0.000	0.000	0.000
11/FEB/23	09:45	0.000	0.00	0.000	0.000	0.000
11/FEB/23	09:46	0.000	0.00	0.000	0.000	0.000
11/FEB/23	09:47	0.000	0.00	0.000	0.000	0.000
11/FEB/23	09:48	0.000	0.00	0.000	0.000	0.000
11/FEB/23	09:49	0.000	0.19	0.000	0.000	0.000
11/FEB/23	09:50	0.000	0.00	0.000	0.000	0.000
11/FEB/23	09:51	0.000	0.00	0.000	0.000	0.000
11/FEB/23	09:52	0.000	0.00	0.000	0.000	0.000
11/FEB/23	09:53	0.000	0.00	0.000	0.000	0.000
11/FEB/23	09:54	0.000	0.00	0.000	0.000	0.000
11/FEB/23	09:55	0.000	0.00	0.000	0.000	0.000
11/FEB/23	09:56	0.000	0.00	0.000	0.000	0.000
11/FEB/23	09:57	0.000	0.00	0.000	0.000	0.000
11/FEB/23	09:58	0.000	0.00	0.000	0.000	0.000
11/FEB/23	09:59	0.000	0.00	0.000	0.000	0.000
11/FEB/23	10:00	0.000	0.00	0.000	0.000	0.000
11/FEB/23	10:01	0.000	0.00	0.000	0.000	0.000
11/FEB/23	10:02	0.000	0.00	0.000	0.000	0.000
11/FEB/23	10:03	0.000	0.00	0.000	0.000	0.000
11/FEB/23	10:04	0.000	0.00	0.000	0.000	0.000
11/FEB/23	10:05	0.000	0.00	0.000	0.000	0.000
11/FEB/23	10:06	0.000	0.00	0.000	0.000	0.000
11/FEB/23	10:07	0.000	0.00	0.000	0.000	0.000
11/FEB/23	10:08	0.000	0.00	0.000	0.000	0.000
11/FEB/23	10:09	0.000	0.00	0.000	0.000	0.000
11/FEB/23	10:10	0.000	0.00	0.000	0.000	0.000
11/FEB/23	10:11	0.000	0.00	0.000	0.000	0.000
11/FEB/23	10:12	0.000	0.00	0.000	0.000	0.000
11/FEB/23	10:13	0.000	0.00	0.000	0.000	0.000
11/FEB/23	10:14	0.000	0.00	0.000	0.000	0.000
11/FEB/23	10:15	0.000	0.00	0.000	0.000	0.000
11/FEB/23	10:16	0.000	0.00	0.000	0.000	0.000
11/FEB/23	10:17	0.000	0.00	0.000	0.000	0.000
11/FEB/23	10:18	0.000	0.00	0.000	0.000	0.000
11/FEB/23	10:19	0.000	0.00	0.000	0.000	0.000
11/FEB/23	10:20	0.000	0.00	0.000	0.000	0.000
11/FEB/23	10:21	0.000	0.00	0.000	0.000	0.000
11/FEB/23	10:22	0.000	0.00	0.000	0.000	0.000
11/FEB/23	10:23	0.000	0.00	0.000	0.000	0.000
11/FEB/23	10:24	0.000	0.00	0.000	0.000	0.000
11/FEB/23	10:25	0.000	0.00	0.000	0.000	0.000
11/FEB/23	10:26	0.000	0.00	0.000	0.000	0.000
11/FEB/23	10:27	0.000	0.00	0.000	0.000	0.000
11/FEB/23	10:28	0.000	0.00	0.000	0.000	0.000
11/FEB/23	10:29	0.000	0.00	0.000	0.000	0.000
11/FEB/23	10:30	0.000	0.00	0.000	0.000	0.000
11/FEB/23	10:31	0.000	0.00	0.000	0.000	0.000
11/FEB/23	10:32	0.000	0.00	0.000	0.000	0.000
11/FEB/23	10:33	0.000	0.00	0.000	0.000	0.000
11/FEB/23	10:34	0.000	0.00	0.000	0.000	0.000
11/FEB/23	10:35	0.000	0.00	0.000	0.000	0.000
11/FEB/23	10:36	0.000	0.00	0.000	0.000	0.000
11/FEB/23	10:37	0.000	0.00	0.000	0.000	0.000
11/FEB/23	10:38	0.000	0.00	0.000	0.000	0.000
11/FEB/23	10:39	0.000	0.00	0.000	0.000	0.000
11/FEB/23	10:40	0.000	0.00	0.000	0.000	0.000
11/FEB/23	10:41	0.000	0.00	0.000	0.000	0.000
11/FEB/23	10:42	0.000	0.00	0.000	0.000	0.000
11/FEB/23	10:43	0.000	0.00	0.000	0.000	0.000
11/FEB/23	10:44	0.000	0.00	0.000	0.000	0.000
11/FEB/23	10:45	0.000	0.00	0.000	0.000	0.000
11/FEB/23	10:46	0.000	0.00	0.000	0.000	0.000
11/FEB/23	10:47	0.000	0.00	0.000	0.000	0.000
11/FEB/23	10:48	0.000	0.00	0.000	0.000	0.000
11/FEB/23	10:49	0.000	0.00	0.000	0.000	0.000
11/FEB/23	10:50	0.000	0.00	0.000	0.000	0.000
11/FEB/23	10:51	0.000	0.00	0.000	0.000	0.000
11/FEB/23	10:52	0.000	0.00	0.000	0.000	0.000
11/FEB/23	10:53	0.000	0.00	0.000	0.000	0.000
11/FEB/23	10:54	0.000	0.00	0.000	0.000	0.000
11/FEB/23	10:55	0.000	0.00	0.000	0.000	0.000
11/FEB/23	10:56	0.000	0.00	0.000	0.000	0.000
11/FEB/23	10:57	0.000	0.00	0.000	0.000	0.000
11/FEB/23	10:58	0.000	0.00	0.000	0.000	0.000
11/FEB/23	10:59	0.000	0.00	0.000	0.000	0.000
11/FEB/23	11:00	0.000	0.00	0.000	0.000	0.000
11/FEB/23	11:01	0.000	0.00	0.000	0.000	0.000
11/FEB/23	11:02	0.000	0.00	0.000	0.000	0.000
11/FEB/23	11:03	0.000	0.00	0.000	0.000	0.000
11/FEB/23	11:04	0.000	0.00	0.000	0.000	0.000
11/FEB/23	11:05	0.000	0.00	0.000	0.000	0.000
11/FEB/23	11:06	0.000	0.00	0.000	0.000	0.000
11/FEB/23	11:07	0.000	0.00	0.000	0.000	0.000
11/FEB/23	11:08	0.000	0.00	0.000	0.000	0.000
11/FEB/23	11:09	0.000	0.00	0.000	0.000	0.000
11/FEB/23	11:10	0.000	0.00	0.000	0.000	0.000
11/FEB/23	11:11	0.000	0.00	0.000	0.000	0.000
11/FEB/23	11:12	0.000	0.00	0.000	0.000	0.000
11/FEB/23	11:13	0.000	0.00	0.000	0.000	0.000
11/FEB/23	11:14	0.000	0.00	0.000	0.000	0.000
11/FEB/23	11:15	0.000	0.00	0.000	0.000	0.000
11/FEB/23	11:16	0.000	0.00	0.000	0.000	0.000
11/FEB/23	11:17	0.000	0.00	0.000	0.000	0.000
11/FEB/23	11:18	0.000	0.00	0.000	0.000	0.000
11/FEB/23	11:19	0.000	0.00	0.000	0.000	0.000
11/FEB/23	11:20	0.000	0.00	0.000	0.000	0.000
11/FEB/23	11:21	0.000	0.00	0.000	0.000	0.000
11/FEB/23	11:22	0.000	0.00	0.000	0.000	0.000
11/FEB/23	11:23	0.000	0.00	0.000	0.000	0.000
11/FEB/23	11:24	0.000	0.00	0.000	0.000	0.000
11/FEB/23	11:25	0.000	0.00	0.000	0.000	0.000
11/FEB/23	11:26	0.000	0.00	0.000	0.000	0.000
11/FEB/23	11:27	0.000	0.00	0.000	0.000	0.000
11/FEB/23	11:28	0.000	0.00	0.000	0.000	0.000
11/FEB/23	11:29	0.000	0.00	0.000	0.000	0.000
11/FEB/23	11:30	0.000	0.00	0.000	0.000	0.000
11/FEB/23	11:31	0.000	0.00	0.000	0.000	0.000
11/FEB/23	11:32	0.000	0.00	0.000	0.000	0.000
11/FEB/23	11:33	0.000	0.00	0.000	0.000	0.000
11/FEB/23	11:34	0.000	0.00	0.000	0.000	0.000
11/FEB/23	11:35	0.000	0.00	0.000	0.000	0.000
11/FEB/23	11:36	0.000	0.00	0.000	0.000	0.000
11/FEB/23	11:37	0.000	0.00	0.000	0.000	0.000
11/FEB/23	11:38	0.000	0.00	0.000	0.000	0.000
11/FEB/23	11:39	0.000	0.00	0.000	0.000	0.000
11/FEB/23	11:40	0.000	0.00	0.000	0.000	0.000
11/FEB/23	11:41	0.000	0.00	0.000	0.000	0.000
11/FEB/23	11:42	0.000	0.00	0.000	0.000	0.000
11/FEB/23	11:43	0.000	0.00	0.000	0.000	0.000
11/FEB/23	11:44	0.000	0.00	0.000	0.000	0.000
11/FEB/23	11:45	0.000	0.00	0.000	0.000	0.000
11/FEB/23	11:46	0.000	0.00	0.000	0.000	0.000
11/FEB/23	11:47	0.000	0.00	0.000	0.000	0.000
11/FEB/23	11:48	0.000	0.00	0.000	0.000	0.000
11/FEB/23	11:49	0.000	0.00	0.000	0.000	0.000
11/FEB/23	11:50	0.000	0.00	0.000	0.000	0.000
11/FEB/23	11:51	0.000	0.00	0.000	0.000	0.000
11/FEB/23	11:52	0.000	0.00	0.000	0.000	0.000
11/FEB/23	11:53	0.000	0.00	0.000	0.000	0.000
11/FEB/23	11:54	0.000	0.00	0.000	0.000	0.000
11/FEB/23	11:55	0.000	0.00	0.000	0.000	0.000
11/FEB/23	11:56	0.000	0.00	0.000	0.000	0.000
11/FEB/23	11:57	0.000	0.00	0.000	0.000	0.000
11/FEB/23	11:58	0.000	0.00	0.000	0.000	0.000
11/FEB/23	11:59	0.000	0.00	0.000	0.000	0.000
11/FEB/23	12:00	0.000	0.00	0.000	0.000	0.000
11/FEB/23	12:01	0.000	0.00	0.000	0.000	0.000
11/FEB/23	12:02	0.000	0.00	0.000	0.000	0.000
11/FEB/23	12:03	0.000	0.00	0.000	0.000	0.000
11/FEB/23	12:04	0.000	0.00	0.000	0.000	0.000
11/FEB/23	12:05	0.000	0.00	0.000	0.000	0.000
11/FEB/23	12:06	0.000	0.00	0.000	0.000	0.000
11/FEB/23	12:07	0.000	0.00	0.000	0.000	0.000
11/FEB/23	12:08	0.000	0.00	0.000	0.000	0.000
11/FEB/23	12:09	0.000	0.00	0.000	0.000	0.000
11/FEB/23	12:10	0.000	0.00	0.000	0.000	0.000
11/FEB/23	12:11	0.000	0.00	0.000	0.000	0.000
11/FEB/23	12:12	0.000	0.00	0.000	0.000	0.000
11/FEB/23	12:13	0.000	0.00	0.000	0.000	0.000
11/FEB/23	12:14	0.000	0.00	0.000	0.000	0.000
11/FEB/23	12:15	0.000	0.00	0.000	0.000	0.000
11/FEB/23	12:16	0.000	0.00	0.000	0.000	0.000
11/FEB/23	12:17	0.000	0.00	0.000	0.000	0.000
11/FEB/23	12:18	0.000	0.00	0.000	0.000	0.000
11/FEB/23	12:19	0.000	0.00	0.000	0.000	0.000
11/FEB/23	12:20	0.000	0.00	0.000	0.000	0.000
11/FEB/23	12:21	0.000	0.00	0.000	0.000	0.000
11/FEB/23	12:22	0.000	0.00	0.000	0.000	0.000
11/FEB/23	12:23	0.000	0.00	0.000	0.000	0.000
11/FEB/23	12:24	0.000	0.00	0.000	0.000	0.000
11/FEB/23	12:25	0.000	0.00	0.000	0.000	0.000
11/FEB/23	12:26	0.000	0.00	0.000	0.000	0.000
11/FEB/23	12:27	0.000	0.00	0.000	0.000	0.000
11/FEB/23	12:28	0.000	0.00	0.000	0.000	0.000
11/FEB/23	12:29	0.000	0.00	0.000	0.000	0.000
11/FEB/23	12:30	0.000	0.00	0.000	0.000	0.000
11/FEB/23	12:31	0.000	0.00	0.000	0.000	0.000
11/FEB/23	12:32	0.000	0.00	0.000	0.000	0.000
11/FEB/23	12:33	0.000	0.00	0.000	0.000	0.000
11/FEB/23	12:34	0.000	0.00	0.000	0.000	0.000
11/FEB/23	12:35	0.000	0.00	0.000	0.000	0.000
11/FEB/23	12:36	0.000	0.00	0.000	0.000	0.000
11/FEB/23	12:37	0.000	0.00	0.000	0.000	0.000
11/FEB/23	12:38	0.000	0.00	0.000	0.000	0.000
11/FEB/23	12:39	0.000	0.00	0.000	0.000	0.000
11/FEB/23	12:40	0.000	0.00	0.000	0.000	0.000
11/FEB/23	12:41	0.000	0.00	0.000	0.000	0.000
11/FEB/23	12:42	0.000	0.00	0.000	0.000	0.000
11/FEB/23	12:43	0.000	0.00	0.000	0.000	0.000
11/FEB/23	12:44	0.000	0.00	0.000	0.000	0.000
11/FEB/23	12:45	0.000	0.00	0.000	0.000	0.000
11/FEB/23	12:46	0.000	0.00	0.000	0.000	0.000
11/FEB/23	12:47	0.000	0.00	0.000	0.000	0.000
11/FEB/23	12:48	0.000	0.00	0.000	0.000	0.000
11/FEB/23	12:49	0.000	0.00	0.000	0.000	0.000
11/FEB/23	12:50	0.000	0.00	0.000	0.000	0.000
11/FEB/23	12:51	0.000	0.00	0.000	0.000	0.000
11/FEB/23	12:52	0.000	0.00	0.000	0.000	0.000
11/FEB/23	12:53	0.000	0.00	0.000	0.000	0.000
11/FEB/23	12:54	0.000	0.00	0.000	0.000	0.000
11/FEB/23	12:55	0.000	0.00	0.000	0.000	0.000
11/FEB/23	12:56	0.000	0.00	0.000	0.000	0.000
11/FEB/23	12:57	0.000	0.00	0.000	0.000	0.000
11/FEB/23	12:58	0.000	0.00	0.000	0.000	0.000
11/FEB/23	12:59	0.000	0.00	0.000	0.000	0.000
11/FEB/23	13:00	0.000	0.00	0.000	0.000	0.000
11/FEB/23	13:01	0.000	0.00	0.000	0.000	0.000
11/FEB/23	13:02	0.000	0.00	0.000	0.000	0.000
11/FEB/23	13:03	0.000	0.00	0.000	0.000	0.000
11/FEB/23	13:04	0.000	0.00	0.000	0.000	0.000
11/FEB/23	13:05	0.000	0.00	0.000	0.000	0.000
11/FEB/23	13:06	0.000	0.00	0.000	0.000	0.000
11/FEB/23	13:07	0.000	0.00	0.000	0.000	0.000
11/FEB/23	13:08	0.000	0.00	0.000	0.000	0.000
11/FEB/23	13:09	0.000	0.00	0.000	0.000	0.000
11/FEB/23	13:10	0.000	0.00	0.000	0.000	0.000
11/FEB/23	13:11	0.000	0.00	0.000	0.000	0.000
11/FEB/23	13:12	0.000	0.00	0.000	0.000	0.000
11/FEB/23	13:13	0.000	0.00	0.000	0.000	0.000
11/FEB/23	13:14	0.000	0.00	0.000	0.000	0.000
11/FEB/23	13:15	0.000	0.00	0.000	0.000	0.000
11/FEB/23	13:16	0.000	0.00	0.000	0.000	0.000
11/FEB/23	13:17	0.000	0.00	0.000	0.000	0.000
11/FEB/23	13:18	0.000	0.00	0.000	0.000	0.000
11/FEB/23	13:19	0.000	0.00	0.000	0.000	0.000
11/FEB/23	13:20	0.000	0.00	0.000	0.000	0.000
11/FEB/23	13:21	0.000	0.00	0.000	0.000	0.000
11/FEB/23	13:22	0.000	0.00	0.000	0.000	0.000
11/FEB/23	13:23	0.000	0.00	0.000	0.000	0.000
11/FEB/23	13:24	0.000	0.00	0.000	0.000	0.000
11/FEB/23	13:25	0.000	0.00	0.000	0.000	0.000
11/FEB/23	13:26	0.000	0.00	0.000	0.000	0.000
11/FEB/23	13:27	0.000	0.00	0.000	0.000	0.000
11/FEB/23	13:28	0.000	0.00	0.000	0.000	0.000
11/FEB/23	13:29	0.000	0.00	0.000	0.000	0.000
11/FEB/23	13:30	0.000	0.00	0.000	0.000	0.000
11/FEB/23	13:31	0.000	0.00	0.000	0.000	0.000
11/FEB/23	13:32	0.000	0.00	0.000	0.000	0.000
11/FEB/23	13:33	0.000	0.00	0.000	0.000	0.000
11/FEB/23	13:34	0.000	0.00	0.000	0.000	0.000
11/FEB/23	13:35	0.000	0.00	0.000	0.000	0.000
11/FEB/23	13:36	0.000	0.00	0.000	0.000	0.000
11/FEB/23	13:37	0.000	0.00	0.000	0.000	0.000
11/FEB/23	13:38	0.000	0.00	0.000	0.000	0.000
11/FEB/23	13:39	0.000	0.00	0.000	0.000	0.000
11/FEB/23	13:40	0.000	0.00	0.000	0.000	0.000
11/FEB/23	13:41	0.000	0.00	0.000	0.000	0.000
11/FEB/23	13:42	0.000	0.00	0.000	0.000	0.000
11/FEB/23	13:43	0.000	0.00	0.000	0.000	0.000
11/FEB/23	13:44	0.000	0.00	0.000	0.000	0.000
11/FEB/23	13:45	0.000	0.00	0.000	0.000	0.000
11/FEB/23	13:46	0.000	0.00	0.000	0.000	0.000
11/FEB/23	13:47	0.000	0.00	0.000	0.000	0.000
11/FEB/23	13:48	0.000	0.00	0.000	0.000	0.000
11/FEB/23	13:49	0.000	0.00	0.000	0.000	0.000
11/FEB/23	13:50	0.000	0.00	0.000	0.000	0.000
11/FEB/23	13:51	0.000	0.00	0.000	0.000	0.000
11/FEB/23	13:52	0.000	0.00	0.000	0.000	0.000
11/FEB/23	13:53	0.000	0.00	0.000	0.000	0.000
11/FEB/23	13:54	0.000	0.00	0.000	0.000	0.000
11/FEB/23	13:55	0.000	0.00	0.000	0.000	0.000
11/FEB/23	13:56	0.000	0.00	0.000	0.000	0.000
11/FEB/23	13:57	0.000	0.00	0.000	0.000	0.000
11/FEB/23	13:58	0.000	0.00	0.000	0.000	0.000
11/FEB/23	13:59	0.000	0.00	0.000	0.000	0.000
11/FEB/23	14:00	0.000	0.00	0.000	0.000	0.000
11/FEB/23	14:01	0.000	0.00	0.000	0.000	0.000
11/FEB/23	14:02	0.000	0.00	0.000	0.000	0.000
11/FEB/23	14:03	0.000	0.00	0.000	0.000	0.000
11/FEB/23	14:04	0.000	0.00	0.000	0.000	0.000
11/FEB/23	14:05	0.000	0.00	0.000	0.000	0.000
11/FEB/23	14:06	0.000	0.00	0.000	0.000	0.000
11/FEB/23	14:07	0.000	0.00	0.000	0.000	0.000
11/FEB/23	14:08	0.000	0.00	0.000	0.000	0.000
11/FEB/23	14:09	0.000	0.00	0.000	0.000	0.000
11/FEB/23	14:10	0.000	0.00	0.000	0.000	0.000
11/FEB/23	14:11	0.000	0.00	0.000	0.000	0.000
11/FEB/23	14:12	0.000	0.00	0.000	0.000	0.000
11/FEB/23	14:13	0.000	0.00	0.000	0.000	0.000
11/FEB/23	14:14	0.000	0.00	0.000	0.000	0.000
11/FEB/23	14:15	0.000	0.00	0.000	0.000	0.000
11/FEB/23	14:16	0.000	0.00	0.000	0.000	0.000
11/FEB/23	14:17	0.000	0.00	0.000	0.000	0.000
11/FEB/23	14:18	0.000	0.00	0.000	0.000	0.000
11/FEB/23	14:19	0.000	0.00	0.000	0.000	0.000
11/FEB/23	14:20	0.000	0.00	0.000	0.000	0.000
11/FEB/23	14:21	0.000	0.00	0.000	0.000	0.000
11/FEB/23	14:22	0.000	0.00	0.000	0.000	0.000
11/FEB/23	14:23	0.000	0.00	0.000	0.000	0.000
11/FEB/23	14:24	0.000	0.00	0.000	0.000	0.000
11/FEB/23	14:25	0.000	0.00	0.000	0.000	0.000
11/FEB/23	14:26	0.000	0.00	0.000	0.000	0.000
11/FEB/23	14:27	0.000	0.00	0.000	0.000	0.000
11/FEB/23	14:28	0.000	0.00	0.000	0.000	0.000
11/FEB/23	14:29	0.000	0.00	0.000	0.000	0.000
11/FEB/23	14:30	0.000	0.00	0.000	0.000	0.000
11/FEB/23	14:31	0.000	0.00	0.000	0.000	0.000
11/FEB/23	14:32	0.000	0.00	0.000	0.000	0.000
11/FEB/23	14:33	0.000	0.00	0.000	0.000	0.000
11/FEB/23	14:34	0.000	0.00	0.000	0.000	0.000
11/FEB/23	14:35	0.000	0.00	0.000	0.000	0.000
11/FEB/23	14:36	0.000	0.00	0.000	0.000	0.000
11/FEB/23	14:37	0.000	0.00	0.000	0.000	0.000
11/FEB/23	14:38	0.000	0.00	0.000	0.000	0.000
11/FEB/23	14:39	0.000	0.00	0.000	0.000	0.000
11/FEB/23	14:40	0.000	0.00	0.000	0.000	0.000
11/FEB/23	14:41	0.000	0.00	0.000	0.000	0.000
11/FEB/23	14:42	0.000	0.00	0.000	0.000	0.000
11/FEB/23	14:43	0.000	0.00	0.000	0.000	0.000
11/FEB/23	14:44	0.000	0.00	0.000	0.000	0.000
11/FEB/23	14:45	0.000	0.00	0.000	0.000	0.000
11/FEB/23	14:46	0.000	0.00	0.000	0.000	0.000
11/FEB/23	14:47	0.000	0.00	0.000	0.000	0.000
11/FEB/23	14:48	0.000	0.00	0.000	0.000	0.000
11/FEB/23	14:49	0.000	0.00	0.000	0.000	0.000
11/FEB/23	14:50	0.000	0.00	0.000	0.000	0.000
11/FEB/23	14:51	0.000	0.00	0.000	0.000	0.000
11/FEB/23	14:52	0.000	0.00	0.000	0.000	0.000
11/FEB/23	14:53	0.000	0.00	0.000	0.000	0.000
11/FEB/23	14:54	0.000	0.00	0.000	0.000	0.000
11/FEB/23	14:55	0.000	0.00	0.000	0.000	0.000
11/FEB/23	14:56	0.000	0.00	0.000	0.000	0.000
11/FEB/23	14:57	0.000	0.00	0.000	0.000	0.000
11/FEB/23	14:58	0.000	0.00	0.000	0.000	0.000
11/FEB/23	14:59	0.000	0.00	0.000	0.000	0.000
11/FEB/23	15:00	0.000	0.00	0.000	0.000	0.000
11/FEB/23	15:01	0.000	0.00	0.000	0.000	0.000
11/FEB/23	15:02	0.000	0.00	0.000	0.000	0.000
11/FEB/23	15:03	0.000	0.00	0.000	0.000	0.000
11/FEB/23	15:04	0.000	0.00	0.000	0.000	0.000
11/FEB/23	15:05	0.000	0.00	0.000	0.000	0.000
11/FEB/23	15:06	0.000	0.00	0.000	0.000	0.000
11/FEB/23	15:07	0.000	0.00	0.000	0.000	0.000
11/FEB/23	15:08	0.000	0.00	0.000	0.000	0.000
11/FEB/23	15:09	0.000	0.00	0.000	0.000	0.000
11/FEB/23	15:10	0.000	0.00	0.000	0.000	0.000
11/FEB/23	15:11	0.000	0.00	0.000	0.000	0.000
11/FEB/23	15:12	0.000	0.00	0.000	0.000	0.000
11/FEB/23	15:13	0.000	0.00	0.000	0.000	0.000
11/FEB/23	15:14	0.000	0.00	0.000	0.000	0.000
11/FEB/23	15:15	0.000	0.00	0.000	0.000	0.000
11/FEB/23	15:16	0.000	0.00	0.000	0.000	0.000
11/FEB/23	15:17	0.000	0.00	0.000	0.000	0.000
11/FEB/23	15:18	0.000	0.00	0.000	0.000	0.000
11/FEB/23	15:19	0.000	0.00	0.000	0.000	0.000
11/FEB/23	15:20	0.000	0.00	0.000	0.000	0.000
11/FEB/23	15:21	0.000	0.00	0.000	0.000	0.000
11/FEB/23	15:22	0.000	0.00	0.000	0.000	0.000
11/FEB/23	15:23	0.000	0.00	0.000	0.000	0.000
11/FEB/23	15:24	0.000	0.00	0.000	0.000	0.000
11/FEB/23	15:25	0.000	0.00	0.000	0.000	0.000
11/FEB/23	15:26	0.000	0.00	0.000	0.000	0.000
11/FEB/23	15:27	0.000	0.00	0.000	0.000	0.000
11/FEB/23	15:28	0.000	0.00	0.000	0.000	0.000
11/FEB/23	15:29	0.000	0.00	0.000	0.000	0.000
11/FEB/23	15:30	0.000	0.00	0.000	0.000	0.000
11/FEB/23	15:31	0.000	0.00	0.000	0.000	0.000
11/FEB/23	15:32	0.000	0.00	0.000	0.000	0.000
11/FEB/23	15:33	0.000	0.00	0.000	0.000	0.000
11/FEB/23	15:34	0.000	0.00	0.000	0.000	0.000
11/FEB/23	15:35	0.000	0.00	0.000	0.000	0.000
11/FEB/23	15:36	0.000	0.00	0.000	0.000	0.000
11/FEB/23	15:37	0.000	0.00	0.000	0.000	0.000
11/FEB/23	15:38	0.000	0.00	0.000	0.000	0.000
11/FEB/23	15:39	0.000	0.00	0.000	0.000	0.000
11/FEB/23	15:40	0.000	0.00	0.000	0.000	0.000
11/FEB/23	15:41	0.000	0.00	0.000	0.000	0.000
11/FEB/23	15:42	0.000	0.00	0.000	0.000	0.000
11/FEB/23	15:43	0.000	0.00	0.000	0.000	0.000
11/FEB/23	15:44	0.000	0.00	0.000	0.000	0.000
11/FEB/23	15:45	0.000	0.00	0.000	0.000	0.000
11/FEB/23	15:46	0.000	0.00	0.000	0.000	0.000
11/FEB/23	15:47	0.000	0.00	0.000	0.000	0.000
11/FEB/23	15:48	0.000	0.00	0.000	0.000	0.000
11/FEB/23	15:49	0.000	0.00	0.000	0.000	0.000
11/FEB/23	15:50	0.000	0.00	0.000	0.000	0.000
11/FEB/23	15:51	0.000	0.00	0.000	0.000	0.000
11/FEB/23	15:52	0.000	0.00	0.000	0.000	0.000
11/FEB/23	15:53	0.000	0.00	0.000	0.000	0.000
11/FEB/23	15:54	0.000	0.00	0.000	0.000	0.000
11/FEB/23	15:55	0.000	0.00	0.000	0.000	0.000
11/FEB/23	15:56	0.000	0.00	0.000	0.000	0.000
11/FEB/23	15:57	0.000	0.00	0.000	0.000	0.000
11/FEB/23	15:58	0.000	0.00	0.000	0.000	0.000
11/FEB/23	15:59	0.000	0.00	0.000	0.000	0.000
11/FEB/23	16:00	0.000	0.00	0.000	0.000	0.000
11/FEB/23	16:01	0.000	0.00	0.000	0.000	0.000
11/FEB/23	16:02	0.000	0.00	0.000	0.000	0.000
11/FEB/23	16:03	0.000	0.00	0.000	0.000	0.000
11/FEB/23	16:04	0.000	0.00	0.000	0.000	0.000
11/FEB/23	16:05	0.000	0.00	0.000	0.000	0.000
11/FEB/23	16:06	0.000	0.00	0.000	0.000	0.000
11/FEB/23	16:07	0.000	0.00	0.000	0.000	0.000
11/FEB/23	16:08	0.000	0.00	0.000	0.000	0.000
11/FEB/23	16:09	0.000	0.00	0.000	0.000	0.000
11/FEB/23	16:10	0.000	0.00	0.000	0.000	0.000
11/FEB/23	16:11	0.000	0.00	0.000	0.000	0.000
11/FEB/23	16:12	0.000	0.00	0.000	0.000	0.000
11/FEB/23	16:13	0.000	0.00	0.000	0.000	0.000
11/FEB/23	16:14	0.000	0.00	0.000	0.000	0.000
11/FEB/23	16:15	0.000	0.00	0.000	0.000	0.000
11/FEB/23	16:16	0.000	0.00	0.000	0.000	0.000
11/FEB/23	16:17	0.000	0.00	0.000	0.000	0.000
11/FEB/23	16:18	0.000	0.00	0.000	0.000	0.000
11/FEB/23	16:19	0.000	0.00	0.000	0.000	0.000
11/FEB/23	16:20	0.000	0.00	0.000	0.000	0.000
11/FEB/23	16:21	0.000	0.00	0.000	0.000	0.000
11/FEB/23	16:22	0.000	0.00	0.000	0.000	0.000
11/FEB/23	16:23	0.000	0.00	0.000	0.000	0.000
11/FEB/23	16:24	0.000	0.00	0.000	0.000	0.000
11/FEB/23	16:25	0.000	0.00	0.000	0.000	0.000
11/FEB/23	16:26	0.000	0.00	0.000	0.000	0.000
11/FEB/23	16:27	0.000	0.00	0.000	0.000	0.000
11/FEB/23	16:28	0.000	0.00	0.000	0.000	0.000
11/FEB/23	16:29	0.000	0.00	0.000	0.000	0.000
11/FEB/23	16:30	0.000	0.00	0.000	0.000	0.000
11/FEB/23	16:31	0.000	0.00	0.000	0.000	0.000
11/FEB/23	16:32	0.000	0.00	0.000	0.000	0.000
11/FEB/23	16:33	0.000	0.00	0.000	0.000	0.000
11/FEB/23	16:34	0.000	0.00	0.000	0.000	0.000
11/FEB/23	16:35	0.000	0.00	0.000	0.000	0.000
11/FEB/23	16:36	0.000	0.00	0.000	0.000	0.000
11/FEB/23	16:37	0.000	0.00	0.000	0.000	0.000
11/FEB/23	16:38	0.000	0.00	0.000	0.000	0.000
11/FEB/23	16:39	0.000	0.00	0.000	0.000	0.000
11/FEB/23	16:40	0.000	0.00	0.000	0.000	0.000
11/FEB/23	16:41	0.000	0.00	0.000	0.000	0.000
11/FEB/23	16:42	0.000	0.00	0.000	0.000	0.000
11/FEB/23	16:43	0.000	0.00	0.000	0.000	0.000
11/FEB/23	16:44	0.000	0.00	0.000	0.000	0.000
11/FEB/23	16:45	0.000	0.00	0.000	0.000	0.000
11/FEB/23	16:46	0.000	0.00	0.000	0.000	0.000
11/FEB/23	16:47	0.000	0.00	0.000	0.000	0.000
11/FEB/23	16:48	0.000	0.00	0.000	0.000	0.000
11/FEB/23	16:49	0.000	0.00	0.000	0.000	0.000
11/FEB/23	16:50	0.000	0.00	0.000	0.000	0.000
11/FEB/23	16:51	0.000	0.00	0.000	0.000	0.000
11/FEB/23	16:52	0.000	0.00	0.000	0.000	0.000
11/FEB/23	16:53	0.000	0.00	0.000	0.000	0.000
11/FEB/23	16:54	0.000	0.00	0.000	0.000	0.000
11/FEB/23	16:55	0.000	0.00	0.000	0.000	0.000
11/FEB/23	16:56	0.000	0.00	0.000	0.000	0.000
11/FEB/23	16:57	0.000	0.00	0.000	0.000	0.000
11/FEB/23	16:58	0.000	0.00	0.000	0.000	0.000
11/FEB/23	16:59	0.000	0.00	0.000	0.000	0.000
11/FEB/23	17:00	0.000	0.00	0.000	0.000	0.000
11/FEB/23	17:01	0.000	0.00	0.000	0.000	0.000
11/FEB/23	17:02	0.000	0.00	0.000	0.000	0.000
11/FEB/23	17:03	0.000	0.00	0.000	0.000	0.000
11/FEB/23	17:04	0.000	0.00	0.000	0.000	0.000
11/FEB/23	17:05	0.000	0.00	0.000	0.000	0.000
11/FEB/23	17:06	0.000	0.00	0.000	0.000	0.000
11/FEB/23	17:07	0.000	0.00	0.000	0.000	0.000
11/FEB/23	17:08	0.000	0.00	0.000	0.000	0.000
11/FEB/23	17:09	0.000	0.00	0.000	0.000	0.000
11/FEB/23	17:10	0.000	0.00	0.000	0.000	0.000
11/FEB/23	17:11	0.000	0.00	0.000	0.000	0.000
11/FEB/23	17:12	0.000	0.00	0.000	0.000	0.000
11/FEB/23	17:13	0.000	0.00	0.000	0.000	0.000
11/FEB/23	17:14	0.000	0.00	0.000	0.000	0.000
11/FEB/23	17:15	0.000	0.00	0.000	0.000	0.000
11/FEB/23	17:16	0.000	0.00	0.000	0.000	0.000
11/FEB/23	17:17	0.000	0.00	0.000	0.000	0.000
11/FEB/23	17:18	0.000	0.00	0.000	0.000	0.000
11/FEB/23	17:19	0.000	0.00	0.000	0.000	0.000
11/FEB/23	17:20	0.000	0.00	0.000	0.000	0.000
11/FEB/23	17:21	0.000	0.00	0.000	0.000	0.000
11/FEB/23	17:22	0.000	0.00	0.000	0.000	0.000
11/FEB/23	17:23	0.000	0.00	0.000	0.000	0.000
11/FEB/23	17:24	0.000	0.00	0.000	0.000	0.000
11/FEB/23	17:25	0.000	0.00	0.000	0.000	0.000
11/FEB/23	17:26	0.000	0.00	0.000	0.000	0.000
11/FEB/23	17:27	0.000	0.00	0.000	0.000	0.000
11/FEB/23	17:28	0.000	0.00	0.000	0.000	0.000
11/FEB/23	17:29	0.000	0.00	0.000	0.000	0.000
11/FEB/23	17:30	0.000	0.00	0.000	0.000	0.000
11/FEB/23	17:31	0.000	0.00	0.000	0.000	0.000
11/FEB/23	17:32	0.000	0.00	0.000	0.000	0.000
11/FEB/23	17:33	0.000	0.00	0.000	0.000	0.000
11/FEB/23	17:34	0.000	0.00	0.000	0.000	0.000
11/FEB/23	17:35	0.000	0.00	0.000	0.000	0.000
11/FEB/23	17:36	0.000	0.00	0.000	0.000	0.000
11/FEB/23	17:37	0.000	0.00	0.000	0.000	0.000
11/FEB/23	17:38	0.000	0.00	0.000	0.000	0.000
11/FEB/23	17:39	0.000	0.00	0.000	0.000	0.000
11/FEB/23	17:40	0.000	0.00	0.000	0.000	0.000
11/FEB/23	17:41	0.000	0.00	0.000	0.000	0.000
11/FEB/23	17:42	0.000	0.00	0.000	0.000	0.000
11/FEB/23	17:43	0.000	0.00	0.000	0.000	0.000
11/FEB/23	17:44	0.000	0.00	0.000	0.000	0.000
11/FEB/23	17:45	0.000	0.00	0.000	0.000	0.000
11/FEB/23	17:46	0.000	0.00	0.000	0.000	0.000
11/FEB/23	17:47	0.000	0.00	0.000	0.000	0.000
11/FEB/23	17:48	0.000	0.00	0.000	0.000	0.000
11/FEB/23	17:49	0.000	0.00	0.000	0.000	0.000
11/FEB/23	17:50	0.000	0.00	0.000	0.000	0.000
11/FEB/23	17:51	0.000	0.00	0.000	0.000	0.000
11/FEB/23	17:52	0.000	0.00	0.000	0.000	0.000
11/FEB/23	17:53	0.000	0.00	0.000	0.000	0.000
11/FEB/23	17:54	0.000	0.00	0.000	0.000	0.000
11/FEB/23	17:55	0.000	0.00	0.000	0.000	0.000
11/FEB/23	17:56	0.000	0.00	0.000	0.000	0.000
11/FEB/23	17:57	0.000	0.00	0.000	0.000	0.000
11/FEB/23	17:58	0.000	0.00	0.000	0.000	0.000
11/FEB/23	17:59	0.000	0.00	0.000	0.000	0.000
11/FEB/23	18:00	0.000	0.00	0.000	0.000	0.000
11/FEB/23	18:01	0.000	0.00	0.000	0.000	0.000
11/FEB/23	18:02	0.000	0.00	0.000	0.000	0.000
11/FEB/23	18:03	0.000	0.00	0.000	0.000	0.000
11/FEB/23	18:04	0.000	0.00	0.000	0.000	0.000
11/FEB/23	18:05	0.000	0.00	0.000	0.000	0.000
11/FEB/23	18:06	0.000	0.00	0.000	0.000	0.000
11/FEB/23	18:07	0.000	0.00	0.000	0.000	0.000
11/FEB/23	18:08	0.000	0.00	0.000	0.000	0.000
11/FEB/23	18:09	0.000	0.00	0.000	0.000	0.000
11/FEB/23	18:10	0.000	0.00	0.000	0.000	0.000
11/FEB/23	18:11	0.000	0.00	0.000	0.000	0.000
11/FEB/23	18:12	0.000	0.00	0.000	0.000	0.000
11/FEB/23	18:13	0.000	0.00	0.000	0.000	0.000
11/FEB/23	18:14	0.000	0.00	0.000	0.000	0.000
11/FEB/23	18:15	0.000	0.00	0.000	0.000	0.000
11/FEB/23	18:16	0.000	0.00	0.000	0.000	0.000
11/FEB/23	18:17	0.000	0.00	0.000	0.000	0.000
11/FEB/23	18:18	0.000	0.00	0.000	0.000	0.000
11/FEB/23	18:19	0.000	0.00	0.000	0.000	0.000
11/FEB/23	18:20	0.000	0.00	0.000	0.000	0.000
11/FEB/23	18:21	0.000	0.00	0.000	0.000	0.000
11/FEB/23	18:22	0.000	0.00	0.000	0.000	0.000
11/FEB/23	18:23	0.000	0.00	0.000	0.000	0.000
11/FEB/23	18:24	0.000	0.00	0.000	0.000	0.000
11/FEB/23	18:25	0.000	0.00	0.000	0.000	0.000
11/FEB/23	18:26	0.000	0.00	0.000	0.000	0.000
11/FEB/23	18:27	0.000	0.00	0.000	0.000	0.000
11/FEB/23	18:28	0.000	0.00	0.000	0.000	0.000
11/FEB/23	18:29	0.000	0.00	0.000	0.000	0.000
11/FEB/23	18:30	0.000	0.00	0.000	0.000	0.000
11/FEB/23	18:31	0.000	0.00	0.000	0.000	0.000
11/FEB/23	18:32	0.000	0.00	0.000	0.000	0.000
11/FEB/23	18:33	0.000	0.00	0.000	0.000	0.000
11/FEB/23	18:34	0.000	0.00	0.000	0.000	0.000
11/FEB/23	18:35	0.000	0.00	0.000	0.000	0.000
11/FEB/23	18:36	0.000	0.00	0.000	0.000	0.000
11/FEB/23	18:37	0.000	0.00	0.000	0.000	0.000
11/FEB/23	18:38	0.000	0.00	0.000	0.000	0.000
11/FEB/23	18:39	0.000	0.00	0.000	0.000	0.000
11/FEB/23	18:40	0.000	0.00	0.000	0.000	0.000
11/FEB/23	18:41	0.000	0.00	0.000	0.000	0.000
11/FEB/23	18:42	0.000	0.00	0.000	0.000	0.000
11/FEB/23	18:43	0.000	0.00	0.000	0.000	0.000
11/FEB/23	18:44	0.000	0.00	0.000	0.000	0.000
11/FEB/23	18:45	0.000	0.00	0.000	0.000	0.000
11/FEB/23	18:46	0.000	0.00	0.000	0.000	0.000
11/FEB/23	18:47	0.000	0.00	0.000	0.000	0.000
11/FEB/23	18:48	0.000	0.00	0.000	0.000	0.000
11/FEB/23	18:49	0.000	0.00	0.000	0.000	0.000
11/FEB/23	18:50	0.000	0.00	0.000	0.000	0.000
11/FEB/23	18:51	0.000	0.00	0.000	0.000	0.000
11/FEB/23	18:52	0.000	0.00	0.000	0.000	0.000
11/FEB/23	18:53	0.000	0.00	0.000	0.000	0.000
11/FEB/23	18:54	0.000	0.00	0.000	0.000	0.000
11/FEB/23	18:55	0.000	0.00	0.000	0.000	0.000
11/FEB/23	18:56	0.000	0.00	0.000	0.000	0.000
11/FEB/23	18:57	0.000	0.00	0.000	0.000	0.000
11/FEB/23	18:58	0.000	0.00	0.000	0.000	0.000
11/FEB/23	18:59	0.000	0.00	0.000	0.000	0.000
11/FEB/23	19:00	0.000	0.00	0.000	0.000	0.000
11/FEB/23	19:01	0.000	0.00	0.000	0.000	0.000
11/FEB/23	19:02	0.000	0.00	0.000	0.000	0.000
11/FEB/23	19:03	0.000	0.00	0.000	0.000	0.000
11/FEB/23	19:04	0.000	0.00	0.000	0.000	0.000
11/FEB/23	19:05	0.000	0.00	0.000	0.000	0.000
11/FEB/23	19:06	0.000	0.00	0.000	0.000	0.000
11/FEB/23	19:07	0.000	0.00	0.000	0.000	0.000
11/FEB/23	19:08	0.000	0.00	0.000	0.000	0.000
11/FEB/23	19:09	0.000	0.00	0.000	0.000	0.000
11/FEB/23	19:10	0.000	0.00	0.000	0.000	0.000
11/FEB/23	19:11	0.000	0.00	0.000	0.000	0.000
11/FEB/23	19:12	0.000	0.00	0.000	0.000	0.000
11/FEB/23	19:13	0.000	0.00	0.000	0.000	0.000
11/FEB/23	19:14	0.000	0.00	0.000	0.000	0.000
11/FEB/23	19:15	0.000	0.00	0.000	0.000	0.000
11/FEB/23	19:16	0.000	0.00	0.000	0.000	0.000
11/FEB/23	19:17	0.000	0.00	0.000	0.000	0.000
11/FEB/23	19:18	0.000	0.00	0.000	0.000	0.000
11/FEB/23	19:19	0.000	0.00	0.000	0.000	0.000
11/FEB/23	19:20	0.000	0.00	0.000	0.000	0.000
11/FEB/23	19:21	0.000	0.00	0.000	0.000	0.000
11/FEB/23	19:22	0.000	0.00	0.000	0.000	0.000
11/FEB/23	19:23	0.000	0.00	0.000	0.000	0.000
11/FEB/23	19:24	0.000	0.00	0.000	0.000	0.000
11/FEB/23	19:25	0.000	0.00	0.000	0.000	0.000
11/FEB/23	19:26	0.000	0.00	0.000	0.000	0.000
11/FEB/23	19:27	0.000	0.00	0.000	0.000	0.000
11/FEB/23	19:28	0.000	0.00	0.000	0.000	0.000
11/FEB/23	19:29	0.000	0.00	0.000	0.000	0.000
11/FEB/23	19:30	0.000	0.00	0.000	0.000	0.000
11/FEB/23	19:31	0.000	0.00	0.000	0.000	0.000
11/FEB/23	19:32	0.000	0.00	0.000	0.000	0.000
11/FEB/23	19:33	0.000	0.00	0.000	0.000	0.000
11/FEB/23	19:34	0.000	0.00	0.000	0.000	0.000
11/FEB/23	19:35	0.000	0.00	0.000	0.000	0.000
11/FEB/23	19:36	0.000	0.00	0.000	0.000	0.000
11/FEB/23	19:37	0.000	0.00	0.000	0.000	0.000
11/FEB/23	19:38	0.000	0.00	0.000	0.000	0.000
11/FEB/23	19:39	0.000	0.00	0.000	0.000	0.000
11/FEB/23	19:40	0.000	0.00	0.000	0.000	0.000
11/FEB/23	19:41	0.000	0.00	0.000	0.000	0.000
11/FEB/23	19:42	0.000	0.00	0.000	0.000	0.000
11/FEB/23	19:43	0.000	0.00	0.000	0.000	0.000
11/FEB/23	19:44	0.000	0.00	0.000	0.000	0.000
11/FEB/23	19:45	0.000	0.00	0.000	0.000	0.000
11/FEB/23	19:46	0.000	0.00	0.000	0.000	0.000
11/FEB/23	19:47	0.000	0.00	0.000	0.000	0.000
11/FEB/23	19:48	0.000	0.00	0.000	0.000	0.000
11/FEB/23	19:49	0.000	0.00	0.000	0.000	0.000
11/FEB/23	19:50	0.000	0.00	0.000	0.000	0.000
11/FEB/23	19:51	0.000	0.00	0.000	0.000	0.000
11/FEB/23	19:52	0.000	0.00	0.000	0.000	0.000
11/FEB/23	19:53	0.000	0.00	0.000	0.000	0.000
11/FEB/23	19:54	0.000	0.00	0.000	0.000	0.000
11/FEB/23	19:55	0.000	0.00	0.000	0.000	0.000
11/FEB/23	19:56	0.000	0.00	0.000	0.000	0.000
11/FEB/23	19:57	0.000	0.00	0.000	0.000	0.000
11/FEB/23	19:58	0.000	0.00	0.000	0.000	0.000
11/FEB/23	19:59	0.000	0.00	0.000	0.000	0.000
11/FEB/23	20:00	0.000	0.00	0.000	0.000	0.000
11/FEB/23	20:01	0.000	0.00	0.000	0.000	0.000
11/FEB/23	20:02	0.000	0.00	0.000	0.000	0.000
11/FEB/23	20:03	0.000	0.00	0.000	0.000	0.000
11/FEB/23	20:04	0.000	0.00	0.000	0.000	0.000
11/FEB/23	20:05	0.000	0.00	0.000	0.000	0.000
11/FEB/23	20:06	0.000	0.00	0.000	0.000	0.000
11/FEB/23	20:07	0.000	0.00	0.000	0.000	0.000
11/FEB/23	20:08	0.000	0.00	0.000	0.000	0.000
11/FEB/23	20:09	0.000	0.00	0.000	0.000	0.000
11/FEB/23	20:10	0.000	0.00	0.000	0.000	0.000
11/FEB/23	20:11	0.000	0.00	0.000	0.000	0.000
11/FEB/23	20:12	0.000	0.00	0.000	0.000	0.000
11/FEB/23	20:13	0.000	0.00	0.000	0.000	0.000
11/FEB/23	20:14	0.000	0.00	0.000	0.000	0.000
11/FEB/23	20:15	0.000	0.00	0.000	0.000	0.000
11/FEB/23	20:16	0.000	0.00	0.000	0.000	0.000
11/FEB/23	20:17	0.000	0.00	0.000	0.000	0.000
11/FEB/23	20:18	0.000	0.00	0.000	0.000	0.000
11/FEB/23	20:19	0.000	0.00	0.000	0.000	0.000
11/FEB/23	20:20	0.000	0.00	0.000	0.000	0.000
11/FEB/23	20:21	0.000	0.00	0.000	0.000	0.000
11/FEB/23	20:22	0.000	0.00	0.000	0.000	0.000
11/FEB/23	20:23	0.000	0.00	0.000	0.000	0.000
11/FEB/23	20:24	0.000	0.00	0.000	0.000	0.000
11/FEB/23	20:25	0.000	0.00	0.000	0.000	0.000
11/FEB/23	20:26	0.000	0.00	0.000	0.000	0.000
11/FEB/23	20:27	0.000	0.00	0.000	0.000	0.000
11/FEB/23	20:28	0.000	0.00	0.000	0.000	0.000
11/FEB/23	20:29	0.000	0.00	0.000	0.000	0.000
11/FEB/23	20:30	0.000	0.00	0.000	0.000	0.000
11/FEB/23	20:31	0.000	0.00	0.000	0.000	0.000
11/FEB/23	20:32	0.000	0.00	0.000	0.000	0.000
11/FEB/23	20:33	0.000	0.00	0.000	0.000	0.000
11/FEB/23	20:34	0.000	0.00	0.000	0.000	0.000
11/FEB/23	20:35	0.000	0.00	0.000	0.000	0.000
11/FEB/23	20:36	0.000	0.00	0.000	0.000	0.000
11/FEB/23	20:37	0.000	0.00	0.000	0.000	0.000
11/FEB/23	20:38	0.000	0.00	0.000	0.000	0.000
11/FEB/23	20:39	0.000	0.00	0.000	0.000	0.000
11/FEB/23	20:40	0.000	0.00	0.000	0.000	0.000
11/FEB/23	20:41	0.000	0.00	0.000	0.000	0.000
11/FEB/23	20:42	0.000	0.00	0.000	0.000	0.000
11/FEB/23	20:43	0.000	0.00	0.000	0.000	0.000
11/FEB/23	20:44	0.000	0.00	0.000	0.000	0.000
11/FEB/23	20:45	0.000	0.00	0.000	0.000	0.000
11/FEB/23	20:46	0.000	0.00	0.000	0.000	0.000
11/FEB/23	20:47	0.000	0.00	0.000	0.000	0.000
11/FEB/23	20:48	0.000	0.00	0.000	0.000	0.000
11/FEB/23	20:49	0.000	0.00	0.000	0.000	0.000
11/FEB/23	20:50	0.000	0.00	0.000	0.000	0.000
11/FEB/23	20:51	0.000	0.00	0.000	0.000	0.000
11/FEB/23	20:52	0.000	0.00	0.000	0.000	0.000
11/FEB/23	20:53	0.000	0.00	0.000	0.000	0.000
11/FEB/23	20:54	0.000	0.00	0.000	0.000	0.000
11/FEB/23	20:55	0.000	0.00	0.000	0.000	0.000
11/FEB/23	20:56	0.000	0.00	0.000	0.000	0.000
11/FEB/23	20:57	0.000	0.00	0.000	0.000	0.000
11/FEB/23	20:58	0.000	0.00	0.000	0.000	0.000
11/FEB/23	20:59	0.000	0.00	0.000	0.000	0.000
11/FEB/23	21:00	0.000	0.00	0.000	0.000	0.000
11/FEB/23	21:01	0.000	0.00	0.000	0.000	0.000
11/FEB/23	21:02	0.000	0.00	0.000	0.000	0.000
11/FEB/23	21:03	0.000	0.00	0.000	0.000	0.000
11/FEB/23	21:04	0.000	0.00	0.000	0.000	0.000
11/FEB/23	21:05	0.000	0.00	0.000	0.000	0.000
11/FEB/23	21:06	0.000	0.00	0.000	0.000	0.000
11/FEB/23	21:07	0.000	0.00	0.000	0.000	0.000
11/FEB/23	21:08	0.000	0.00	0.000	0.000	0.000
11/FEB/23	21:09	0.000	0.00	0.000	0.000	0.000
11/FEB/23	21:10	0.000	0.00	0.000	0.000	0.000
11/FEB/23	21:11	0.000	0.00	0.000	0.000	0.000
11/FEB/23	21:12	0.000	0.00	0.000	0.000	0.000
11/FEB/23	21:13	0.000	0.00	0.000	0.000	0.000
11/FEB/23	21:14	0.000	0.00	0.000	0.000	0.000
11/FEB/23	21:15	0.000	0.00	0.000	0.000	0.000
11/FEB/23	21:16	0.000	0.00	0.000	0.000	0.000
11/FEB/23	21:17	0.000	0.00	0.000	0.000	0.000
11/FEB/23	21:18	0.000	0.00	0.000	0.000	0.000
11/FEB/23	21:19	0.000	0.00	0.000	0.000	0.000
11/FEB/23	21:20	0.000	0.00	0.000	0.000	0.000
11/FEB/23	21:21	0.000	0.00	0.000	0.000	0.000
11/FEB/23	21:22	0.000	0.00	0.000	0.000	0.000
11/FEB/23	21:23	0.000	0.00	0.000	0.000	0.000
11/FEB/23	21:24	0.000	0.00	0.000	0.000	0.000
11/FEB/23	21:25	0.000	0.00	0.000	0.000	0.000
11/FEB/23	21:26	0.000	0.00	0.000	0.000	0.000
11/FEB/23	21:27	0.000	0.00	0.000	0.000	0.000
11/FEB/23	21:28	0.000	0.00	0.000	0.000	0.000
11/FEB/23	21:29	0.000	0.00	0.000	0.000	0.000
11/FEB/23	21:30	0.000	0.00	0.000	0.000	0.000
11/FEB/23	21:31	0.000	0.00	0.000	0.000	0.000
11/FEB/23	21:32	0.000	0.00	0.000	0.000	0.000
11/FEB/23	21:33	0.000	0.00	0.000	0.000	0.000
11/FEB/23	21:34	0.000	0.00	0.000	0.000	0.000
11/FEB/23	21:35	0.000	0.00	0.000	0.000	0.000
11/FEB/23	21:36	0.000	0.00	0.000	0.000	0.000
11/FEB/23	21:37	0.000	0.00	0.000	0.000	0.000
11/FEB/23	21:38	0.000	0.00	0.000	0.000	0.000
11/FEB/23	21:39	0.000	0.00	0.000	0.000	0.000
11/FEB/23	21:40	0.000	0.00	0.000	0.000	0.000
11/FEB/23	21:41	0.000	0.00	0.000	0.000	0.000
11/FEB/23	21:42	0.000	0.00	0.000	0.000	0.000
11/FEB/23	21:43	0.000	0.00	0.000	0.000	0.000
11/FEB/23	21:44	0.000	0.00	0.000	0.000	0.000
11/FEB/23	21:45	0.000	0.00	0.000	0.000	0.000
11/FEB/23	21:46	0.000	0.00	0.000	0.000	0.000
11/FEB/23	21:47	0.000	0.00	0.000	0.000	0.000
11/FEB/23	21:48	0.000	0.00	0.000	0.000	0.000
11/FEB/23	21:49	0.000	0.00	0.000	0.000	0.000
11/FEB/23	21:50	0.000	0.00	0.000	0.000	0.000
11/FEB/23	21:51	0.000	0.00	0.000	0.000	0.000
11/FEB/23	21:52	0.000	0.00	0.000	0.000	0.000
11/FEB/23	21:53	0.000	0.00	0.000	0.000	0.000
11/FEB/23	21:54	0.000	0.00	0.000	0.000	0.000
11/FEB/23	21:55	0.000	0.00	0.000	0.000	0.000
11/FEB/23	21:56	0.000	0.00	0.000	0.000	0.000
11/FEB/23	21:57	0.000	0.00	0.000	0.000	0.000
11/FEB/23	21:58	0.000	0.00	0.000	0.000	0.000
11/FEB/23	21:59	0.000	0.00	0.000	0.000	0.000
11/FEB/23	22:00	0.000	0.00	0.000	0.000	0.000
11/FEB/23	22:01	0.000	0.00	0.000	0.000	0.000
11/FEB/23	22:02	0.000	0.00	0.000	0.000	0.000
11/FEB/23	22:03	0.000	0.00	0.000	0.000	0.000
11/FEB/23	22:04	0.000	0.00	0.000	0.000	0.000
11/FEB/23	22:05	0.000	0.00	0.000	0.000	0.000
11/FEB/23	22:06	0.000	0.00	0.000	0.000	0.000
11/FEB/23	22:07	0.000	0.00	0.000	0.000	0.000
11/FEB/23	22:08	0.000	0.00	0.000	0.000	0.000
11/FEB/23	22:09	0.000	0.00	0.000	0.000	0.000
11/FEB/23	22:10	0.000	0.00	0.000	0.000	0.000
11/FEB/23	22:11	0.000	0.00	0.000	0.000	0.000
11/FEB/23	22:12	0.000	0.00	0.000	0.000	0.000
11/FEB/23	22:13	0.000	0.00	0.000	0.000	0.000
11/FEB/23	22:14	0.000	0.00	0.000	0.000	0.000
11/FEB/23	22:15	0.000	0.00	0.000	0.000	0.000
11/FEB/23	22:16	0.000	0.00	0.000	0.000	0.000
11/FEB/23	22:17	0.000	0.00	0.000	0.000	0.000
11/FEB/23	22:18	0.000	0.00	0.000	0.000	0.000
11/FEB/23	22:19	0.000	0.00	0.000	0.000	0.000
11/FEB/23	22:20	0.000	0.00	0.000	0.000	0.000
11/FEB/23	22:21	0.000	0.00	0.000	0.000	0.000
11/FEB/23	22:22	0.000	0.00	0.000	0.000	0.000
11/FEB/23	22:23	0.000	0.00	0.000	0.000	0.000
11/FEB/23	22:24	0.000	0.00	0.000	0.000	0.000
11/FEB/23	22:25	0.000	0.00	0.000	0.000	0.000
11/FEB/23	22:26	0.000	0.00	0.000	0.000	0.000
11/FEB/23	22:27	0.000	0.00	0.000	0.000	0.000
11/FEB/23	22:28	0.000	0.00	0.000	0.000	0.000
11/FEB/23	22:29	0.000	0.00	0.000	0.000	0.000
11/FEB/23	22:30	0.000	0.00	0.000	0.000	0.000
11/FEB/23	22:31	0.000	0.00	0.000	0.000	0.000
11/FEB/23	22:32	0.000	0.00	0.000	0.000	0.000
11/FEB/23	22:33	0.000	0.00	0.000	0.000	0.000
11/FEB/23	22:34	0.000	0.00	0.000	0.000	0.000
11/FEB/23	22:35	0.000	0.00	0.000	0.000	0.000
11/FEB/23	22:36	0.000	0.00	0.000	0.000	0.000
11/FEB/23	22:37	0.000	0.00	0.000	0.000	0.000
11/FEB/23	22:38	0.000	0.00	0.000	0.000	0.000
11/FEB/23	22:39	0.000	0.00	0.000	0.000	0.000
11/FEB/23	22:40	0.000	0.00	0.000	0.000	0.000
11/FEB/23	22:41	0.000	0.00	0.000	0.000	0.000
11/FEB/23	22:42	0.000	0.00	0.000	0.000	0.000
11/FEB/23	22:43	0.000	0.00	0.000	0.000	0.000
11/FEB/23	22:44	0.000	0.00	0.000	0.000	0.000
11/FEB/23	22:45	0.000	0.00	0.000	0.000	0.000
11/FEB/23	22:46	0.000	0.00	0.000	0.000	0.000
11/FEB/23	22:47	0.000	0.00	0.000	0.000	0.000
11/FEB/23	22:48	0.000	0.00	0.000	0.000	0.000
11/FEB/23	22:49	0.000	0.00	0.000	0.000	0.000
11/FEB/23	22:50	0.000	0.00	0.000	0.000	0.000
11/FEB/23	22:51	0.000	0.00	0.000	0.000	0.000
11/FEB/23	22:52	0.000	0.00	0.000	0.000	0.000
11/FEB/23	22:53	0.000	0.00	0.000	0.000	0.000
11/FEB/23	22:54	0.000	0.00	0.000	0.000	0.000
11/FEB/23	22:55	0.000	0.00	0.000	0.000	0.000
11/FEB/23	22:56	0.000	0.00	0.000	0.000	0.000
11/FEB/23	22:57	0.000	0.00	0.000	0.000	0.000
11/FEB/23	22:58	0.000	0.00	0.000	0.000	0.000
11/FEB/23	22:59	0.000	0.00	0.000	0.000	0.000
11/FEB/23	23:00	0.000	0.00	0.000	0.000	0.000
11/FEB/23	23:01	0.000	0.00	0.000	0.000	0.000
11/FEB/23	23:02	0.000	0.00	0.000	0.000	0.000
11/FEB/23	23:03	0.000	0.00	0.000	0.000	0.000
11/FEB/23	23:04	0.000	0.00	0.000	0.000	0.000
11/FEB/23	23:05	0.000	0.00	0.000	0.000	0.000
11/FEB/23	23:06	0.000	0.00	0.000	0.000	0.000
11/FEB/23	23:07	0.000	0.00	0.000	0.000	0.000
11/FEB/23	23:08	0.000	0.00	0.000	0.000	0.000
11/FEB/23	23:09	0.000	0.00	0.000	0.000	0.000
11/FEB/23	23:10	0.000	0.00	0.000	0.000	0.000
11/FEB/23	23:11	0.000	0.00	0.000	0.000	0.000
11/FEB/23	23:12	0.000	0.00	0.000	0.000	0.000
11/FEB/23	23:13	0.000	0.00	0.000	0.000	0.000
11/FEB/23	23:14	0.000	0.00	0.000	0.000	0.000
11/FEB/23	23:15	0.000	0.00	0.000	0.000	0.000
11/FEB/23	23:16	0.000	0.00	0.000	0.000	0.000
11/FEB/23	23:17	0.000	0.00	0.000	0.000	0.000
11/FEB/23	23:18	0.000	0.00	0.000	0.000	0.000
11/FEB/23	23:19	0.000	0.00	0.000	0.000	0.000
11/FEB/23	23:20	0.000	0.00	0.000	0.000	0.000
11/FEB/23	23:21	0.000	0.00	0.000	0.000	0.000
11/FEB/23	23:22	0.000	0.00	0.000	0.000	0.000
11/FEB/23	23:23	0.000	0.00	0.000	0.000	0.000
11/FEB/23	23:24	0.000	0.00	0.000	0.000	0.000
11/FEB/23	23:25	0.000	0.00	0.000	0.000	0.000
11/FEB/23	23:26	0.000	0.00	0.000	0.000	0.000
11/FEB/23	23:27	0.000	0.00	0.000	0.000	0.000
11/FEB/23	23:28	0.000	0.00	0.000	0.000	0.000
11/FEB/23	23:29	0.000	0.00	0.000	0.000	0.000
11/FEB/23	23:30	0.000	0.00	0.000	0.000	0.000
11/FEB/23	23:31	0.000	0.00	0.000	0.000	0.000
11/FEB/23	23:32	0.000	0.00	0.000	0.000	0.000
11/FEB/23	23:33	0.000	0.00	0.000	0.000	0.000
11/FEB/23	23:34	0.000	0.00	0.000	0.000	0.000
11/FEB/23	23:35	0.000	0.00	0.000	0.000	0.000
11/FEB/23	23:36	0.000	0.00	0.000	0.000	0.000
11/FEB/23	23:37	0.000	0.00	0.000	0.000	0.000
11/FEB/23	23:38	0.000	0.00	0.000	0.000	0.000
11/FEB/23	23:39	0.000	0.00	0.000	0.000	0.000
11/FEB/23	23:40	0.000	0.00	0.000	0.000	0.000
11/FEB/23	23:41	0.000	0.00	0.000	0.000	0.000
11/FEB/23	23:42	0.000	0.00	0.000	0.000	0.000
11/FEB/23	23:43	0.000	0.00	0.000	0.000	0.000
11/FEB/23	23:44	0.000	0.00	0.000	0.000	0.000
11/FEB/23	23:45	0.000	0.00	0.000	0.000	0.000
11/FEB/23	23:46	0.000	0.00	0.000	0.000	0.000
11/FEB/23	23:47	0.000	0.00	0.000	0.000	0.000
11/FEB/23	23:48	0.000	0.00	0.000	0.000	0.000
11/FEB/23	23:49	0.000	0.00	0.000	0.000	0.000
11/FEB/23	23:50	0.000	0.00	0.000	0.000	0.000
11/FEB/23	23:51	0.000	0.00	0.000	0.000	0.000
11/FEB/23	23:52	0.000	0.00	0.000	0.000	0.000
11/FEB/23	23:53	0.000	0.00	0.000	0.000	0.000
11/FEB/23	23:54	0.000	0.00	0.000	0.000	0.000
11/FEB/23	23:55	0.000	0.00	0.000	0.000	0.000
11/FEB/23	23:56	0.000	0.00	0.000	0.000	0.000
11/FEB/23	23:57	0.000	0.00	0.000	0.000	0.000
11/FEB/23	23:58	0.000	0.00	0.000	0.000	0.000
11/FEB/23	23:59	0.000	0.00	0.000	0.000	0.000
12/FEB/23	00:00	0.000	0.00	0.000	0.000	0.000
12/FEB/23	00:01	0.000	0.00	0.000	0.000	0.000
12/FEB/23	00:02	0.000	0.00	0.000	0.000	0.000
12/FEB/23	00:03	0.000	0.00	0.000	0.000	0.000
12/FEB/23	00:04	0.000	0.00	0.000	0.000	0.000
12/FEB/23	00:05	0.000	0.00	0.000	0.000	0.000
12/FEB/23	00:06	0.000	0.00	0.000	0.000	0.000
12/FEB/23	00:07	0.000	0.00	0.000	0.000	0.000
12/FEB/23	00:08	0.000	0.00	0.000	0.000	0.000
12/FEB/23	00:09	0.000	0.00	0.000	0.000	0.000
12/FEB/23	00:10	0.000	0.00	0.000	0.000	0.000
12/FEB/23	00:11	0.000	0.00	0.000	0.000	0.000
12/FEB/23	00:12	0.000	0.00	0.000	0.000	0.000
12/FEB/23	00:13	0.000	0.00	0.000	0.000	0.000
12/FEB/23	00:14	0.000	0.00	0.000	0.000	0.000
12/FEB/23	00:15	0.000	0.00	0.000	0.000	0.000
12/FEB/23	00:16	0.000	0.00	0.000	0.000	0.000
12/FEB/23	00:17	0.000	0.00	0.000	0.000	0.000
12/FEB/23	00:18	0.000	0.00	0.000	0.000	0.000
12/FEB/23	00:19	0.000	0.00	0.000	0.000	0.000
12/FEB/23	00:20	0.000	0.00	0.000	0.000	0.000
12/FEB/23	00:21	0.000	0.00	0.000	0.000	0.000
12/FEB/23	00:22	0.000	0.00	0.000	0.000	0.000
12/FEB/23	00:23	0.000	0.00	0.000	0.000	0.000
12/FEB/23	00:24	0.000	0.00	0.000	0.000	0.000
12/FEB/23	00:25	0.000	0.00	0.000	0.000	0.000
12/FEB/23	00:26	0.000	0.19	0.000	0.000	0.000
12/FEB/23	00:27	0.000	0.00	0.000	0.000	0.000
12/FEB/23	00:28	0.000	0.00	0.000	0.000	0.000
12/FEB/23	00:29	0.000	0.00	0.000	0.000	0.000
12/FEB/23	00:30	0.000	0.00	0.000	0.000	0.000
12/FEB/23	00:31	0.000	0.00	0.000	0.000	0.000
12/FEB/23	00:32	0.000	0.00	0.000	0.000	0.000
12/FEB/23	00:33	0.000	0.00	0.000	0.000	0.000
12/FEB/23	00:34	0.000	0.00	0.000	0.000	0.000
12/FEB/23	00:35	0.000	0.00	0.000	0.000	0.000
12/FEB/23	00:36	0.000	0.00	0.000	0.000	0.000
12/FEB/23	00:37	0.000	0.00	0.000	0.000	0.000
12/FEB/23	00:38	0.000	0.00	0.000	0.000	0.000
12/FEB/23	00:39	0.000	0.00	0.000	0.000	0.000
12/FEB/23	00:40	0.000	0.00	0.000	0.000	0.000
12/FEB/23	00:41	0.000	0.00	0.000	0.000	0.000
12/FEB/23	00:42	0.000	0.00	0.000	0.000	0.000
12/FEB/23	00:43	0.000	0.00	0.000	0.000	0.000
12/FEB/23	00:44	0.000	0.00	0.000	0.000	0.000
12/FEB/23	00:45	0.000	0.00	0.000	0.000	0.000
12/FEB/23	00:46	0.000	0.00	0.000	0.000	0.000
12/FEB/23	00:47	0.000	0.00	0.000	0.000	0.000
12/FEB/23	00:48	0.000	0.00	0.000	0.000	0.000
12/FEB/23	00:49	0.000	0.00	0.000	0.000	0.000
12/FEB/23	00:50	0.000	0.00	0.000	0.000	0.000
12/FEB/23	00:51	0.000	0.00	0.000	0.000	0.000
12/FEB/23	00:52	0.000	0.00	0.000	0.000	0.000
12/FEB/23	00:53	0.000	0.00	0.000	0.000	0.000
12/FEB/23	00:54	0.000	0.00	0.000	0.000	0.000
12/FEB/23	00:55	0.000	0.00	0.000	0.000	0.000
12/FEB/23	00:56	0.000	0.00	0.000	0.000	0.000
12/FEB/23	00:57	0.000	0.00	0.000	0.000	0.000
12/FEB/23	00:58	0.000	0.00	0.000	0.000	0.000
12/FEB/23	00:59	0.000	0.00	0.000	0.000	0.000
12/FEB/23	01:00	0.000	0.00	0.000	0.000	0.000
12/FEB/23	01:01	0.000	0.00	0.000	0.000	0.000
12/FEB/23	01:02	0.000	0.00	0.000	0.000	0.000
12/FEB/23	01:03	0.000	0.00	0.000	0.000	0.000
12/FEB/23	01:04	0.000	0.00	0.000	0.000	0.000
12/FEB/23	01:05	0.000	0.00	0.000	0.000	0.000
12/FEB/23	01:06	0.000	0.00	0.000	0.000	0.000
12/FEB/23	01:07	0.000	0.00	0.000	0.000	0.000
12/FEB/23	01:08	0.000	0.00	0.000	0.000	0.000
12/FEB/23	01:09	0.000	0.00	0.000	0.000	0.000
12/FEB/23	01:10	0.000	0.00	0.000	0.000	0.000
12/FEB/23	01:11	0.000	0.00	0.000	0.000	0.000
12/FEB/23	01:12	0.000	0.00	0.000	0.000	0.000
12/FEB/23	01:13	0.000	0.00	0.000	0.000	0.000
12/FEB/23	01:14	0.000	0.00	0.000	0.000	0.000
12/FEB/23	01:15	0.000	0.00	0.000	0.000	0.000
12/FEB/23	01:16	0.000	0.00	0.000	0.000	0.000
12/FEB/23	01:17	0.000	0.00	0.000	0.000	0.000
12/FEB/23	01:18	0.000	0.00	0.000	0.000	0.000
12/FEB/23	01:19	0.000	0.00	0.000	0.000	0.000
12/FEB/23	01:20	0.000	0.00	0.000	0.000	0.000
12/FEB/23	01:21	0.000	0.00	0.000	0.000	0.000
12/FEB/23	01:22	0.000	0.00	0.000	0.000	0.000
12/FEB/23	01:23	0.000	0.00	0.000	0.000	0.000
12/FEB/23	01:24	0.000	0.00	0.000	0.000	0.000
12/FEB/23	01:25	0.000	0.00	0.000	0.000	0.000
12/FEB/23	01:26	0.000	0.00	0.000	0.000	0.000
12/FEB/23	01:27	0.000	0.00	0.000	0.000	0.000
12/FEB/23	01:28	0.000	0.00	0.000	0.000	0.000
12/FEB/23	01:29	0.000	0.00	0.000	0.000	0.000
12/FEB/23	01:30	0.000	0.00	0.000	0.000	0.000
12/FEB/23	01:31	0.000	0.00	0.000	0.000	0.000
12/FEB/23	01:32	0.000	0.00	0.000	0.000	0.000
12/FEB/23	01:33	0.000	0.00	0.000	0.000	0.000
12/FEB/23	01:34	0.000	0.00	0.000	0.000	0.000
12/FEB/23	01:35	0.000	0.00	0.000	0.000	0.000
12/FEB/23	01:36	0.000	0.00	0.000	0.000	0.000
12/FEB/23	01:37	0.000	0.00	0.000	0.000	0.000
12/FEB/23	01:38	0.000	0.00	0.000	0.000	0.000
12/FEB/23	01:39	0.000	0.00	0.000	0.000	0.000
12/FEB/23	01:40	0.000	0.00	0.000	0.000	0.000
12/FEB/23	01:41	0.000	0.00	0.000	0.000	0.000
12/FEB/23	01:42	0.000	0.00	0.000	0.000	0.000
12/FEB/23	01:43	0.000	0.00	0.000	0.000	0.000
12/FEB/23	01:44	0.000	0.00	0.000	0.000	0.000
12/FEB/23	01:45	0.000	0.00	0.000	0.000	0.000
12/FEB/23	01:46	0.000	0.00	0.000	0.000	0.000
12/FEB/23	01:47	0.000	0.00	0.000	0.000	0.000
12/FEB/23	01:48	0.000	0.00	0.000	0.000	0.000
12/FEB/23	01:49	0.000	0.00	0.000	0.000	0.000
12/FEB/23	01:50	0.000	0.00	0.000	0.000	0.000
12/FEB/23	01:51	0.000	0.00	0.000	0.000	0.000
12/FEB/23	01:52	0.000	0.00	0.000	0.000	0.000
12/FEB/23	01:53	0.000	0.00	0.000	0.000	0.000
12/FEB/23	01:54	0.000	0.00	0.000	0.000	0.000
[truncated: 7,731 more rows]
