# Supplementary material for: A Low-Cost Radar-Based IoT Sensor for Noncontact Measurements of Water Surface Velocity and Depth
Source: Sensors (Basel). 2023 Jul 11;23(14):6314. doi: 10.3390/s23146314 (PMC10385264; doi:10.3390/s23146314)
Supplement: Supplementary file 1 [file sensors-23-06314-s001.zip › supmat/results/field/data/HACH_RIGHT/merge.py]

from os import listdir
from os.path import isfile

files = listdir()

if 'merge.py' in files:
    files.remove('merge.py')
if 'right.csv' in files:
    files.remove('right.csv')
    
with open('right.csv', 'w') as outfile:
    for file in files:
        with open(file, 'r') as infile:
            for i,line in enumerate(infile):
                if i < 5:
                    continue
                outfile.write(line)
    
