# Supplementary material for: A Low-Cost Radar-Based IoT Sensor for Noncontact Measurements of Water Surface Velocity and Depth
Source: Sensors (Basel). 2023 Jul 11;23(14):6314. doi: 10.3390/s23146314 (PMC10385264; doi:10.3390/s23146314)
Supplement: Supplementary file 1 [file sensors-23-06314-s001.zip › supmat/results/field/data/HACH_RIGHT/right00.csv]

Insight	For	Windows:	Version:	5.10.6
Date	Time	Level	Vel.	1	Flow	1
(m)	(m/s)	(lps)
01/JUL/22	20:55	0.121	0.06	33.532
01/JUL/22	20:56	0.121	0.09	50.217
01/JUL/22	20:57	0.121	0.13	74.544
01/JUL/22	20:58	0.121	0.14	75.977
01/JUL/22	20:59	0.121	0.06	33.900
01/JUL/22	21:00	0.120	0.07	36.094
01/JUL/22	21:01	0.120	0.14	78.638
01/JUL/22	21:02	0.120	0.08	46.106
01/JUL/22	21:03	0.120	0.13	73.903
01/JUL/22	21:04	0.121	0.11	62.124
01/JUL/22	21:05	0.121	0.11	60.105
01/JUL/22	21:06	0.120	0.09	50.440
01/JUL/22	21:07	0.120	0.07	39.386
01/JUL/22	21:08	0.120	0.13	70.983
01/JUL/22	21:09	0.120	0.11	59.932
01/JUL/22	21:10	0.120	0.05	26.287
01/JUL/22	21:11	0.120	0.11	61.612
01/JUL/22	21:12	0.120	0.10	56.978
01/JUL/22	21:13	0.120	0.14	75.439
01/JUL/22	21:14	0.120	0.09	51.580
01/JUL/22	21:15	0.120	0.10	53.693
01/JUL/22	21:16	0.120	0.04	22.499
01/JUL/22	21:17	0.120	0.12	67.386
01/JUL/22	21:18	0.120	0.11	63.321
01/JUL/22	21:19	0.120	0.13	70.558
01/JUL/22	21:20	0.120	0.17	91.415
01/JUL/22	21:21	0.121	0.16	89.462
01/JUL/22	21:22	0.121	0.09	52.250
01/JUL/22	21:23	0.120	0.05	25.423
01/JUL/22	21:24	0.120	0.13	70.991
01/JUL/22	21:25	0.120	0.10	53.047
01/JUL/22	21:26	0.120	0.06	31.289
01/JUL/22	21:27	0.120	0.05	27.889
01/JUL/22	21:28	0.120	0.17	93.378
01/JUL/22	21:29	0.121	0.09	50.711
01/JUL/22	21:30	0.120	0.10	56.866
01/JUL/22	21:31	0.120	0.09	51.436
01/JUL/22	21:32	0.120	0.07	39.944
01/JUL/22	21:33	0.120	0.15	80.703
01/JUL/22	21:34	0.120	0.07	41.183
01/JUL/22	21:35	0.119	0.07	40.189
01/JUL/22	21:36	0.120	0.13	72.385
01/JUL/22	21:37	0.119	0.06	34.011
01/JUL/22	21:38	0.119	0.18	97.831
01/JUL/22	21:39	0.120	0.10	55.660
01/JUL/22	21:40	0.120	0.10	56.439
01/JUL/22	21:41	0.120	0.08	44.263
01/JUL/22	21:42	0.120	0.08	43.457
01/JUL/22	21:43	0.120	0.08	44.361
01/JUL/22	21:44	0.120	0.08	44.588
01/JUL/22	21:45	0.121	0.11	59.687
01/JUL/22	21:46	0.121	0.13	73.638
01/JUL/22	21:47	0.121	0.10	55.493
01/JUL/22	21:48	0.121	0.17	94.673
01/JUL/22	21:49	0.121	0.09	48.718
01/JUL/22	21:50	0.121	0.14	76.708
01/JUL/22	21:51	0.121	0.08	43.577
01/JUL/22	21:52	0.121	0.08	45.478
01/JUL/22	21:53	0.121	0.10	54.587
01/JUL/22	21:54	0.121	0.10	53.752
01/JUL/22	21:55	0.121	0.08	42.301
01/JUL/22	21:56	0.121	0.06	34.135
01/JUL/22	21:57	0.120	0.08	44.838
01/JUL/22	21:58	0.120	0.03	14.461
01/JUL/22	21:59	0.120	0.13	73.182
01/JUL/22	22:00	0.120	0.17	93.346
01/JUL/22	22:01	0.121	0.16	90.610
01/JUL/22	22:02	0.121	0.11	59.489
01/JUL/22	22:03	0.120	0.15	80.809
01/JUL/22	22:04	0.120	0.15	84.661
01/JUL/22	22:05	0.120	0.10	53.236
01/JUL/22	22:06	0.120	0.16	87.221
01/JUL/22	22:07	0.120	0.05	29.456
01/JUL/22	22:08	0.119	0.15	80.040
01/JUL/22	22:09	0.120	0.16	89.154
01/JUL/22	22:10	0.120	0.13	71.411
01/JUL/22	22:11	0.120	0.12	64.680
01/JUL/22	22:12	0.120	0.10	56.993
01/JUL/22	22:13	0.119	0.14	79.280
01/JUL/22	22:14	0.120	0.09	51.969
01/JUL/22	22:15	0.119	0.12	64.705
01/JUL/22	22:16	0.119	0.13	71.982
01/JUL/22	22:17	0.119	0.12	67.591
01/JUL/22	22:18	0.119	0.18	98.446
01/JUL/22	22:19	0.120	0.09	49.630
01/JUL/22	22:20	0.119	0.06	31.436
01/JUL/22	22:21	0.119	0.11	59.009
01/JUL/22	22:22	0.120	0.14	76.716
01/JUL/22	22:23	0.120	0.12	65.251
01/JUL/22	22:24	0.120	0.11	62.535
01/JUL/22	22:25	0.120	0.15	81.425
01/JUL/22	22:26	0.116	0.08	44.777
01/JUL/22	22:27	0.119	0.09	49.255
01/JUL/22	22:28	0.119	0.10	54.812
01/JUL/22	22:29	0.119	0.07	38.746
01/JUL/22	22:30	0.119	0.09	51.183
01/JUL/22	22:31	0.119	0.08	46.556
01/JUL/22	22:32	0.120	0.14	77.577
01/JUL/22	22:33	0.120	0.14	74.331
01/JUL/22	22:34	0.120	0.05	29.501
01/JUL/22	22:35	0.119	0.14	79.436
01/JUL/22	22:36	0.120	0.10	57.187
01/JUL/22	22:37	0.120	0.18	98.192
01/JUL/22	22:38	0.120	0.08	42.327
01/JUL/22	22:39	0.119	0.13	69.470
01/JUL/22	22:40	0.119	0.19	102.414
01/JUL/22	22:41	0.120	0.09	51.805
01/JUL/22	22:42	0.119	0.07	37.835
01/JUL/22	22:43	0.119	0.09	48.876
01/JUL/22	22:44	0.120	0.22	119.025
01/JUL/22	22:45	0.120	0.16	88.993
01/JUL/22	22:46	0.120	0.19	106.493
01/JUL/22	22:47	0.120	0.07	36.237
01/JUL/22	22:48	0.120	0.14	77.330
01/JUL/22	22:49	0.120	0.13	73.667
01/JUL/22	22:50	0.120	0.15	81.255
01/JUL/22	22:51	0.120	0.10	54.465
01/JUL/22	22:52	0.119	0.15	83.955
01/JUL/22	22:53	0.119	0.06	34.334
01/JUL/22	22:54	0.119	0.22	121.931
01/JUL/22	22:55	0.120	0.14	78.513
01/JUL/22	22:56	0.119	0.17	92.082
01/JUL/22	22:57	0.119	0.15	82.256
01/JUL/22	22:58	0.119	0.13	71.616
01/JUL/22	22:59	0.119	0.10	57.493
01/JUL/22	23:00	0.119	0.09	48.570
01/JUL/22	23:01	0.119	0.21	117.228
01/JUL/22	23:02	0.120	0.11	59.090
01/JUL/22	23:03	0.119	0.04	23.049
01/JUL/22	23:04	0.119	0.09	50.889
01/JUL/22	23:05	0.119	0.14	74.694
01/JUL/22	23:06	0.119	0.08	44.772
01/JUL/22	23:07	0.119	0.15	81.829
01/JUL/22	23:08	0.119	0.13	70.237
01/JUL/22	23:09	0.119	0.11	60.415
01/JUL/22	23:10	0.119	0.06	31.938
01/JUL/22	23:11	0.118	0.11	59.851
01/JUL/22	23:12	0.118	0.16	85.618
01/JUL/22	23:13	0.119	0.14	77.180
01/JUL/22	23:14	0.119	0.10	57.039
01/JUL/22	23:15	0.118	0.12	67.272
01/JUL/22	23:16	0.119	0.08	46.227
01/JUL/22	23:17	0.118	0.09	46.833
01/JUL/22	23:18	0.118	0.14	76.634
01/JUL/22	23:19	0.118	0.13	71.796
01/JUL/22	23:20	0.118	0.08	40.908
01/JUL/22	23:21	0.118	0.15	78.978
01/JUL/22	23:22	0.118	0.13	71.512
01/JUL/22	23:23	0.118	0.12	67.003
01/JUL/22	23:24	0.118	0.18	96.055
01/JUL/22	23:25	0.118	0.14	78.412
01/JUL/22	23:26	0.118	0.10	55.943
01/JUL/22	23:27	0.118	0.09	48.181
01/JUL/22	23:28	0.118	0.13	72.201
01/JUL/22	23:29	0.118	0.23	126.491
01/JUL/22	23:30	0.119	0.15	82.588
01/JUL/22	23:31	0.119	0.17	92.461
01/JUL/22	23:32	0.119	0.13	69.826
01/JUL/22	23:33	0.118	0.09	48.579
01/JUL/22	23:34	0.118	0.21	114.306
01/JUL/22	23:35	0.119	0.12	63.969
01/JUL/22	23:36	0.119	0.15	83.952
01/JUL/22	23:37	0.119	0.15	82.565
01/JUL/22	23:38	0.119	0.17	90.293
01/JUL/22	23:39	0.119	0.14	73.632
01/JUL/22	23:40	0.118	0.10	54.809
01/JUL/22	23:41	0.119	0.11	61.655
01/JUL/22	23:42	0.118	0.12	65.427
01/JUL/22	23:43	0.119	0.12	68.131
01/JUL/22	23:44	0.118	0.15	81.181
01/JUL/22	23:45	0.119	0.14	78.311
01/JUL/22	23:46	0.119	0.18	96.121
01/JUL/22	23:47	0.119	0.15	80.089
01/JUL/22	23:48	0.119	0.07	36.052
01/JUL/22	23:49	0.119	0.07	40.925
01/JUL/22	23:50	0.119	0.20	106.342
01/JUL/22	23:51	0.119	0.12	68.480
01/JUL/22	23:52	0.119	0.18	99.752
01/JUL/22	23:53	0.119	0.15	84.946
01/JUL/22	23:54	0.119	0.14	74.759
01/JUL/22	23:55	0.119	0.17	94.919
01/JUL/22	23:56	0.119	0.12	68.400
01/JUL/22	23:57	0.119	0.14	73.928
01/JUL/22	23:58	0.119	0.09	48.573
01/JUL/22	23:59	0.118	0.10	56.469
02/JUL/22	00:00	0.118	0.18	95.767
02/JUL/22	00:01	0.119	0.12	66.189
02/JUL/22	00:02	0.118	0.14	76.910
02/JUL/22	00:03	0.118	0.08	42.995
02/JUL/22	00:04	0.118	0.09	51.197
02/JUL/22	00:05	0.118	0.17	94.854
02/JUL/22	00:06	0.119	0.10	53.271
02/JUL/22	00:07	0.119	0.11	60.350
02/JUL/22	00:08	0.118	0.14	76.581
02/JUL/22	00:09	0.118	0.12	64.459
02/JUL/22	00:10	0.118	0.16	86.351
02/JUL/22	00:11	0.119	0.11	59.332
02/JUL/22	00:12	0.118	0.12	65.940
02/JUL/22	00:13	0.119	0.14	74.475
02/JUL/22	00:14	0.119	0.11	58.572
02/JUL/22	00:15	0.118	0.10	54.777
02/JUL/22	00:16	0.118	0.10	52.879
02/JUL/22	00:17	0.118	0.14	77.873
02/JUL/22	00:18	0.118	0.09	49.498
02/JUL/22	00:19	0.118	0.15	78.631
02/JUL/22	00:20	0.118	0.16	88.631
02/JUL/22	00:21	0.118	0.11	57.746
02/JUL/22	00:22	0.118	0.17	90.424
02/JUL/22	00:23	0.119	0.19	103.687
02/JUL/22	00:24	0.119	0.16	85.923
02/JUL/22	00:25	0.118	0.12	66.328
02/JUL/22	00:26	0.118	0.13	73.076
02/JUL/22	00:27	0.118	0.10	55.248
02/JUL/22	00:28	0.118	0.12	67.768
02/JUL/22	00:29	0.118	0.10	53.077
02/JUL/22	00:30	0.118	0.14	76.218
02/JUL/22	00:31	0.118	0.16	85.773
02/JUL/22	00:32	0.118	0.17	93.082
02/JUL/22	00:33	0.118	0.13	68.570
02/JUL/22	00:34	0.118	0.15	82.407
02/JUL/22	00:35	0.118	0.19	103.804
02/JUL/22	00:36	0.118	0.11	60.172
02/JUL/22	00:37	0.118	0.17	89.789
02/JUL/22	00:38	0.118	0.17	89.780
02/JUL/22	00:39	0.118	0.13	70.751
02/JUL/22	00:40	0.118	0.14	75.906
02/JUL/22	00:41	0.117	0.13	71.740
02/JUL/22	00:42	0.118	0.15	80.695
02/JUL/22	00:43	0.118	0.13	72.203
02/JUL/22	00:44	0.118	0.15	81.174
02/JUL/22	00:45	0.118	0.16	85.802
02/JUL/22	00:46	0.118	0.11	61.593
02/JUL/22	00:47	0.118	0.13	68.713
02/JUL/22	00:48	0.118	0.16	84.909
02/JUL/22	00:49	0.118	0.10	55.635
02/JUL/22	00:50	0.117	0.18	96.691
02/JUL/22	00:51	0.118	0.13	68.862
02/JUL/22	00:52	0.117	0.18	95.027
02/JUL/22	00:53	0.117	0.14	75.196
02/JUL/22	00:54	0.117	0.17	89.398
02/JUL/22	00:55	0.118	0.16	87.824
02/JUL/22	00:56	0.118	0.12	66.943
02/JUL/22	00:57	0.118	0.12	65.758
02/JUL/22	00:58	0.118	0.17	91.625
02/JUL/22	00:59	0.118	0.11	61.211
02/JUL/22	01:00	0.118	0.20	110.634
02/JUL/22	01:01	0.118	0.15	80.813
02/JUL/22	01:02	0.118	0.13	69.092
02/JUL/22	01:03	0.118	0.19	105.055
02/JUL/22	01:04	0.118	0.10	53.738
02/JUL/22	01:05	0.118	0.16	86.872
02/JUL/22	01:06	0.117	0.10	54.360
02/JUL/22	01:07	0.117	0.12	64.090
02/JUL/22	01:08	0.117	0.13	67.868
02/JUL/22	01:09	0.118	0.16	84.358
02/JUL/22	01:10	0.118	0.08	40.912
02/JUL/22	01:11	0.118	0.13	72.067
02/JUL/22	01:12	0.118	0.11	61.133
02/JUL/22	01:13	0.118	0.09	48.113
02/JUL/22	01:14	0.117	0.17	94.311
02/JUL/22	01:15	0.118	0.12	66.167
02/JUL/22	01:16	0.118	0.19	103.607
02/JUL/22	01:17	0.118	0.09	51.602
02/JUL/22	01:18	0.117	0.15	82.155
02/JUL/22	01:19	0.117	0.10	51.327
02/JUL/22	01:20	0.117	0.20	109.660
02/JUL/22	01:21	0.118	0.17	92.860
02/JUL/22	01:22	0.117	0.09	47.371
02/JUL/22	01:23	0.117	0.14	73.673
02/JUL/22	01:24	0.117	0.15	80.305
02/JUL/22	01:25	0.117	0.15	79.622
02/JUL/22	01:26	0.117	0.15	77.801
02/JUL/22	01:27	0.117	0.17	90.005
02/JUL/22	01:28	0.117	0.16	83.813
02/JUL/22	01:29	0.117	0.18	99.397
02/JUL/22	01:30	0.117	0.14	77.497
02/JUL/22	01:31	0.116	0.19	99.878
02/JUL/22	01:32	0.117	0.14	75.192
02/JUL/22	01:33	0.116	0.21	110.899
02/JUL/22	01:34	0.117	0.24	131.497
02/JUL/22	01:35	0.117	0.12	65.109
02/JUL/22	01:36	0.117	0.08	44.639
02/JUL/22	01:37	0.117	0.16	84.118
02/JUL/22	01:38	0.117	0.19	103.974
02/JUL/22	01:39	0.117	0.19	102.090
02/JUL/22	01:40	0.117	0.19	100.182
02/JUL/22	01:41	0.117	0.15	83.474
02/JUL/22	01:42	0.117	0.19	104.591
02/JUL/22	01:43	0.117	0.17	90.202
02/JUL/22	01:44	0.117	0.16	87.989
02/JUL/22	01:45	0.117	0.17	91.815
02/JUL/22	01:46	0.117	0.15	79.027
02/JUL/22	01:47	0.117	0.14	77.694
02/JUL/22	01:48	0.113	0.10	50.018
02/JUL/22	01:49	0.114	0.20	103.499
02/JUL/22	01:50	0.116	0.21	112.789
02/JUL/22	01:51	0.117	0.15	79.283
02/JUL/22	01:52	0.117	0.10	53.996
02/JUL/22	01:53	0.117	0.10	54.557
02/JUL/22	01:54	0.117	0.17	91.473
02/JUL/22	01:55	0.118	0.08	42.567
02/JUL/22	01:56	0.117	0.16	85.435
02/JUL/22	01:57	0.118	0.17	93.602
02/JUL/22	01:58	0.118	0.11	58.151
02/JUL/22	01:59	0.118	0.15	79.921
02/JUL/22	02:00	0.118	0.14	73.354
02/JUL/22	02:01	0.118	0.16	84.355
02/JUL/22	02:02	0.118	0.11	58.651
02/JUL/22	02:03	0.118	0.13	70.000
02/JUL/22	02:04	0.118	0.11	59.957
02/JUL/22	02:05	0.117	0.18	98.854
02/JUL/22	02:06	0.118	0.12	63.035
02/JUL/22	02:07	0.117	0.18	99.384
02/JUL/22	02:08	0.118	0.17	89.974
02/JUL/22	02:09	0.117	0.25	137.264
02/JUL/22	02:10	0.118	0.21	114.999
02/JUL/22	02:11	0.117	0.21	115.956
02/JUL/22	02:12	0.117	0.14	72.971
02/JUL/22	02:13	0.117	0.13	72.106
02/JUL/22	02:14	0.117	0.15	81.410
02/JUL/22	02:15	0.117	0.15	80.077
02/JUL/22	02:16	0.117	0.14	74.989
02/JUL/22	02:17	0.116	0.21	113.942
02/JUL/22	02:18	0.117	0.20	109.706
02/JUL/22	02:19	0.117	0.19	100.723
02/JUL/22	02:20	0.117	0.21	115.503
02/JUL/22	02:21	0.117	0.18	98.798
02/JUL/22	02:22	0.117	0.17	91.184
02/JUL/22	02:23	0.117	0.23	125.322
02/JUL/22	02:24	0.118	0.23	122.686
02/JUL/22	02:25	0.118	0.10	54.260
02/JUL/22	02:26	0.117	0.20	106.147
02/JUL/22	02:27	0.117	0.10	52.271
02/JUL/22	02:28	0.117	0.14	72.707
02/JUL/22	02:29	0.117	0.21	110.930
02/JUL/22	02:30	0.117	0.21	114.140
02/JUL/22	02:31	0.117	0.14	76.517
02/JUL/22	02:32	0.117	0.19	101.244
02/JUL/22	02:33	0.117	0.17	89.138
02/JUL/22	02:34	0.116	0.20	107.471
02/JUL/22	02:35	0.117	0.20	104.853
02/JUL/22	02:36	0.117	0.16	85.555
02/JUL/22	02:37	0.113	0.14	73.885
02/JUL/22	02:38	0.115	0.17	88.978
02/JUL/22	02:39	0.116	0.17	90.888
02/JUL/22	02:40	0.116	0.14	73.933
02/JUL/22	02:41	0.116	0.17	92.153
02/JUL/22	02:42	0.116	0.11	59.905
02/JUL/22	02:43	0.116	0.17	89.751
02/JUL/22	02:44	0.116	0.19	102.355
02/JUL/22	02:45	0.116	0.15	77.436
02/JUL/22	02:46	0.116	0.17	90.638
02/JUL/22	02:47	0.115	0.20	107.507
02/JUL/22	02:48	0.116	0.20	107.755
02/JUL/22	02:49	0.116	0.16	85.474
02/JUL/22	02:50	0.116	0.19	101.088
02/JUL/22	02:51	0.116	0.16	84.221
02/JUL/22	02:52	0.116	0.15	80.109
02/JUL/22	02:53	0.116	0.18	96.199
02/JUL/22	02:54	0.116	0.18	93.623
02/JUL/22	02:55	0.116	0.22	115.405
02/JUL/22	02:56	0.116	0.19	103.166
02/JUL/22	02:57	0.116	0.15	78.055
02/JUL/22	02:58	0.116	0.12	61.849
02/JUL/22	02:59	0.115	0.18	97.646
02/JUL/22	03:00	0.116	0.20	104.165
02/JUL/22	03:01	0.116	0.19	98.901
02/JUL/22	03:02	0.116	0.12	64.149
02/JUL/22	03:03	0.115	0.14	72.796
02/JUL/22	03:04	0.116	0.22	117.607
02/JUL/22	03:05	0.116	0.19	100.881
02/JUL/22	03:06	0.116	0.21	114.264
02/JUL/22	03:07	0.116	0.17	91.449
02/JUL/22	03:08	0.116	0.22	118.785
02/JUL/22	03:09	0.116	0.18	97.253
02/JUL/22	03:10	0.116	0.15	77.582
02/JUL/22	03:11	0.116	0.22	119.689
02/JUL/22	03:12	0.116	0.19	100.658
02/JUL/22	03:13	0.116	0.16	83.001
02/JUL/22	03:14	0.116	0.23	120.265
02/JUL/22	03:15	0.116	0.11	57.487
02/JUL/22	03:16	0.115	0.20	103.875
02/JUL/22	03:17	0.116	0.17	92.660
02/JUL/22	03:18	0.116	0.16	85.950
02/JUL/22	03:19	0.116	0.12	65.690
02/JUL/22	03:20	0.116	0.18	96.240
02/JUL/22	03:21	0.116	0.18	98.008
02/JUL/22	03:22	0.116	0.20	105.065
02/JUL/22	03:23	0.116	0.15	82.264
02/JUL/22	03:24	0.116	0.19	100.321
02/JUL/22	03:25	0.116	0.18	95.493
02/JUL/22	03:26	0.116	0.10	54.087
02/JUL/22	03:27	0.116	0.16	83.891
02/JUL/22	03:28	0.116	0.22	114.988
02/JUL/22	03:29	0.116	0.15	79.381
02/JUL/22	03:30	0.116	0.15	80.995
02/JUL/22	03:31	0.115	0.19	99.065
02/JUL/22	03:32	0.116	0.16	83.104
02/JUL/22	03:33	0.115	0.15	78.284
02/JUL/22	03:34	0.115	0.15	80.677
02/JUL/22	03:35	0.115	0.24	125.517
02/JUL/22	03:36	0.116	0.22	114.610
02/JUL/22	03:37	0.115	0.24	126.897
02/JUL/22	03:38	0.116	0.20	104.315
02/JUL/22	03:39	0.116	0.15	77.684
02/JUL/22	03:40	0.116	0.19	99.763
02/JUL/22	03:41	0.116	0.19	99.009
02/JUL/22	03:42	0.116	0.17	91.887
02/JUL/22	03:43	0.116	0.21	112.350
02/JUL/22	03:44	0.116	0.21	113.405
02/JUL/22	03:45	0.116	0.22	116.037
02/JUL/22	03:46	0.116	0.17	88.594
02/JUL/22	03:47	0.116	0.20	106.126
02/JUL/22	03:48	0.116	0.20	106.976
02/JUL/22	03:49	0.116	0.16	84.782
02/JUL/22	03:50	0.116	0.23	122.464
02/JUL/22	03:51	0.116	0.16	87.826
02/JUL/22	03:52	0.116	0.20	107.549
02/JUL/22	03:53	0.116	0.14	75.786
02/JUL/22	03:54	0.116	0.21	113.903
02/JUL/22	03:55	0.116	0.17	93.464
02/JUL/22	03:56	0.116	0.21	110.565
02/JUL/22	03:57	0.116	0.17	90.084
02/JUL/22	03:58	0.116	0.22	114.977
02/JUL/22	03:59	0.116	0.16	86.923
02/JUL/22	04:00	0.116	0.17	90.766
02/JUL/22	04:01	0.116	0.18	94.055
02/JUL/22	04:02	0.116	0.18	98.168
02/JUL/22	04:03	0.112	0.14	71.625
02/JUL/22	04:04	0.113	0.14	75.248
02/JUL/22	04:05	0.114	0.23	118.333
02/JUL/22	04:06	0.115	0.23	120.089
02/JUL/22	04:07	0.115	0.18	94.432
02/JUL/22	04:08	0.115	0.18	96.541
02/JUL/22	04:09	0.115	0.27	142.155
02/JUL/22	04:10	0.116	0.19	101.579
02/JUL/22	04:11	0.115	0.19	98.864
02/JUL/22	04:12	0.115	0.17	89.150
02/JUL/22	04:13	0.115	0.14	75.260
02/JUL/22	04:14	0.115	0.13	70.420
02/JUL/22	04:15	0.115	0.22	116.588
02/JUL/22	04:16	0.115	0.20	107.983
02/JUL/22	04:17	0.115	0.21	108.669
02/JUL/22	04:18	0.115	0.21	112.038
02/JUL/22	04:19	0.115	0.15	79.305
02/JUL/22	04:20	0.115	0.21	110.893
02/JUL/22	04:21	0.115	0.14	73.915
02/JUL/22	04:22	0.115	0.17	87.179
02/JUL/22	04:23	0.115	0.22	113.825
02/JUL/22	04:24	0.115	0.20	106.218
02/JUL/22	04:25	0.115	0.13	68.996
02/JUL/22	04:26	0.114	0.16	86.164
02/JUL/22	04:27	0.114	0.13	68.675
02/JUL/22	04:28	0.114	0.21	108.185
02/JUL/22	04:29	0.115	0.15	81.086
02/JUL/22	04:30	0.115	0.14	71.599
02/JUL/22	04:31	0.115	0.12	62.128
02/JUL/22	04:32	0.115	0.11	58.209
02/JUL/22	04:33	0.115	0.19	99.168
02/JUL/22	04:34	0.115	0.20	105.307
02/JUL/22	04:35	0.115	0.23	122.233
02/JUL/22	04:36	0.115	0.16	85.151
02/JUL/22	04:37	0.115	0.16	84.341
02/JUL/22	04:38	0.115	0.21	110.601
02/JUL/22	04:39	0.116	0.21	112.278
02/JUL/22	04:40	0.116	0.14	75.583
02/JUL/22	04:41	0.115	0.21	109.370
02/JUL/22	04:42	0.115	0.17	92.043
02/JUL/22	04:43	0.115	0.22	117.696
02/JUL/22	04:44	0.116	0.21	109.689
02/JUL/22	04:45	0.116	0.17	91.406
02/JUL/22	04:46	0.115	0.20	105.747
02/JUL/22	04:47	0.115	0.21	109.744
02/JUL/22	04:48	0.115	0.20	106.058
02/JUL/22	04:49	0.115	0.20	106.151
02/JUL/22	04:50	0.115	0.17	88.843
02/JUL/22	04:51	0.115	0.16	86.613
02/JUL/22	04:52	0.115	0.20	103.978
02/JUL/22	04:53	0.114	0.20	106.884
02/JUL/22	04:54	0.115	0.19	101.023
02/JUL/22	04:55	0.115	0.23	123.359
02/JUL/22	04:56	0.115	0.22	114.589
02/JUL/22	04:57	0.115	0.16	83.405
02/JUL/22	04:58	0.114	0.17	91.563
02/JUL/22	04:59	0.114	0.21	110.601
02/JUL/22	05:00	0.114	0.21	109.549
02/JUL/22	05:01	0.115	0.23	123.132
02/JUL/22	05:02	0.114	0.19	100.529
02/JUL/22	05:03	0.114	0.16	85.032
02/JUL/22	05:04	0.114	0.23	118.751
02/JUL/22	05:05	0.115	0.20	105.868
02/JUL/22	05:06	0.114	0.24	125.953
02/JUL/22	05:07	0.114	0.26	138.193
02/JUL/22	05:08	0.115	0.19	98.423
02/JUL/22	05:09	0.115	0.24	127.171
02/JUL/22	05:10	0.115	0.23	121.639
02/JUL/22	05:11	0.115	0.17	89.820
02/JUL/22	05:12	0.115	0.25	130.697
02/JUL/22	05:13	0.115	0.20	104.158
02/JUL/22	05:14	0.115	0.24	127.577
02/JUL/22	05:15	0.115	0.25	130.982
02/JUL/22	05:16	0.116	0.21	113.550
02/JUL/22	05:17	0.115	0.16	85.842
02/JUL/22	05:18	0.115	0.15	77.588
02/JUL/22	05:19	0.115	0.24	125.019
02/JUL/22	05:20	0.115	0.13	68.696
02/JUL/22	05:21	0.114	0.22	115.684
02/JUL/22	05:22	0.115	0.17	89.978
02/JUL/22	05:23	0.115	0.17	88.024
02/JUL/22	05:24	0.115	0.18	94.125
02/JUL/22	05:25	0.114	0.21	112.824
02/JUL/22	05:26	0.115	0.23	122.397
02/JUL/22	05:27	0.115	0.17	90.344
02/JUL/22	05:28	0.115	0.18	94.924
02/JUL/22	05:29	0.114	0.23	120.493
02/JUL/22	05:30	0.115	0.21	109.129
02/JUL/22	05:31	0.111	0.24	120.161
02/JUL/22	05:32	0.112	0.14	70.574
02/JUL/22	05:33	0.113	0.14	72.396
02/JUL/22	05:34	0.114	0.25	129.793
02/JUL/22	05:35	0.115	0.18	95.676
02/JUL/22	05:36	0.115	0.22	117.495
02/JUL/22	05:37	0.115	0.19	102.462
02/JUL/22	05:38	0.114	0.26	134.744
02/JUL/22	05:39	0.115	0.24	125.909
02/JUL/22	05:40	0.115	0.18	97.683
02/JUL/22	05:41	0.115	0.18	94.407
02/JUL/22	05:42	0.114	0.19	99.405
02/JUL/22	05:43	0.114	0.20	107.210
02/JUL/22	05:44	0.115	0.23	119.551
02/JUL/22	05:45	0.115	0.26	138.515
02/JUL/22	05:46	0.115	0.18	92.656
02/JUL/22	05:47	0.114	0.10	54.876
02/JUL/22	05:48	0.113	0.22	113.973
02/JUL/22	05:49	0.114	0.25	129.866
02/JUL/22	05:50	0.114	0.27	140.258
02/JUL/22	05:51	0.114	0.17	90.091
02/JUL/22	05:52	0.114	0.21	109.563
02/JUL/22	05:53	0.114	0.20	104.747
02/JUL/22	05:54	0.114	0.18	95.826
02/JUL/22	05:55	0.114	0.17	91.393
02/JUL/22	05:56	0.114	0.27	142.715
02/JUL/22	05:57	0.114	0.22	118.018
02/JUL/22	05:58	0.114	0.22	117.534
02/JUL/22	05:59	0.114	0.25	129.786
02/JUL/22	06:00	0.114	0.21	111.301
02/JUL/22	06:01	0.114	0.20	104.340
02/JUL/22	06:02	0.114	0.23	120.865
02/JUL/22	06:03	0.114	0.22	112.812
02/JUL/22	06:04	0.114	0.22	116.024
02/JUL/22	06:05	0.114	0.22	116.059
02/JUL/22	06:06	0.114	0.22	116.533
02/JUL/22	06:07	0.114	0.22	116.718
02/JUL/22	06:08	0.114	0.18	95.291
02/JUL/22	06:09	0.114	0.26	137.909
02/JUL/22	06:10	0.114	0.18	93.550
02/JUL/22	06:11	0.114	0.23	119.569
02/JUL/22	06:12	0.114	0.24	126.712
02/JUL/22	06:13	0.114	0.26	134.607
02/JUL/22	06:14	0.114	0.22	113.748
02/JUL/22	06:15	0.114	0.25	129.289
02/JUL/22	06:16	0.114	0.22	113.253
02/JUL/22	06:17	0.114	0.23	119.117
02/JUL/22	06:18	0.113	0.19	99.398
02/JUL/22	06:19	0.113	0.24	126.080
02/JUL/22	06:20	0.113	0.21	111.774
02/JUL/22	06:21	0.113	0.18	92.271
02/JUL/22	06:22	0.114	0.23	119.654
02/JUL/22	06:23	0.114	0.23	120.572
02/JUL/22	06:24	0.114	0.22	114.626
02/JUL/22	06:25	0.113	0.20	105.634
02/JUL/22	06:26	0.113	0.19	101.433
02/JUL/22	06:27	0.113	0.28	143.726
02/JUL/22	06:28	0.114	0.23	117.976
02/JUL/22	06:29	0.113	0.22	112.256
02/JUL/22	06:30	0.113	0.24	124.962
02/JUL/22	06:31	0.113	0.24	124.519
02/JUL/22	06:32	0.113	0.21	108.742
02/JUL/22	06:33	0.113	0.21	111.493
02/JUL/22	06:34	0.113	0.19	96.902
02/JUL/22	06:35	0.113	0.21	108.862
02/JUL/22	06:36	0.114	0.19	99.609
02/JUL/22	06:37	0.114	0.24	125.465
02/JUL/22	06:38	0.114	0.19	100.232
02/JUL/22	06:39	0.113	0.19	101.095
02/JUL/22	06:40	0.113	0.16	84.929
02/JUL/22	06:41	0.113	0.19	96.888
02/JUL/22	06:42	0.113	0.21	108.776
02/JUL/22	06:43	0.113	0.22	114.796
02/JUL/22	06:44	0.113	0.19	99.371
02/JUL/22	06:45	0.113	0.29	151.368
02/JUL/22	06:46	0.114	0.23	120.123
02/JUL/22	06:47	0.114	0.24	127.781
02/JUL/22	06:48	0.114	0.20	102.391
02/JUL/22	06:49	0.114	0.29	152.841
02/JUL/22	06:50	0.115	0.19	98.742
02/JUL/22	06:51	0.114	0.20	104.232
02/JUL/22	06:52	0.114	0.18	92.572
02/JUL/22	06:53	0.114	0.18	94.038
02/JUL/22	06:54	0.113	0.26	135.669
02/JUL/22	06:55	0.114	0.18	95.062
02/JUL/22	06:56	0.114	0.22	113.620
02/JUL/22	06:57	0.114	0.23	120.688
02/JUL/22	06:58	0.114	0.15	79.146
02/JUL/22	06:59	0.114	0.26	135.449
02/JUL/22	07:00	0.114	0.16	85.579
02/JUL/22	07:01	0.114	0.26	133.701
02/JUL/22	07:02	0.114	0.23	119.586
02/JUL/22	07:03	0.113	0.20	104.696
02/JUL/22	07:04	0.113	0.19	100.128
02/JUL/22	07:05	0.113	0.21	107.894
02/JUL/22	07:06	0.113	0.18	93.520
02/JUL/22	07:07	0.113	0.20	102.626
02/JUL/22	07:08	0.114	0.27	143.630
02/JUL/22	07:09	0.114	0.17	87.909
02/JUL/22	07:10	0.118	0.13	67.803
02/JUL/22	07:11	0.115	0.24	126.097
02/JUL/22	07:12	0.115	0.12	61.925
02/JUL/22	07:13	0.114	0.16	85.656
02/JUL/22	07:14	0.114	0.12	62.930
02/JUL/22	07:15	0.115	0.23	122.876
02/JUL/22	07:16	0.115	0.18	93.010
02/JUL/22	07:17	0.115	0.09	46.696
02/JUL/22	07:18	0.114	0.14	71.224
02/JUL/22	07:19	0.115	0.22	115.404
02/JUL/22	07:20	0.115	0.17	87.667
02/JUL/22	07:21	0.114	0.23	120.385
02/JUL/22	07:22	0.115	0.11	60.489
02/JUL/22	07:23	0.114	0.15	80.750
02/JUL/22	07:24	0.115	0.14	74.884
02/JUL/22	07:25	0.115	0.18	96.399
02/JUL/22	07:26	0.115	0.23	119.967
02/JUL/22	07:27	0.116	0.24	126.045
02/JUL/22	07:28	0.116	0.21	112.121
02/JUL/22	07:29	0.116	0.22	115.181
02/JUL/22	07:30	0.116	0.18	96.202
02/JUL/22	07:31	0.116	0.18	96.613
02/JUL/22	07:32	0.116	0.21	110.648
02/JUL/22	07:33	0.116	0.17	89.726
02/JUL/22	07:34	0.115	0.21	112.446
02/JUL/22	07:35	0.115	0.19	99.066
02/JUL/22	07:36	0.115	0.25	132.027
02/JUL/22	07:37	0.116	0.21	110.835
02/JUL/22	07:38	0.115	0.23	119.624
02/JUL/22	07:39	0.115	0.24	126.449
02/JUL/22	07:40	0.115	0.21	111.509
02/JUL/22	07:41	0.115	0.22	114.714
02/JUL/22	07:42	0.115	0.24	124.711
02/JUL/22	07:43	0.115	0.24	127.702
02/JUL/22	07:44	0.115	0.16	84.855
02/JUL/22	07:45	0.115	0.19	99.321
02/JUL/22	07:46	0.115	0.23	122.160
02/JUL/22	07:47	0.115	0.22	116.466
02/JUL/22	07:48	0.115	0.22	117.682
02/JUL/22	07:49	0.115	0.22	117.549
02/JUL/22	07:50	0.115	0.25	130.193
02/JUL/22	07:51	0.115	0.21	109.077
02/JUL/22	07:52	0.115	0.18	95.158
02/JUL/22	07:53	0.115	0.25	134.376
02/JUL/22	07:54	0.116	0.22	117.869
02/JUL/22	07:55	0.116	0.27	143.579
02/JUL/22	07:56	0.116	0.20	106.357
02/JUL/22	07:57	0.116	0.22	117.567
02/JUL/22	07:58	0.116	0.29	153.758
02/JUL/22	07:59	0.116	0.23	123.026
02/JUL/22	08:00	0.116	0.19	102.347
02/JUL/22	08:01	0.115	0.24	128.469
02/JUL/22	08:02	0.116	0.25	131.801
02/JUL/22	08:03	0.116	0.26	135.883
02/JUL/22	08:04	0.116	0.20	105.503
02/JUL/22	08:05	0.115	0.27	140.872
02/JUL/22	08:06	0.116	0.22	117.350
02/JUL/22	08:07	0.116	0.24	127.454
02/JUL/22	08:08	0.116	0.23	120.333
02/JUL/22	08:09	0.116	0.22	115.792
02/JUL/22	08:10	0.116	0.22	115.856
02/JUL/22	08:11	0.116	0.20	107.184
02/JUL/22	08:12	0.116	0.29	155.815
02/JUL/22	08:13	0.116	0.20	106.793
02/JUL/22	08:14	0.116	0.15	81.370
02/JUL/22	08:15	0.112	0.28	142.727
02/JUL/22	08:16	0.113	0.26	136.689
02/JUL/22	08:17	0.114	0.23	122.832
02/JUL/22	08:18	0.114	0.18	95.669
02/JUL/22	08:19	0.114	0.25	132.864
02/JUL/22	08:20	0.115	0.23	119.761
02/JUL/22	08:21	0.115	0.19	102.805
02/JUL/22	08:22	0.115	0.22	117.047
02/JUL/22	08:23	0.115	0.23	120.202
02/JUL/22	08:24	0.116	0.27	145.880
02/JUL/22	08:25	0.116	0.23	123.917
02/JUL/22	08:26	0.116	0.22	118.893
02/JUL/22	08:27	0.115	0.21	109.083
02/JUL/22	08:28	0.115	0.25	129.960
02/JUL/22	08:29	0.115	0.26	139.409
02/JUL/22	08:30	0.115	0.26	137.989
02/JUL/22	08:31	0.115	0.25	133.761
02/JUL/22	08:32	0.115	0.24	126.136
02/JUL/22	08:33	0.115	0.23	121.969
02/JUL/22	08:34	0.115	0.23	120.119
02/JUL/22	08:35	0.115	0.24	126.254
02/JUL/22	08:36	0.116	0.28	148.923
02/JUL/22	08:37	0.116	0.22	118.753
02/JUL/22	08:38	0.116	0.22	118.631
02/JUL/22	08:39	0.116	0.25	131.730
02/JUL/22	08:40	0.116	0.23	121.063
02/JUL/22	08:41	0.116	0.18	97.320
02/JUL/22	08:42	0.115	0.19	102.381
02/JUL/22	08:43	0.115	0.20	104.965
02/JUL/22	08:44	0.115	0.22	118.206
02/JUL/22	08:45	0.115	0.18	96.826
02/JUL/22	08:46	0.115	0.22	118.598
02/JUL/22	08:47	0.116	0.22	118.950
02/JUL/22	08:48	0.115	0.22	118.686
02/JUL/22	08:49	0.116	0.23	123.523
02/JUL/22	08:50	0.115	0.22	116.180
02/JUL/22	08:51	0.115	0.20	103.338
02/JUL/22	08:52	0.115	0.21	109.533
02/JUL/22	08:53	0.115	0.23	119.410
02/JUL/22	08:54	0.115	0.21	108.920
02/JUL/22	08:55	0.115	0.21	112.566
02/JUL/22	08:56	0.116	0.24	129.942
02/JUL/22	08:57	0.115	0.19	99.279
02/JUL/22	08:58	0.115	0.26	136.983
02/JUL/22	08:59	0.115	0.17	89.487
02/JUL/22	09:00	0.115	0.24	128.542
02/JUL/22	09:01	0.115	0.28	149.390
02/JUL/22	09:02	0.111	0.26	132.031
02/JUL/22	09:03	0.113	0.28	147.411
02/JUL/22	09:04	0.113	0.24	126.213
02/JUL/22	09:05	0.113	0.23	117.111
02/JUL/22	09:06	0.113	0.26	132.735
02/JUL/22	09:07	0.113	0.25	127.290
02/JUL/22	09:08	0.113	0.23	121.448
02/JUL/22	09:09	0.113	0.25	128.794
02/JUL/22	09:10	0.113	0.25	130.443
02/JUL/22	09:11	0.117	0.27	146.774
02/JUL/22	09:12	0.114	0.27	141.273
02/JUL/22	09:13	0.114	0.26	134.532
02/JUL/22	09:14	0.114	0.23	120.867
02/JUL/22	09:15	0.113	0.23	118.843
02/JUL/22	09:16	0.113	0.24	125.003
02/JUL/22	09:17	0.113	0.28	145.446
02/JUL/22	09:18	0.113	0.25	132.594
02/JUL/22	09:19	0.113	0.27	138.040
02/JUL/22	09:20	0.113	0.27	142.551
02/JUL/22	09:21	0.113	0.27	142.655
02/JUL/22	09:22	0.113	0.27	139.873
02/JUL/22	09:23	0.114	0.20	106.968
02/JUL/22	09:24	0.113	0.28	148.128
02/JUL/22	09:25	0.114	0.25	130.493
02/JUL/22	09:26	0.108	0.26	130.214
02/JUL/22	09:27	0.110	0.21	105.039
02/JUL/22	09:28	0.111	0.30	150.590
02/JUL/22	09:29	0.112	0.25	129.309
02/JUL/22	09:30	0.113	0.25	128.618
02/JUL/22	09:31	0.113	0.25	130.286
02/JUL/22	09:32	0.113	0.22	112.743
02/JUL/22	09:33	0.112	0.28	147.188
02/JUL/22	09:34	0.113	0.27	137.568
02/JUL/22	09:35	0.113	0.24	121.761
02/JUL/22	09:36	0.113	0.25	127.784
02/JUL/22	09:37	0.113	0.27	142.185
02/JUL/22	09:38	0.113	0.24	126.342
02/JUL/22	09:39	0.113	0.25	129.557
02/JUL/22	09:40	0.113	0.20	105.718
02/JUL/22	09:41	0.113	0.27	138.255
02/JUL/22	09:42	0.113	0.25	128.963
02/JUL/22	09:43	0.113	0.27	140.218
02/JUL/22	09:44	0.113	0.26	136.756
02/JUL/22	09:45	0.113	0.25	128.739
02/JUL/22	09:46	0.113	0.27	138.490
02/JUL/22	09:47	0.113	0.22	113.099
02/JUL/22	09:48	0.109	0.25	127.868
02/JUL/22	09:49	0.110	0.30	151.539
02/JUL/22	09:50	0.112	0.25	128.250
02/JUL/22	09:51	0.112	0.23	116.502
02/JUL/22	09:52	0.111	0.27	138.513
02/JUL/22	09:53	0.112	0.26	133.293
02/JUL/22	09:54	0.111	0.32	161.427
02/JUL/22	09:55	0.112	0.27	139.445
02/JUL/22	09:56	0.111	0.28	144.191
02/JUL/22	09:57	0.111	0.25	127.094
02/JUL/22	09:58	0.111	0.30	150.578
02/JUL/22	09:59	0.111	0.30	153.197
02/JUL/22	10:00	0.111	0.29	150.313
02/JUL/22	10:01	0.111	0.24	124.486
02/JUL/22	10:02	0.111	0.27	136.797
02/JUL/22	10:03	0.111	0.28	144.828
02/JUL/22	10:04	0.111	0.28	145.193
02/JUL/22	10:05	0.111	0.26	132.057
02/JUL/22	10:06	0.111	0.29	146.727
02/JUL/22	10:07	0.111	0.27	140.232
02/JUL/22	10:08	0.117	0.23	125.498
02/JUL/22	10:09	0.114	0.25	131.405
02/JUL/22	10:10	0.112	0.27	141.380
02/JUL/22	10:11	0.113	0.28	143.426
02/JUL/22	10:12	0.113	0.24	121.996
02/JUL/22	10:13	0.113	0.25	130.512
02/JUL/22	10:14	0.113	0.26	136.275
02/JUL/22	10:15	0.113	0.23	119.896
02/JUL/22	10:16	0.112	0.26	137.014
02/JUL/22	10:17	0.112	0.25	126.882
02/JUL/22	10:18	0.108	0.25	126.546
02/JUL/22	10:19	0.110	0.26	130.280
02/JUL/22	10:20	0.110	0.24	123.393
02/JUL/22	10:21	0.110	0.23	115.623
02/JUL/22	10:22	0.109	0.26	131.177
02/JUL/22	10:23	0.110	0.29	146.471
02/JUL/22	10:24	0.110	0.28	144.582
02/JUL/22	10:25	0.111	0.29	148.786
02/JUL/22	10:26	0.111	0.25	126.111
02/JUL/22	10:27	0.110	0.27	135.098
02/JUL/22	10:28	0.110	0.25	127.060
02/JUL/22	10:29	0.110	0.30	151.344
02/JUL/22	10:30	0.111	0.22	113.871
02/JUL/22	10:31	0.110	0.23	118.661
02/JUL/22	10:32	0.111	0.27	137.601
02/JUL/22	10:33	0.111	0.24	123.461
02/JUL/22	10:34	0.111	0.27	135.177
02/JUL/22	10:35	0.111	0.26	131.847
02/JUL/22	10:36	0.111	0.29	148.532
02/JUL/22	10:37	0.112	0.28	143.278
02/JUL/22	10:38	0.111	0.27	136.611
02/JUL/22	10:39	0.112	0.21	106.034
02/JUL/22	10:40	0.111	0.31	161.217
02/JUL/22	10:41	0.112	0.24	124.216
02/JUL/22	10:42	0.111	0.24	121.321
02/JUL/22	10:43	0.111	0.31	159.543
02/JUL/22	10:44	0.111	0.28	145.499
02/JUL/22	10:45	0.111	0.29	145.535
02/JUL/22	10:46	0.111	0.28	143.901
02/JUL/22	10:47	0.111	0.27	137.559
02/JUL/22	10:48	0.111	0.26	134.652
02/JUL/22	10:49	0.110	0.23	114.605
02/JUL/22	10:50	0.110	0.29	146.130
02/JUL/22	10:51	0.111	0.28	143.486
02/JUL/22	10:52	0.110	0.26	131.367
02/JUL/22	10:53	0.110	0.32	164.584
02/JUL/22	10:54	0.111	0.25	129.030
02/JUL/22	10:55	0.110	0.27	136.502
02/JUL/22	10:56	0.110	0.29	147.481
02/JUL/22	10:57	0.111	0.19	97.539
02/JUL/22	10:58	0.110	0.27	139.219
02/JUL/22	10:59	0.111	0.32	161.430
02/JUL/22	11:00	0.112	0.28	144.555
02/JUL/22	11:01	0.111	0.26	133.000
02/JUL/22	11:02	0.111	0.25	126.792
02/JUL/22	11:03	0.111	0.28	143.522
02/JUL/22	11:04	0.111	0.29	146.149
02/JUL/22	11:05	0.111	0.30	153.065
02/JUL/22	11:06	0.111	0.25	125.264
02/JUL/22	11:07	0.111	0.25	127.513
02/JUL/22	11:08	0.111	0.30	154.069
02/JUL/22	11:09	0.111	0.25	127.493
02/JUL/22	11:10	0.111	0.26	131.568
02/JUL/22	11:11	0.111	0.29	149.933
02/JUL/22	11:12	0.111	0.29	149.364
02/JUL/22	11:13	0.111	0.28	143.150
02/JUL/22	11:14	0.111	0.27	138.092
02/JUL/22	11:15	0.111	0.30	151.086
02/JUL/22	11:16	0.111	0.29	148.452
02/JUL/22	11:17	0.111	0.29	148.559
02/JUL/22	11:18	0.111	0.32	165.140
02/JUL/22	11:19	0.107	0.29	142.423
02/JUL/22	11:20	0.108	0.27	133.265
02/JUL/22	11:21	0.109	0.27	136.416
02/JUL/22	11:22	0.109	0.25	123.757
02/JUL/22	11:23	0.108	0.29	142.845
02/JUL/22	11:24	0.109	0.32	157.415
02/JUL/22	11:25	0.109	0.29	143.879
02/JUL/22	11:26	0.109	0.26	129.823
02/JUL/22	11:27	0.109	0.25	125.341
02/JUL/22	11:28	0.109	0.28	140.110
02/JUL/22	11:29	0.110	0.25	126.756
02/JUL/22	11:30	0.110	0.29	146.083
02/JUL/22	11:31	0.110	0.29	149.599
02/JUL/22	11:32	0.110	0.24	124.302
02/JUL/22	11:33	0.110	0.25	125.777
02/JUL/22	11:34	0.110	0.30	150.264
02/JUL/22	11:35	0.110	0.25	127.394
02/JUL/22	11:36	0.110	0.27	135.788
02/JUL/22	11:37	0.110	0.32	161.414
02/JUL/22	11:38	0.111	0.29	148.716
02/JUL/22	11:39	0.110	0.34	171.436
02/JUL/22	11:40	0.111	0.30	154.679
02/JUL/22	11:41	0.111	0.28	143.485
02/JUL/22	11:42	0.111	0.26	134.174
02/JUL/22	11:43	0.111	0.25	125.202
02/JUL/22	11:44	0.110	0.25	126.246
02/JUL/22	11:45	0.110	0.28	144.540
02/JUL/22	11:46	0.110	0.28	141.442
02/JUL/22	11:47	0.111	0.25	125.587
02/JUL/22	11:48	0.111	0.31	159.537
02/JUL/22	11:49	0.111	0.26	132.654
02/JUL/22	11:50	0.111	0.25	129.398
02/JUL/22	11:51	0.111	0.31	157.937
02/JUL/22	11:52	0.111	0.25	129.075
02/JUL/22	11:53	0.110	0.30	151.576
02/JUL/22	11:54	0.111	0.28	144.168
02/JUL/22	11:55	0.110	0.27	137.175
02/JUL/22	11:56	0.110	0.31	157.531
02/JUL/22	11:57	0.111	0.27	138.079
02/JUL/22	11:58	0.110	0.32	160.182
02/JUL/22	11:59	0.111	0.26	133.236
02/JUL/22	12:00	0.110	0.28	143.066
02/JUL/22	12:01	0.110	0.26	129.502
02/JUL/22	12:02	0.110	0.27	136.696
02/JUL/22	12:03	0.110	0.32	159.630
02/JUL/22	12:04	0.110	0.29	147.358
02/JUL/22	12:05	0.110	0.31	158.008
02/JUL/22	12:06	0.110	0.29	148.554
02/JUL/22	12:07	0.110	0.30	149.659
02/JUL/22	12:08	0.110	0.32	161.762
02/JUL/22	12:09	0.110	0.29	146.699
02/JUL/22	12:10	0.110	0.30	151.058
02/JUL/22	12:11	0.110	0.27	136.128
02/JUL/22	12:12	0.110	0.30	153.921
02/JUL/22	12:13	0.111	0.28	143.530
02/JUL/22	12:14	0.111	0.28	142.547
02/JUL/22	12:15	0.110	0.35	179.869
02/JUL/22	12:16	0.111	0.26	132.056
02/JUL/22	12:17	0.110	0.25	128.713
02/JUL/22	12:18	0.111	0.29	147.429
02/JUL/22	12:19	0.111	0.25	130.101
02/JUL/22	12:20	0.111	0.24	120.529
02/JUL/22	12:21	0.111	0.25	129.744
02/JUL/22	12:22	0.111	0.27	140.149
02/JUL/22	12:23	0.111	0.30	154.083
02/JUL/22	12:24	0.111	0.29	149.934
02/JUL/22	12:25	0.111	0.27	137.448
02/JUL/22	12:26	0.111	0.30	154.294
02/JUL/22	12:27	0.111	0.29	146.487
02/JUL/22	12:28	0.111	0.32	160.804
02/JUL/22	12:29	0.111	0.31	157.625
02/JUL/22	12:30	0.111	0.31	157.559
02/JUL/22	12:31	0.111	0.27	139.429
02/JUL/22	12:32	0.110	0.26	133.683
02/JUL/22	12:33	0.110	0.30	153.744
02/JUL/22	12:34	0.110	0.33	167.916
02/JUL/22	12:35	0.111	0.33	167.883
02/JUL/22	12:36	0.111	0.24	123.405
02/JUL/22	12:37	0.110	0.26	133.864
02/JUL/22	12:38	0.110	0.34	173.697
02/JUL/22	12:39	0.111	0.32	160.995
02/JUL/22	12:40	0.111	0.34	170.839
02/JUL/22	12:41	0.111	0.26	134.852
02/JUL/22	12:42	0.110	0.28	142.762
02/JUL/22	12:43	0.110	0.27	136.726
02/JUL/22	12:44	0.110	0.31	155.796
02/JUL/22	12:45	0.111	0.32	161.059
02/JUL/22	12:46	0.111	0.30	153.010
02/JUL/22	12:47	0.111	0.24	121.044
02/JUL/22	12:48	0.110	0.32	162.690
02/JUL/22	12:49	0.111	0.30	154.426
02/JUL/22	12:50	0.111	0.27	139.856
02/JUL/22	12:51	0.110	0.29	148.335
02/JUL/22	12:52	0.110	0.31	155.552
02/JUL/22	12:53	0.111	0.32	160.313
02/JUL/22	12:54	0.111	0.32	165.228
02/JUL/22	12:55	0.111	0.29	149.561
02/JUL/22	12:56	0.110	0.36	184.907
02/JUL/22	12:57	0.111	0.24	122.972
02/JUL/22	12:58	0.110	0.28	143.525
02/JUL/22	12:59	0.111	0.29	146.275
02/JUL/22	13:00	0.111	0.29	148.675
02/JUL/22	13:01	0.107	0.27	131.202
02/JUL/22	13:02	0.109	0.27	137.766
02/JUL/22	13:03	0.110	0.31	158.268
02/JUL/22	13:04	0.110	0.29	147.201
02/JUL/22	13:05	0.110	0.27	136.513
02/JUL/22	13:06	0.110	0.29	146.248
02/JUL/22	13:07	0.110	0.29	145.971
02/JUL/22	13:08	0.110	0.35	174.957
02/JUL/22	13:09	0.111	0.27	134.975
02/JUL/22	13:10	0.110	0.25	127.473
02/JUL/22	13:11	0.110	0.27	138.106
02/JUL/22	13:12	0.110	0.26	133.058
02/JUL/22	13:13	0.110	0.30	149.518
02/JUL/22	13:14	0.110	0.29	147.130
02/JUL/22	13:15	0.111	0.28	142.408
02/JUL/22	13:16	0.110	0.30	150.260
02/JUL/22	13:17	0.110	0.28	140.538
02/JUL/22	13:18	0.110	0.22	110.937
02/JUL/22	13:19	0.110	0.28	143.856
02/JUL/22	13:20	0.110	0.25	128.347
02/JUL/22	13:21	0.110	0.30	151.184
02/JUL/22	13:22	0.110	0.29	149.178
02/JUL/22	13:23	0.110	0.21	108.442
02/JUL/22	13:24	0.110	0.30	153.734
02/JUL/22	13:25	0.110	0.26	131.751
02/JUL/22	13:26	0.110	0.29	146.241
02/JUL/22	13:27	0.110	0.26	130.813
02/JUL/22	13:28	0.110	0.26	130.473
02/JUL/22	13:29	0.110	0.24	121.465
02/JUL/22	13:30	0.110	0.28	141.616
02/JUL/22	13:31	0.110	0.33	166.101
02/JUL/22	13:32	0.111	0.25	126.318
02/JUL/22	13:33	0.110	0.27	137.010
02/JUL/22	13:34	0.110	0.24	120.193
02/JUL/22	13:35	0.110	0.20	102.436
02/JUL/22	13:36	0.110	0.24	122.033
02/JUL/22	13:37	0.110	0.24	119.906
02/JUL/22	13:38	0.110	0.30	152.099
02/JUL/22	13:39	0.110	0.25	127.019
02/JUL/22	13:40	0.110	0.25	126.794
02/JUL/22	13:41	0.110	0.24	122.276
02/JUL/22	13:42	0.110	0.30	153.303
02/JUL/22	13:43	0.111	0.32	162.302
02/JUL/22	13:44	0.111	0.29	147.389
02/JUL/22	13:45	0.111	0.23	119.795
02/JUL/22	13:46	0.111	0.30	154.387
02/JUL/22	13:47	0.111	0.26	132.524
02/JUL/22	13:48	0.111	0.29	146.688
02/JUL/22	13:49	0.111	0.25	127.429
02/JUL/22	13:50	0.111	0.25	126.499
02/JUL/22	13:51	0.111	0.28	144.384
02/JUL/22	13:52	0.111	0.30	155.184
02/JUL/22	13:53	0.111	0.24	124.927
02/JUL/22	13:54	0.111	0.31	156.566
02/JUL/22	13:55	0.111	0.27	138.770
02/JUL/22	13:56	0.111	0.25	126.369
02/JUL/22	13:57	0.111	0.27	137.567
02/JUL/22	13:58	0.111	0.23	117.827
02/JUL/22	13:59	0.111	0.30	153.564
02/JUL/22	14:00	0.112	0.28	141.564
02/JUL/22	14:01	0.111	0.31	159.901
02/JUL/22	14:02	0.112	0.27	140.794
02/JUL/22	14:03	0.111	0.23	117.983
02/JUL/22	14:04	0.111	0.28	142.190
02/JUL/22	14:05	0.111	0.26	132.603
02/JUL/22	14:06	0.111	0.30	151.368
02/JUL/22	14:07	0.111	0.26	132.934
02/JUL/22	14:08	0.111	0.31	156.317
02/JUL/22	14:09	0.112	0.23	118.658
02/JUL/22	14:10	0.111	0.27	139.619
02/JUL/22	14:11	0.111	0.29	150.522
02/JUL/22	14:12	0.111	0.26	134.907
02/JUL/22	14:13	0.111	0.28	141.202
02/JUL/22	14:14	0.111	0.31	157.096
02/JUL/22	14:15	0.111	0.27	139.837
02/JUL/22	14:16	0.111	0.25	126.494
02/JUL/22	14:17	0.111	0.22	111.935
02/JUL/22	14:18	0.111	0.22	114.726
02/JUL/22	14:19	0.111	0.21	109.390
02/JUL/22	14:20	0.111	0.27	139.013
02/JUL/22	14:21	0.111	0.34	174.860
02/JUL/22	14:22	0.112	0.24	123.053
02/JUL/22	14:23	0.111	0.22	113.606
02/JUL/22	14:24	0.111	0.20	102.522
02/JUL/22	14:25	0.111	0.28	143.573
02/JUL/22	14:26	0.111	0.23	119.286
02/JUL/22	14:27	0.111	0.31	155.898
02/JUL/22	14:28	0.111	0.26	132.132
02/JUL/22	14:29	0.111	0.27	136.937
02/JUL/22	14:30	0.111	0.26	131.538
02/JUL/22	14:31	0.111	0.29	149.677
02/JUL/22	14:32	0.111	0.23	115.507
02/JUL/22	14:33	0.111	0.26	132.636
02/JUL/22	14:34	0.111	0.26	134.602
02/JUL/22	14:35	0.111	0.20	103.049
02/JUL/22	14:36	0.111	0.25	127.088
02/JUL/22	14:37	0.111	0.28	144.054
02/JUL/22	14:38	0.111	0.27	139.705
02/JUL/22	14:39	0.111	0.30	153.261
02/JUL/22	14:40	0.111	0.27	135.044
02/JUL/22	14:41	0.111	0.28	140.441
02/JUL/22	14:42	0.111	0.20	103.839
02/JUL/22	14:43	0.110	0.25	128.870
02/JUL/22	14:44	0.111	0.31	157.572
02/JUL/22	14:45	0.111	0.28	144.991
02/JUL/22	14:46	0.111	0.30	153.516
02/JUL/22	14:47	0.111	0.27	137.791
02/JUL/22	14:48	0.111	0.30	152.505
02/JUL/22	14:49	0.111	0.32	164.002
02/JUL/22	14:50	0.111	0.25	125.983
02/JUL/22	14:51	0.111	0.25	126.761
02/JUL/22	14:52	0.111	0.29	147.863
02/JUL/22	14:53	0.111	0.28	144.652
02/JUL/22	14:54	0.111	0.24	124.852
02/JUL/22	14:55	0.111	0.24	122.628
02/JUL/22	14:56	0.111	0.31	156.722
02/JUL/22	14:57	0.111	0.29	148.836
02/JUL/22	14:58	0.111	0.24	122.648
02/JUL/22	14:59	0.111	0.30	155.413
02/JUL/22	15:00	0.111	0.26	133.373
02/JUL/22	15:01	0.111	0.23	116.709
02/JUL/22	15:02	0.111	0.24	122.108
02/JUL/22	15:03	0.111	0.31	158.194
02/JUL/22	15:04	0.111	0.27	136.224
02/JUL/22	15:05	0.111	0.29	150.060
02/JUL/22	15:06	0.111	0.23	117.684
02/JUL/22	15:07	0.111	0.24	124.594
02/JUL/22	15:08	0.111	0.22	111.516
02/JUL/22	15:09	0.111	0.22	114.177
02/JUL/22	15:10	0.111	0.27	139.441
02/JUL/22	15:11	0.111	0.29	150.715
02/JUL/22	15:12	0.111	0.23	116.436
02/JUL/22	15:13	0.111	0.28	145.320
02/JUL/22	15:14	0.111	0.26	133.989
02/JUL/22	15:15	0.111	0.26	130.456
02/JUL/22	15:16	0.111	0.30	155.098
02/JUL/22	15:17	0.111	0.26	132.360
02/JUL/22	15:18	0.111	0.29	149.768
02/JUL/22	15:19	0.111	0.32	162.685
02/JUL/22	15:20	0.112	0.25	128.243
02/JUL/22	15:21	0.111	0.25	127.759
02/JUL/22	15:22	0.111	0.30	154.767
02/JUL/22	15:23	0.111	0.28	141.686
02/JUL/22	15:24	0.111	0.28	144.906
02/JUL/22	15:25	0.111	0.31	158.056
02/JUL/22	15:26	0.111	0.26	134.720
02/JUL/22	15:27	0.111	0.26	131.665
02/JUL/22	15:28	0.111	0.29	147.356
02/JUL/22	15:29	0.111	0.29	148.426
02/JUL/22	15:30	0.111	0.24	122.269
02/JUL/22	15:31	0.111	0.29	146.498
02/JUL/22	15:32	0.111	0.21	106.812
02/JUL/22	15:33	0.111	0.28	144.633
02/JUL/22	15:34	0.111	0.29	150.391
02/JUL/22	15:35	0.111	0.28	140.773
02/JUL/22	15:36	0.111	0.27	138.097
02/JUL/22	15:37	0.111	0.30	152.390
02/JUL/22	15:38	0.111	0.20	103.064
02/JUL/22	15:39	0.111	0.26	134.859
02/JUL/22	15:40	0.111	0.20	100.378
02/JUL/22	15:41	0.111	0.26	131.529
02/JUL/22	15:42	0.111	0.33	168.395
02/JUL/22	15:43	0.112	0.24	125.280
02/JUL/22	15:44	0.111	0.32	161.340
02/JUL/22	15:45	0.112	0.28	141.293
02/JUL/22	15:46	0.111	0.25	128.184
02/JUL/22	15:47	0.111	0.25	126.502
02/JUL/22	15:48	0.111	0.28	144.300
02/JUL/22	15:49	0.111	0.26	135.679
02/JUL/22	15:50	0.111	0.29	146.265
02/JUL/22	15:51	0.111	0.27	140.144
02/JUL/22	15:52	0.111	0.28	145.786
02/JUL/22	15:53	0.111	0.23	119.299
02/JUL/22	15:54	0.111	0.22	113.203
02/JUL/22	15:55	0.111	0.30	153.528
02/JUL/22	15:56	0.112	0.30	152.317
02/JUL/22	15:57	0.112	0.26	133.845
02/JUL/22	15:58	0.111	0.26	134.125
02/JUL/22	15:59	0.111	0.31	161.254
02/JUL/22	16:00	0.112	0.28	143.497
02/JUL/22	16:01	0.111	0.31	160.760
02/JUL/22	16:02	0.111	0.26	134.405
02/JUL/22	16:03	0.111	0.29	146.620
02/JUL/22	16:04	0.111	0.31	159.712
02/JUL/22	16:05	0.112	0.26	132.772
02/JUL/22	16:06	0.111	0.31	159.843
02/JUL/22	16:07	0.111	0.34	171.922
02/JUL/22	16:08	0.111	0.28	142.182
02/JUL/22	16:09	0.111	0.26	135.107
02/JUL/22	16:10	0.111	0.21	108.476
02/JUL/22	16:11	0.110	0.27	135.266
02/JUL/22	16:12	0.111	0.25	126.657
02/JUL/22	16:13	0.110	0.27	137.853
02/JUL/22	16:14	0.111	0.24	123.129
02/JUL/22	16:15	0.110	0.34	170.777
02/JUL/22	16:16	0.111	0.27	139.025
02/JUL/22	16:17	0.110	0.31	157.417
02/JUL/22	16:18	0.111	0.31	159.439
02/JUL/22	16:19	0.111	0.29	145.831
02/JUL/22	16:20	0.111	0.32	160.893
02/JUL/22	16:21	0.111	0.27	135.311
02/JUL/22	16:22	0.110	0.21	108.437
02/JUL/22	16:23	0.110	0.32	159.838
02/JUL/22	16:24	0.111	0.32	164.726
02/JUL/22	16:25	0.111	0.28	144.798
02/JUL/22	16:26	0.111	0.22	111.299
02/JUL/22	16:27	0.110	0.29	144.617
02/JUL/22	16:28	0.111	0.24	124.605
02/JUL/22	16:29	0.110	0.26	134.404
02/JUL/22	16:30	0.111	0.28	143.171
02/JUL/22	16:31	0.111	0.27	138.671
02/JUL/22	16:32	0.107	0.27	132.104
02/JUL/22	16:33	0.110	0.27	133.920
02/JUL/22	16:34	0.110	0.29	144.963
02/JUL/22	16:35	0.110	0.25	124.981
02/JUL/22	16:36	0.110	0.28	142.887
02/JUL/22	16:37	0.110	0.28	141.873
02/JUL/22	16:38	0.110	0.22	111.957
02/JUL/22	16:39	0.109	0.27	134.031
02/JUL/22	16:40	0.110	0.30	150.505
02/JUL/22	16:41	0.110	0.31	155.964
02/JUL/22	16:42	0.110	0.33	167.096
02/JUL/22	16:43	0.111	0.26	131.934
02/JUL/22	16:44	0.110	0.25	126.922
02/JUL/22	16:45	0.110	0.25	125.317
02/JUL/22	16:46	0.110	0.27	139.099
02/JUL/22	16:47	0.110	0.28	143.252
02/JUL/22	16:48	0.110	0.30	151.434
02/JUL/22	16:49	0.110	0.29	147.191
02/JUL/22	16:50	0.110	0.22	112.836
02/JUL/22	16:51	0.110	0.26	129.441
02/JUL/22	16:52	0.110	0.29	146.966
02/JUL/22	16:53	0.110	0.26	132.785
02/JUL/22	16:54	0.110	0.25	125.815
02/JUL/22	16:55	0.111	0.26	132.373
02/JUL/22	16:56	0.111	0.26	132.836
02/JUL/22	16:57	0.111	0.25	128.547
02/JUL/22	16:58	0.111	0.28	140.951
02/JUL/22	16:59	0.111	0.29	147.634
02/JUL/22	17:00	0.111	0.23	118.127
02/JUL/22	17:01	0.111	0.22	109.604
02/JUL/22	17:02	0.110	0.23	117.249
02/JUL/22	17:03	0.111	0.29	147.313
02/JUL/22	17:04	0.111	0.24	122.937
02/JUL/22	17:05	0.111	0.24	120.153
02/JUL/22	17:06	0.111	0.24	123.875
02/JUL/22	17:07	0.111	0.28	140.961
02/JUL/22	17:08	0.111	0.21	106.292
02/JUL/22	17:09	0.111	0.27	135.567
02/JUL/22	17:10	0.111	0.27	137.177
02/JUL/22	17:11	0.111	0.27	137.506
02/JUL/22	17:12	0.111	0.27	136.176
02/JUL/22	17:13	0.111	0.26	132.386
02/JUL/22	17:14	0.111	0.29	148.831
02/JUL/22	17:15	0.111	0.29	149.393
02/JUL/22	17:16	0.112	0.24	123.042
02/JUL/22	17:17	0.111	0.28	144.394
02/JUL/22	17:18	0.111	0.21	106.220
02/JUL/22	17:19	0.111	0.29	148.617
02/JUL/22	17:20	0.111	0.28	145.862
02/JUL/22	17:21	0.111	0.21	108.619
02/JUL/22	17:22	0.111	0.25	126.101
02/JUL/22	17:23	0.111	0.26	134.627
02/JUL/22	17:24	0.111	0.33	167.474
02/JUL/22	17:25	0.112	0.26	133.118
02/JUL/22	17:26	0.112	0.25	127.516
02/JUL/22	17:27	0.111	0.26	133.769
02/JUL/22	17:28	0.111	0.25	128.472
02/JUL/22	17:29	0.112	0.29	151.219
02/JUL/22	17:30	0.112	0.29	147.190
02/JUL/22	17:31	0.112	0.21	107.512
02/JUL/22	17:32	0.111	0.28	143.735
02/JUL/22	17:33	0.111	0.29	147.834
02/JUL/22	17:34	0.111	0.21	106.586
02/JUL/22	17:35	0.111	0.25	128.079
02/JUL/22	17:36	0.111	0.27	140.796
02/JUL/22	17:37	0.112	0.24	123.043
02/JUL/22	17:38	0.112	0.22	115.395
02/JUL/22	17:39	0.112	0.28	145.924
02/JUL/22	17:40	0.112	0.26	134.644
02/JUL/22	17:41	0.112	0.28	144.156
02/JUL/22	17:42	0.111	0.30	153.690
02/JUL/22	17:43	0.111	0.27	140.998
02/JUL/22	17:44	0.111	0.26	134.211
02/JUL/22	17:45	0.112	0.24	122.633
02/JUL/22	17:46	0.112	0.25	127.141
02/JUL/22	17:47	0.112	0.25	130.082
02/JUL/22	17:48	0.111	0.24	122.853
02/JUL/22	17:49	0.112	0.30	153.380
02/JUL/22	17:50	0.112	0.30	151.988
02/JUL/22	17:51	0.112	0.28	144.379
02/JUL/22	17:52	0.112	0.23	119.349
02/JUL/22	17:53	0.111	0.30	152.862
02/JUL/22	17:54	0.112	0.28	142.256
02/JUL/22	17:55	0.112	0.23	119.436
02/JUL/22	17:56	0.112	0.20	102.149
02/JUL/22	17:57	0.111	0.26	130.609
02/JUL/22	17:58	0.112	0.24	120.773
02/JUL/22	17:59	0.112	0.29	146.344
02/JUL/22	18:00	0.112	0.28	146.252
02/JUL/22	18:01	0.112	0.26	133.110
02/JUL/22	18:02	0.112	0.25	128.291
02/JUL/22	18:03	0.112	0.27	141.035
02/JUL/22	18:04	0.112	0.31	160.229
02/JUL/22	18:05	0.112	0.27	140.545
02/JUL/22	18:06	0.112	0.30	155.171
02/JUL/22	18:07	0.112	0.29	151.365
02/JUL/22	18:08	0.112	0.25	128.792
02/JUL/22	18:09	0.112	0.26	131.274
02/JUL/22	18:10	0.112	0.25	129.813
02/JUL/22	18:11	0.111	0.25	125.450
02/JUL/22	18:12	0.111	0.29	146.092
02/JUL/22	18:13	0.111	0.24	121.695
02/JUL/22	18:14	0.111	0.24	119.904
02/JUL/22	18:15	0.111	0.25	126.883
02/JUL/22	18:16	0.111	0.21	109.547
02/JUL/22	18:17	0.111	0.29	150.129
02/JUL/22	18:18	0.112	0.25	127.990
02/JUL/22	18:19	0.111	0.27	138.075
02/JUL/22	18:20	0.111	0.28	143.573
02/JUL/22	18:21	0.111	0.31	157.216
02/JUL/22	18:22	0.112	0.28	141.269
02/JUL/22	18:23	0.112	0.24	122.278
02/JUL/22	18:24	0.111	0.28	143.422
02/JUL/22	18:25	0.112	0.26	132.608
02/JUL/22	18:26	0.111	0.30	152.446
02/JUL/22	18:27	0.112	0.24	121.307
02/JUL/22	18:28	0.112	0.25	128.212
02/JUL/22	18:29	0.112	0.23	116.052
02/JUL/22	18:30	0.111	0.26	135.033
02/JUL/22	18:31	0.112	0.26	133.643
02/JUL/22	18:32	0.111	0.24	125.050
02/JUL/22	18:33	0.111	0.28	142.443
02/JUL/22	18:34	0.111	0.32	165.315
02/JUL/22	18:35	0.112	0.24	120.855
02/JUL/22	18:36	0.111	0.31	156.437
02/JUL/22	18:37	0.111	0.21	109.918
02/JUL/22	18:38	0.111	0.27	139.895
02/JUL/22	18:39	0.111	0.26	133.216
02/JUL/22	18:40	0.111	0.31	159.572
02/JUL/22	18:41	0.111	0.23	119.539
02/JUL/22	18:42	0.111	0.31	157.575
02/JUL/22	18:43	0.111	0.28	144.720
02/JUL/22	18:44	0.111	0.29	149.506
02/JUL/22	18:45	0.111	0.26	131.686
02/JUL/22	18:46	0.111	0.25	127.862
02/JUL/22	18:47	0.111	0.28	144.852
02/JUL/22	18:48	0.111	0.31	158.121
02/JUL/22	18:49	0.111	0.24	125.186
02/JUL/22	18:50	0.111	0.33	169.518
02/JUL/22	18:51	0.112	0.27	139.038
02/JUL/22	18:52	0.111	0.25	130.664
02/JUL/22	18:53	0.111	0.19	96.626
02/JUL/22	18:54	0.111	0.25	125.603
02/JUL/22	18:55	0.111	0.25	128.144
02/JUL/22	18:56	0.111	0.24	119.869
02/JUL/22	18:57	0.111	0.26	133.666
02/JUL/22	18:58	0.111	0.28	144.518
02/JUL/22	18:59	0.112	0.25	129.071
02/JUL/22	19:00	0.112	0.23	115.894
02/JUL/22	19:01	0.111	0.27	139.864
02/JUL/22	19:02	0.112	0.27	141.062
02/JUL/22	19:03	0.112	0.25	126.594
02/JUL/22	19:04	0.111	0.23	117.398
02/JUL/22	19:05	0.111	0.28	142.008
02/JUL/22	19:06	0.111	0.24	125.491
02/JUL/22	19:07	0.111	0.29	148.615
02/JUL/22	19:08	0.111	0.22	114.562
02/JUL/22	19:09	0.111	0.28	143.454
02/JUL/22	19:10	0.112	0.30	154.935
02/JUL/22	19:11	0.112	0.25	129.718
02/JUL/22	19:12	0.111	0.29	147.952
02/JUL/22	19:13	0.111	0.27	140.354
02/JUL/22	19:14	0.111	0.29	149.471
02/JUL/22	19:15	0.111	0.27	139.480
02/JUL/22	19:16	0.111	0.28	141.656
02/JUL/22	19:17	0.111	0.27	140.510
02/JUL/22	19:18	0.111	0.26	135.244
02/JUL/22	19:19	0.111	0.25	128.162
02/JUL/22	19:20	0.111	0.27	137.647
02/JUL/22	19:21	0.111	0.27	137.198
02/JUL/22	19:22	0.111	0.27	138.836
02/JUL/22	19:23	0.111	0.25	126.336
02/JUL/22	19:24	0.111	0.27	140.175
02/JUL/22	19:25	0.111	0.28	141.580
02/JUL/22	19:26	0.111	0.28	143.126
02/JUL/22	19:27	0.111	0.31	158.912
02/JUL/22	19:28	0.111	0.30	151.236
02/JUL/22	19:29	0.111	0.28	140.394
02/JUL/22	19:30	0.110	0.26	132.918
02/JUL/22	19:31	0.110	0.28	139.908
02/JUL/22	19:32	0.110	0.25	126.618
02/JUL/22	19:33	0.110	0.31	156.846
02/JUL/22	19:34	0.111	0.31	155.594
02/JUL/22	19:35	0.111	0.29	148.799
02/JUL/22	19:36	0.111	0.26	131.910
02/JUL/22	19:37	0.110	0.28	140.976
02/JUL/22	19:38	0.111	0.26	130.531
02/JUL/22	19:39	0.111	0.29	147.436
02/JUL/22	19:40	0.111	0.31	158.861
02/JUL/22	19:41	0.111	0.31	156.195
02/JUL/22	19:42	0.111	0.28	144.233
02/JUL/22	19:43	0.111	0.26	130.727
02/JUL/22	19:44	0.111	0.27	136.172
02/JUL/22	19:45	0.111	0.30	151.304
02/JUL/22	19:46	0.111	0.28	141.499
02/JUL/22	19:47	0.111	0.26	131.646
02/JUL/22	19:48	0.111	0.29	145.590
02/JUL/22	19:49	0.111	0.28	143.963
02/JUL/22	19:50	0.111	0.28	140.758
02/JUL/22	19:51	0.111	0.29	146.268
02/JUL/22	19:52	0.111	0.25	128.911
02/JUL/22	19:53	0.110	0.29	146.569
02/JUL/22	19:54	0.111	0.30	151.835
02/JUL/22	19:55	0.110	0.28	144.520
02/JUL/22	19:56	0.110	0.30	153.577
02/JUL/22	19:57	0.111	0.24	123.097
02/JUL/22	19:58	0.110	0.28	143.811
02/JUL/22	19:59	0.111	0.29	146.636
02/JUL/22	20:00	0.111	0.27	138.404
02/JUL/22	20:01	0.111	0.32	164.785
02/JUL/22	20:02	0.111	0.26	133.028
02/JUL/22	20:03	0.111	0.24	121.136
02/JUL/22	20:04	0.110	0.28	142.511
02/JUL/22	20:05	0.111	0.19	97.774
02/JUL/22	20:06	0.110	0.26	133.311
02/JUL/22	20:07	0.111	0.27	139.865
02/JUL/22	20:08	0.111	0.24	123.268
02/JUL/22	20:09	0.111	0.29	147.216
02/JUL/22	20:10	0.111	0.23	116.102
02/JUL/22	20:11	0.111	0.26	132.704
02/JUL/22	20:12	0.111	0.26	132.610
02/JUL/22	20:13	0.111	0.27	139.221
02/JUL/22	20:14	0.111	0.23	117.509
02/JUL/22	20:15	0.111	0.29	146.671
02/JUL/22	20:16	0.111	0.29	146.597
02/JUL/22	20:17	0.111	0.29	147.342
02/JUL/22	20:18	0.111	0.28	145.618
02/JUL/22	20:19	0.111	0.30	153.128
02/JUL/22	20:20	0.111	0.28	141.199
02/JUL/22	20:21	0.111	0.29	145.718
02/JUL/22	20:22	0.111	0.25	129.280
02/JUL/22	20:23	0.110	0.26	133.232
02/JUL/22	20:24	0.110	0.27	135.478
02/JUL/22	20:25	0.111	0.24	121.039
02/JUL/22	20:26	0.110	0.25	126.293
02/JUL/22	20:27	0.110	0.27	137.847
02/JUL/22	20:28	0.110	0.21	106.857
02/JUL/22	20:29	0.110	0.29	147.740
02/JUL/22	20:30	0.110	0.25	125.688
02/JUL/22	20:31	0.110	0.27	138.476
02/JUL/22	20:32	0.110	0.30	150.007
02/JUL/22	20:33	0.110	0.30	152.728
02/JUL/22	20:34	0.114	0.27	143.089
02/JUL/22	20:35	0.113	0.30	154.799
02/JUL/22	20:36	0.112	0.23	120.541
02/JUL/22	20:37	0.111	0.25	128.201
02/JUL/22	20:38	0.111	0.32	162.917
02/JUL/22	20:39	0.111	0.26	134.342
02/JUL/22	20:40	0.111	0.33	168.937
02/JUL/22	20:41	0.111	0.29	146.550
02/JUL/22	20:42	0.111	0.26	131.137
02/JUL/22	20:43	0.111	0.21	108.077
02/JUL/22	20:44	0.110	0.23	117.267
02/JUL/22	20:45	0.111	0.32	161.283
02/JUL/22	20:46	0.111	0.30	151.631
02/JUL/22	20:47	0.111	0.27	138.311
02/JUL/22	20:48	0.111	0.25	127.902
02/JUL/22	20:49	0.111	0.29	146.506
02/JUL/22	20:50	0.111	0.28	140.972
02/JUL/22	20:51	0.111	0.25	125.600
02/JUL/22	20:52	0.111	0.27	136.752
02/JUL/22	20:53	0.111	0.28	141.522
02/JUL/22	20:54	0.111	0.25	127.856
02/JUL/22	20:55	0.111	0.25	128.229
02/JUL/22	20:56	0.111	0.34	171.787
02/JUL/22	20:57	0.112	0.30	155.560
02/JUL/22	20:58	0.111	0.31	160.752
02/JUL/22	20:59	0.111	0.31	156.196
02/JUL/22	21:00	0.111	0.30	153.074
02/JUL/22	21:01	0.111	0.25	127.737
02/JUL/22	21:02	0.111	0.30	153.205
02/JUL/22	21:03	0.111	0.31	159.676
02/JUL/22	21:04	0.111	0.28	142.332
02/JUL/22	21:05	0.111	0.27	136.394
02/JUL/22	21:06	0.111	0.30	155.470
02/JUL/22	21:07	0.111	0.23	114.794
02/JUL/22	21:08	0.110	0.32	162.835
02/JUL/22	21:09	0.111	0.29	149.466
02/JUL/22	21:10	0.111	0.28	143.760
02/JUL/22	21:11	0.111	0.28	142.286
02/JUL/22	21:12	0.111	0.30	151.052
02/JUL/22	21:13	0.111	0.29	148.427
02/JUL/22	21:14	0.111	0.26	133.489
02/JUL/22	21:15	0.111	0.31	156.207
02/JUL/22	21:16	0.111	0.31	157.307
02/JUL/22	21:17	0.111	0.28	141.504
02/JUL/22	21:18	0.111	0.28	143.245
02/JUL/22	21:19	0.111	0.25	128.806
02/JUL/22	21:20	0.111	0.30	152.399
02/JUL/22	21:21	0.111	0.27	136.942
02/JUL/22	21:22	0.111	0.31	156.169
02/JUL/22	21:23	0.111	0.25	126.804
02/JUL/22	21:24	0.111	0.29	148.636
02/JUL/22	21:25	0.111	0.29	149.926
02/JUL/22	21:26	0.111	0.29	151.114
02/JUL/22	21:27	0.112	0.30	154.466
02/JUL/22	21:28	0.112	0.31	159.622
02/JUL/22	21:29	0.112	0.31	158.719
02/JUL/22	21:30	0.111	0.24	123.719
02/JUL/22	21:31	0.111	0.24	123.309
02/JUL/22	21:32	0.110	0.28	144.227
02/JUL/22	21:33	0.111	0.27	136.617
02/JUL/22	21:34	0.111	0.32	164.468
02/JUL/22	21:35	0.111	0.28	144.441
02/JUL/22	21:36	0.111	0.28	144.604
02/JUL/22	21:37	0.111	0.23	114.840
02/JUL/22	21:38	0.110	0.26	129.557
02/JUL/22	21:39	0.110	0.26	132.404
02/JUL/22	21:40	0.107	0.25	122.432
02/JUL/22	21:41	0.110	0.33	164.800
02/JUL/22	21:42	0.111	0.29	149.836
02/JUL/22	21:43	0.110	0.28	142.435
02/JUL/22	21:44	0.110	0.27	138.114
02/JUL/22	21:45	0.110	0.27	138.070
02/JUL/22	21:46	0.110	0.29	146.445
02/JUL/22	21:47	0.110	0.24	122.662
02/JUL/22	21:48	0.110	0.26	132.349
02/JUL/22	21:49	0.110	0.27	136.959
02/JUL/22	21:50	0.110	0.24	121.392
02/JUL/22	21:51	0.110	0.29	148.538
02/JUL/22	21:52	0.110	0.25	126.407
02/JUL/22	21:53	0.109	0.29	148.192
02/JUL/22	21:54	0.110	0.31	158.540
02/JUL/22	21:55	0.110	0.29	147.758
02/JUL/22	21:56	0.110	0.31	158.599
02/JUL/22	21:57	0.111	0.31	155.554
02/JUL/22	21:58	0.110	0.33	168.889
02/JUL/22	21:59	0.110	0.27	134.540
02/JUL/22	22:00	0.110	0.31	155.123
02/JUL/22	22:01	0.110	0.29	148.592
02/JUL/22	22:02	0.110	0.32	161.675
02/JUL/22	22:03	0.110	0.26	129.799
02/JUL/22	22:04	0.114	0.29	151.202
02/JUL/22	22:05	0.111	0.29	148.138
02/JUL/22	22:06	0.111	0.26	134.157
02/JUL/22	22:07	0.111	0.31	160.696
02/JUL/22	22:08	0.111	0.31	156.300
02/JUL/22	22:09	0.110	0.30	154.760
02/JUL/22	22:10	0.111	0.28	142.539
02/JUL/22	22:11	0.110	0.29	146.794
02/JUL/22	22:12	0.110	0.26	129.579
02/JUL/22	22:13	0.110	0.29	149.241
02/JUL/22	22:14	0.110	0.31	156.585
02/JUL/22	22:15	0.111	0.25	126.645
02/JUL/22	22:16	0.110	0.27	135.014
02/JUL/22	22:17	0.110	0.29	147.649
02/JUL/22	22:18	0.110	0.30	150.366
02/JUL/22	22:19	0.110	0.23	115.351
02/JUL/22	22:20	0.110	0.28	139.223
02/JUL/22	22:21	0.110	0.27	136.680
02/JUL/22	22:22	0.110	0.30	153.346
02/JUL/22	22:23	0.110	0.29	147.171
02/JUL/22	22:24	0.110	0.28	139.511
02/JUL/22	22:25	0.110	0.35	174.926
02/JUL/22	22:26	0.110	0.32	164.183
02/JUL/22	22:27	0.111	0.26	132.672
02/JUL/22	22:28	0.110	0.26	132.327
02/JUL/22	22:29	0.111	0.28	142.268
02/JUL/22	22:30	0.111	0.31	158.854
02/JUL/22	22:31	0.107	0.29	142.927
02/JUL/22	22:32	0.109	0.27	137.187
02/JUL/22	22:33	0.109	0.27	136.741
02/JUL/22	22:34	0.109	0.28	141.786
02/JUL/22	22:35	0.110	0.27	138.072
02/JUL/22	22:36	0.109	0.29	143.634
02/JUL/22	22:37	0.109	0.26	131.400
02/JUL/22	22:38	0.109	0.29	143.220
02/JUL/22	22:39	0.109	0.29	146.840
02/JUL/22	22:40	0.110	0.31	156.581
02/JUL/22	22:41	0.110	0.27	136.394
02/JUL/22	22:42	0.110	0.26	129.153
02/JUL/22	22:43	0.110	0.30	149.028
02/JUL/22	22:44	0.110	0.22	109.945
02/JUL/22	22:45	0.105	0.26	127.424
02/JUL/22	22:46	0.108	0.30	148.974
02/JUL/22	22:47	0.110	0.28	141.857
02/JUL/22	22:48	0.110	0.28	143.242
02/JUL/22	22:49	0.110	0.29	148.038
02/JUL/22	22:50	0.110	0.32	161.360
02/JUL/22	22:51	0.110	0.26	130.461
02/JUL/22	22:52	0.110	0.29	146.916
02/JUL/22	22:53	0.110	0.26	130.357
02/JUL/22	22:54	0.110	0.29	148.615
02/JUL/22	22:55	0.110	0.28	141.786
02/JUL/22	22:56	0.110	0.30	154.149
02/JUL/22	22:57	0.110	0.31	156.735
02/JUL/22	22:58	0.111	0.28	140.523
02/JUL/22	22:59	0.110	0.25	125.745
02/JUL/22	23:00	0.110	0.23	116.841
02/JUL/22	23:01	0.109	0.24	118.830
02/JUL/22	23:02	0.110	0.28	141.033
02/JUL/22	23:03	0.110	0.24	122.925
02/JUL/22	23:04	0.110	0.29	145.171
02/JUL/22	23:05	0.110	0.30	152.825
02/JUL/22	23:06	0.110	0.27	136.667
02/JUL/22	23:07	0.109	0.31	153.692
02/JUL/22	23:08	0.110	0.30	149.131
02/JUL/22	23:09	0.110	0.24	119.422
02/JUL/22	23:10	0.109	0.31	156.137
02/JUL/22	23:11	0.110	0.25	127.530
02/JUL/22	23:12	0.109	0.30	150.904
02/JUL/22	23:13	0.110	0.27	135.228
02/JUL/22	23:14	0.110	0.28	143.077
02/JUL/22	23:15	0.110	0.24	120.863
02/JUL/22	23:16	0.109	0.26	127.992
02/JUL/22	23:17	0.109	0.26	131.151
02/JUL/22	23:18	0.109	0.25	126.790
02/JUL/22	23:19	0.110	0.28	140.407
02/JUL/22	23:20	0.110	0.29	143.900
02/JUL/22	23:21	0.110	0.27	136.825
02/JUL/22	23:22	0.109	0.29	144.889
02/JUL/22	23:23	0.110	0.27	135.665
02/JUL/22	23:24	0.110	0.27	138.947
02/JUL/22	23:25	0.110	0.32	162.539
02/JUL/22	23:26	0.110	0.28	142.215
02/JUL/22	23:27	0.110	0.27	137.070
02/JUL/22	23:28	0.109	0.28	139.868
02/JUL/22	23:29	0.110	0.24	123.130
02/JUL/22	23:30	0.109	0.27	133.738
02/JUL/22	23:31	0.109	0.26	131.791
02/JUL/22	23:32	0.109	0.25	127.343
02/JUL/22	23:33	0.109	0.30	149.152
02/JUL/22	23:34	0.109	0.27	137.534
02/JUL/22	23:35	0.105	0.26	126.055
02/JUL/22	23:36	0.106	0.33	162.045
02/JUL/22	23:37	0.106	0.29	141.234
02/JUL/22	23:38	0.108	0.28	137.189
02/JUL/22	23:39	0.108	0.28	137.702
02/JUL/22	23:40	0.109	0.27	136.326
02/JUL/22	23:41	0.109	0.25	126.238
02/JUL/22	23:42	0.109	0.23	115.103
02/JUL/22	23:43	0.109	0.27	136.195
02/JUL/22	23:44	0.109	0.31	157.731
02/JUL/22	23:45	0.109	0.27	134.589
02/JUL/22	23:46	0.109	0.28	140.040
02/JUL/22	23:47	0.109	0.25	125.789
02/JUL/22	23:48	0.105	0.20	97.701
02/JUL/22	23:49	0.108	0.29	144.392
02/JUL/22	23:50	0.109	0.28	139.947
02/JUL/22	23:51	0.108	0.31	152.298
02/JUL/22	23:52	0.108	0.32	157.704
02/JUL/22	23:53	0.109	0.28	138.324
02/JUL/22	23:54	0.108	0.29	144.345
02/JUL/22	23:55	0.109	0.30	149.261
02/JUL/22	23:56	0.109	0.27	133.224
02/JUL/22	23:57	0.109	0.29	146.465
02/JUL/22	23:58	0.110	0.28	140.222
02/JUL/22	23:59	0.110	0.28	142.441
03/JUL/22	00:00	0.109	0.30	153.009
03/JUL/22	00:01	0.109	0.33	167.886
03/JUL/22	00:02	0.110	0.31	154.636
03/JUL/22	00:03	0.109	0.26	129.268
03/JUL/22	00:04	0.109	0.31	154.419
03/JUL/22	00:05	0.109	0.27	135.031
03/JUL/22	00:06	0.109	0.25	123.043
03/JUL/22	00:07	0.109	0.26	128.713
03/JUL/22	00:08	0.109	0.32	161.253
03/JUL/22	00:09	0.110	0.29	144.166
03/JUL/22	00:10	0.109	0.28	141.656
03/JUL/22	00:11	0.109	0.29	147.966
03/JUL/22	00:12	0.110	0.28	142.125
03/JUL/22	00:13	0.110	0.32	162.953
03/JUL/22	00:14	0.110	0.28	142.369
03/JUL/22	00:15	0.110	0.27	136.849
03/JUL/22	00:16	0.110	0.29	146.838
03/JUL/22	00:17	0.110	0.27	135.465
03/JUL/22	00:18	0.105	0.30	144.180
03/JUL/22	00:19	0.108	0.30	150.698
03/JUL/22	00:20	0.108	0.28	139.283
03/JUL/22	00:21	0.109	0.25	122.796
03/JUL/22	00:22	0.108	0.30	150.129
03/JUL/22	00:23	0.109	0.30	151.456
03/JUL/22	00:24	0.109	0.30	147.769
03/JUL/22	00:25	0.109	0.27	133.816
03/JUL/22	00:26	0.108	0.29	144.818
03/JUL/22	00:27	0.108	0.31	152.185
03/JUL/22	00:28	0.108	0.28	138.037
03/JUL/22	00:29	0.108	0.31	153.848
03/JUL/22	00:30	0.109	0.25	125.328
03/JUL/22	00:31	0.109	0.30	147.991
03/JUL/22	00:32	0.109	0.31	157.049
03/JUL/22	00:33	0.106	0.29	140.428
03/JUL/22	00:34	0.109	0.31	155.070
03/JUL/22	00:35	0.109	0.25	123.443
03/JUL/22	00:36	0.110	0.27	134.828
03/JUL/22	00:37	0.109	0.31	154.012
03/JUL/22	00:38	0.109	0.32	161.557
03/JUL/22	00:39	0.109	0.28	139.301
03/JUL/22	00:40	0.109	0.26	130.514
03/JUL/22	00:41	0.109	0.29	147.085
03/JUL/22	00:42	0.110	0.27	135.844
03/JUL/22	00:43	0.109	0.28	141.833
03/JUL/22	00:44	0.110	0.31	158.044
03/JUL/22	00:45	0.110	0.28	141.068
03/JUL/22	00:46	0.109	0.28	143.303
03/JUL/22	00:47	0.110	0.27	137.238
03/JUL/22	00:48	0.110	0.30	149.919
03/JUL/22	00:49	0.110	0.30	150.606
03/JUL/22	00:50	0.111	0.29	147.506
03/JUL/22	00:51	0.110	0.26	133.039
03/JUL/22	00:52	0.110	0.29	147.947
03/JUL/22	00:53	0.110	0.35	176.873
03/JUL/22	00:54	0.110	0.27	134.484
03/JUL/22	00:55	0.109	0.29	146.952
03/JUL/22	00:56	0.110	0.28	141.401
03/JUL/22	00:57	0.110	0.33	164.378
03/JUL/22	00:58	0.110	0.27	134.412
03/JUL/22	00:59	0.110	0.33	168.073
03/JUL/22	01:00	0.110	0.24	119.871
03/JUL/22	01:01	0.110	0.26	133.313
03/JUL/22	01:02	0.110	0.28	139.733
03/JUL/22	01:03	0.110	0.22	109.140
03/JUL/22	01:04	0.109	0.28	139.604
03/JUL/22	01:05	0.109	0.27	137.600
03/JUL/22	01:06	0.109	0.32	159.810
03/JUL/22	01:07	0.109	0.30	150.834
03/JUL/22	01:08	0.110	0.29	145.636
03/JUL/22	01:09	0.109	0.31	154.149
03/JUL/22	01:10	0.110	0.33	168.617
03/JUL/22	01:11	0.110	0.28	143.263
03/JUL/22	01:12	0.109	0.27	134.074
03/JUL/22	01:13	0.109	0.29	146.421
03/JUL/22	01:14	0.110	0.27	136.947
03/JUL/22	01:15	0.109	0.25	128.011
03/JUL/22	01:16	0.109	0.24	118.591
03/JUL/22	01:17	0.109	0.26	132.380
03/JUL/22	01:18	0.109	0.35	176.460
03/JUL/22	01:19	0.110	0.29	145.116
03/JUL/22	01:20	0.109	0.27	133.948
03/JUL/22	01:21	0.109	0.28	140.668
03/JUL/22	01:22	0.109	0.32	163.081
03/JUL/22	01:23	0.109	0.32	159.834
03/JUL/22	01:24	0.109	0.25	124.793
03/JUL/22	01:25	0.109	0.29	142.875
03/JUL/22	01:26	0.109	0.27	133.573
03/JUL/22	01:27	0.109	0.27	133.713
03/JUL/22	01:28	0.109	0.25	126.960
03/JUL/22	01:29	0.109	0.26	129.439
03/JUL/22	01:30	0.109	0.27	136.180
03/JUL/22	01:31	0.109	0.32	160.285
03/JUL/22	01:32	0.109	0.29	145.360
03/JUL/22	01:33	0.109	0.35	176.448
03/JUL/22	01:34	0.109	0.30	148.913
03/JUL/22	01:35	0.109	0.28	142.091
03/JUL/22	01:36	0.109	0.24	121.206
03/JUL/22	01:37	0.108	0.27	132.423
03/JUL/22	01:38	0.109	0.25	125.647
03/JUL/22	01:39	0.109	0.25	122.905
03/JUL/22	01:40	0.109	0.32	158.487
03/JUL/22	01:41	0.109	0.27	136.892
03/JUL/22	01:42	0.109	0.33	162.984
03/JUL/22	01:43	0.109	0.29	146.457
03/JUL/22	01:44	0.109	0.31	156.627
03/JUL/22	01:45	0.109	0.27	137.714
03/JUL/22	01:46	0.109	0.35	174.053
03/JUL/22	01:47	0.110	0.27	134.559
03/JUL/22	01:48	0.109	0.26	131.227
03/JUL/22	01:49	0.109	0.30	153.055
03/JUL/22	01:50	0.110	0.29	146.127
03/JUL/22	01:51	0.109	0.29	143.584
03/JUL/22	01:52	0.109	0.29	145.166
03/JUL/22	01:53	0.109	0.26	131.378
03/JUL/22	01:54	0.109	0.30	151.048
03/JUL/22	01:55	0.109	0.35	174.190
03/JUL/22	01:56	0.110	0.28	140.416
03/JUL/22	01:57	0.109	0.27	135.049
03/JUL/22	01:58	0.109	0.30	148.978
03/JUL/22	01:59	0.109	0.30	151.766
03/JUL/22	02:00	0.109	0.32	160.565
03/JUL/22	02:01	0.109	0.29	146.846
03/JUL/22	02:02	0.109	0.32	157.544
03/JUL/22	02:03	0.109	0.31	154.095
03/JUL/22	02:04	0.109	0.28	138.647
03/JUL/22	02:05	0.109	0.27	137.176
03/JUL/22	02:06	0.109	0.29	144.624
03/JUL/22	02:07	0.109	0.34	172.434
03/JUL/22	02:08	0.109	0.29	143.261
03/JUL/22	02:09	0.109	0.28	140.343
03/JUL/22	02:10	0.109	0.29	146.475
03/JUL/22	02:11	0.109	0.26	128.124
03/JUL/22	02:12	0.109	0.32	161.429
03/JUL/22	02:13	0.109	0.30	151.894
03/JUL/22	02:14	0.109	0.28	139.969
03/JUL/22	02:15	0.109	0.25	127.392
03/JUL/22	02:16	0.109	0.29	142.899
03/JUL/22	02:17	0.109	0.29	144.404
03/JUL/22	02:18	0.109	0.35	174.728
03/JUL/22	02:19	0.109	0.26	131.706
03/JUL/22	02:20	0.108	0.33	164.436
03/JUL/22	02:21	0.109	0.28	138.318
03/JUL/22	02:22	0.109	0.27	136.681
03/JUL/22	02:23	0.109	0.31	154.817
03/JUL/22	02:24	0.109	0.26	129.216
03/JUL/22	02:25	0.108	0.29	144.058
03/JUL/22	02:26	0.108	0.31	155.712
03/JUL/22	02:27	0.108	0.26	131.826
03/JUL/22	02:28	0.112	0.25	129.653
03/JUL/22	02:29	0.110	0.29	146.562
03/JUL/22	02:30	0.110	0.31	159.238
03/JUL/22	02:31	0.110	0.26	131.035
03/JUL/22	02:32	0.109	0.25	124.761
03/JUL/22	02:33	0.110	0.27	135.763
03/JUL/22	02:34	0.109	0.30	151.632
03/JUL/22	02:35	0.109	0.26	132.902
03/JUL/22	02:36	0.109	0.29	146.236
03/JUL/22	02:37	0.109	0.34	171.895
03/JUL/22	02:38	0.109	0.29	146.401
03/JUL/22	02:39	0.109	0.26	132.703
03/JUL/22	02:40	0.109	0.27	135.163
03/JUL/22	02:41	0.109	0.31	156.307
03/JUL/22	02:42	0.109	0.31	152.958
03/JUL/22	02:43	0.109	0.29	147.094
03/JUL/22	02:44	0.109	0.33	164.402
03/JUL/22	02:45	0.109	0.27	137.667
03/JUL/22	02:46	0.108	0.25	125.177
03/JUL/22	02:47	0.108	0.28	137.351
03/JUL/22	02:48	0.109	0.27	133.067
03/JUL/22	02:49	0.108	0.29	146.186
03/JUL/22	02:50	0.109	0.27	135.093
03/JUL/22	02:51	0.109	0.31	155.206
03/JUL/22	02:52	0.109	0.23	116.245
03/JUL/22	02:53	0.108	0.26	130.111
03/JUL/22	02:54	0.108	0.31	156.266
03/JUL/22	02:55	0.109	0.27	135.233
03/JUL/22	02:56	0.109	0.26	130.395
03/JUL/22	02:57	0.109	0.27	134.834
03/JUL/22	02:58	0.109	0.26	131.652
03/JUL/22	02:59	0.109	0.32	159.804
03/JUL/22	03:00	0.109	0.29	143.361
03/JUL/22	03:01	0.108	0.31	156.174
03/JUL/22	03:02	0.108	0.27	135.201
03/JUL/22	03:03	0.108	0.26	130.496
03/JUL/22	03:04	0.108	0.32	160.149
03/JUL/22	03:05	0.108	0.30	147.205
03/JUL/22	03:06	0.108	0.26	130.584
03/JUL/22	03:07	0.108	0.25	124.948
03/JUL/22	03:08	0.108	0.30	147.368
03/JUL/22	03:09	0.108	0.27	134.257
03/JUL/22	03:10	0.108	0.35	171.553
03/JUL/22	03:11	0.108	0.28	137.264
03/JUL/22	03:12	0.108	0.27	133.978
03/JUL/22	03:13	0.108	0.29	143.702
03/JUL/22	03:14	0.108	0.27	134.507
03/JUL/22	03:15	0.108	0.32	159.116
03/JUL/22	03:16	0.108	0.29	143.131
03/JUL/22	03:17	0.108	0.33	164.540
03/JUL/22	03:18	0.108	0.30	148.339
03/JUL/22	03:19	0.108	0.29	143.583
03/JUL/22	03:20	0.108	0.28	140.710
03/JUL/22	03:21	0.108	0.32	156.776
03/JUL/22	03:22	0.108	0.27	134.932
03/JUL/22	03:23	0.108	0.28	141.241
03/JUL/22	03:24	0.108	0.29	146.027
03/JUL/22	03:25	0.108	0.30	149.304
03/JUL/22	03:26	0.108	0.30	147.455
03/JUL/22	03:27	0.108	0.26	129.866
03/JUL/22	03:28	0.108	0.27	135.081
03/JUL/22	03:29	0.108	0.29	142.081
03/JUL/22	03:30	0.108	0.31	152.707
03/JUL/22	03:31	0.108	0.30	150.618
03/JUL/22	03:32	0.109	0.32	157.987
03/JUL/22	03:33	0.109	0.31	153.228
03/JUL/22	03:34	0.108	0.28	141.320
03/JUL/22	03:35	0.108	0.33	162.120
03/JUL/22	03:36	0.108	0.33	164.408
03/JUL/22	03:37	0.108	0.30	149.799
03/JUL/22	03:38	0.108	0.32	160.930
03/JUL/22	03:39	0.108	0.28	139.888
03/JUL/22	03:40	0.108	0.28	137.504
03/JUL/22	03:41	0.108	0.28	139.736
03/JUL/22	03:42	0.108	0.28	138.017
03/JUL/22	03:43	0.108	0.30	147.930
03/JUL/22	03:44	0.108	0.31	154.574
03/JUL/22	03:45	0.108	0.28	139.841
03/JUL/22	03:46	0.108	0.30	147.429
03/JUL/22	03:47	0.108	0.31	152.185
03/JUL/22	03:48	0.108	0.29	146.651
03/JUL/22	03:49	0.108	0.26	131.676
03/JUL/22	03:50	0.108	0.27	133.058
03/JUL/22	03:51	0.108	0.25	125.096
03/JUL/22	03:52	0.108	0.28	141.055
03/JUL/22	03:53	0.108	0.30	150.650
03/JUL/22	03:54	0.108	0.28	141.176
03/JUL/22	03:55	0.108	0.30	147.517
03/JUL/22	03:56	0.109	0.28	138.907
03/JUL/22	03:57	0.109	0.32	158.912
03/JUL/22	03:58	0.109	0.30	148.257
03/JUL/22	03:59	0.109	0.26	128.740
03/JUL/22	04:00	0.108	0.26	130.461
03/JUL/22	04:01	0.108	0.29	145.659
03/JUL/22	04:02	0.108	0.30	147.777
03/JUL/22	04:03	0.108	0.27	134.607
03/JUL/22	04:04	0.108	0.29	141.757
03/JUL/22	04:05	0.108	0.30	149.348
03/JUL/22	04:06	0.108	0.28	141.689
03/JUL/22	04:07	0.108	0.34	170.266
03/JUL/22	04:08	0.104	0.24	116.983
03/JUL/22	04:09	0.106	0.27	132.485
03/JUL/22	04:10	0.106	0.33	159.837
03/JUL/22	04:11	0.107	0.26	129.098
03/JUL/22	04:12	0.107	0.26	129.333
03/JUL/22	04:13	0.107	0.24	118.260
03/JUL/22	04:14	0.107	0.33	162.085
03/JUL/22	04:15	0.108	0.30	149.682
03/JUL/22	04:16	0.108	0.28	141.136
03/JUL/22	04:17	0.108	0.36	176.891
03/JUL/22	04:18	0.108	0.32	160.525
03/JUL/22	04:19	0.108	0.29	142.238
03/JUL/22	04:20	0.107	0.31	152.384
03/JUL/22	04:21	0.108	0.35	174.030
03/JUL/22	04:22	0.108	0.31	154.716
03/JUL/22	04:23	0.108	0.35	174.279
03/JUL/22	04:24	0.108	0.27	134.717
03/JUL/22	04:25	0.107	0.27	133.188
03/JUL/22	04:26	0.107	0.28	139.400
03/JUL/22	04:27	0.107	0.30	148.649
03/JUL/22	04:28	0.107	0.32	159.710
03/JUL/22	04:29	0.107	0.28	137.442
03/JUL/22	04:30	0.107	0.31	151.745
03/JUL/22	04:31	0.107	0.27	135.522
03/JUL/22	04:32	0.107	0.32	158.893
03/JUL/22	04:33	0.108	0.28	140.858
03/JUL/22	04:34	0.107	0.31	155.471
03/JUL/22	04:35	0.108	0.30	147.392
03/JUL/22	04:36	0.108	0.32	160.230
03/JUL/22	04:37	0.108	0.30	149.360
03/JUL/22	04:38	0.108	0.26	129.555
03/JUL/22	04:39	0.108	0.34	167.044
03/JUL/22	04:40	0.108	0.28	136.849
03/JUL/22	04:41	0.108	0.27	135.071
03/JUL/22	04:42	0.107	0.28	139.653
03/JUL/22	04:43	0.107	0.28	136.471
03/JUL/22	04:44	0.107	0.29	144.068
03/JUL/22	04:45	0.107	0.30	149.966
03/JUL/22	04:46	0.108	0.30	147.978
03/JUL/22	04:47	0.107	0.32	159.179
03/JUL/22	04:48	0.107	0.28	138.715
03/JUL/22	04:49	0.107	0.28	138.021
03/JUL/22	04:50	0.107	0.35	171.022
03/JUL/22	04:51	0.107	0.28	140.272
03/JUL/22	04:52	0.107	0.33	161.005
03/JUL/22	04:53	0.107	0.31	151.102
03/JUL/22	04:54	0.107	0.32	160.317
03/JUL/22	04:55	0.107	0.28	136.973
03/JUL/22	04:56	0.107	0.30	145.738
03/JUL/22	04:57	0.107	0.29	144.957
03/JUL/22	04:58	0.107	0.29	144.057
03/JUL/22	04:59	0.107	0.26	127.143
03/JUL/22	05:00	0.107	0.33	162.836
03/JUL/22	05:01	0.107	0.28	136.182
03/JUL/22	05:02	0.107	0.29	145.353
03/JUL/22	05:03	0.107	0.26	129.723
03/JUL/22	05:04	0.108	0.27	135.867
03/JUL/22	05:05	0.108	0.30	150.613
03/JUL/22	05:06	0.108	0.30	149.551
03/JUL/22	05:07	0.108	0.28	140.239
03/JUL/22	05:08	0.108	0.31	151.103
03/JUL/22	05:09	0.108	0.29	145.129
03/JUL/22	05:10	0.108	0.28	139.339
03/JUL/22	05:11	0.108	0.32	157.660
03/JUL/22	05:12	0.108	0.28	136.768
03/JUL/22	05:13	0.108	0.33	161.887
03/JUL/22	05:14	0.108	0.31	155.010
03/JUL/22	05:15	0.108	0.29	145.444
03/JUL/22	05:16	0.108	0.30	150.304
03/JUL/22	05:17	0.108	0.25	125.667
03/JUL/22	05:18	0.108	0.29	143.262
03/JUL/22	05:19	0.108	0.31	154.443
03/JUL/22	05:20	0.108	0.34	168.412
03/JUL/22	05:21	0.108	0.30	150.987
03/JUL/22	05:22	0.108	0.29	144.205
03/JUL/22	05:23	0.108	0.33	165.630
03/JUL/22	05:24	0.108	0.22	108.394
03/JUL/22	05:25	0.108	0.31	151.087
03/JUL/22	05:26	0.108	0.32	160.571
03/JUL/22	05:27	0.108	0.30	148.139
03/JUL/22	05:28	0.108	0.33	162.569
03/JUL/22	05:29	0.108	0.31	154.507
03/JUL/22	05:30	0.108	0.30	147.843
03/JUL/22	05:31	0.104	0.33	158.255
03/JUL/22	05:32	0.104	0.31	148.485
03/JUL/22	05:33	0.104	0.33	157.490
03/JUL/22	05:34	0.105	0.32	156.200
03/JUL/22	05:35	0.106	0.34	167.190
03/JUL/22	05:36	0.106	0.28	138.940
03/JUL/22	05:37	0.106	0.32	154.984
03/JUL/22	05:38	0.107	0.31	154.361
03/JUL/22	05:39	0.107	0.31	151.845
03/JUL/22	05:40	0.107	0.31	152.292
03/JUL/22	05:41	0.107	0.30	149.500
03/JUL/22	05:42	0.106	0.27	132.713
03/JUL/22	05:43	0.107	0.30	148.589
03/JUL/22	05:44	0.107	0.32	156.561
03/JUL/22	05:45	0.107	0.35	170.397
03/JUL/22	05:46	0.107	0.29	144.253
03/JUL/22	05:47	0.107	0.28	136.877
03/JUL/22	05:48	0.107	0.34	166.427
03/JUL/22	05:49	0.107	0.31	150.757
03/JUL/22	05:50	0.107	0.27	132.905
03/JUL/22	05:51	0.107	0.32	159.830
03/JUL/22	05:52	0.108	0.29	144.008
03/JUL/22	05:53	0.108	0.29	141.333
03/JUL/22	05:54	0.107	0.27	134.786
03/JUL/22	05:55	0.107	0.27	133.798
03/JUL/22	05:56	0.107	0.32	157.163
03/JUL/22	05:57	0.108	0.28	139.821
03/JUL/22	05:58	0.107	0.29	144.302
03/JUL/22	05:59	0.107	0.31	152.107
03/JUL/22	06:00	0.107	0.33	160.485
03/JUL/22	06:01	0.107	0.32	157.642
03/JUL/22	06:02	0.107	0.33	163.021
03/JUL/22	06:03	0.107	0.27	132.468
03/JUL/22	06:04	0.107	0.29	140.349
03/JUL/22	06:05	0.107	0.31	154.210
03/JUL/22	06:06	0.107	0.30	145.256
03/JUL/22	06:07	0.107	0.31	152.725
03/JUL/22	06:08	0.107	0.30	146.876
03/JUL/22	06:09	0.107	0.32	158.472
03/JUL/22	06:10	0.107	0.36	178.234
03/JUL/22	06:11	0.107	0.31	154.200
[truncated: 218,665 more rows]
