# Supplementary material for: A Low-Cost Radar-Based IoT Sensor for Noncontact Measurements of Water Surface Velocity and Depth
Source: Sensors (Basel). 2023 Jul 11;23(14):6314. doi: 10.3390/s23146314 (PMC10385264; doi:10.3390/s23146314)
Supplement: Supplementary file 1 [file sensors-23-06314-s001.zip › supmat/results/field/data/HACH_RIGHT/right02.csv]

27/JAN/23	13:40	0.000	0.00	0.000	0.000	0.000
27/JAN/23	13:41	0.000	0.00	0.000	0.000	0.000
27/JAN/23	13:42	0.000	0.00	0.000	0.000	0.000
27/JAN/23	13:43	0.000	0.00	0.000	0.000	0.000
27/JAN/23	13:44	0.000	0.00	0.000	0.000	0.000
27/JAN/23	13:45	0.000	0.00	0.000	0.000	0.000
27/JAN/23	13:46	0.000	0.00	0.000	0.000	0.000
27/JAN/23	13:47	0.000	0.00	0.000	0.000	0.000
27/JAN/23	13:48	0.000	0.00	0.000	0.000	0.000
27/JAN/23	13:49	0.000	0.00	0.000	0.000	0.000
27/JAN/23	13:50	0.000	0.00	0.000	0.000	0.000
27/JAN/23	13:51	0.000	0.00	0.000	0.000	0.000
27/JAN/23	13:52	0.000	0.00	0.000	0.000	0.000
27/JAN/23	13:53	0.000	0.00	0.000	0.000	0.000
27/JAN/23	13:54	0.000	0.00	0.000	0.000	0.000
27/JAN/23	13:55	0.000	0.00	0.000	0.000	0.000
27/JAN/23	13:56	0.000	0.00	0.000	0.000	0.000
27/JAN/23	13:57	0.000	0.00	0.000	0.000	0.000
27/JAN/23	13:58	0.000	0.00	0.000	0.000	0.000
27/JAN/23	13:59	0.000	0.00	0.000	0.000	0.000
27/JAN/23	14:00	0.000	0.00	0.000	0.000	0.000
27/JAN/23	14:01	0.000	0.00	0.000	0.000	0.000
27/JAN/23	14:02	0.000	0.00	0.000	0.000	0.000
27/JAN/23	14:03	0.000	0.00	0.000	0.000	0.000
27/JAN/23	14:04	0.000	0.00	0.000	0.000	0.000
27/JAN/23	14:05	0.000	0.00	0.000	0.000	0.000
27/JAN/23	14:06	0.000	0.00	0.000	0.000	0.000
27/JAN/23	14:07	0.000	0.00	0.000	0.000	0.000
27/JAN/23	14:08	0.000	0.00	0.000	0.000	0.000
27/JAN/23	14:09	0.000	0.00	0.000	0.000	0.000
27/JAN/23	14:10	0.000	0.00	0.000	0.000	0.000
27/JAN/23	14:11	0.000	0.00	0.000	0.000	0.000
27/JAN/23	14:12	0.000	0.00	0.000	0.000	0.000
27/JAN/23	14:13	0.000	0.00	0.000	0.000	0.000
27/JAN/23	14:14	0.000	0.00	0.000	0.000	0.000
27/JAN/23	14:15	0.000	0.00	0.000	0.000	0.000
27/JAN/23	14:16	0.000	0.00	0.000	0.000	0.000
27/JAN/23	14:17	0.000	0.00	0.000	0.000	0.000
27/JAN/23	14:18	0.000	0.00	0.000	0.000	0.000
27/JAN/23	14:19	0.000	0.00	0.000	0.000	0.000
27/JAN/23	14:20	0.000	0.00	0.000	0.000	0.000
27/JAN/23	14:21	0.000	0.00	0.000	0.000	0.000
27/JAN/23	14:22	0.000	0.00	0.000	0.000	0.000
27/JAN/23	14:23	0.000	0.00	0.000	0.000	0.000
27/JAN/23	14:24	0.000	0.00	0.000	0.000	0.000
27/JAN/23	14:25	0.000	0.00	0.000	0.000	0.000
27/JAN/23	14:26	0.000	0.00	0.000	0.000	0.000
27/JAN/23	14:27	0.000	0.00	0.000	0.000	0.000
27/JAN/23	14:28	0.000	0.00	0.000	0.000	0.000
27/JAN/23	14:29	0.000	0.00	0.000	0.000	0.000
27/JAN/23	14:30	0.000	0.00	0.000	0.000	0.000
27/JAN/23	14:31	0.000	0.00	0.000	0.000	0.000
27/JAN/23	14:32	0.000	0.00	0.000	0.000	0.000
27/JAN/23	14:33	0.000	0.00	0.000	0.000	0.000
27/JAN/23	14:34	0.000	0.00	0.000	0.000	0.000
27/JAN/23	14:35	0.000	0.00	0.000	0.000	0.000
27/JAN/23	14:36	0.000	0.00	0.000	0.000	0.000
27/JAN/23	14:37	0.000	0.00	0.000	0.000	0.000
27/JAN/23	14:38	0.000	0.00	0.000	0.000	0.000
27/JAN/23	14:39	0.000	0.00	0.000	0.000	0.000
27/JAN/23	14:40	0.000	0.00	0.000	0.000	0.000
27/JAN/23	14:41	0.000	0.00	0.000	0.000	0.000
27/JAN/23	14:42	0.000	0.00	0.000	0.000	0.000
27/JAN/23	14:43	0.000	0.00	0.000	0.000	0.000
27/JAN/23	14:44	0.000	0.00	0.000	0.000	0.000
27/JAN/23	14:45	0.000	0.00	0.000	0.000	0.000
27/JAN/23	14:46	0.000	0.00	0.000	0.000	0.000
27/JAN/23	14:47	0.000	0.00	0.000	0.000	0.000
27/JAN/23	14:48	0.000	0.00	0.000	0.000	0.000
27/JAN/23	14:49	0.000	0.00	0.000	0.000	0.000
27/JAN/23	14:50	0.000	0.00	0.000	0.000	0.000
27/JAN/23	14:51	0.000	0.00	0.000	0.000	0.000
27/JAN/23	14:52	0.000	0.00	0.000	0.000	0.000
27/JAN/23	14:53	0.000	0.00	0.000	0.000	0.000
27/JAN/23	14:54	0.000	0.00	0.000	0.000	0.000
27/JAN/23	14:55	0.000	0.00	0.000	0.000	0.000
27/JAN/23	14:56	0.000	0.00	0.000	0.000	0.000
27/JAN/23	14:57	0.000	0.00	0.000	0.000	0.000
27/JAN/23	14:58	0.000	0.00	0.000	0.000	0.000
27/JAN/23	14:59	0.000	0.00	0.000	0.000	0.000
27/JAN/23	15:00	0.000	0.00	0.000	0.000	0.000
27/JAN/23	15:01	0.000	0.00	0.000	0.000	0.000
27/JAN/23	15:02	0.000	0.00	0.000	0.000	0.000
27/JAN/23	15:03	0.000	0.00	0.000	0.000	0.000
27/JAN/23	15:04	0.000	0.00	0.000	0.000	0.000
27/JAN/23	15:05	0.000	0.00	0.000	0.000	0.000
27/JAN/23	15:06	0.000	0.00	0.000	0.000	0.000
27/JAN/23	15:07	0.000	0.00	0.000	0.000	0.000
27/JAN/23	15:08	0.000	0.00	0.000	0.000	0.000
27/JAN/23	15:09	0.023	0.02	2.404	2.404	2.404
27/JAN/23	15:10	0.034	0.19	29.678	29.678	29.678
27/JAN/23	15:11	0.034	0.04	5.828	5.828	5.828
27/JAN/23	15:12	0.034	0.01	2.273	2.273	2.273
27/JAN/23	15:13	0.034	0.03	4.483	4.483	4.483
27/JAN/23	15:14	0.034	0.01	1.155	1.155	1.155
27/JAN/23	15:15	0.034	0.00	0.000	0.000	0.000
27/JAN/23	15:16	0.034	0.00	0.047	0.047	0.047
27/JAN/23	15:17	0.034	0.02	3.007	3.007	3.007
27/JAN/23	15:18	0.033	0.17	25.361	25.361	25.361
27/JAN/23	15:19	0.033	0.03	4.595	4.595	4.595
27/JAN/23	15:20	0.034	0.02	2.427	2.427	2.427
27/JAN/23	15:21	0.033	0.03	4.454	4.454	4.454
27/JAN/23	15:22	0.033	0.18	27.268	27.268	27.268
27/JAN/23	15:23	0.033	0.03	4.451	4.451	4.451
27/JAN/23	15:24	0.034	0.01	1.373	1.373	1.373
27/JAN/23	15:25	0.033	0.02	3.364	3.364	3.364
27/JAN/23	15:26	0.033	0.02	3.301	3.301	3.301
27/JAN/23	15:27	0.033	0.00	0.000	0.000	0.000
27/JAN/23	15:28	0.033	0.01	1.841	1.841	1.841
27/JAN/23	15:29	0.033	0.02	3.353	3.353	3.353
27/JAN/23	15:30	0.033	0.07	11.029	11.029	11.029
27/JAN/23	15:31	0.032	0.32	48.364	48.364	48.364
27/JAN/23	15:32	0.033	0.27	40.012	40.012	40.012
27/JAN/23	15:33	0.034	0.35	55.004	55.004	55.004
27/JAN/23	15:34	0.034	0.02	3.540	3.540	3.540
27/JAN/23	15:35	0.034	0.20	30.819	30.819	30.819
27/JAN/23	15:36	0.032	0.02	3.010	3.010	3.010
27/JAN/23	15:37	0.033	0.02	2.974	2.974	2.974
27/JAN/23	15:38	0.032	0.11	16.703	16.703	16.703
27/JAN/23	15:39	0.032	0.00	0.000	0.000	0.000
27/JAN/23	15:40	0.032	0.02	3.454	3.454	3.454
27/JAN/23	15:41	0.032	0.01	2.111	2.111	2.111
27/JAN/23	15:42	0.032	0.23	34.431	34.431	34.431
27/JAN/23	15:43	0.032	0.00	0.000	0.000	0.000
27/JAN/23	15:44	0.033	0.02	3.174	3.174	3.174
27/JAN/23	15:45	0.032	0.09	14.141	14.141	14.141
27/JAN/23	15:46	0.033	0.00	0.000	0.000	0.000
27/JAN/23	15:47	0.033	0.02	3.233	3.233	3.233
27/JAN/23	15:48	0.032	0.31	46.128	46.128	46.128
27/JAN/23	15:49	0.033	0.32	48.219	48.219	48.219
27/JAN/23	15:50	0.034	0.03	4.096	4.096	4.096
27/JAN/23	15:51	0.034	0.32	51.048	51.048	51.048
27/JAN/23	15:52	0.033	0.02	3.259	3.259	3.259
27/JAN/23	15:53	0.034	0.36	57.178	57.178	57.178
27/JAN/23	15:54	0.032	0.01	2.138	2.138	2.138
27/JAN/23	15:55	0.034	0.28	44.364	44.364	44.364
27/JAN/23	15:56	0.033	0.01	1.743	1.743	1.743
27/JAN/23	15:57	0.034	0.26	39.981	39.981	39.981
27/JAN/23	15:58	0.032	0.28	42.164	42.164	42.164
27/JAN/23	15:59	0.033	0.25	39.148	39.148	39.148
27/JAN/23	16:00	0.034	0.03	3.917	3.917	3.917
27/JAN/23	16:01	0.034	0.27	41.925	41.925	41.925
27/JAN/23	16:02	0.033	0.24	36.307	36.307	36.307
27/JAN/23	16:03	0.034	0.24	37.602	37.602	37.602
27/JAN/23	16:04	0.034	0.02	2.548	2.548	2.548
27/JAN/23	16:05	0.033	0.00	0.655	0.655	0.655
27/JAN/23	16:06	0.033	0.00	0.000	0.000	0.000
27/JAN/23	16:07	0.032	0.00	0.000	0.000	0.000
27/JAN/23	16:08	0.032	0.01	1.636	1.636	1.636
27/JAN/23	16:09	0.032	0.01	1.630	1.630	1.630
27/JAN/23	16:10	0.037	0.00	0.000	0.000	0.000
27/JAN/23	16:11	0.035	0.00	0.000	0.000	0.000
27/JAN/23	16:12	0.035	0.00	0.000	0.000	0.000
27/JAN/23	16:13	0.034	0.00	0.000	0.000	0.000
27/JAN/23	16:14	0.034	0.45	70.328	70.328	70.328
27/JAN/23	16:15	0.034	0.45	69.441	69.441	69.441
27/JAN/23	16:16	0.036	0.00	0.000	0.000	0.000
27/JAN/23	16:17	0.036	0.00	0.000	0.000	0.000
27/JAN/23	16:18	0.033	0.37	56.175	56.175	56.175
27/JAN/23	16:19	0.033	0.46	69.310	69.310	69.310
27/JAN/23	16:20	0.035	0.37	58.526	58.526	58.526
27/JAN/23	16:21	0.035	0.47	76.046	76.046	76.046
27/JAN/23	16:22	0.035	0.49	78.149	78.149	78.149
27/JAN/23	16:23	0.035	0.45	72.551	72.551	72.551
27/JAN/23	16:24	0.036	0.48	78.717	78.717	78.717
27/JAN/23	16:25	0.036	0.46	75.963	75.963	75.963
27/JAN/23	16:26	0.036	0.00	0.000	0.000	0.000
27/JAN/23	16:27	0.036	0.00	0.000	0.000	0.000
27/JAN/23	16:28	0.033	0.35	53.451	53.451	53.451
27/JAN/23	16:29	0.033	0.00	0.000	0.000	0.000
27/JAN/23	16:30	0.035	0.21	33.594	33.594	33.594
27/JAN/23	16:31	0.033	0.02	2.720	2.720	2.720
27/JAN/23	16:32	0.034	0.02	3.212	3.212	3.212
27/JAN/23	16:33	0.033	0.00	0.000	0.000	0.000
27/JAN/23	16:34	0.033	0.40	61.376	61.376	61.376
27/JAN/23	16:35	0.033	0.00	0.000	0.000	0.000
27/JAN/23	16:36	0.035	0.00	0.000	0.000	0.000
27/JAN/23	16:37	0.033	0.00	0.000	0.000	0.000
27/JAN/23	16:38	0.033	0.37	56.236	56.236	56.236
27/JAN/23	16:39	0.033	0.02	3.176	3.176	3.176
27/JAN/23	16:40	0.035	0.00	0.000	0.000	0.000
27/JAN/23	16:41	0.033	0.01	1.800	1.800	1.800
27/JAN/23	16:42	0.033	0.00	0.000	0.000	0.000
27/JAN/23	16:43	0.033	0.36	54.555	54.555	54.555
27/JAN/23	16:44	0.033	0.31	46.983	46.983	46.983
27/JAN/23	16:45	0.034	0.00	0.096	0.096	0.096
27/JAN/23	16:46	0.034	0.35	55.026	55.026	55.026
27/JAN/23	16:47	0.032	0.00	0.000	0.000	0.000
27/JAN/23	16:48	0.034	0.02	3.668	3.668	3.668
27/JAN/23	16:49	0.033	0.02	3.445	3.445	3.445
27/JAN/23	16:50	0.033	0.00	0.000	0.000	0.000
27/JAN/23	16:51	0.037	0.28	48.540	48.540	48.540
27/JAN/23	16:52	0.035	0.00	0.000	0.000	0.000
27/JAN/23	16:53	0.035	0.00	0.000	0.000	0.000
27/JAN/23	16:54	0.033	0.00	0.000	0.000	0.000
27/JAN/23	16:55	0.033	0.00	0.000	0.000	0.000
27/JAN/23	16:56	0.033	0.46	69.485	69.485	69.485
27/JAN/23	16:57	0.033	0.37	56.574	56.574	56.574
27/JAN/23	16:58	0.036	0.19	31.274	31.274	31.274
27/JAN/23	16:59	0.035	0.22	34.795	34.795	34.795
27/JAN/23	17:00	0.034	0.25	38.091	38.091	38.091
27/JAN/23	17:01	0.034	0.00	0.000	0.000	0.000
27/JAN/23	17:02	0.034	0.00	0.000	0.000	0.000
27/JAN/23	17:03	0.033	0.00	0.000	0.000	0.000
27/JAN/23	17:04	0.033	0.00	0.000	0.000	0.000
27/JAN/23	17:05	0.033	0.02	3.470	3.470	3.470
27/JAN/23	17:06	0.032	0.00	0.000	0.000	0.000
27/JAN/23	17:07	0.032	0.00	0.000	0.000	0.000
27/JAN/23	17:08	0.032	0.00	0.000	0.000	0.000
27/JAN/23	17:09	0.032	0.00	0.000	0.000	0.000
27/JAN/23	17:10	0.032	0.00	0.000	0.000	0.000
27/JAN/23	17:11	0.036	0.02	3.208	3.208	3.208
27/JAN/23	17:12	0.033	0.00	0.000	0.000	0.000
27/JAN/23	17:13	0.033	0.12	18.425	18.425	18.425
27/JAN/23	17:14	0.033	0.00	0.000	0.000	0.000
27/JAN/23	17:15	0.033	0.01	1.452	1.452	1.452
27/JAN/23	17:16	0.033	0.00	0.000	0.000	0.000
27/JAN/23	17:17	0.033	0.00	0.000	0.000	0.000
27/JAN/23	17:18	0.033	0.00	0.000	0.000	0.000
27/JAN/23	17:19	0.033	0.00	0.000	0.000	0.000
27/JAN/23	17:20	0.033	0.02	3.352	3.352	3.352
27/JAN/23	17:21	0.033	0.00	0.000	0.000	0.000
27/JAN/23	17:22	0.033	0.00	0.000	0.000	0.000
27/JAN/23	17:23	0.033	0.00	0.000	0.000	0.000
27/JAN/23	17:24	0.033	0.00	0.000	0.000	0.000
27/JAN/23	17:25	0.033	0.00	0.000	0.000	0.000
27/JAN/23	17:26	0.033	0.01	2.147	2.147	2.147
27/JAN/23	17:27	0.032	0.01	2.092	2.092	2.092
27/JAN/23	17:28	0.033	0.00	0.000	0.000	0.000
27/JAN/23	17:29	0.033	0.00	0.000	0.000	0.000
27/JAN/23	17:30	0.033	0.00	0.000	0.000	0.000
27/JAN/23	17:31	0.032	0.00	0.000	0.000	0.000
27/JAN/23	17:32	0.033	0.00	0.000	0.000	0.000
27/JAN/23	17:33	0.032	0.02	2.857	2.857	2.857
27/JAN/23	17:34	0.032	0.00	0.000	0.000	0.000
27/JAN/23	17:35	0.032	0.00	0.000	0.000	0.000
27/JAN/23	17:36	0.033	0.00	0.000	0.000	0.000
27/JAN/23	17:37	0.033	0.00	0.000	0.000	0.000
27/JAN/23	17:38	0.033	0.02	3.477	3.477	3.477
27/JAN/23	17:39	0.033	0.00	0.000	0.000	0.000
27/JAN/23	17:40	0.033	0.00	0.000	0.000	0.000
27/JAN/23	17:41	0.033	0.02	2.752	2.752	2.752
27/JAN/23	17:42	0.033	0.00	0.000	0.000	0.000
27/JAN/23	17:43	0.033	0.00	0.000	0.000	0.000
27/JAN/23	17:44	0.033	0.02	3.065	3.065	3.065
27/JAN/23	17:45	0.033	0.02	3.481	3.481	3.481
27/JAN/23	17:46	0.033	0.00	0.000	0.000	0.000
27/JAN/23	17:47	0.033	0.00	0.000	0.000	0.000
27/JAN/23	17:48	0.033	0.00	0.000	0.000	0.000
27/JAN/23	17:49	0.032	0.02	2.956	2.956	2.956
27/JAN/23	17:50	0.032	0.00	0.000	0.000	0.000
27/JAN/23	17:51	0.033	0.00	0.000	0.000	0.000
27/JAN/23	17:52	0.033	0.00	0.000	0.000	0.000
27/JAN/23	17:53	0.033	0.02	3.705	3.705	3.705
27/JAN/23	17:54	0.033	0.00	0.000	0.000	0.000
27/JAN/23	17:55	0.033	0.37	55.753	55.753	55.753
27/JAN/23	17:56	0.033	0.00	0.000	0.000	0.000
27/JAN/23	17:57	0.035	0.00	0.000	0.000	0.000
27/JAN/23	17:58	0.033	0.30	45.247	45.247	45.247
27/JAN/23	17:59	0.033	0.00	0.000	0.000	0.000
27/JAN/23	18:00	0.034	0.10	16.540	16.540	16.540
27/JAN/23	18:01	0.033	0.00	0.000	0.000	0.000
27/JAN/23	18:02	0.033	0.00	0.000	0.000	0.000
27/JAN/23	18:03	0.033	0.00	0.000	0.000	0.000
27/JAN/23	18:04	0.033	0.00	0.000	0.000	0.000
27/JAN/23	18:05	0.033	0.00	0.000	0.000	0.000
27/JAN/23	18:06	0.033	0.00	0.000	0.000	0.000
27/JAN/23	18:07	0.033	0.00	0.000	0.000	0.000
27/JAN/23	18:08	0.033	0.00	0.000	0.000	0.000
27/JAN/23	18:09	0.033	0.00	0.000	0.000	0.000
27/JAN/23	18:10	0.033	0.00	0.000	0.000	0.000
27/JAN/23	18:11	0.033	0.00	0.000	0.000	0.000
27/JAN/23	18:12	0.033	0.00	0.000	0.000	0.000
27/JAN/23	18:13	0.033	0.02	2.490	2.490	2.490
27/JAN/23	18:14	0.033	0.00	0.000	0.000	0.000
27/JAN/23	18:15	0.033	0.00	0.000	0.000	0.000
27/JAN/23	18:16	0.033	0.00	0.000	0.000	0.000
27/JAN/23	18:17	0.033	0.02	2.296	2.296	2.296
27/JAN/23	18:18	0.033	0.00	0.000	0.000	0.000
27/JAN/23	18:19	0.033	0.00	0.000	0.000	0.000
27/JAN/23	18:20	0.033	0.00	0.000	0.000	0.000
27/JAN/23	18:21	0.033	0.00	0.000	0.000	0.000
27/JAN/23	18:22	0.033	0.00	0.000	0.000	0.000
27/JAN/23	18:23	0.032	0.00	0.000	0.000	0.000
27/JAN/23	18:24	0.032	0.02	3.508	3.508	3.508
27/JAN/23	18:25	0.032	0.00	0.000	0.000	0.000
27/JAN/23	18:26	0.033	0.00	0.000	0.000	0.000
27/JAN/23	18:27	0.032	0.00	0.000	0.000	0.000
27/JAN/23	18:28	0.033	0.00	0.000	0.000	0.000
27/JAN/23	18:29	0.032	0.00	0.000	0.000	0.000
27/JAN/23	18:30	0.033	0.00	0.000	0.000	0.000
27/JAN/23	18:31	0.032	0.02	3.189	3.189	3.189
27/JAN/23	18:32	0.033	0.00	0.000	0.000	0.000
27/JAN/23	18:33	0.033	0.00	0.000	0.000	0.000
27/JAN/23	18:34	0.033	0.00	0.000	0.000	0.000
27/JAN/23	18:35	0.033	0.00	0.000	0.000	0.000
27/JAN/23	18:36	0.033	0.00	0.000	0.000	0.000
27/JAN/23	18:37	0.033	0.00	0.000	0.000	0.000
27/JAN/23	18:38	0.033	0.00	0.000	0.000	0.000
27/JAN/23	18:39	0.033	0.00	0.000	0.000	0.000
27/JAN/23	18:40	0.033	0.00	0.000	0.000	0.000
27/JAN/23	18:41	0.033	0.00	0.000	0.000	0.000
27/JAN/23	18:42	0.033	0.02	2.827	2.827	2.827
27/JAN/23	18:43	0.033	0.00	0.000	0.000	0.000
27/JAN/23	18:44	0.033	0.00	0.000	0.000	0.000
27/JAN/23	18:45	0.033	0.01	1.971	1.971	1.971
27/JAN/23	18:46	0.033	0.00	0.000	0.000	0.000
27/JAN/23	18:47	0.033	0.02	3.307	3.307	3.307
27/JAN/23	18:48	0.033	0.00	0.000	0.000	0.000
27/JAN/23	18:49	0.033	0.01	2.059	2.059	2.059
27/JAN/23	18:50	0.033	0.00	0.000	0.000	0.000
27/JAN/23	18:51	0.033	0.01	2.227	2.227	2.227
27/JAN/23	18:52	0.033	0.00	0.000	0.000	0.000
27/JAN/23	18:53	0.033	0.00	0.000	0.000	0.000
27/JAN/23	18:54	0.033	0.00	0.000	0.000	0.000
27/JAN/23	18:55	0.033	0.02	3.253	3.253	3.253
27/JAN/23	18:56	0.033	0.02	2.782	2.782	2.782
27/JAN/23	18:57	0.033	0.01	1.059	1.059	1.059
27/JAN/23	18:58	0.033	0.02	3.499	3.499	3.499
27/JAN/23	18:59	0.033	0.02	3.099	3.099	3.099
27/JAN/23	19:00	0.033	0.00	0.000	0.000	0.000
27/JAN/23	19:01	0.033	0.02	2.870	2.870	2.870
27/JAN/23	19:02	0.033	0.02	2.586	2.586	2.586
27/JAN/23	19:03	0.033	0.02	3.702	3.702	3.702
27/JAN/23	19:04	0.033	0.00	0.000	0.000	0.000
27/JAN/23	19:05	0.033	0.00	0.000	0.000	0.000
27/JAN/23	19:06	0.033	0.00	0.000	0.000	0.000
27/JAN/23	19:07	0.033	0.02	3.402	3.402	3.402
27/JAN/23	19:08	0.033	0.02	3.449	3.449	3.449
27/JAN/23	19:09	0.033	0.00	0.000	0.000	0.000
27/JAN/23	19:10	0.033	0.00	0.000	0.000	0.000
27/JAN/23	19:11	0.033	0.02	2.804	2.804	2.804
27/JAN/23	19:12	0.033	0.00	0.000	0.000	0.000
27/JAN/23	19:13	0.033	0.01	1.798	1.798	1.798
27/JAN/23	19:14	0.033	0.01	0.833	0.833	0.833
27/JAN/23	19:15	0.033	0.00	0.000	0.000	0.000
27/JAN/23	19:16	0.033	0.00	0.000	0.000	0.000
27/JAN/23	19:17	0.033	0.00	0.735	0.735	0.735
27/JAN/23	19:18	0.037	0.00	0.000	0.000	0.000
27/JAN/23	19:19	0.035	0.00	0.000	0.000	0.000
27/JAN/23	19:20	0.035	0.02	3.659	3.659	3.659
27/JAN/23	19:21	0.035	0.02	3.403	3.403	3.403
27/JAN/23	19:22	0.034	0.00	0.000	0.000	0.000
27/JAN/23	19:23	0.034	0.00	0.000	0.000	0.000
27/JAN/23	19:24	0.034	0.02	3.204	3.204	3.204
27/JAN/23	19:25	0.034	0.00	0.000	0.000	0.000
27/JAN/23	19:26	0.034	0.00	0.000	0.000	0.000
27/JAN/23	19:27	0.034	0.00	0.000	0.000	0.000
27/JAN/23	19:28	0.033	0.00	0.000	0.000	0.000
27/JAN/23	19:29	0.033	0.00	0.000	0.000	0.000
27/JAN/23	19:30	0.033	0.00	0.000	0.000	0.000
27/JAN/23	19:31	0.033	0.00	0.000	0.000	0.000
27/JAN/23	19:32	0.033	0.00	0.000	0.000	0.000
27/JAN/23	19:33	0.033	0.04	6.583	6.583	6.583
27/JAN/23	19:34	0.034	0.03	4.240	4.240	4.240
27/JAN/23	19:35	0.034	0.02	3.495	3.495	3.495
27/JAN/23	19:36	0.034	0.03	4.113	4.113	4.113
27/JAN/23	19:37	0.030	0.00	0.000	0.000	0.000
27/JAN/23	19:38	0.033	0.00	0.000	0.000	0.000
27/JAN/23	19:39	0.032	0.00	0.000	0.000	0.000
27/JAN/23	19:40	0.033	0.00	0.000	0.000	0.000
27/JAN/23	19:41	0.033	0.00	0.000	0.000	0.000
27/JAN/23	19:42	0.033	0.00	0.000	0.000	0.000
27/JAN/23	19:43	0.032	0.00	0.000	0.000	0.000
27/JAN/23	19:44	0.033	0.00	0.410	0.410	0.410
27/JAN/23	19:45	0.033	0.00	0.000	0.000	0.000
27/JAN/23	19:46	0.032	0.00	0.000	0.000	0.000
27/JAN/23	19:47	0.032	0.03	4.035	4.035	4.035
27/JAN/23	19:48	0.032	0.08	12.402	12.402	12.402
27/JAN/23	19:49	0.033	0.00	0.000	0.000	0.000
27/JAN/23	19:50	0.033	0.00	0.000	0.000	0.000
27/JAN/23	19:51	0.033	0.00	0.000	0.000	0.000
27/JAN/23	19:52	0.033	0.00	0.000	0.000	0.000
27/JAN/23	19:53	0.033	0.02	3.249	3.249	3.249
27/JAN/23	19:54	0.033	0.00	0.000	0.000	0.000
27/JAN/23	19:55	0.033	0.00	0.000	0.000	0.000
27/JAN/23	19:56	0.033	0.00	0.000	0.000	0.000
27/JAN/23	19:57	0.033	0.02	2.971	2.971	2.971
27/JAN/23	19:58	0.032	0.00	0.000	0.000	0.000
27/JAN/23	19:59	0.032	0.01	1.227	1.227	1.227
27/JAN/23	20:00	0.033	0.00	0.000	0.000	0.000
27/JAN/23	20:01	0.033	0.03	5.109	5.109	5.109
27/JAN/23	20:02	0.033	0.00	0.000	0.000	0.000
27/JAN/23	20:03	0.033	0.00	0.000	0.000	0.000
27/JAN/23	20:04	0.033	0.00	0.000	0.000	0.000
27/JAN/23	20:05	0.033	0.01	1.664	1.664	1.664
27/JAN/23	20:06	0.033	0.00	0.000	0.000	0.000
27/JAN/23	20:07	0.033	0.01	1.334	1.334	1.334
27/JAN/23	20:08	0.033	0.00	0.000	0.000	0.000
27/JAN/23	20:09	0.033	0.02	2.440	2.440	2.440
27/JAN/23	20:10	0.033	0.00	0.000	0.000	0.000
27/JAN/23	20:11	0.033	0.00	0.000	0.000	0.000
27/JAN/23	20:12	0.033	0.00	0.000	0.000	0.000
27/JAN/23	20:13	0.033	0.00	0.000	0.000	0.000
27/JAN/23	20:14	0.033	0.00	0.091	0.091	0.091
27/JAN/23	20:15	0.033	0.00	0.000	0.000	0.000
27/JAN/23	20:16	0.033	0.02	2.392	2.392	2.392
27/JAN/23	20:17	0.033	0.02	3.562	3.562	3.562
27/JAN/23	20:18	0.033	0.00	0.000	0.000	0.000
27/JAN/23	20:19	0.033	0.01	2.132	2.132	2.132
27/JAN/23	20:20	0.033	0.00	0.000	0.000	0.000
27/JAN/23	20:21	0.033	0.03	3.875	3.875	3.875
27/JAN/23	20:22	0.033	0.02	3.419	3.419	3.419
27/JAN/23	20:23	0.033	0.00	0.368	0.368	0.368
27/JAN/23	20:24	0.033	0.01	1.482	1.482	1.482
27/JAN/23	20:25	0.033	0.00	0.000	0.000	0.000
27/JAN/23	20:26	0.033	0.00	0.000	0.000	0.000
27/JAN/23	20:27	0.034	0.02	2.777	2.777	2.777
27/JAN/23	20:28	0.033	0.04	5.587	5.587	5.587
27/JAN/23	20:29	0.034	0.01	1.793	1.793	1.793
27/JAN/23	20:30	0.034	0.01	2.028	2.028	2.028
27/JAN/23	20:31	0.033	0.00	0.000	0.000	0.000
27/JAN/23	20:32	0.034	0.02	3.108	3.108	3.108
27/JAN/23	20:33	0.033	0.02	2.767	2.767	2.767
27/JAN/23	20:34	0.034	0.00	0.000	0.000	0.000
27/JAN/23	20:35	0.034	0.01	1.235	1.235	1.235
27/JAN/23	20:36	0.034	0.02	3.402	3.402	3.402
27/JAN/23	20:37	0.034	0.00	0.000	0.000	0.000
27/JAN/23	20:38	0.034	0.02	2.786	2.786	2.786
27/JAN/23	20:39	0.034	0.00	0.000	0.000	0.000
27/JAN/23	20:40	0.034	0.00	0.000	0.000	0.000
27/JAN/23	20:41	0.034	0.02	2.749	2.749	2.749
27/JAN/23	20:42	0.035	0.01	2.036	2.036	2.036
27/JAN/23	20:43	0.034	0.02	3.041	3.041	3.041
27/JAN/23	20:44	0.034	0.02	2.912	2.912	2.912
27/JAN/23	20:45	0.034	0.00	0.000	0.000	0.000
27/JAN/23	20:46	0.034	0.00	0.000	0.000	0.000
27/JAN/23	20:47	0.034	0.00	0.000	0.000	0.000
27/JAN/23	20:48	0.034	0.02	3.138	3.138	3.138
27/JAN/23	20:49	0.034	0.01	1.952	1.952	1.952
27/JAN/23	20:50	0.034	0.00	0.000	0.000	0.000
27/JAN/23	20:51	0.034	0.02	2.963	2.963	2.963
27/JAN/23	20:52	0.034	0.00	0.000	0.000	0.000
27/JAN/23	20:53	0.034	0.01	2.252	2.252	2.252
27/JAN/23	20:54	0.034	0.00	0.000	0.000	0.000
27/JAN/23	20:55	0.034	0.00	0.000	0.000	0.000
27/JAN/23	20:56	0.034	0.00	0.000	0.000	0.000
27/JAN/23	20:57	0.034	0.02	3.079	3.079	3.079
27/JAN/23	20:58	0.034	0.00	0.144	0.144	0.144
27/JAN/23	20:59	0.034	0.00	0.000	0.000	0.000
27/JAN/23	21:00	0.034	0.00	0.000	0.000	0.000
27/JAN/23	21:01	0.034	0.00	0.000	0.000	0.000
27/JAN/23	21:02	0.034	0.02	2.852	2.852	2.852
27/JAN/23	21:03	0.034	0.01	0.869	0.869	0.869
27/JAN/23	21:04	0.035	0.00	0.000	0.000	0.000
27/JAN/23	21:05	0.035	0.00	0.000	0.000	0.000
27/JAN/23	21:06	0.034	0.00	0.000	0.000	0.000
27/JAN/23	21:07	0.034	0.00	0.000	0.000	0.000
27/JAN/23	21:08	0.034	0.00	0.000	0.000	0.000
27/JAN/23	21:09	0.034	0.02	3.023	3.023	3.023
27/JAN/23	21:10	0.034	0.00	0.000	0.000	0.000
27/JAN/23	21:11	0.034	0.00	0.000	0.000	0.000
27/JAN/23	21:12	0.034	0.00	0.000	0.000	0.000
27/JAN/23	21:13	0.034	0.01	2.299	2.299	2.299
27/JAN/23	21:14	0.034	0.00	0.000	0.000	0.000
27/JAN/23	21:15	0.035	0.00	0.000	0.000	0.000
27/JAN/23	21:16	0.035	0.02	3.145	3.145	3.145
27/JAN/23	21:17	0.034	0.02	3.046	3.046	3.046
27/JAN/23	21:18	0.034	0.00	0.000	0.000	0.000
27/JAN/23	21:19	0.034	0.00	0.000	0.000	0.000
27/JAN/23	21:20	0.034	0.00	0.000	0.000	0.000
27/JAN/23	21:21	0.034	0.04	5.644	5.644	5.644
27/JAN/23	21:22	0.034	0.00	0.000	0.000	0.000
27/JAN/23	21:23	0.034	0.00	0.000	0.000	0.000
27/JAN/23	21:24	0.034	0.00	0.000	0.000	0.000
27/JAN/23	21:25	0.034	0.00	0.000	0.000	0.000
27/JAN/23	21:26	0.034	0.00	0.000	0.000	0.000
27/JAN/23	21:27	0.034	0.00	0.000	0.000	0.000
27/JAN/23	21:28	0.034	0.00	0.000	0.000	0.000
27/JAN/23	21:29	0.034	0.00	0.000	0.000	0.000
27/JAN/23	21:30	0.034	0.00	0.000	0.000	0.000
27/JAN/23	21:31	0.034	0.00	0.000	0.000	0.000
27/JAN/23	21:32	0.034	0.00	0.000	0.000	0.000
27/JAN/23	21:33	0.034	0.00	0.000	0.000	0.000
27/JAN/23	21:34	0.034	0.00	0.000	0.000	0.000
27/JAN/23	21:35	0.034	0.02	3.231	3.231	3.231
27/JAN/23	21:36	0.034	0.00	0.000	0.000	0.000
27/JAN/23	21:37	0.034	0.00	0.000	0.000	0.000
27/JAN/23	21:38	0.034	0.00	0.000	0.000	0.000
27/JAN/23	21:39	0.034	0.00	0.000	0.000	0.000
27/JAN/23	21:40	0.034	0.00	0.000	0.000	0.000
27/JAN/23	21:41	0.034	0.00	0.000	0.000	0.000
27/JAN/23	21:42	0.034	0.00	0.000	0.000	0.000
27/JAN/23	21:43	0.034	0.00	0.000	0.000	0.000
27/JAN/23	21:44	0.034	0.00	0.000	0.000	0.000
27/JAN/23	21:45	0.034	0.00	0.000	0.000	0.000
27/JAN/23	21:46	0.034	0.00	0.000	0.000	0.000
27/JAN/23	21:47	0.034	0.00	0.000	0.000	0.000
27/JAN/23	21:48	0.034	0.02	2.743	2.743	2.743
27/JAN/23	21:49	0.034	0.00	0.000	0.000	0.000
27/JAN/23	21:50	0.034	0.00	0.000	0.000	0.000
27/JAN/23	21:51	0.034	0.00	0.000	0.000	0.000
27/JAN/23	21:52	0.034	0.00	0.000	0.000	0.000
27/JAN/23	21:53	0.034	0.01	1.395	1.395	1.395
27/JAN/23	21:54	0.034	0.00	0.000	0.000	0.000
27/JAN/23	21:55	0.034	0.01	1.390	1.390	1.390
27/JAN/23	21:56	0.034	0.00	0.000	0.000	0.000
27/JAN/23	21:57	0.034	0.02	2.942	2.942	2.942
27/JAN/23	21:58	0.034	0.00	0.000	0.000	0.000
27/JAN/23	21:59	0.034	0.00	0.000	0.000	0.000
27/JAN/23	22:00	0.034	0.00	0.000	0.000	0.000
27/JAN/23	22:01	0.034	0.02	2.864	2.864	2.864
27/JAN/23	22:02	0.034	0.00	0.000	0.000	0.000
27/JAN/23	22:03	0.034	0.00	0.000	0.000	0.000
27/JAN/23	22:04	0.034	0.02	2.396	2.396	2.396
27/JAN/23	22:05	0.034	0.00	0.479	0.479	0.479
27/JAN/23	22:06	0.034	0.00	0.000	0.000	0.000
27/JAN/23	22:07	0.034	0.00	0.000	0.000	0.000
27/JAN/23	22:08	0.034	0.00	0.000	0.000	0.000
27/JAN/23	22:09	0.034	0.00	0.000	0.000	0.000
27/JAN/23	22:10	0.035	0.00	0.000	0.000	0.000
27/JAN/23	22:11	0.035	0.01	2.324	2.324	2.324
27/JAN/23	22:12	0.035	0.00	0.000	0.000	0.000
27/JAN/23	22:13	0.035	0.00	0.000	0.000	0.000
27/JAN/23	22:14	0.034	0.01	1.207	1.207	1.207
27/JAN/23	22:15	0.035	0.00	0.000	0.000	0.000
27/JAN/23	22:16	0.034	0.00	0.000	0.000	0.000
27/JAN/23	22:17	0.034	0.00	0.000	0.000	0.000
27/JAN/23	22:18	0.035	0.00	0.000	0.000	0.000
27/JAN/23	22:19	0.035	0.00	0.000	0.000	0.000
27/JAN/23	22:20	0.035	0.00	0.000	0.000	0.000
27/JAN/23	22:21	0.035	0.00	0.000	0.000	0.000
27/JAN/23	22:22	0.035	0.00	0.000	0.000	0.000
27/JAN/23	22:23	0.035	0.00	0.000	0.000	0.000
27/JAN/23	22:24	0.035	0.00	0.000	0.000	0.000
27/JAN/23	22:25	0.035	0.03	5.537	5.537	5.537
27/JAN/23	22:26	0.035	0.01	2.113	2.113	2.113
27/JAN/23	22:27	0.035	0.00	0.643	0.643	0.643
27/JAN/23	22:28	0.035	0.02	2.902	2.902	2.902
27/JAN/23	22:29	0.035	0.02	2.463	2.463	2.463
27/JAN/23	22:30	0.035	0.00	0.000	0.000	0.000
27/JAN/23	22:31	0.035	0.00	0.000	0.000	0.000
27/JAN/23	22:32	0.035	0.00	0.000	0.000	0.000
27/JAN/23	22:33	0.035	0.01	1.180	1.180	1.180
27/JAN/23	22:34	0.035	0.00	0.000	0.000	0.000
27/JAN/23	22:35	0.035	0.00	0.000	0.000	0.000
27/JAN/23	22:36	0.035	0.00	0.000	0.000	0.000
27/JAN/23	22:37	0.035	0.01	2.399	2.399	2.399
27/JAN/23	22:38	0.035	0.00	0.000	0.000	0.000
27/JAN/23	22:39	0.035	0.02	3.403	3.403	3.403
27/JAN/23	22:40	0.035	0.00	0.000	0.000	0.000
27/JAN/23	22:41	0.035	0.00	0.000	0.000	0.000
27/JAN/23	22:42	0.035	0.00	0.000	0.000	0.000
27/JAN/23	22:43	0.035	0.00	0.000	0.000	0.000
27/JAN/23	22:44	0.035	0.00	0.000	0.000	0.000
27/JAN/23	22:45	0.035	0.00	0.000	0.000	0.000
27/JAN/23	22:46	0.035	0.01	2.347	2.347	2.347
27/JAN/23	22:47	0.035	0.00	0.000	0.000	0.000
27/JAN/23	22:48	0.035	0.00	0.147	0.147	0.147
27/JAN/23	22:49	0.035	0.00	0.000	0.000	0.000
27/JAN/23	22:50	0.035	0.00	0.000	0.000	0.000
27/JAN/23	22:51	0.035	0.00	0.000	0.000	0.000
27/JAN/23	22:52	0.035	0.00	0.000	0.000	0.000
27/JAN/23	22:53	0.035	0.00	0.000	0.000	0.000
27/JAN/23	22:54	0.035	0.02	3.200	3.200	3.200
27/JAN/23	22:55	0.035	0.02	3.043	3.043	3.043
27/JAN/23	22:56	0.035	0.00	0.000	0.000	0.000
27/JAN/23	22:57	0.035	0.01	2.165	2.165	2.165
27/JAN/23	22:58	0.035	0.00	0.000	0.000	0.000
27/JAN/23	22:59	0.035	0.00	0.000	0.000	0.000
27/JAN/23	23:00	0.035	0.00	0.000	0.000	0.000
27/JAN/23	23:01	0.035	0.00	0.000	0.000	0.000
27/JAN/23	23:02	0.035	0.00	0.000	0.000	0.000
27/JAN/23	23:03	0.035	0.00	0.000	0.000	0.000
27/JAN/23	23:04	0.035	0.01	2.161	2.161	2.161
27/JAN/23	23:05	0.035	0.01	2.058	2.058	2.058
27/JAN/23	23:06	0.035	0.02	2.791	2.791	2.791
27/JAN/23	23:07	0.035	0.00	0.000	0.000	0.000
27/JAN/23	23:08	0.035	0.00	0.000	0.000	0.000
27/JAN/23	23:09	0.035	0.02	2.869	2.869	2.869
27/JAN/23	23:10	0.035	0.01	1.562	1.562	1.562
27/JAN/23	23:11	0.035	0.00	0.146	0.146	0.146
27/JAN/23	23:12	0.035	0.00	0.000	0.000	0.000
27/JAN/23	23:13	0.035	0.02	2.882	2.882	2.882
27/JAN/23	23:14	0.035	0.00	0.000	0.000	0.000
27/JAN/23	23:15	0.035	0.00	0.000	0.000	0.000
27/JAN/23	23:16	0.035	0.00	0.000	0.000	0.000
27/JAN/23	23:17	0.035	0.00	0.000	0.000	0.000
27/JAN/23	23:18	0.035	0.00	0.000	0.000	0.000
27/JAN/23	23:19	0.035	0.00	0.000	0.000	0.000
27/JAN/23	23:20	0.035	0.00	0.000	0.000	0.000
27/JAN/23	23:21	0.035	0.02	2.596	2.596	2.596
27/JAN/23	23:22	0.035	0.00	0.000	0.000	0.000
27/JAN/23	23:23	0.035	0.09	14.724	14.724	14.724
27/JAN/23	23:24	0.035	0.02	2.702	2.702	2.702
27/JAN/23	23:25	0.035	0.01	2.180	2.180	2.180
27/JAN/23	23:26	0.035	0.00	0.000	0.000	0.000
27/JAN/23	23:27	0.035	0.00	0.000	0.000	0.000
27/JAN/23	23:28	0.035	0.00	0.000	0.000	0.000
27/JAN/23	23:29	0.035	0.02	3.185	3.185	3.185
27/JAN/23	23:30	0.035	0.00	0.000	0.000	0.000
27/JAN/23	23:31	0.035	0.00	0.000	0.000	0.000
27/JAN/23	23:32	0.035	0.00	0.000	0.000	0.000
27/JAN/23	23:33	0.035	0.01	2.402	2.402	2.402
27/JAN/23	23:34	0.035	0.00	0.000	0.000	0.000
27/JAN/23	23:35	0.035	0.00	0.000	0.000	0.000
27/JAN/23	23:36	0.035	0.00	0.098	0.098	0.098
27/JAN/23	23:37	0.035	0.02	2.945	2.945	2.945
27/JAN/23	23:38	0.035	0.00	0.000	0.000	0.000
27/JAN/23	23:39	0.035	0.00	0.000	0.000	0.000
27/JAN/23	23:40	0.035	0.00	0.000	0.000	0.000
27/JAN/23	23:41	0.035	0.01	2.072	2.072	2.072
27/JAN/23	23:42	0.035	0.00	0.000	0.000	0.000
27/JAN/23	23:43	0.035	0.00	0.000	0.000	0.000
27/JAN/23	23:44	0.035	0.02	3.036	3.036	3.036
27/JAN/23	23:45	0.035	0.00	0.000	0.000	0.000
27/JAN/23	23:46	0.035	0.00	0.000	0.000	0.000
27/JAN/23	23:47	0.035	0.01	2.114	2.114	2.114
27/JAN/23	23:48	0.035	0.02	2.745	2.745	2.745
27/JAN/23	23:49	0.035	0.00	0.000	0.000	0.000
27/JAN/23	23:50	0.035	0.00	0.000	0.000	0.000
27/JAN/23	23:51	0.035	0.00	0.000	0.000	0.000
27/JAN/23	23:52	0.035	0.02	3.227	3.227	3.227
27/JAN/23	23:53	0.035	0.02	3.402	3.402	3.402
27/JAN/23	23:54	0.035	0.00	0.000	0.000	0.000
27/JAN/23	23:55	0.035	0.00	0.000	0.000	0.000
27/JAN/23	23:56	0.035	0.00	0.000	0.000	0.000
27/JAN/23	23:57	0.035	0.00	0.000	0.000	0.000
27/JAN/23	23:58	0.035	0.00	0.446	0.446	0.446
27/JAN/23	23:59	0.035	0.00	0.000	0.000	0.000
28/JAN/23	00:00	0.035	0.00	0.000	0.000	0.000
28/JAN/23	00:01	0.035	0.00	0.000	0.000	0.000
28/JAN/23	00:02	0.035	0.01	2.209	2.209	2.209
28/JAN/23	00:03	0.035	0.00	0.738	0.738	0.738
28/JAN/23	00:04	0.035	0.00	0.295	0.295	0.295
28/JAN/23	00:05	0.035	0.02	2.596	2.596	2.596
28/JAN/23	00:06	0.035	0.00	0.000	0.000	0.000
28/JAN/23	00:07	0.035	0.00	0.000	0.000	0.000
28/JAN/23	00:08	0.035	0.00	0.000	0.000	0.000
28/JAN/23	00:09	0.035	0.00	0.000	0.000	0.000
28/JAN/23	00:10	0.035	0.00	0.000	0.000	0.000
28/JAN/23	00:11	0.035	0.02	3.031	3.031	3.031
28/JAN/23	00:12	0.035	0.00	0.000	0.000	0.000
28/JAN/23	00:13	0.035	0.01	2.013	2.013	2.013
28/JAN/23	00:14	0.035	0.00	0.000	0.000	0.000
28/JAN/23	00:15	0.035	0.02	3.210	3.210	3.210
28/JAN/23	00:16	0.035	0.00	0.780	0.780	0.780
28/JAN/23	00:17	0.035	0.00	0.000	0.000	0.000
28/JAN/23	00:18	0.035	0.01	1.799	1.799	1.799
28/JAN/23	00:19	0.035	0.02	3.107	3.107	3.107
28/JAN/23	00:20	0.035	0.00	0.000	0.000	0.000
28/JAN/23	00:21	0.035	0.00	0.000	0.000	0.000
28/JAN/23	00:22	0.035	0.00	0.000	0.000	0.000
28/JAN/23	00:23	0.035	0.26	41.261	41.261	41.261
28/JAN/23	00:24	0.035	0.02	2.915	2.915	2.915
28/JAN/23	00:25	0.036	0.02	2.817	2.817	2.817
28/JAN/23	00:26	0.035	0.02	2.963	2.963	2.963
28/JAN/23	00:27	0.035	0.00	0.000	0.000	0.000
28/JAN/23	00:28	0.035	0.00	0.000	0.000	0.000
28/JAN/23	00:29	0.035	0.00	0.000	0.000	0.000
28/JAN/23	00:30	0.035	0.00	0.000	0.000	0.000
28/JAN/23	00:31	0.035	0.01	1.993	1.993	1.993
28/JAN/23	00:32	0.035	0.00	0.000	0.000	0.000
28/JAN/23	00:33	0.035	0.00	0.000	0.000	0.000
28/JAN/23	00:34	0.035	0.00	0.000	0.000	0.000
28/JAN/23	00:35	0.035	0.00	0.000	0.000	0.000
28/JAN/23	00:36	0.035	0.00	0.000	0.000	0.000
28/JAN/23	00:37	0.035	0.00	0.000	0.000	0.000
28/JAN/23	00:38	0.035	0.00	0.000	0.000	0.000
28/JAN/23	00:39	0.035	0.00	0.000	0.000	0.000
28/JAN/23	00:40	0.035	0.00	0.000	0.000	0.000
28/JAN/23	00:41	0.035	0.02	2.749	2.749	2.749
28/JAN/23	00:42	0.035	0.00	0.000	0.000	0.000
28/JAN/23	00:43	0.035	0.02	3.182	3.182	3.182
28/JAN/23	00:44	0.035	0.00	0.000	0.000	0.000
28/JAN/23	00:45	0.035	0.00	0.000	0.000	0.000
28/JAN/23	00:46	0.035	0.00	0.000	0.000	0.000
28/JAN/23	00:47	0.035	0.00	0.000	0.000	0.000
28/JAN/23	00:48	0.035	0.00	0.000	0.000	0.000
28/JAN/23	00:49	0.035	0.00	0.000	0.000	0.000
28/JAN/23	00:50	0.035	0.02	2.568	2.568	2.568
28/JAN/23	00:51	0.035	0.00	0.000	0.000	0.000
28/JAN/23	00:52	0.035	0.00	0.000	0.000	0.000
28/JAN/23	00:53	0.035	0.02	2.905	2.905	2.905
28/JAN/23	00:54	0.031	0.00	0.000	0.000	0.000
28/JAN/23	00:55	0.033	0.00	0.000	0.000	0.000
28/JAN/23	00:56	0.033	0.00	0.000	0.000	0.000
28/JAN/23	00:57	0.034	0.00	0.000	0.000	0.000
28/JAN/23	00:58	0.034	0.00	0.000	0.000	0.000
28/JAN/23	00:59	0.035	0.00	0.000	0.000	0.000
28/JAN/23	01:00	0.035	0.00	0.000	0.000	0.000
28/JAN/23	01:01	0.035	0.00	0.000	0.000	0.000
28/JAN/23	01:02	0.035	0.01	2.292	2.292	2.292
28/JAN/23	01:03	0.035	0.02	2.434	2.434	2.434
28/JAN/23	01:04	0.035	0.02	2.937	2.937	2.937
28/JAN/23	01:05	0.035	0.02	2.897	2.897	2.897
28/JAN/23	01:06	0.035	0.00	0.000	0.000	0.000
28/JAN/23	01:07	0.035	0.02	2.629	2.629	2.629
28/JAN/23	01:08	0.035	0.00	0.000	0.000	0.000
28/JAN/23	01:09	0.035	0.01	2.147	2.147	2.147
28/JAN/23	01:10	0.035	0.00	0.000	0.000	0.000
28/JAN/23	01:11	0.035	0.00	0.000	0.000	0.000
28/JAN/23	01:12	0.035	0.02	2.815	2.815	2.815
28/JAN/23	01:13	0.035	0.00	0.000	0.000	0.000
28/JAN/23	01:14	0.035	0.02	2.584	2.584	2.584
28/JAN/23	01:15	0.035	0.01	1.758	1.758	1.758
28/JAN/23	01:16	0.035	0.01	1.522	1.522	1.522
28/JAN/23	01:17	0.035	0.00	0.000	0.000	0.000
28/JAN/23	01:18	0.035	0.00	0.000	0.000	0.000
28/JAN/23	01:19	0.035	0.00	0.000	0.000	0.000
28/JAN/23	01:20	0.035	0.00	0.000	0.000	0.000
28/JAN/23	01:21	0.035	0.01	1.757	1.757	1.757
28/JAN/23	01:22	0.035	0.00	0.000	0.000	0.000
28/JAN/23	01:23	0.035	0.01	2.154	2.154	2.154
28/JAN/23	01:24	0.035	0.01	2.233	2.233	2.233
28/JAN/23	01:25	0.035	0.00	0.000	0.000	0.000
28/JAN/23	01:26	0.035	0.02	2.632	2.632	2.632
28/JAN/23	01:27	0.035	0.00	0.000	0.000	0.000
28/JAN/23	01:28	0.035	0.02	2.833	2.833	2.833
28/JAN/23	01:29	0.035	0.00	0.000	0.000	0.000
28/JAN/23	01:30	0.035	0.00	0.000	0.000	0.000
28/JAN/23	01:31	0.035	0.00	0.000	0.000	0.000
28/JAN/23	01:32	0.035	0.02	2.705	2.705	2.705
28/JAN/23	01:33	0.035	0.00	0.000	0.000	0.000
28/JAN/23	01:34	0.035	0.00	0.000	0.000	0.000
28/JAN/23	01:35	0.035	0.02	2.722	2.722	2.722
28/JAN/23	01:36	0.035	0.02	2.684	2.684	2.684
28/JAN/23	01:37	0.035	0.01	1.855	1.855	1.855
28/JAN/23	01:38	0.035	0.00	0.000	0.000	0.000
28/JAN/23	01:39	0.035	0.01	1.319	1.319	1.319
28/JAN/23	01:40	0.035	0.00	0.000	0.000	0.000
28/JAN/23	01:41	0.035	0.02	3.047	3.047	3.047
28/JAN/23	01:42	0.035	0.00	0.000	0.000	0.000
28/JAN/23	01:43	0.035	0.02	2.952	2.952	2.952
28/JAN/23	01:44	0.035	0.00	0.000	0.000	0.000
28/JAN/23	01:45	0.035	0.00	0.000	0.000	0.000
28/JAN/23	01:46	0.035	0.00	0.000	0.000	0.000
28/JAN/23	01:47	0.035	0.02	2.713	2.713	2.713
28/JAN/23	01:48	0.035	0.00	0.000	0.000	0.000
28/JAN/23	01:49	0.035	0.00	0.000	0.000	0.000
28/JAN/23	01:50	0.035	0.00	0.000	0.000	0.000
28/JAN/23	01:51	0.035	0.00	0.000	0.000	0.000
28/JAN/23	01:52	0.035	0.00	0.000	0.000	0.000
28/JAN/23	01:53	0.035	0.00	0.000	0.000	0.000
28/JAN/23	01:54	0.035	0.00	0.000	0.000	0.000
28/JAN/23	01:55	0.035	0.00	0.000	0.000	0.000
28/JAN/23	01:56	0.035	0.02	2.547	2.547	2.547
28/JAN/23	01:57	0.035	0.00	0.000	0.000	0.000
28/JAN/23	01:58	0.035	0.00	0.000	0.000	0.000
28/JAN/23	01:59	0.035	0.00	0.000	0.000	0.000
28/JAN/23	02:00	0.035	0.00	0.000	0.000	0.000
28/JAN/23	02:01	0.035	0.02	3.064	3.064	3.064
28/JAN/23	02:02	0.035	0.02	2.978	2.978	2.978
28/JAN/23	02:03	0.035	0.00	0.000	0.000	0.000
28/JAN/23	02:04	0.035	0.02	2.742	2.742	2.742
28/JAN/23	02:05	0.035	0.00	0.000	0.000	0.000
28/JAN/23	02:06	0.035	0.00	0.000	0.000	0.000
28/JAN/23	02:07	0.035	0.00	0.000	0.000	0.000
28/JAN/23	02:08	0.035	0.00	0.000	0.000	0.000
28/JAN/23	02:09	0.035	0.00	0.000	0.000	0.000
28/JAN/23	02:10	0.035	0.00	0.000	0.000	0.000
28/JAN/23	02:11	0.035	0.00	0.000	0.000	0.000
28/JAN/23	02:12	0.035	0.00	0.000	0.000	0.000
28/JAN/23	02:13	0.035	0.00	0.000	0.000	0.000
28/JAN/23	02:14	0.035	0.02	2.748	2.748	2.748
28/JAN/23	02:15	0.035	0.00	0.000	0.000	0.000
28/JAN/23	02:16	0.035	0.00	0.000	0.000	0.000
28/JAN/23	02:17	0.035	0.00	0.000	0.000	0.000
28/JAN/23	02:18	0.035	0.00	0.000	0.000	0.000
28/JAN/23	02:19	0.035	0.02	2.886	2.886	2.886
28/JAN/23	02:20	0.036	0.00	0.000	0.000	0.000
28/JAN/23	02:21	0.035	0.00	0.000	0.000	0.000
28/JAN/23	02:22	0.035	0.02	2.915	2.915	2.915
28/JAN/23	02:23	0.035	0.00	0.000	0.000	0.000
28/JAN/23	02:24	0.035	0.00	0.000	0.000	0.000
28/JAN/23	02:25	0.035	0.02	2.877	2.877	2.877
28/JAN/23	02:26	0.035	0.00	0.000	0.000	0.000
28/JAN/23	02:27	0.036	0.00	0.000	0.000	0.000
28/JAN/23	02:28	0.036	0.00	0.000	0.000	0.000
28/JAN/23	02:29	0.036	0.00	0.000	0.000	0.000
28/JAN/23	02:30	0.036	0.00	0.000	0.000	0.000
28/JAN/23	02:31	0.036	0.00	0.000	0.000	0.000
28/JAN/23	02:32	0.036	0.02	2.873	2.873	2.873
28/JAN/23	02:33	0.036	0.00	0.000	0.000	0.000
28/JAN/23	02:34	0.036	0.00	0.000	0.000	0.000
28/JAN/23	02:35	0.036	0.00	0.000	0.000	0.000
28/JAN/23	02:36	0.036	0.00	0.000	0.000	0.000
28/JAN/23	02:37	0.036	0.00	0.000	0.000	0.000
28/JAN/23	02:38	0.036	0.00	0.000	0.000	0.000
28/JAN/23	02:39	0.035	0.00	0.000	0.000	0.000
28/JAN/23	02:40	0.035	0.00	0.000	0.000	0.000
28/JAN/23	02:41	0.035	0.00	0.000	0.000	0.000
28/JAN/23	02:42	0.035	0.01	1.283	1.283	1.283
28/JAN/23	02:43	0.035	0.00	0.000	0.000	0.000
28/JAN/23	02:44	0.035	0.00	0.000	0.000	0.000
28/JAN/23	02:45	0.035	0.00	0.692	0.692	0.692
28/JAN/23	02:46	0.035	0.00	0.000	0.000	0.000
28/JAN/23	02:47	0.035	0.00	0.000	0.000	0.000
28/JAN/23	02:48	0.035	0.00	0.000	0.000	0.000
28/JAN/23	02:49	0.035	0.00	0.000	0.000	0.000
28/JAN/23	02:50	0.035	0.00	0.000	0.000	0.000
28/JAN/23	02:51	0.036	0.02	3.386	3.386	3.386
28/JAN/23	02:52	0.036	0.00	0.000	0.000	0.000
28/JAN/23	02:53	0.036	0.01	2.058	2.058	2.058
28/JAN/23	02:54	0.036	0.00	0.000	0.000	0.000
28/JAN/23	02:55	0.036	0.02	3.010	3.010	3.010
28/JAN/23	02:56	0.036	0.01	1.359	1.359	1.359
28/JAN/23	02:57	0.036	0.00	0.252	0.252	0.252
28/JAN/23	02:58	0.036	0.00	0.000	0.000	0.000
28/JAN/23	02:59	0.036	0.01	1.952	1.952	1.952
28/JAN/23	03:00	0.036	0.00	0.000	0.000	0.000
28/JAN/23	03:01	0.036	0.02	3.143	3.143	3.143
28/JAN/23	03:02	0.036	0.00	0.000	0.000	0.000
28/JAN/23	03:03	0.036	0.00	0.000	0.000	0.000
28/JAN/23	03:04	0.036	0.01	1.097	1.097	1.097
28/JAN/23	03:05	0.036	0.00	0.499	0.499	0.499
28/JAN/23	03:06	0.036	0.02	2.548	2.548	2.548
28/JAN/23	03:07	0.035	0.00	0.000	0.000	0.000
28/JAN/23	03:08	0.036	0.00	0.000	0.000	0.000
28/JAN/23	03:09	0.035	0.00	0.000	0.000	0.000
28/JAN/23	03:10	0.036	0.00	0.000	0.000	0.000
28/JAN/23	03:11	0.035	0.01	1.190	1.190	1.190
28/JAN/23	03:12	0.035	0.00	0.000	0.000	0.000
28/JAN/23	03:13	0.035	0.02	2.836	2.836	2.836
28/JAN/23	03:14	0.036	0.02	2.901	2.901	2.901
28/JAN/23	03:15	0.036	0.00	0.000	0.000	0.000
28/JAN/23	03:16	0.036	0.01	2.196	2.196	2.196
28/JAN/23	03:17	0.035	0.00	0.000	0.000	0.000
28/JAN/23	03:18	0.035	0.02	2.623	2.623	2.623
28/JAN/23	03:19	0.035	0.02	2.611	2.611	2.611
28/JAN/23	03:20	0.035	0.02	2.585	2.585	2.585
28/JAN/23	03:21	0.036	0.00	0.000	0.000	0.000
28/JAN/23	03:22	0.036	0.02	2.802	2.802	2.802
28/JAN/23	03:23	0.036	0.02	3.248	3.248	3.248
28/JAN/23	03:24	0.036	0.02	2.955	2.955	2.955
28/JAN/23	03:25	0.036	0.01	1.914	1.914	1.914
28/JAN/23	03:26	0.036	0.01	1.963	1.963	1.963
28/JAN/23	03:27	0.036	0.00	0.000	0.000	0.000
28/JAN/23	03:28	0.036	0.00	0.000	0.000	0.000
28/JAN/23	03:29	0.036	0.01	2.371	2.371	2.371
28/JAN/23	03:30	0.036	0.00	0.000	0.000	0.000
28/JAN/23	03:31	0.036	0.00	0.000	0.000	0.000
28/JAN/23	03:32	0.036	0.00	0.000	0.000	0.000
28/JAN/23	03:33	0.036	0.00	0.000	0.000	0.000
28/JAN/23	03:34	0.036	0.00	0.000	0.000	0.000
28/JAN/23	03:35	0.036	0.00	0.000	0.000	0.000
28/JAN/23	03:36	0.036	0.14	23.497	23.497	23.497
28/JAN/23	03:37	0.036	0.00	0.000	0.000	0.000
28/JAN/23	03:38	0.036	0.00	0.000	0.000	0.000
28/JAN/23	03:39	0.036	0.02	2.677	2.677	2.677
28/JAN/23	03:40	0.036	0.02	2.825	2.825	2.825
28/JAN/23	03:41	0.036	0.01	1.928	1.928	1.928
28/JAN/23	03:42	0.036	0.00	0.000	0.000	0.000
28/JAN/23	03:43	0.036	0.00	0.000	0.000	0.000
28/JAN/23	03:44	0.036	0.00	0.000	0.000	0.000
28/JAN/23	03:45	0.036	0.00	0.000	0.000	0.000
28/JAN/23	03:46	0.036	0.00	0.000	0.000	0.000
28/JAN/23	03:47	0.036	0.00	0.000	0.000	0.000
28/JAN/23	03:48	0.036	0.00	0.000	0.000	0.000
28/JAN/23	03:49	0.036	0.00	0.000	0.000	0.000
28/JAN/23	03:50	0.036	0.00	0.000	0.000	0.000
28/JAN/23	03:51	0.036	0.00	0.000	0.000	0.000
28/JAN/23	03:52	0.036	0.00	0.000	0.000	0.000
28/JAN/23	03:53	0.036	0.00	0.000	0.000	0.000
28/JAN/23	03:54	0.036	0.00	0.000	0.000	0.000
28/JAN/23	03:55	0.036	0.00	0.000	0.000	0.000
28/JAN/23	03:56	0.036	0.00	0.000	0.000	0.000
28/JAN/23	03:57	0.036	0.00	0.000	0.000	0.000
28/JAN/23	03:58	0.036	0.02	3.015	3.015	3.015
28/JAN/23	03:59	0.036	0.02	2.753	2.753	2.753
28/JAN/23	04:00	0.037	0.00	0.000	0.000	0.000
28/JAN/23	04:01	0.037	0.00	0.000	0.000	0.000
28/JAN/23	04:02	0.036	0.00	0.000	0.000	0.000
28/JAN/23	04:03	0.036	0.01	2.447	2.447	2.447
28/JAN/23	04:04	0.036	0.02	2.951	2.951	2.951
28/JAN/23	04:05	0.036	0.00	0.000	0.000	0.000
28/JAN/23	04:06	0.036	0.02	2.794	2.794	2.794
28/JAN/23	04:07	0.036	0.02	3.022	3.022	3.022
28/JAN/23	04:08	0.036	0.02	3.092	3.092	3.092
28/JAN/23	04:09	0.036	0.02	2.532	2.532	2.532
28/JAN/23	04:10	0.036	0.00	0.000	0.000	0.000
28/JAN/23	04:11	0.037	0.02	2.970	2.970	2.970
28/JAN/23	04:12	0.036	0.00	0.000	0.000	0.000
28/JAN/23	04:13	0.036	0.00	0.000	0.000	0.000
28/JAN/23	04:14	0.036	0.00	0.000	0.000	0.000
28/JAN/23	04:15	0.037	0.00	0.000	0.000	0.000
28/JAN/23	04:16	0.037	0.00	0.000	0.000	0.000
28/JAN/23	04:17	0.037	0.02	2.570	2.570	2.570
28/JAN/23	04:18	0.037	0.00	0.000	0.000	0.000
28/JAN/23	04:19	0.037	0.00	0.000	0.000	0.000
28/JAN/23	04:20	0.037	0.00	0.000	0.000	0.000
28/JAN/23	04:21	0.037	0.00	0.000	0.000	0.000
28/JAN/23	04:22	0.037	0.00	0.000	0.000	0.000
28/JAN/23	04:23	0.037	0.00	0.000	0.000	0.000
28/JAN/23	04:24	0.037	0.00	0.000	0.000	0.000
28/JAN/23	04:25	0.037	0.00	0.000	0.000	0.000
28/JAN/23	04:26	0.037	0.00	0.000	0.000	0.000
28/JAN/23	04:27	0.037	0.02	2.940	2.940	2.940
28/JAN/23	04:28	0.037	0.02	2.673	2.673	2.673
28/JAN/23	04:29	0.037	0.00	0.000	0.000	0.000
28/JAN/23	04:30	0.037	0.02	3.061	3.061	3.061
28/JAN/23	04:31	0.037	0.00	0.000	0.000	0.000
28/JAN/23	04:32	0.037	0.00	0.000	0.000	0.000
28/JAN/23	04:33	0.037	0.00	0.000	0.000	0.000
28/JAN/23	04:34	0.037	0.00	0.000	0.000	0.000
28/JAN/23	04:35	0.037	0.00	0.000	0.000	0.000
28/JAN/23	04:36	0.037	0.02	2.675	2.675	2.675
28/JAN/23	04:37	0.037	0.00	0.000	0.000	0.000
28/JAN/23	04:38	0.037	0.00	0.000	0.000	0.000
28/JAN/23	04:39	0.037	0.00	0.000	0.000	0.000
28/JAN/23	04:40	0.036	0.02	3.317	3.317	3.317
28/JAN/23	04:41	0.036	0.00	0.000	0.000	0.000
28/JAN/23	04:42	0.037	0.00	0.000	0.000	0.000
28/JAN/23	04:43	0.037	0.00	0.000	0.000	0.000
28/JAN/23	04:44	0.037	0.00	0.000	0.000	0.000
28/JAN/23	04:45	0.036	0.00	0.000	0.000	0.000
28/JAN/23	04:46	0.036	0.02	2.756	2.756	2.756
28/JAN/23	04:47	0.036	0.02	2.559	2.559	2.559
28/JAN/23	04:48	0.037	0.02	2.569	2.569	2.569
28/JAN/23	04:49	0.037	0.02	2.613	2.613	2.613
28/JAN/23	04:50	0.037	0.00	0.000	0.000	0.000
28/JAN/23	04:51	0.037	0.00	0.000	0.000	0.000
28/JAN/23	04:52	0.037	0.02	3.997	3.997	3.997
28/JAN/23	04:53	0.037	0.00	0.000	0.000	0.000
28/JAN/23	04:54	0.037	0.00	0.000	0.000	0.000
28/JAN/23	04:55	0.037	0.00	0.000	0.000	0.000
28/JAN/23	04:56	0.037	0.00	0.000	0.000	0.000
28/JAN/23	04:57	0.037	0.00	0.000	0.000	0.000
28/JAN/23	04:58	0.037	0.00	0.000	0.000	0.000
28/JAN/23	04:59	0.036	0.02	3.273	3.273	3.273
28/JAN/23	05:00	0.037	0.00	0.000	0.000	0.000
28/JAN/23	05:01	0.037	0.00	0.000	0.000	0.000
28/JAN/23	05:02	0.037	0.00	0.000	0.000	0.000
28/JAN/23	05:03	0.037	0.23	38.918	38.918	38.918
28/JAN/23	05:04	0.037	0.00	0.000	0.000	0.000
28/JAN/23	05:05	0.038	0.00	0.000	0.000	0.000
28/JAN/23	05:06	0.037	0.00	0.000	0.000	0.000
28/JAN/23	05:07	0.037	0.00	0.000	0.000	0.000
28/JAN/23	05:08	0.037	0.00	0.000	0.000	0.000
28/JAN/23	05:09	0.037	0.03	5.297	5.297	5.297
28/JAN/23	05:10	0.037	0.00	0.000	0.000	0.000
28/JAN/23	05:11	0.037	0.00	0.000	0.000	0.000
28/JAN/23	05:12	0.037	0.00	0.000	0.000	0.000
28/JAN/23	05:13	0.037	0.00	0.000	0.000	0.000
28/JAN/23	05:14	0.038	0.00	0.000	0.000	0.000
28/JAN/23	05:15	0.038	0.00	0.000	0.000	0.000
28/JAN/23	05:16	0.037	0.00	0.000	0.000	0.000
28/JAN/23	05:17	0.037	0.00	0.000	0.000	0.000
28/JAN/23	05:18	0.037	0.00	0.000	0.000	0.000
28/JAN/23	05:19	0.037	0.00	0.000	0.000	0.000
28/JAN/23	05:20	0.037	0.00	0.000	0.000	0.000
28/JAN/23	05:21	0.037	0.00	0.000	0.000	0.000
28/JAN/23	05:22	0.037	0.02	2.872	2.872	2.872
28/JAN/23	05:23	0.037	0.02	2.728	2.728	2.728
28/JAN/23	05:24	0.037	0.02	2.941	2.941	2.941
28/JAN/23	05:25	0.037	0.00	0.000	0.000	0.000
28/JAN/23	05:26	0.037	0.02	2.622	2.622	2.622
28/JAN/23	05:27	0.037	0.02	3.192	3.192	3.192
28/JAN/23	05:28	0.037	0.00	0.000	0.000	0.000
28/JAN/23	05:29	0.037	0.02	3.076	3.076	3.076
28/JAN/23	05:30	0.037	0.00	0.000	0.000	0.000
28/JAN/23	05:31	0.037	0.00	0.000	0.000	0.000
28/JAN/23	05:32	0.037	0.00	0.000	0.000	0.000
28/JAN/23	05:33	0.037	0.02	3.124	3.124	3.124
28/JAN/23	05:34	0.037	0.00	0.000	0.000	0.000
28/JAN/23	05:35	0.038	0.00	0.000	0.000	0.000
28/JAN/23	05:36	0.037	0.00	0.000	0.000	0.000
28/JAN/23	05:37	0.038	0.00	0.000	0.000	0.000
28/JAN/23	05:38	0.038	0.00	0.000	0.000	0.000
28/JAN/23	05:39	0.038	0.00	0.000	0.000	0.000
28/JAN/23	05:40	0.038	0.02	2.819	2.819	2.819
28/JAN/23	05:41	0.038	0.00	0.000	0.000	0.000
28/JAN/23	05:42	0.038	0.00	0.000	0.000	0.000
28/JAN/23	05:43	0.038	0.00	0.000	0.000	0.000
28/JAN/23	05:44	0.038	0.00	0.000	0.000	0.000
28/JAN/23	05:45	0.038	0.00	0.000	0.000	0.000
28/JAN/23	05:46	0.038	0.00	0.000	0.000	0.000
28/JAN/23	05:47	0.038	0.00	0.000	0.000	0.000
28/JAN/23	05:48	0.038	0.00	0.000	0.000	0.000
28/JAN/23	05:49	0.038	0.00	0.000	0.000	0.000
28/JAN/23	05:50	0.038	0.00	0.000	0.000	0.000
28/JAN/23	05:51	0.039	0.00	0.000	0.000	0.000
28/JAN/23	05:52	0.038	0.00	0.000	0.000	0.000
28/JAN/23	05:53	0.038	0.00	0.000	0.000	0.000
28/JAN/23	05:54	0.038	0.00	0.000	0.000	0.000
28/JAN/23	05:55	0.038	0.00	0.000	0.000	0.000
28/JAN/23	05:56	0.038	0.00	0.000	0.000	0.000
28/JAN/23	05:57	0.038	0.00	0.000	0.000	0.000
28/JAN/23	05:58	0.038	0.00	0.000	0.000	0.000
28/JAN/23	05:59	0.038	0.00	0.000	0.000	0.000
28/JAN/23	06:00	0.039	0.00	0.000	0.000	0.000
28/JAN/23	06:01	0.039	0.00	0.000	0.000	0.000
28/JAN/23	06:02	0.039	0.00	0.000	0.000	0.000
28/JAN/23	06:03	0.039	0.02	3.034	3.034	3.034
28/JAN/23	06:04	0.039	0.00	0.000	0.000	0.000
28/JAN/23	06:05	0.039	0.00	0.000	0.000	0.000
28/JAN/23	06:06	0.039	0.00	0.000	0.000	0.000
28/JAN/23	06:07	0.039	0.00	0.000	0.000	0.000
28/JAN/23	06:08	0.039	0.00	0.000	0.000	0.000
28/JAN/23	06:09	0.039	0.00	0.000	0.000	0.000
28/JAN/23	06:10	0.039	0.02	2.996	2.996	2.996
28/JAN/23	06:11	0.039	0.00	0.000	0.000	0.000
28/JAN/23	06:12	0.039	0.00	0.000	0.000	0.000
28/JAN/23	06:13	0.039	0.00	0.000	0.000	0.000
28/JAN/23	06:14	0.039	0.00	0.000	0.000	0.000
28/JAN/23	06:15	0.039	0.00	0.000	0.000	0.000
28/JAN/23	06:16	0.039	0.00	0.000	0.000	0.000
28/JAN/23	06:17	0.039	0.00	0.000	0.000	0.000
28/JAN/23	06:18	0.039	0.00	0.000	0.000	0.000
28/JAN/23	06:19	0.039	0.00	0.000	0.000	0.000
28/JAN/23	06:20	0.039	0.00	0.000	0.000	0.000
28/JAN/23	06:21	0.039	0.00	0.000	0.000	0.000
28/JAN/23	06:22	0.039	0.00	0.000	0.000	0.000
28/JAN/23	06:23	0.039	0.00	0.000	0.000	0.000
28/JAN/23	06:24	0.039	0.00	0.000	0.000	0.000
28/JAN/23	06:25	0.039	0.00	0.000	0.000	0.000
28/JAN/23	06:26	0.039	0.00	0.000	0.000	0.000
28/JAN/23	06:27	0.039	0.00	0.000	0.000	0.000
28/JAN/23	06:28	0.039	0.00	0.000	0.000	0.000
28/JAN/23	06:29	0.039	0.01	2.693	2.693	2.693
28/JAN/23	06:30	0.039	0.00	0.000	0.000	0.000
28/JAN/23	06:31	0.039	0.02	2.948	2.948	2.948
28/JAN/23	06:32	0.039	0.00	0.000	0.000	0.000
28/JAN/23	06:33	0.039	0.00	0.000	0.000	0.000
28/JAN/23	06:34	0.039	0.00	0.000	0.000	0.000
28/JAN/23	06:35	0.039	0.00	0.000	0.000	0.000
28/JAN/23	06:36	0.039	0.00	0.000	0.000	0.000
28/JAN/23	06:37	0.039	0.00	0.000	0.000	0.000
28/JAN/23	06:38	0.039	0.00	0.000	0.000	0.000
28/JAN/23	06:39	0.039	0.00	0.000	0.000	0.000
28/JAN/23	06:40	0.039	0.00	0.000	0.000	0.000
28/JAN/23	06:41	0.039	0.00	0.000	0.000	0.000
28/JAN/23	06:42	0.039	0.00	0.000	0.000	0.000
28/JAN/23	06:43	0.039	0.00	0.000	0.000	0.000
28/JAN/23	06:44	0.039	0.00	0.000	0.000	0.000
28/JAN/23	06:45	0.039	0.00	0.000	0.000	0.000
28/JAN/23	06:46	0.039	0.00	0.000	0.000	0.000
28/JAN/23	06:47	0.039	0.00	0.000	0.000	0.000
28/JAN/23	06:48	0.039	0.00	0.000	0.000	0.000
28/JAN/23	06:49	0.039	0.00	0.000	0.000	0.000
28/JAN/23	06:50	0.039	0.00	0.000	0.000	0.000
28/JAN/23	06:51	0.039	0.00	0.000	0.000	0.000
28/JAN/23	06:52	0.039	0.00	0.000	0.000	0.000
28/JAN/23	06:53	0.039	0.00	0.000	0.000	0.000
28/JAN/23	06:54	0.039	0.00	0.000	0.000	0.000
28/JAN/23	06:55	0.039	0.00	0.000	0.000	0.000
28/JAN/23	06:56	0.039	0.00	0.000	0.000	0.000
28/JAN/23	06:57	0.039	0.00	0.000	0.000	0.000
28/JAN/23	06:58	0.039	0.00	0.000	0.000	0.000
28/JAN/23	06:59	0.039	0.00	0.000	0.000	0.000
28/JAN/23	07:00	0.039	0.00	0.000	0.000	0.000
28/JAN/23	07:01	0.039	0.00	0.000	0.000	0.000
28/JAN/23	07:02	0.039	0.00	0.000	0.000	0.000
28/JAN/23	07:03	0.039	0.00	0.000	0.000	0.000
28/JAN/23	07:04	0.039	0.00	0.000	0.000	0.000
28/JAN/23	07:05	0.039	0.01	2.507	2.507	2.507
28/JAN/23	07:06	0.039	0.00	0.000	0.000	0.000
28/JAN/23	07:07	0.039	0.04	6.485	6.485	6.485
28/JAN/23	07:08	0.039	0.26	45.644	45.644	45.644
28/JAN/23	07:09	0.039	0.00	0.000	0.000	0.000
28/JAN/23	07:10	0.040	0.00	0.000	0.000	0.000
28/JAN/23	07:11	0.039	0.00	0.000	0.000	0.000
28/JAN/23	07:12	0.039	0.00	0.000	0.000	0.000
28/JAN/23	07:13	0.039	0.00	0.000	0.000	0.000
28/JAN/23	07:14	0.039	0.00	0.000	0.000	0.000
28/JAN/23	07:15	0.039	0.00	0.000	0.000	0.000
28/JAN/23	07:16	0.039	0.00	0.000	0.000	0.000
28/JAN/23	07:17	0.039	0.00	0.000	0.000	0.000
28/JAN/23	07:18	0.039	0.00	0.000	0.000	0.000
28/JAN/23	07:19	0.039	0.00	0.000	0.000	0.000
28/JAN/23	07:20	0.039	0.00	0.000	0.000	0.000
28/JAN/23	07:21	0.039	0.00	0.000	0.000	0.000
28/JAN/23	07:22	0.039	0.00	0.000	0.000	0.000
28/JAN/23	07:23	0.039	0.00	0.000	0.000	0.000
28/JAN/23	07:24	0.039	0.00	0.000	0.000	0.000
28/JAN/23	07:25	0.039	0.00	0.000	0.000	0.000
28/JAN/23	07:26	0.039	0.00	0.000	0.000	0.000
28/JAN/23	07:27	0.039	0.02	3.583	3.583	3.583
28/JAN/23	07:28	0.039	0.00	0.000	0.000	0.000
28/JAN/23	07:29	0.039	0.00	0.000	0.000	0.000
28/JAN/23	07:30	0.039	0.00	0.000	0.000	0.000
28/JAN/23	07:31	0.039	0.00	0.000	0.000	0.000
28/JAN/23	07:32	0.039	0.22	38.924	38.924	38.924
28/JAN/23	07:33	0.039	0.02	3.762	3.762	3.762
28/JAN/23	07:34	0.040	0.00	0.000	0.000	0.000
28/JAN/23	07:35	0.039	0.00	0.000	0.000	0.000
28/JAN/23	07:36	0.039	0.00	0.000	0.000	0.000
28/JAN/23	07:37	0.039	0.02	4.432	4.432	4.432
28/JAN/23	07:38	0.039	0.00	0.000	0.000	0.000
28/JAN/23	07:39	0.039	0.00	0.000	0.000	0.000
28/JAN/23	07:40	0.039	0.00	0.000	0.000	0.000
28/JAN/23	07:41	0.039	0.01	2.407	2.407	2.407
28/JAN/23	07:42	0.039	0.00	0.000	0.000	0.000
28/JAN/23	07:43	0.039	0.00	0.000	0.000	0.000
28/JAN/23	07:44	0.039	0.02	3.831	3.831	3.831
28/JAN/23	07:45	0.039	0.00	0.000	0.000	0.000
28/JAN/23	07:46	0.040	0.00	0.000	0.000	0.000
28/JAN/23	07:47	0.040	0.17	30.683	30.683	30.683
28/JAN/23	07:48	0.039	0.00	0.000	0.000	0.000
28/JAN/23	07:49	0.040	0.00	0.000	0.000	0.000
28/JAN/23	07:50	0.039	0.00	0.000	0.000	0.000
28/JAN/23	07:51	0.039	0.31	55.846	55.846	55.846
28/JAN/23	07:52	0.039	0.26	47.033	47.033	47.033
28/JAN/23	07:53	0.041	0.02	4.471	4.471	4.471
28/JAN/23	07:54	0.041	0.15	27.999	27.999	27.999
28/JAN/23	07:55	0.040	0.01	2.495	2.495	2.495
28/JAN/23	07:56	0.040	0.24	43.873	43.873	43.873
28/JAN/23	07:57	0.040	0.02	3.114	3.114	3.114
28/JAN/23	07:58	0.041	0.02	3.248	3.248	3.248
28/JAN/23	07:59	0.039	0.00	0.000	0.000	0.000
28/JAN/23	08:00	0.039	0.04	7.693	7.693	7.693
28/JAN/23	08:01	0.039	0.02	3.576	3.576	3.576
28/JAN/23	08:02	0.039	0.01	2.261	2.261	2.261
28/JAN/23	08:03	0.039	0.25	45.799	45.799	45.799
28/JAN/23	08:04	0.039	0.00	0.000	0.000	0.000
28/JAN/23	08:05	0.041	0.00	0.000	0.000	0.000
28/JAN/23	08:06	0.039	0.02	3.285	3.285	3.285
28/JAN/23	08:07	0.039	0.01	2.307	2.307	2.307
28/JAN/23	08:08	0.040	0.00	0.000	0.000	0.000
28/JAN/23	08:09	0.039	0.02	3.922	3.922	3.922
28/JAN/23	08:10	0.039	0.00	0.000	0.000	0.000
28/JAN/23	08:11	0.039	0.00	0.000	0.000	0.000
28/JAN/23	08:12	0.039	0.00	0.000	0.000	0.000
28/JAN/23	08:13	0.040	0.00	0.000	0.000	0.000
28/JAN/23	08:14	0.039	0.02	4.143	4.143	4.143
28/JAN/23	08:15	0.040	0.02	3.225	3.225	3.225
28/JAN/23	08:16	0.040	0.02	3.499	3.499	3.499
28/JAN/23	08:17	0.039	0.00	0.000	0.000	0.000
28/JAN/23	08:18	0.039	0.00	0.000	0.000	0.000
28/JAN/23	08:19	0.039	0.02	4.145	4.145	4.145
28/JAN/23	08:20	0.039	0.02	3.142	3.142	3.142
28/JAN/23	08:21	0.039	0.02	3.198	3.198	3.198
28/JAN/23	08:22	0.039	0.00	0.000	0.000	0.000
28/JAN/23	08:23	0.040	0.03	6.038	6.038	6.038
28/JAN/23	08:24	0.039	0.02	3.089	3.089	3.089
28/JAN/23	08:25	0.039	0.02	3.792	3.792	3.792
28/JAN/23	08:26	0.039	0.00	0.000	0.000	0.000
28/JAN/23	08:27	0.039	0.02	3.380	3.380	3.380
28/JAN/23	08:28	0.039	0.00	0.000	0.000	0.000
28/JAN/23	08:29	0.039	0.02	4.523	4.523	4.523
28/JAN/23	08:30	0.039	0.02	3.407	3.407	3.407
28/JAN/23	08:31	0.039	0.00	0.000	0.000	0.000
28/JAN/23	08:32	0.039	0.00	0.000	0.000	0.000
28/JAN/23	08:33	0.039	0.10	18.585	18.585	18.585
28/JAN/23	08:34	0.039	0.02	3.142	3.142	3.142
28/JAN/23	08:35	0.039	0.00	0.000	0.000	0.000
28/JAN/23	08:36	0.039	0.00	0.000	0.000	0.000
28/JAN/23	08:37	0.039	0.24	42.212	42.212	42.212
28/JAN/23	08:38	0.039	0.19	34.529	34.529	34.529
28/JAN/23	08:39	0.040	0.00	0.000	0.000	0.000
28/JAN/23	08:40	0.040	0.01	2.191	2.191	2.191
28/JAN/23	08:41	0.039	0.00	0.000	0.000	0.000
28/JAN/23	08:42	0.039	0.02	3.288	3.288	3.288
28/JAN/23	08:43	0.039	0.02	3.459	3.459	3.459
28/JAN/23	08:44	0.039	0.00	0.000	0.000	0.000
28/JAN/23	08:45	0.039	0.02	3.930	3.930	3.930
28/JAN/23	08:46	0.039	0.00	0.000	0.000	0.000
28/JAN/23	08:47	0.039	0.00	0.000	0.000	0.000
28/JAN/23	08:48	0.039	0.00	0.000	0.000	0.000
28/JAN/23	08:49	0.039	0.00	0.000	0.000	0.000
28/JAN/23	08:50	0.039	0.00	0.000	0.000	0.000
28/JAN/23	08:51	0.039	0.00	0.000	0.000	0.000
28/JAN/23	08:52	0.039	0.00	0.000	0.000	0.000
28/JAN/23	08:53	0.039	0.00	0.000	0.000	0.000
28/JAN/23	08:54	0.039	0.02	3.148	3.148	3.148
28/JAN/23	08:55	0.039	0.00	0.000	0.000	0.000
28/JAN/23	08:56	0.039	0.01	2.327	2.327	2.327
28/JAN/23	08:57	0.039	0.01	2.107	2.107	2.107
28/JAN/23	08:58	0.039	0.02	3.247	3.247	3.247
28/JAN/23	08:59	0.039	0.00	0.000	0.000	0.000
28/JAN/23	09:00	0.038	0.02	3.882	3.882	3.882
28/JAN/23	09:01	0.038	0.03	5.708	5.708	5.708
28/JAN/23	09:02	0.039	0.02	3.402	3.402	3.402
28/JAN/23	09:03	0.039	0.00	0.000	0.000	0.000
28/JAN/23	09:04	0.039	0.00	0.000	0.000	0.000
28/JAN/23	09:05	0.039	0.00	0.000	0.000	0.000
28/JAN/23	09:06	0.039	0.00	0.000	0.000	0.000
28/JAN/23	09:07	0.039	0.00	0.000	0.000	0.000
28/JAN/23	09:08	0.038	0.03	5.340	5.340	5.340
28/JAN/23	09:09	0.039	0.02	2.765	2.765	2.765
28/JAN/23	09:10	0.039	0.02	3.031	3.031	3.031
28/JAN/23	09:11	0.038	0.00	0.000	0.000	0.000
28/JAN/23	09:12	0.039	0.00	0.000	0.000	0.000
28/JAN/23	09:13	0.038	0.00	0.000	0.000	0.000
28/JAN/23	09:14	0.038	0.00	0.000	0.000	0.000
28/JAN/23	09:15	0.038	0.00	0.000	0.000	0.000
28/JAN/23	09:16	0.038	0.00	0.000	0.000	0.000
28/JAN/23	09:17	0.038	0.00	0.000	0.000	0.000
28/JAN/23	09:18	0.038	0.01	1.922	1.922	1.922
28/JAN/23	09:19	0.038	0.00	0.000	0.000	0.000
28/JAN/23	09:20	0.038	0.02	3.471	3.471	3.471
28/JAN/23	09:21	0.038	0.02	3.206	3.206	3.206
28/JAN/23	09:22	0.038	0.02	3.164	3.164	3.164
28/JAN/23	09:23	0.038	0.02	3.993	3.993	3.993
28/JAN/23	09:24	0.039	0.02	3.308	3.308	3.308
28/JAN/23	09:25	0.039	0.00	0.000	0.000	0.000
28/JAN/23	09:26	0.039	0.03	4.913	4.913	4.913
28/JAN/23	09:27	0.038	0.02	3.113	3.113	3.113
28/JAN/23	09:28	0.038	0.01	2.478	2.478	2.478
28/JAN/23	09:29	0.038	0.02	3.555	3.555	3.555
28/JAN/23	09:30	0.038	0.02	2.749	2.749	2.749
28/JAN/23	09:31	0.038	0.00	0.000	0.000	0.000
28/JAN/23	09:32	0.038	0.17	30.534	30.534	30.534
28/JAN/23	09:33	0.038	0.03	5.803	5.803	5.803
28/JAN/23	09:34	0.039	0.00	0.000	0.000	0.000
28/JAN/23	09:35	0.038	0.25	44.205	44.205	44.205
28/JAN/23	09:36	0.038	0.02	3.661	3.661	3.661
28/JAN/23	09:37	0.040	0.02	2.891	2.891	2.891
28/JAN/23	09:38	0.038	0.00	0.000	0.000	0.000
28/JAN/23	09:39	0.039	0.02	4.108	4.108	4.108
28/JAN/23	09:40	0.039	0.02	3.131	3.131	3.131
28/JAN/23	09:41	0.038	0.03	5.226	5.226	5.226
28/JAN/23	09:42	0.038	0.04	6.545	6.545	6.545
28/JAN/23	09:43	0.039	0.02	3.242	3.242	3.242
28/JAN/23	09:44	0.038	0.00	0.000	0.000	0.000
28/JAN/23	09:45	0.038	0.00	0.000	0.000	0.000
28/JAN/23	09:46	0.038	0.00	0.427	0.427	0.427
28/JAN/23	09:47	0.038	0.00	0.000	0.000	0.000
28/JAN/23	09:48	0.038	0.01	1.012	1.012	1.012
28/JAN/23	09:49	0.038	0.02	2.922	2.922	2.922
28/JAN/23	09:50	0.038	0.02	3.943	3.943	3.943
28/JAN/23	09:51	0.038	0.01	0.967	0.967	0.967
28/JAN/23	09:52	0.038	0.01	2.528	2.528	2.528
28/JAN/23	09:53	0.038	0.03	5.244	5.244	5.244
28/JAN/23	09:54	0.038	0.02	2.896	2.896	2.896
28/JAN/23	09:55	0.038	0.02	3.320	3.320	3.320
28/JAN/23	09:56	0.038	0.00	0.000	0.000	0.000
28/JAN/23	09:57	0.038	0.00	0.000	0.000	0.000
28/JAN/23	09:58	0.038	0.03	6.006	6.006	6.006
28/JAN/23	09:59	0.038	0.00	0.000	0.000	0.000
28/JAN/23	10:00	0.038	0.00	0.000	0.000	0.000
28/JAN/23	10:01	0.038	0.02	3.043	3.043	3.043
28/JAN/23	10:02	0.038	0.02	3.797	3.797	3.797
28/JAN/23	10:03	0.038	0.05	8.101	8.101	8.101
28/JAN/23	10:04	0.038	0.02	3.691	3.691	3.691
28/JAN/23	10:05	0.038	0.00	0.000	0.000	0.000
28/JAN/23	10:06	0.038	0.02	2.804	2.804	2.804
28/JAN/23	10:07	0.038	0.25	43.885	43.885	43.885
28/JAN/23	10:08	0.038	0.02	3.921	3.921	3.921
28/JAN/23	10:09	0.040	0.21	37.617	37.617	37.617
28/JAN/23	10:10	0.038	0.02	3.071	3.071	3.071
28/JAN/23	10:11	0.039	0.23	41.649	41.649	41.649
28/JAN/23	10:12	0.038	0.02	3.290	3.290	3.290
28/JAN/23	10:13	0.039	0.02	3.476	3.476	3.476
28/JAN/23	10:14	0.038	0.01	2.141	2.141	2.141
28/JAN/23	10:15	0.038	0.00	0.862	0.862	0.862
28/JAN/23	10:16	0.038	0.12	21.614	21.614	21.614
28/JAN/23	10:17	0.038	0.35	60.765	60.765	60.765
28/JAN/23	10:18	0.039	0.24	42.973	42.973	42.973
28/JAN/23	10:19	0.040	0.39	72.497	72.497	72.497
28/JAN/23	10:20	0.039	0.32	58.125	58.125	58.125
28/JAN/23	10:21	0.040	0.02	4.465	4.465	4.465
28/JAN/23	10:22	0.040	0.02	3.593	3.593	3.593
28/JAN/23	10:23	0.038	0.26	45.660	45.660	45.660
28/JAN/23	10:24	0.039	0.00	0.000	0.000	0.000
28/JAN/23	10:25	0.040	0.00	0.000	0.000	0.000
28/JAN/23	10:26	0.039	0.02	3.192	3.192	3.192
28/JAN/23	10:27	0.039	0.02	2.759	2.759	2.759
28/JAN/23	10:28	0.039	0.02	3.577	3.577	3.577
28/JAN/23	10:29	0.038	0.03	4.747	4.747	4.747
28/JAN/23	10:30	0.038	0.00	0.000	0.000	0.000
28/JAN/23	10:31	0.038	0.02	3.537	3.537	3.537
28/JAN/23	10:32	0.038	0.02	4.084	4.084	4.084
28/JAN/23	10:33	0.038	0.02	2.864	2.864	2.864
28/JAN/23	10:34	0.038	0.00	0.000	0.000	0.000
28/JAN/23	10:35	0.038	0.00	0.000	0.000	0.000
28/JAN/23	10:36	0.038	0.00	0.000	0.000	0.000
28/JAN/23	10:37	0.038	0.02	3.234	3.234	3.234
28/JAN/23	10:38	0.038	0.00	0.000	0.000	0.000
28/JAN/23	10:39	0.038	0.01	2.295	2.295	2.295
28/JAN/23	10:40	0.034	0.00	0.000	0.000	0.000
28/JAN/23	10:41	0.036	0.01	1.355	1.355	1.355
28/JAN/23	10:42	0.036	0.00	0.000	0.000	0.000
28/JAN/23	10:43	0.036	0.02	3.192	3.192	3.192
28/JAN/23	10:44	0.036	0.01	2.139	2.139	2.139
28/JAN/23	10:45	0.036	0.02	3.054	3.054	3.054
28/JAN/23	10:46	0.036	0.04	6.024	6.024	6.024
28/JAN/23	10:47	0.037	0.00	0.000	0.000	0.000
28/JAN/23	10:48	0.037	0.02	4.239	4.239	4.239
28/JAN/23	10:49	0.036	0.00	0.000	0.000	0.000
28/JAN/23	10:50	0.036	0.03	4.394	4.394	4.394
28/JAN/23	10:51	0.036	0.00	0.000	0.000	0.000
28/JAN/23	10:52	0.037	0.02	3.304	3.304	3.304
28/JAN/23	10:53	0.037	0.03	4.772	4.772	4.772
28/JAN/23	10:54	0.037	0.00	0.000	0.000	0.000
28/JAN/23	10:55	0.037	0.01	1.100	1.100	1.100
28/JAN/23	10:56	0.037	0.00	0.000	0.000	0.000
28/JAN/23	10:57	0.037	0.00	0.000	0.000	0.000
28/JAN/23	10:58	0.037	0.01	2.097	2.097	2.097
28/JAN/23	10:59	0.038	0.03	4.422	4.422	4.422
28/JAN/23	11:00	0.038	0.21	36.024	36.024	36.024
28/JAN/23	11:01	0.038	0.03	5.236	5.236	5.236
28/JAN/23	11:02	0.039	0.02	3.242	3.242	3.242
28/JAN/23	11:03	0.038	0.00	0.000	0.000	0.000
28/JAN/23	11:04	0.038	0.00	0.000	0.000	0.000
28/JAN/23	11:05	0.038	0.02	3.793	3.793	3.793
28/JAN/23	11:06	0.038	0.02	3.525	3.525	3.525
28/JAN/23	11:07	0.037	0.02	3.774	3.774	3.774
28/JAN/23	11:08	0.037	0.00	0.000	0.000	0.000
28/JAN/23	11:09	0.037	0.20	33.752	33.752	33.752
28/JAN/23	11:10	0.037	0.23	38.805	38.805	38.805
28/JAN/23	11:11	0.038	0.00	0.000	0.000	0.000
28/JAN/23	11:12	0.038	0.00	0.000	0.000	0.000
28/JAN/23	11:13	0.037	0.25	42.289	42.289	42.289
28/JAN/23	11:14	0.037	0.20	32.907	32.907	32.907
28/JAN/23	11:15	0.038	0.02	4.117	4.117	4.117
28/JAN/23	11:16	0.038	0.00	0.000	0.000	0.000
28/JAN/23	11:17	0.037	0.00	0.000	0.000	0.000
28/JAN/23	11:18	0.037	0.02	3.448	3.448	3.448
28/JAN/23	11:19	0.037	0.00	0.000	0.000	0.000
28/JAN/23	11:20	0.037	0.01	2.226	2.226	2.226
28/JAN/23	11:21	0.037	0.01	1.647	1.647	1.647
28/JAN/23	11:22	0.036	0.02	2.811	2.811	2.811
28/JAN/23	11:23	0.036	0.00	0.000	0.000	0.000
28/JAN/23	11:24	0.036	0.00	0.000	0.000	0.000
28/JAN/23	11:25	0.036	0.00	0.000	0.000	0.000
28/JAN/23	11:26	0.040	0.00	0.000	0.000	0.000
28/JAN/23	11:27	0.039	0.00	0.000	0.000	0.000
28/JAN/23	11:28	0.038	0.02	2.727	2.727	2.727
28/JAN/23	11:29	0.038	0.00	0.000	0.000	0.000
28/JAN/23	11:30	0.038	0.00	0.000	0.000	0.000
28/JAN/23	11:31	0.038	0.03	5.702	5.702	5.702
28/JAN/23	11:32	0.037	0.00	0.000	0.000	0.000
28/JAN/23	11:33	0.037	0.00	0.000	0.000	0.000
28/JAN/23	11:34	0.037	0.32	53.864	53.864	53.864
28/JAN/23	11:35	0.037	0.00	0.000	0.000	0.000
28/JAN/23	11:36	0.038	0.00	0.000	0.000	0.000
28/JAN/23	11:37	0.037	0.45	75.591	75.591	75.591
28/JAN/23	11:38	0.037	0.00	0.000	0.000	0.000
28/JAN/23	11:39	0.039	0.34	62.255	62.255	62.255
28/JAN/23	11:40	0.037	0.32	54.071	54.071	54.071
28/JAN/23	11:41	0.039	0.32	56.855	56.855	56.855
28/JAN/23	11:42	0.038	0.00	0.000	0.000	0.000
28/JAN/23	11:43	0.038	0.00	0.000	0.000	0.000
28/JAN/23	11:44	0.037	0.00	0.000	0.000	0.000
28/JAN/23	11:45	0.037	0.00	0.000	0.000	0.000
28/JAN/23	11:46	0.037	0.35	59.294	59.294	59.294
28/JAN/23	11:47	0.036	0.00	0.000	0.000	0.000
28/JAN/23	11:48	0.038	0.25	43.216	43.216	43.216
28/JAN/23	11:49	0.036	0.29	48.854	48.854	48.854
28/JAN/23	11:50	0.037	0.00	0.000	0.000	0.000
28/JAN/23	11:51	0.037	0.38	65.803	65.803	65.803
28/JAN/23	11:52	0.035	0.28	45.533	45.533	45.533
28/JAN/23	11:53	0.037	0.00	0.000	0.000	0.000
28/JAN/23	11:54	0.037	0.43	71.863	71.863	71.863
28/JAN/23	11:55	0.035	0.40	64.179	64.179	64.179
28/JAN/23	11:56	0.037	0.00	0.000	0.000	0.000
28/JAN/23	11:57	0.037	0.00	0.000	0.000	0.000
28/JAN/23	11:58	0.035	0.00	0.000	0.000	0.000
28/JAN/23	11:59	0.035	0.00	0.000	0.000	0.000
28/JAN/23	12:00	0.035	0.24	38.176	38.176	38.176
28/JAN/23	12:01	0.035	0.02	3.180	3.180	3.180
28/JAN/23	12:02	0.036	0.00	0.000	0.000	0.000
28/JAN/23	12:03	0.039	0.01	2.007	2.007	2.007
28/JAN/23	12:04	0.039	0.00	0.000	0.000	0.000
28/JAN/23	12:05	0.038	0.02	2.890	2.890	2.890
28/JAN/23	12:06	0.037	0.00	0.000	0.000	0.000
28/JAN/23	12:07	0.037	0.00	0.000	0.000	0.000
28/JAN/23	12:08	0.036	0.03	4.959	4.959	4.959
28/JAN/23	12:09	0.036	0.00	0.000	0.000	0.000
28/JAN/23	12:10	0.036	0.02	2.916	2.916	2.916
28/JAN/23	12:11	0.036	0.00	0.000	0.000	0.000
28/JAN/23	12:12	0.035	0.01	1.584	1.584	1.584
28/JAN/23	12:13	0.035	0.04	6.963	6.963	6.963
28/JAN/23	12:14	0.035	0.00	0.694	0.694	0.694
28/JAN/23	12:15	0.036	0.02	4.058	4.058	4.058
28/JAN/23	12:16	0.036	0.02	3.444	3.444	3.444
28/JAN/23	12:17	0.036	0.01	2.052	2.052	2.052
28/JAN/23	12:18	0.036	0.02	2.817	2.817	2.817
28/JAN/23	12:19	0.036	0.02	3.200	3.200	3.200
28/JAN/23	12:20	0.036	0.02	4.054	4.054	4.054
28/JAN/23	12:21	0.036	0.00	0.551	0.551	0.551
28/JAN/23	12:22	0.036	0.02	3.124	3.124	3.124
28/JAN/23	12:23	0.036	0.00	0.000	0.000	0.000
28/JAN/23	12:24	0.036	0.03	4.831	4.831	4.831
28/JAN/23	12:25	0.036	0.05	8.492	8.492	8.492
28/JAN/23	12:26	0.036	0.01	1.153	1.153	1.153
28/JAN/23	12:27	0.036	0.03	4.194	4.194	4.194
28/JAN/23	12:28	0.036	0.00	0.000	0.000	0.000
28/JAN/23	12:29	0.036	0.30	49.050	49.050	49.050
28/JAN/23	12:30	0.035	0.00	0.000	0.000	0.000
28/JAN/23	12:31	0.037	0.00	0.000	0.000	0.000
28/JAN/23	12:32	0.035	0.01	0.843	0.843	0.843
28/JAN/23	12:33	0.035	0.01	1.680	1.680	1.680
28/JAN/23	12:34	0.036	0.00	0.000	0.000	0.000
28/JAN/23	12:35	0.036	0.00	0.000	0.000	0.000
28/JAN/23	12:36	0.036	0.00	0.000	0.000	0.000
28/JAN/23	12:37	0.036	0.02	3.222	3.222	3.222
28/JAN/23	12:38	0.036	0.00	0.000	0.000	0.000
28/JAN/23	12:39	0.036	0.01	1.349	1.349	1.349
28/JAN/23	12:40	0.035	0.02	3.605	3.605	3.605
28/JAN/23	12:41	0.035	0.00	0.000	0.000	0.000
28/JAN/23	12:42	0.035	0.15	23.612	23.612	23.612
28/JAN/23	12:43	0.035	0.17	26.962	26.962	26.962
28/JAN/23	12:44	0.036	0.00	0.000	0.000	0.000
28/JAN/23	12:45	0.036	0.02	3.271	3.271	3.271
28/JAN/23	12:46	0.035	0.02	3.722	3.722	3.722
28/JAN/23	12:47	0.036	0.00	0.000	0.000	0.000
28/JAN/23	12:48	0.035	0.00	0.000	0.000	0.000
28/JAN/23	12:49	0.035	0.00	0.000	0.000	0.000
28/JAN/23	12:50	0.035	0.02	3.264	3.264	3.264
28/JAN/23	12:51	0.035	0.03	4.140	4.140	4.140
28/JAN/23	12:52	0.035	0.02	3.989	3.989	3.989
28/JAN/23	12:53	0.035	0.00	0.000	0.000	0.000
28/JAN/23	12:54	0.035	0.02	3.515	3.515	3.515
28/JAN/23	12:55	0.035	0.00	0.000	0.000	0.000
28/JAN/23	12:56	0.035	0.01	1.574	1.574	1.574
28/JAN/23	12:57	0.035	0.00	0.000	0.000	0.000
28/JAN/23	12:58	0.035	0.00	0.000	0.000	0.000
28/JAN/23	12:59	0.035	0.00	0.000	0.000	0.000
28/JAN/23	13:00	0.035	0.00	0.000	0.000	0.000
28/JAN/23	13:01	0.035	0.00	0.000	0.000	0.000
28/JAN/23	13:02	0.035	0.00	0.000	0.000	0.000
28/JAN/23	13:03	0.035	0.02	3.152	3.152	3.152
28/JAN/23	13:04	0.035	0.00	0.000	0.000	0.000
28/JAN/23	13:05	0.035	0.00	0.000	0.000	0.000
28/JAN/23	13:06	0.035	0.00	0.000	0.000	0.000
28/JAN/23	13:07	0.035	0.00	0.000	0.000	0.000
28/JAN/23	13:08	0.035	0.00	0.000	0.000	0.000
28/JAN/23	13:09	0.035	0.00	0.000	0.000	0.000
28/JAN/23	13:10	0.035	0.00	0.000	0.000	0.000
28/JAN/23	13:11	0.035	0.00	0.000	0.000	0.000
28/JAN/23	13:12	0.034	0.00	0.000	0.000	0.000
28/JAN/23	13:13	0.034	0.00	0.000	0.000	0.000
28/JAN/23	13:14	0.034	0.00	0.000	0.000	0.000
28/JAN/23	13:15	0.034	0.02	2.845	2.845	2.845
28/JAN/23	13:16	0.034	0.00	0.000	0.000	0.000
28/JAN/23	13:17	0.034	0.00	0.000	0.000	0.000
28/JAN/23	13:18	0.034	0.00	0.000	0.000	0.000
28/JAN/23	13:19	0.034	0.16	25.070	25.070	25.070
28/JAN/23	13:20	0.034	0.00	0.000	0.000	0.000
28/JAN/23	13:21	0.035	0.00	0.000	0.000	0.000
28/JAN/23	13:22	0.034	0.00	0.000	0.000	0.000
28/JAN/23	13:23	0.034	0.00	0.000	0.000	0.000
28/JAN/23	13:24	0.034	0.00	0.000	0.000	0.000
28/JAN/23	13:25	0.034	0.00	0.000	0.000	0.000
28/JAN/23	13:26	0.034	0.00	0.000	0.000	0.000
28/JAN/23	13:27	0.034	0.00	0.000	0.000	0.000
28/JAN/23	13:28	0.035	0.00	0.000	0.000	0.000
28/JAN/23	13:29	0.035	0.02	3.339	3.339	3.339
28/JAN/23	13:30	0.034	0.00	0.000	0.000	0.000
28/JAN/23	13:31	0.035	0.02	3.926	3.926	3.926
28/JAN/23	13:32	0.034	0.00	0.000	0.000	0.000
28/JAN/23	13:33	0.034	0.00	0.000	0.000	0.000
28/JAN/23	13:34	0.034	0.03	4.118	4.118	4.118
28/JAN/23	13:35	0.034	0.00	0.000	0.000	0.000
28/JAN/23	13:36	0.034	0.00	0.000	0.000	0.000
28/JAN/23	13:37	0.034	0.00	0.000	0.000	0.000
28/JAN/23	13:38	0.034	0.00	0.000	0.000	0.000
28/JAN/23	13:39	0.034	0.02	3.476	3.476	3.476
28/JAN/23	13:40	0.034	0.00	0.000	0.000	0.000
28/JAN/23	13:41	0.034	0.00	0.000	0.000	0.000
28/JAN/23	13:42	0.034	0.00	0.000	0.000	0.000
28/JAN/23	13:43	0.034	0.00	0.000	0.000	0.000
28/JAN/23	13:44	0.034	0.00	0.000	0.000	0.000
28/JAN/23	13:45	0.034	0.00	0.000	0.000	0.000
28/JAN/23	13:46	0.034	0.00	0.000	0.000	0.000
28/JAN/23	13:47	0.035	0.00	0.000	0.000	0.000
28/JAN/23	13:48	0.034	0.00	0.000	0.000	0.000
28/JAN/23	13:49	0.034	0.00	0.000	0.000	0.000
28/JAN/23	13:50	0.034	0.00	0.000	0.000	0.000
28/JAN/23	13:51	0.034	0.00	0.000	0.000	0.000
28/JAN/23	13:52	0.034	0.00	0.000	0.000	0.000
28/JAN/23	13:53	0.033	0.00	0.000	0.000	0.000
28/JAN/23	13:54	0.033	0.00	0.000	0.000	0.000
28/JAN/23	13:55	0.034	0.00	0.000	0.000	0.000
28/JAN/23	13:56	0.034	0.00	0.000	0.000	0.000
28/JAN/23	13:57	0.034	0.00	0.000	0.000	0.000
28/JAN/23	13:58	0.034	0.00	0.000	0.000	0.000
28/JAN/23	13:59	0.034	0.00	0.000	0.000	0.000
28/JAN/23	14:00	0.034	0.00	0.000	0.000	0.000
28/JAN/23	14:01	0.033	0.00	0.000	0.000	0.000
28/JAN/23	14:02	0.034	0.00	0.000	0.000	0.000
28/JAN/23	14:03	0.034	0.00	0.000	0.000	0.000
28/JAN/23	14:04	0.034	0.00	0.000	0.000	0.000
28/JAN/23	14:05	0.034	0.00	0.000	0.000	0.000
28/JAN/23	14:06	0.034	0.00	0.000	0.000	0.000
28/JAN/23	14:07	0.034	0.00	0.000	0.000	0.000
28/JAN/23	14:08	0.034	0.39	61.125	61.125	61.125
28/JAN/23	14:09	0.034	0.00	0.000	0.000	0.000
28/JAN/23	14:10	0.036	0.00	0.000	0.000	0.000
28/JAN/23	14:11	0.034	0.00	0.000	0.000	0.000
28/JAN/23	14:12	0.034	0.00	0.000	0.000	0.000
28/JAN/23	14:13	0.034	0.00	0.000	0.000	0.000
28/JAN/23	14:14	0.034	0.00	0.000	0.000	0.000
28/JAN/23	14:15	0.034	0.02	2.887	2.887	2.887
28/JAN/23	14:16	0.034	0.00	0.000	0.000	0.000
28/JAN/23	14:17	0.035	0.00	0.000	0.000	0.000
28/JAN/23	14:18	0.035	0.00	0.000	0.000	0.000
28/JAN/23	14:19	0.035	0.00	0.000	0.000	0.000
28/JAN/23	14:20	0.035	0.00	0.000	0.000	0.000
28/JAN/23	14:21	0.035	0.00	0.000	0.000	0.000
28/JAN/23	14:22	0.035	0.00	0.000	0.000	0.000
28/JAN/23	14:23	0.035	0.00	0.000	0.000	0.000
28/JAN/23	14:24	0.035	0.00	0.000	0.000	0.000
28/JAN/23	14:25	0.035	0.00	0.000	0.000	0.000
28/JAN/23	14:26	0.035	0.00	0.000	0.000	0.000
28/JAN/23	14:27	0.035	0.00	0.000	0.000	0.000
28/JAN/23	14:28	0.035	0.01	1.613	1.613	1.613
28/JAN/23	14:29	0.035	0.00	0.000	0.000	0.000
28/JAN/23	14:30	0.035	0.00	0.000	0.000	0.000
28/JAN/23	14:31	0.035	0.00	0.000	0.000	0.000
28/JAN/23	14:32	0.035	0.00	0.000	0.000	0.000
28/JAN/23	14:33	0.035	0.00	0.000	0.000	0.000
28/JAN/23	14:34	0.035	0.00	0.000	0.000	0.000
28/JAN/23	14:35	0.035	0.00	0.000	0.000	0.000
28/JAN/23	14:36	0.034	0.00	0.000	0.000	0.000
28/JAN/23	14:37	0.034	0.00	0.000	0.000	0.000
28/JAN/23	14:38	0.035	0.00	0.000	0.000	0.000
28/JAN/23	14:39	0.035	0.00	0.000	0.000	0.000
28/JAN/23	14:40	0.034	0.00	0.000	0.000	0.000
28/JAN/23	14:41	0.034	0.25	40.295	40.295	40.295
28/JAN/23	14:42	0.034	0.00	0.000	0.000	0.000
28/JAN/23	14:43	0.036	0.00	0.000	0.000	0.000
28/JAN/23	14:44	0.035	0.00	0.000	0.000	0.000
28/JAN/23	14:45	0.035	0.30	47.595	47.595	47.595
28/JAN/23	14:46	0.035	0.00	0.000	0.000	0.000
28/JAN/23	14:47	0.037	0.02	4.109	4.109	4.109
28/JAN/23	14:48	0.035	0.00	0.000	0.000	0.000
28/JAN/23	14:49	0.036	0.00	0.000	0.000	0.000
28/JAN/23	14:50	0.035	0.00	0.000	0.000	0.000
28/JAN/23	14:51	0.036	0.41	66.461	66.461	66.461
28/JAN/23	14:52	0.035	0.38	61.373	61.373	61.373
28/JAN/23	14:53	0.038	0.02	3.382	3.382	3.382
28/JAN/23	14:54	0.037	0.00	0.000	0.000	0.000
28/JAN/23	14:55	0.035	0.30	48.600	48.600	48.600
28/JAN/23	14:56	0.035	0.43	69.383	69.383	69.383
28/JAN/23	14:57	0.036	0.00	0.000	0.000	0.000
28/JAN/23	14:58	0.037	0.00	0.000	0.000	0.000
28/JAN/23	14:59	0.035	0.02	2.894	2.894	2.894
28/JAN/23	15:00	0.035	0.01	2.312	2.312	2.312
28/JAN/23	15:01	0.035	0.00	0.000	0.000	0.000
28/JAN/23	15:02	0.035	0.00	0.000	0.000	0.000
28/JAN/23	15:03	0.035	0.00	0.000	0.000	0.000
28/JAN/23	15:04	0.035	0.02	2.653	2.653	2.653
28/JAN/23	15:05	0.035	0.00	0.000	0.000	0.000
28/JAN/23	15:06	0.035	0.00	0.000	0.000	0.000
28/JAN/23	15:07	0.035	0.00	0.000	0.000	0.000
28/JAN/23	15:08	0.035	0.00	0.000	0.000	0.000
28/JAN/23	15:09	0.035	0.00	0.000	0.000	0.000
28/JAN/23	15:10	0.035	0.00	0.000	0.000	0.000
28/JAN/23	15:11	0.034	0.00	0.000	0.000	0.000
28/JAN/23	15:12	0.034	0.00	0.000	0.000	0.000
28/JAN/23	15:13	0.034	0.00	0.000	0.000	0.000
28/JAN/23	15:14	0.034	0.01	2.000	2.000	2.000
28/JAN/23	15:15	0.034	0.00	0.000	0.000	0.000
28/JAN/23	15:16	0.034	0.01	1.325	1.325	1.325
28/JAN/23	15:17	0.033	0.41	63.139	63.139	63.139
28/JAN/23	15:18	0.033	0.48	72.819	72.819	72.819
28/JAN/23	15:19	0.035	0.00	0.000	0.000	0.000
28/JAN/23	15:20	0.036	0.00	0.000	0.000	0.000
28/JAN/23	15:21	0.033	0.44	67.053	67.053	67.053
28/JAN/23	15:22	0.033	0.47	72.110	72.110	72.110
28/JAN/23	15:23	0.036	0.00	0.000	0.000	0.000
28/JAN/23	15:24	0.036	0.01	2.178	2.178	2.178
28/JAN/23	15:25	0.033	0.00	0.000	0.000	0.000
28/JAN/23	15:26	0.033	0.32	49.463	49.463	49.463
28/JAN/23	15:27	0.033	0.00	0.000	0.000	0.000
28/JAN/23	15:28	0.035	0.00	0.000	0.000	0.000
28/JAN/23	15:29	0.033	0.00	0.000	0.000	0.000
28/JAN/23	15:30	0.033	0.00	0.000	0.000	0.000
28/JAN/23	15:31	0.033	0.00	0.000	0.000	0.000
28/JAN/23	15:32	0.033	0.00	0.000	0.000	0.000
28/JAN/23	15:33	0.033	0.25	38.591	38.591	38.591
28/JAN/23	15:34	0.033	0.00	0.000	0.000	0.000
28/JAN/23	15:35	0.034	0.02	3.488	3.488	3.488
28/JAN/23	15:36	0.033	0.02	2.731	2.731	2.731
28/JAN/23	15:37	0.033	0.16	24.353	24.353	24.353
28/JAN/23	15:38	0.033	0.00	0.000	0.000	0.000
28/JAN/23	15:39	0.034	0.00	0.000	0.000	0.000
28/JAN/23	15:40	0.033	0.02	2.509	2.509	2.509
28/JAN/23	15:41	0.033	0.01	2.299	2.299	2.299
28/JAN/23	15:42	0.034	0.00	0.000	0.000	0.000
28/JAN/23	15:43	0.034	0.02	2.979	2.979	2.979
28/JAN/23	15:44	0.034	0.00	0.000	0.000	0.000
28/JAN/23	15:45	0.034	0.00	0.000	0.000	0.000
28/JAN/23	15:46	0.034	0.00	0.000	0.000	0.000
28/JAN/23	15:47	0.034	0.00	0.000	0.000	0.000
28/JAN/23	15:48	0.034	0.00	0.000	0.000	0.000
28/JAN/23	15:49	0.034	0.00	0.000	0.000	0.000
28/JAN/23	15:50	0.034	0.00	0.000	0.000	0.000
28/JAN/23	15:51	0.034	0.01	1.369	1.369	1.369
28/JAN/23	15:52	0.034	0.01	2.129	2.129	2.129
28/JAN/23	15:53	0.034	0.00	0.000	0.000	0.000
28/JAN/23	15:54	0.034	0.02	3.013	3.013	3.013
28/JAN/23	15:55	0.034	0.02	2.868	2.868	2.868
28/JAN/23	15:56	0.034	0.00	0.000	0.000	0.000
28/JAN/23	15:57	0.034	0.50	78.278	78.278	78.278
28/JAN/23	15:58	0.033	0.35	53.912	53.912	53.912
28/JAN/23	15:59	0.036	0.31	51.513	51.513	51.513
28/JAN/23	16:00	0.035	0.00	0.000	0.000	0.000
28/JAN/23	16:01	0.035	0.00	0.000	0.000	0.000
28/JAN/23	16:02	0.034	0.00	0.000	0.000	0.000
28/JAN/23	16:03	0.034	0.01	1.556	1.556	1.556
28/JAN/23	16:04	0.034	0.17	25.625	25.625	25.625
28/JAN/23	16:05	0.034	0.00	0.000	0.000	0.000
28/JAN/23	16:06	0.034	0.01	2.212	2.212	2.212
28/JAN/23	16:07	0.034	0.02	2.971	2.971	2.971
28/JAN/23	16:08	0.034	0.00	0.000	0.000	0.000
28/JAN/23	16:09	0.034	0.00	0.332	0.332	0.332
28/JAN/23	16:10	0.034	0.02	2.896	2.896	2.896
28/JAN/23	16:11	0.034	0.02	3.124	3.124	3.124
28/JAN/23	16:12	0.035	0.00	0.000	0.000	0.000
28/JAN/23	16:13	0.035	0.00	0.000	0.000	0.000
28/JAN/23	16:14	0.035	0.00	0.000	0.000	0.000
28/JAN/23	16:15	0.035	0.00	0.000	0.000	0.000
28/JAN/23	16:16	0.035	0.00	0.000	0.000	0.000
28/JAN/23	16:17	0.034	0.02	2.999	2.999	2.999
28/JAN/23	16:18	0.034	0.00	0.000	0.000	0.000
28/JAN/23	16:19	0.035	0.02	3.357	3.357	3.357
28/JAN/23	16:20	0.035	0.02	3.250	3.250	3.250
28/JAN/23	16:21	0.035	0.02	3.124	3.124	3.124
28/JAN/23	16:22	0.035	0.00	0.539	0.539	0.539
28/JAN/23	16:23	0.035	0.02	3.440	3.440	3.440
28/JAN/23	16:24	0.035	0.02	2.789	2.789	2.789
28/JAN/23	16:25	0.035	0.00	0.000	0.000	0.000
28/JAN/23	16:26	0.035	0.00	0.000	0.000	0.000
28/JAN/23	16:27	0.035	0.00	0.000	0.000	0.000
28/JAN/23	16:28	0.035	0.01	1.652	1.652	1.652
28/JAN/23	16:29	0.035	0.00	0.000	0.000	0.000
28/JAN/23	16:30	0.035	0.00	0.000	0.000	0.000
28/JAN/23	16:31	0.035	0.00	0.000	0.000	0.000
28/JAN/23	16:32	0.034	0.00	0.000	0.000	0.000
28/JAN/23	16:33	0.034	0.00	0.000	0.000	0.000
28/JAN/23	16:34	0.034	0.00	0.000	0.000	0.000
28/JAN/23	16:35	0.034	0.01	1.293	1.293	1.293
28/JAN/23	16:36	0.034	0.03	4.264	4.264	4.264
28/JAN/23	16:37	0.034	0.00	0.000	0.000	0.000
28/JAN/23	16:38	0.034	0.02	3.673	3.673	3.673
28/JAN/23	16:39	0.034	0.00	0.000	0.000	0.000
28/JAN/23	16:40	0.035	0.02	2.961	2.961	2.961
28/JAN/23	16:41	0.034	0.00	0.000	0.000	0.000
28/JAN/23	16:42	0.034	0.00	0.000	0.000	0.000
28/JAN/23	16:43	0.034	0.02	3.305	3.305	3.305
28/JAN/23	16:44	0.034	0.00	0.000	0.000	0.000
28/JAN/23	16:45	0.034	0.00	0.000	0.000	0.000
28/JAN/23	16:46	0.034	0.01	2.063	2.063	2.063
28/JAN/23	16:47	0.034	0.00	0.000	0.000	0.000
28/JAN/23	16:48	0.034	0.00	0.000	0.000	0.000
28/JAN/23	16:49	0.034	0.00	0.000	0.000	0.000
28/JAN/23	16:50	0.034	0.02	3.118	3.118	3.118
28/JAN/23	16:51	0.034	0.00	0.000	0.000	0.000
28/JAN/23	16:52	0.034	0.00	0.000	0.000	0.000
28/JAN/23	16:53	0.034	0.00	0.000	0.000	0.000
28/JAN/23	16:54	0.034	0.00	0.000	0.000	0.000
28/JAN/23	16:55	0.034	0.00	0.000	0.000	0.000
28/JAN/23	16:56	0.035	0.02	3.007	3.007	3.007
28/JAN/23	16:57	0.035	0.00	0.000	0.000	0.000
28/JAN/23	16:58	0.035	0.00	0.000	0.000	0.000
28/JAN/23	16:59	0.035	0.00	0.000	0.000	0.000
28/JAN/23	17:00	0.035	0.02	2.969	2.969	2.969
28/JAN/23	17:01	0.035	0.00	0.000	0.000	0.000
28/JAN/23	17:02	0.035	0.00	0.000	0.000	0.000
28/JAN/23	17:03	0.035	0.00	0.000	0.000	0.000
28/JAN/23	17:04	0.035	0.00	0.000	0.000	0.000
28/JAN/23	17:05	0.035	0.00	0.000	0.000	0.000
28/JAN/23	17:06	0.035	0.00	0.000	0.000	0.000
28/JAN/23	17:07	0.035	0.02	2.670	2.670	2.670
28/JAN/23	17:08	0.035	0.00	0.000	0.000	0.000
28/JAN/23	17:09	0.035	0.00	0.000	0.000	0.000
28/JAN/23	17:10	0.034	0.02	2.841	2.841	2.841
28/JAN/23	17:11	0.035	0.00	0.000	0.000	0.000
28/JAN/23	17:12	0.035	0.01	2.252	2.252	2.252
28/JAN/23	17:13	0.035	0.00	0.000	0.000	0.000
28/JAN/23	17:14	0.035	0.26	41.110	41.110	41.110
28/JAN/23	17:15	0.035	0.00	0.000	0.000	0.000
28/JAN/23	17:16	0.036	0.43	70.763	70.763	70.763
28/JAN/23	17:17	0.034	0.00	0.000	0.000	0.000
28/JAN/23	17:18	0.037	0.00	0.000	0.000	0.000
28/JAN/23	17:19	0.034	0.00	0.000	0.000	0.000
28/JAN/23	17:20	0.035	0.00	0.000	0.000	0.000
28/JAN/23	17:21	0.035	0.25	40.343	40.343	40.343
28/JAN/23	17:22	0.035	0.00	0.000	0.000	0.000
28/JAN/23	17:23	0.036	0.00	0.000	0.000	0.000
28/JAN/23	17:24	0.035	0.30	48.617	48.617	48.617
28/JAN/23	17:25	0.035	0.00	0.000	0.000	0.000
28/JAN/23	17:26	0.036	0.00	0.000	0.000	0.000
28/JAN/23	17:27	0.035	0.00	0.000	0.000	0.000
28/JAN/23	17:28	0.035	0.00	0.000	0.000	0.000
28/JAN/23	17:29	0.035	0.00	0.000	0.000	0.000
28/JAN/23	17:30	0.035	0.00	0.000	0.000	0.000
28/JAN/23	17:31	0.035	0.00	0.000	0.000	0.000
28/JAN/23	17:32	0.035	0.00	0.000	0.000	0.000
28/JAN/23	17:33	0.035	0.00	0.000	0.000	0.000
28/JAN/23	17:34	0.035	0.00	0.000	0.000	0.000
28/JAN/23	17:35	0.035	0.00	0.000	0.000	0.000
28/JAN/23	17:36	0.035	0.00	0.000	0.000	0.000
28/JAN/23	17:37	0.035	0.00	0.000	0.000	0.000
28/JAN/23	17:38	0.035	0.00	0.000	0.000	0.000
28/JAN/23	17:39	0.035	0.00	0.000	0.000	0.000
28/JAN/23	17:40	0.035	0.00	0.000	0.000	0.000
28/JAN/23	17:41	0.035	0.00	0.000	0.000	0.000
28/JAN/23	17:42	0.035	0.02	2.990	2.990	2.990
28/JAN/23	17:43	0.035	0.00	0.000	0.000	0.000
28/JAN/23	17:44	0.035	0.00	0.000	0.000	0.000
28/JAN/23	17:45	0.035	0.00	0.000	0.000	0.000
28/JAN/23	17:46	0.035	0.00	0.000	0.000	0.000
28/JAN/23	17:47	0.035	0.02	2.785	2.785	2.785
28/JAN/23	17:48	0.035	0.00	0.000	0.000	0.000
28/JAN/23	17:49	0.035	0.00	0.000	0.000	0.000
28/JAN/23	17:50	0.035	0.00	0.000	0.000	0.000
28/JAN/23	17:51	0.035	0.00	0.000	0.000	0.000
28/JAN/23	17:52	0.035	0.00	0.000	0.000	0.000
28/JAN/23	17:53	0.035	0.00	0.000	0.000	0.000
28/JAN/23	17:54	0.035	0.00	0.000	0.000	0.000
28/JAN/23	17:55	0.035	0.00	0.000	0.000	0.000
28/JAN/23	17:56	0.035	0.00	0.000	0.000	0.000
28/JAN/23	17:57	0.035	0.00	0.000	0.000	0.000
28/JAN/23	17:58	0.035	0.00	0.000	0.000	0.000
28/JAN/23	17:59	0.035	0.00	0.000	0.000	0.000
28/JAN/23	18:00	0.035	0.00	0.000	0.000	0.000
28/JAN/23	18:01	0.035	0.00	0.000	0.000	0.000
28/JAN/23	18:02	0.035	0.00	0.000	0.000	0.000
28/JAN/23	18:03	0.035	0.00	0.000	0.000	0.000
28/JAN/23	18:04	0.035	0.00	0.000	0.000	0.000
28/JAN/23	18:05	0.035	0.00	0.000	0.000	0.000
28/JAN/23	18:06	0.035	0.00	0.000	0.000	0.000
28/JAN/23	18:07	0.035	0.02	2.775	2.775	2.775
28/JAN/23	18:08	0.035	0.00	0.000	0.000	0.000
28/JAN/23	18:09	0.036	0.15	24.035	24.035	24.035
28/JAN/23	18:10	0.036	0.00	0.000	0.000	0.000
28/JAN/23	18:11	0.036	0.00	0.000	0.000	0.000
28/JAN/23	18:12	0.036	0.00	0.000	0.000	0.000
28/JAN/23	18:13	0.036	0.00	0.000	0.000	0.000
28/JAN/23	18:14	0.036	0.00	0.000	0.000	0.000
28/JAN/23	18:15	0.036	0.00	0.000	0.000	0.000
28/JAN/23	18:16	0.036	0.00	0.000	0.000	0.000
28/JAN/23	18:17	0.036	0.00	0.000	0.000	0.000
28/JAN/23	18:18	0.036	0.00	0.000	0.000	0.000
28/JAN/23	18:19	0.036	0.00	0.000	0.000	0.000
28/JAN/23	18:20	0.036	0.00	0.000	0.000	0.000
28/JAN/23	18:21	0.036	0.00	0.000	0.000	0.000
28/JAN/23	18:22	0.036	0.00	0.000	0.000	0.000
28/JAN/23	18:23	0.037	0.00	0.000	0.000	0.000
28/JAN/23	18:24	0.036	0.00	0.000	0.000	0.000
28/JAN/23	18:25	0.036	0.00	0.000	0.000	0.000
28/JAN/23	18:26	0.036	0.00	0.000	0.000	0.000
28/JAN/23	18:27	0.037	0.00	0.000	0.000	0.000
28/JAN/23	18:28	0.037	0.00	0.000	0.000	0.000
28/JAN/23	18:29	0.037	0.00	0.000	0.000	0.000
28/JAN/23	18:30	0.037	0.00	0.000	0.000	0.000
28/JAN/23	18:31	0.037	0.00	0.000	0.000	0.000
28/JAN/23	18:32	0.037	0.00	0.000	0.000	0.000
28/JAN/23	18:33	0.037	0.00	0.000	0.000	0.000
28/JAN/23	18:34	0.037	0.00	0.000	0.000	0.000
28/JAN/23	18:35	0.037	0.00	0.000	0.000	0.000
28/JAN/23	18:36	0.037	0.00	0.000	0.000	0.000
28/JAN/23	18:37	0.037	0.00	0.000	0.000	0.000
28/JAN/23	18:38	0.037	0.00	0.000	0.000	0.000
28/JAN/23	18:39	0.037	0.00	0.000	0.000	0.000
28/JAN/23	18:40	0.037	0.00	0.000	0.000	0.000
28/JAN/23	18:41	0.037	0.00	0.000	0.000	0.000
28/JAN/23	18:42	0.037	0.00	0.000	0.000	0.000
28/JAN/23	18:43	0.037	0.00	0.000	0.000	0.000
28/JAN/23	18:44	0.037	0.00	0.000	0.000	0.000
28/JAN/23	18:45	0.036	0.00	0.000	0.000	0.000
28/JAN/23	18:46	0.036	0.00	0.000	0.000	0.000
28/JAN/23	18:47	0.036	0.00	0.000	0.000	0.000
28/JAN/23	18:48	0.037	0.00	0.000	0.000	0.000
28/JAN/23	18:49	0.037	0.00	0.000	0.000	0.000
28/JAN/23	18:50	0.037	0.00	0.000	0.000	0.000
28/JAN/23	18:51	0.037	0.00	0.000	0.000	0.000
28/JAN/23	18:52	0.037	0.00	0.000	0.000	0.000
28/JAN/23	18:53	0.037	0.00	0.000	0.000	0.000
28/JAN/23	18:54	0.037	0.00	0.000	0.000	0.000
28/JAN/23	18:55	0.037	0.00	0.000	0.000	0.000
28/JAN/23	18:56	0.037	0.00	0.000	0.000	0.000
28/JAN/23	18:57	0.037	0.00	0.000	0.000	0.000
28/JAN/23	18:58	0.037	0.00	0.000	0.000	0.000
28/JAN/23	18:59	0.036	0.00	0.000	0.000	0.000
28/JAN/23	19:00	0.036	0.00	0.000	0.000	0.000
28/JAN/23	19:01	0.036	0.00	0.000	0.000	0.000
28/JAN/23	19:02	0.037	0.00	0.000	0.000	0.000
28/JAN/23	19:03	0.037	0.00	0.000	0.000	0.000
28/JAN/23	19:04	0.037	0.00	0.000	0.000	0.000
28/JAN/23	19:05	0.037	0.00	0.000	0.000	0.000
28/JAN/23	19:06	0.037	0.00	0.000	0.000	0.000
28/JAN/23	19:07	0.037	0.00	0.000	0.000	0.000
28/JAN/23	19:08	0.037	0.00	0.000	0.000	0.000
28/JAN/23	19:09	0.037	0.00	0.000	0.000	0.000
28/JAN/23	19:10	0.037	0.00	0.000	0.000	0.000
28/JAN/23	19:11	0.037	0.00	0.000	0.000	0.000
28/JAN/23	19:12	0.037	0.00	0.000	0.000	0.000
28/JAN/23	19:13	0.037	0.00	0.000	0.000	0.000
28/JAN/23	19:14	0.037	0.00	0.000	0.000	0.000
28/JAN/23	19:15	0.037	0.00	0.000	0.000	0.000
28/JAN/23	19:16	0.037	0.00	0.000	0.000	0.000
28/JAN/23	19:17	0.037	0.00	0.000	0.000	0.000
28/JAN/23	19:18	0.037	0.00	0.000	0.000	0.000
28/JAN/23	19:19	0.037	0.00	0.000	0.000	0.000
28/JAN/23	19:20	0.037	0.00	0.000	0.000	0.000
28/JAN/23	19:21	0.037	0.00	0.000	0.000	0.000
28/JAN/23	19:22	0.037	0.00	0.000	0.000	0.000
28/JAN/23	19:23	0.037	0.00	0.000	0.000	0.000
28/JAN/23	19:24	0.037	0.00	0.000	0.000	0.000
28/JAN/23	19:25	0.037	0.00	0.000	0.000	0.000
28/JAN/23	19:26	0.037	0.00	0.000	0.000	0.000
28/JAN/23	19:27	0.037	0.00	0.000	0.000	0.000
28/JAN/23	19:28	0.037	0.00	0.000	0.000	0.000
28/JAN/23	19:29	0.037	0.00	0.000	0.000	0.000
28/JAN/23	19:30	0.037	0.00	0.000	0.000	0.000
28/JAN/23	19:31	0.037	0.00	0.000	0.000	0.000
28/JAN/23	19:32	0.038	0.00	0.000	0.000	0.000
28/JAN/23	19:33	0.038	0.00	0.000	0.000	0.000
28/JAN/23	19:34	0.037	0.00	0.000	0.000	0.000
28/JAN/23	19:35	0.037	0.00	0.000	0.000	0.000
28/JAN/23	19:36	0.037	0.00	0.000	0.000	0.000
28/JAN/23	19:37	0.038	0.00	0.000	0.000	0.000
28/JAN/23	19:38	0.037	0.00	0.000	0.000	0.000
28/JAN/23	19:39	0.038	0.00	0.000	0.000	0.000
28/JAN/23	19:40	0.038	0.00	0.000	0.000	0.000
28/JAN/23	19:41	0.038	0.00	0.000	0.000	0.000
28/JAN/23	19:42	0.038	0.00	0.000	0.000	0.000
28/JAN/23	19:43	0.038	0.00	0.000	0.000	0.000
28/JAN/23	19:44	0.038	0.00	0.000	0.000	0.000
28/JAN/23	19:45	0.038	0.00	0.000	0.000	0.000
28/JAN/23	19:46	0.038	0.00	0.000	0.000	0.000
28/JAN/23	19:47	0.038	0.00	0.000	0.000	0.000
28/JAN/23	19:48	0.038	0.00	0.000	0.000	0.000
28/JAN/23	19:49	0.038	0.00	0.000	0.000	0.000
28/JAN/23	19:50	0.038	0.00	0.000	0.000	0.000
28/JAN/23	19:51	0.038	0.00	0.000	0.000	0.000
28/JAN/23	19:52	0.038	0.00	0.000	0.000	0.000
28/JAN/23	19:53	0.038	0.00	0.000	0.000	0.000
28/JAN/23	19:54	0.038	0.00	0.000	0.000	0.000
28/JAN/23	19:55	0.038	0.00	0.000	0.000	0.000
28/JAN/23	19:56	0.038	0.00	0.000	0.000	0.000
28/JAN/23	19:57	0.037	0.00	0.000	0.000	0.000
28/JAN/23	19:58	0.038	0.00	0.000	0.000	0.000
28/JAN/23	19:59	0.038	0.00	0.000	0.000	0.000
28/JAN/23	20:00	0.038	0.00	0.000	0.000	0.000
28/JAN/23	20:01	0.038	0.00	0.000	0.000	0.000
28/JAN/23	20:02	0.038	0.00	0.000	0.000	0.000
28/JAN/23	20:03	0.038	0.00	0.000	0.000	0.000
28/JAN/23	20:04	0.038	0.00	0.000	0.000	0.000
28/JAN/23	20:05	0.038	0.00	0.000	0.000	0.000
28/JAN/23	20:06	0.038	0.00	0.000	0.000	0.000
28/JAN/23	20:07	0.038	0.00	0.000	0.000	0.000
28/JAN/23	20:08	0.038	0.00	0.000	0.000	0.000
28/JAN/23	20:09	0.038	0.00	0.000	0.000	0.000
28/JAN/23	20:10	0.038	0.00	0.000	0.000	0.000
28/JAN/23	20:11	0.038	0.00	0.000	0.000	0.000
28/JAN/23	20:12	0.038	0.00	0.000	0.000	0.000
28/JAN/23	20:13	0.038	0.00	0.000	0.000	0.000
28/JAN/23	20:14	0.038	0.00	0.000	0.000	0.000
28/JAN/23	20:15	0.038	0.00	0.000	0.000	0.000
28/JAN/23	20:16	0.038	0.00	0.000	0.000	0.000
28/JAN/23	20:17	0.038	0.00	0.000	0.000	0.000
28/JAN/23	20:18	0.038	0.00	0.000	0.000	0.000
28/JAN/23	20:19	0.038	0.00	0.000	0.000	0.000
28/JAN/23	20:20	0.038	0.00	0.000	0.000	0.000
28/JAN/23	20:21	0.038	0.00	0.000	0.000	0.000
28/JAN/23	20:22	0.038	0.12	21.066	21.066	21.066
28/JAN/23	20:23	0.038	0.00	0.000	0.000	0.000
28/JAN/23	20:24	0.038	0.00	0.000	0.000	0.000
28/JAN/23	20:25	0.038	0.00	0.000	0.000	0.000
28/JAN/23	20:26	0.038	0.00	0.000	0.000	0.000
28/JAN/23	20:27	0.038	0.00	0.000	0.000	0.000
28/JAN/23	20:28	0.038	0.00	0.000	0.000	0.000
28/JAN/23	20:29	0.038	0.00	0.000	0.000	0.000
28/JAN/23	20:30	0.038	0.00	0.000	0.000	0.000
28/JAN/23	20:31	0.038	0.00	0.000	0.000	0.000
28/JAN/23	20:32	0.038	0.00	0.000	0.000	0.000
28/JAN/23	20:33	0.038	0.00	0.000	0.000	0.000
28/JAN/23	20:34	0.038	0.00	0.000	0.000	0.000
28/JAN/23	20:35	0.038	0.00	0.000	0.000	0.000
28/JAN/23	20:36	0.038	0.00	0.000	0.000	0.000
28/JAN/23	20:37	0.038	0.00	0.000	0.000	0.000
28/JAN/23	20:38	0.038	0.00	0.000	0.000	0.000
28/JAN/23	20:39	0.038	0.00	0.000	0.000	0.000
28/JAN/23	20:40	0.038	0.00	0.000	0.000	0.000
28/JAN/23	20:41	0.038	0.00	0.000	0.000	0.000
28/JAN/23	20:42	0.038	0.00	0.000	0.000	0.000
28/JAN/23	20:43	0.038	0.00	0.000	0.000	0.000
28/JAN/23	20:44	0.038	0.00	0.000	0.000	0.000
28/JAN/23	20:45	0.038	0.00	0.000	0.000	0.000
28/JAN/23	20:46	0.038	0.00	0.000	0.000	0.000
28/JAN/23	20:47	0.038	0.00	0.000	0.000	0.000
28/JAN/23	20:48	0.038	0.00	0.000	0.000	0.000
28/JAN/23	20:49	0.038	0.00	0.000	0.000	0.000
28/JAN/23	20:50	0.039	0.00	0.000	0.000	0.000
28/JAN/23	20:51	0.039	0.00	0.000	0.000	0.000
28/JAN/23	20:52	0.038	0.00	0.000	0.000	0.000
28/JAN/23	20:53	0.038	0.00	0.000	0.000	0.000
28/JAN/23	20:54	0.038	0.00	0.000	0.000	0.000
28/JAN/23	20:55	0.038	0.00	0.000	0.000	0.000
28/JAN/23	20:56	0.038	0.00	0.000	0.000	0.000
28/JAN/23	20:57	0.039	0.00	0.000	0.000	0.000
28/JAN/23	20:58	0.039	0.00	0.000	0.000	0.000
28/JAN/23	20:59	0.039	0.00	0.000	0.000	0.000
28/JAN/23	21:00	0.039	0.00	0.000	0.000	0.000
28/JAN/23	21:01	0.039	0.00	0.000	0.000	0.000
28/JAN/23	21:02	0.039	0.00	0.000	0.000	0.000
28/JAN/23	21:03	0.039	0.00	0.000	0.000	0.000
28/JAN/23	21:04	0.039	0.00	0.000	0.000	0.000
28/JAN/23	21:05	0.039	0.00	0.000	0.000	0.000
28/JAN/23	21:06	0.039	0.00	0.000	0.000	0.000
28/JAN/23	21:07	0.039	0.00	0.000	0.000	0.000
28/JAN/23	21:08	0.039	0.00	0.000	0.000	0.000
28/JAN/23	21:09	0.039	0.00	0.000	0.000	0.000
28/JAN/23	21:10	0.039	0.00	0.000	0.000	0.000
28/JAN/23	21:11	0.039	0.00	0.000	0.000	0.000
28/JAN/23	21:12	0.039	0.00	0.000	0.000	0.000
28/JAN/23	21:13	0.039	0.02	4.355	4.355	4.355
28/JAN/23	21:14	0.039	0.00	0.000	0.000	0.000
28/JAN/23	21:15	0.039	0.00	0.000	0.000	0.000
28/JAN/23	21:16	0.039	0.00	0.000	0.000	0.000
28/JAN/23	21:17	0.039	0.00	0.000	0.000	0.000
28/JAN/23	21:18	0.039	0.00	0.000	0.000	0.000
28/JAN/23	21:19	0.039	0.00	0.000	0.000	0.000
28/JAN/23	21:20	0.039	0.00	0.000	0.000	0.000
28/JAN/23	21:21	0.039	0.00	0.000	0.000	0.000
28/JAN/23	21:22	0.039	0.00	0.000	0.000	0.000
28/JAN/23	21:23	0.039	0.00	0.000	0.000	0.000
28/JAN/23	21:24	0.039	0.00	0.000	0.000	0.000
28/JAN/23	21:25	0.039	0.00	0.000	0.000	0.000
28/JAN/23	21:26	0.039	0.00	0.000	0.000	0.000
28/JAN/23	21:27	0.039	0.00	0.000	0.000	0.000
28/JAN/23	21:28	0.039	0.00	0.000	0.000	0.000
28/JAN/23	21:29	0.039	0.00	0.000	0.000	0.000
28/JAN/23	21:30	0.039	0.00	0.000	0.000	0.000
28/JAN/23	21:31	0.039	0.00	0.000	0.000	0.000
28/JAN/23	21:32	0.039	0.00	0.000	0.000	0.000
28/JAN/23	21:33	0.039	0.00	0.000	0.000	0.000
28/JAN/23	21:34	0.039	0.00	0.000	0.000	0.000
28/JAN/23	21:35	0.039	0.00	0.000	0.000	0.000
28/JAN/23	21:36	0.039	0.00	0.000	0.000	0.000
28/JAN/23	21:37	0.039	0.00	0.000	0.000	0.000
28/JAN/23	21:38	0.039	0.00	0.000	0.000	0.000
28/JAN/23	21:39	0.039	0.00	0.000	0.000	0.000
28/JAN/23	21:40	0.039	0.00	0.000	0.000	0.000
28/JAN/23	21:41	0.039	0.00	0.000	0.000	0.000
28/JAN/23	21:42	0.039	0.00	0.000	0.000	0.000
28/JAN/23	21:43	0.039	0.00	0.000	0.000	0.000
28/JAN/23	21:44	0.039	0.00	0.000	0.000	0.000
28/JAN/23	21:45	0.039	0.00	0.000	0.000	0.000
28/JAN/23	21:46	0.039	0.00	0.000	0.000	0.000
28/JAN/23	21:47	0.039	0.00	0.000	0.000	0.000
28/JAN/23	21:48	0.039	0.00	0.000	0.000	0.000
28/JAN/23	21:49	0.039	0.00	0.000	0.000	0.000
28/JAN/23	21:50	0.039	0.00	0.000	0.000	0.000
28/JAN/23	21:51	0.039	0.00	0.000	0.000	0.000
28/JAN/23	21:52	0.039	0.00	0.000	0.000	0.000
28/JAN/23	21:53	0.039	0.00	0.000	0.000	0.000
28/JAN/23	21:54	0.039	0.00	0.000	0.000	0.000
28/JAN/23	21:55	0.039	0.00	0.000	0.000	0.000
28/JAN/23	21:56	0.039	0.00	0.000	0.000	0.000
28/JAN/23	21:57	0.039	0.00	0.000	0.000	0.000
28/JAN/23	21:58	0.039	0.00	0.000	0.000	0.000
28/JAN/23	21:59	0.039	0.00	0.000	0.000	0.000
28/JAN/23	22:00	0.039	0.00	0.000	0.000	0.000
28/JAN/23	22:01	0.039	0.00	0.000	0.000	0.000
28/JAN/23	22:02	0.039	0.00	0.000	0.000	0.000
28/JAN/23	22:03	0.039	0.00	0.000	0.000	0.000
28/JAN/23	22:04	0.039	0.00	0.000	0.000	0.000
28/JAN/23	22:05	0.039	0.00	0.000	0.000	0.000
28/JAN/23	22:06	0.040	0.00	0.000	0.000	0.000
28/JAN/23	22:07	0.040	0.00	0.000	0.000	0.000
28/JAN/23	22:08	0.040	0.00	0.000	0.000	0.000
28/JAN/23	22:09	0.040	0.00	0.000	0.000	0.000
28/JAN/23	22:10	0.039	0.00	0.000	0.000	0.000
28/JAN/23	22:11	0.039	0.00	0.000	0.000	0.000
28/JAN/23	22:12	0.039	0.00	0.000	0.000	0.000
28/JAN/23	22:13	0.039	0.00	0.000	0.000	0.000
28/JAN/23	22:14	0.039	0.00	0.000	0.000	0.000
28/JAN/23	22:15	0.039	0.00	0.000	0.000	0.000
28/JAN/23	22:16	0.040	0.00	0.000	0.000	0.000
28/JAN/23	22:17	0.039	0.00	0.000	0.000	0.000
28/JAN/23	22:18	0.039	0.00	0.000	0.000	0.000
28/JAN/23	22:19	0.040	0.02	4.271	4.271	4.271
28/JAN/23	22:20	0.040	0.00	0.000	0.000	0.000
28/JAN/23	22:21	0.040	0.00	0.000	0.000	0.000
28/JAN/23	22:22	0.040	0.00	0.000	0.000	0.000
28/JAN/23	22:23	0.040	0.00	0.000	0.000	0.000
28/JAN/23	22:24	0.040	0.00	0.000	0.000	0.000
28/JAN/23	22:25	0.040	0.00	0.000	0.000	0.000
28/JAN/23	22:26	0.040	0.00	0.000	0.000	0.000
28/JAN/23	22:27	0.040	0.00	0.000	0.000	0.000
28/JAN/23	22:28	0.040	0.00	0.000	0.000	0.000
28/JAN/23	22:29	0.040	0.00	0.000	0.000	0.000
28/JAN/23	22:30	0.040	0.00	0.000	0.000	0.000
28/JAN/23	22:31	0.040	0.00	0.000	0.000	0.000
28/JAN/23	22:32	0.040	0.00	0.000	0.000	0.000
28/JAN/23	22:33	0.040	0.00	0.000	0.000	0.000
28/JAN/23	22:34	0.040	0.00	0.000	0.000	0.000
28/JAN/23	22:35	0.039	0.00	0.000	0.000	0.000
28/JAN/23	22:36	0.039	0.00	0.000	0.000	0.000
28/JAN/23	22:37	0.039	0.00	0.000	0.000	0.000
28/JAN/23	22:38	0.039	0.00	0.000	0.000	0.000
28/JAN/23	22:39	0.039	0.00	0.000	0.000	0.000
28/JAN/23	22:40	0.039	0.00	0.000	0.000	0.000
28/JAN/23	22:41	0.039	0.00	0.000	0.000	0.000
28/JAN/23	22:42	0.040	0.00	0.000	0.000	0.000
28/JAN/23	22:43	0.039	0.00	0.000	0.000	0.000
28/JAN/23	22:44	0.039	0.00	0.000	0.000	0.000
28/JAN/23	22:45	0.039	0.00	0.000	0.000	0.000
28/JAN/23	22:46	0.039	0.00	0.000	0.000	0.000
28/JAN/23	22:47	0.039	0.00	0.000	0.000	0.000
28/JAN/23	22:48	0.039	0.00	0.000	0.000	0.000
28/JAN/23	22:49	0.039	0.00	0.000	0.000	0.000
28/JAN/23	22:50	0.039	0.00	0.000	0.000	0.000
28/JAN/23	22:51	0.039	0.00	0.000	0.000	0.000
28/JAN/23	22:52	0.040	0.00	0.000	0.000	0.000
28/JAN/23	22:53	0.040	0.00	0.000	0.000	0.000
28/JAN/23	22:54	0.039	0.00	0.000	0.000	0.000
28/JAN/23	22:55	0.040	0.00	0.000	0.000	0.000
28/JAN/23	22:56	0.040	0.00	0.000	0.000	0.000
28/JAN/23	22:57	0.040	0.00	0.000	0.000	0.000
28/JAN/23	22:58	0.040	0.00	0.000	0.000	0.000
28/JAN/23	22:59	0.040	0.00	0.000	0.000	0.000
[truncated: 7,817 more rows]
