# Supplementary material for: A Low-Cost Radar-Based IoT Sensor for Noncontact Measurements of Water Surface Velocity and Depth
Source: Sensors (Basel). 2023 Jul 11;23(14):6314. doi: 10.3390/s23146314 (PMC10385264; doi:10.3390/s23146314)
Supplement: Supplementary file 1 [file sensors-23-06314-s001.zip › supmat/results/field/data/HACH_RIGHT/right03.csv]

Insight For Windows: Version: 5.10.6
Date	Time	Level	Vel. 1	Flow 1	Flow 2	Flow 3
		(m)	(m/s)	(lps)	(lps)	(lps)
03/FEB/23	09:17	0.129	0.47	280.927	280.927	280.927
03/FEB/23	09:18	0.129	0.50	293.949	293.949	293.949
03/FEB/23	09:19	0.129	0.45	263.756	263.756	263.756
03/FEB/23	09:20	0.129	0.42	249.633	249.633	249.633
03/FEB/23	09:21	0.128	0.51	302.482	302.482	302.482
03/FEB/23	09:22	0.129	0.32	191.443	191.443	191.443
03/FEB/23	09:23	0.127	0.46	271.645	271.645	271.645
03/FEB/23	09:24	0.128	0.51	298.708	298.708	298.708
03/FEB/23	09:25	0.128	0.31	184.261	184.261	184.261
03/FEB/23	09:26	0.127	0.36	207.983	207.983	207.983
03/FEB/23	09:27	0.127	0.35	203.639	203.639	203.639
03/FEB/23	09:28	0.127	0.47	273.047	273.047	273.047
03/FEB/23	09:29	0.127	0.45	264.360	264.360	264.360
03/FEB/23	09:30	0.128	0.38	224.325	224.325	224.325
03/FEB/23	09:31	0.127	0.50	292.332	292.332	292.332
03/FEB/23	09:32	0.128	0.48	281.865	281.865	281.865
03/FEB/23	09:33	0.127	0.42	247.187	247.187	247.187
03/FEB/23	09:34	0.127	0.52	301.203	301.203	301.203
03/FEB/23	09:35	0.127	0.37	216.973	216.973	216.973
03/FEB/23	09:36	0.126	0.42	243.077	243.077	243.077
03/FEB/23	09:37	0.126	0.35	202.462	202.462	202.462
03/FEB/23	09:38	0.126	0.47	269.076	269.076	269.076
03/FEB/23	09:39	0.123	0.66	371.585	371.585	371.585
03/FEB/23	09:40	0.125	0.40	227.025	227.025	227.025
03/FEB/23	09:41	0.123	0.66	370.226	370.226	370.226
03/FEB/23	09:42	0.126	0.38	220.137	220.137	220.137
03/FEB/23	09:43	0.123	0.49	280.572	280.572	280.572
03/FEB/23	09:44	0.125	0.39	226.110	226.110	226.110
03/FEB/23	09:45	0.124	0.54	306.449	306.449	306.449
03/FEB/23	09:46	0.125	0.41	233.652	233.652	233.652
03/FEB/23	09:47	0.123	0.52	293.522	293.522	293.522
03/FEB/23	09:48	0.124	0.36	207.077	207.077	207.077
03/FEB/23	09:49	0.123	0.55	310.305	310.305	310.305
03/FEB/23	09:50	0.125	0.49	278.757	278.757	278.757
03/FEB/23	09:51	0.124	0.43	243.149	243.149	243.149
03/FEB/23	09:52	0.123	0.53	303.671	303.671	303.671
03/FEB/23	09:53	0.121	0.40	219.099	219.099	219.099
03/FEB/23	09:54	0.119	0.64	351.093	351.093	351.093
03/FEB/23	09:55	0.122	0.53	296.452	296.452	296.452
03/FEB/23	09:56	0.121	0.34	189.795	189.795	189.795
03/FEB/23	09:57	0.119	0.49	271.163	271.163	271.163
03/FEB/23	09:58	0.120	0.50	275.328	275.328	275.328
03/FEB/23	09:59	0.120	0.49	270.071	270.071	270.071
03/FEB/23	10:00	0.121	0.61	337.338	337.338	337.338
03/FEB/23	10:01	0.126	0.47	269.796	269.796	269.796
03/FEB/23	10:02	0.123	0.34	192.275	192.275	192.275
03/FEB/23	10:03	0.121	0.63	348.075	348.075	348.075
03/FEB/23	10:04	0.122	0.48	269.622	269.622	269.622
03/FEB/23	10:05	0.121	0.47	259.162	259.162	259.162
03/FEB/23	10:06	0.121	0.56	309.687	309.687	309.687
03/FEB/23	10:07	0.121	0.50	280.632	280.632	280.632
03/FEB/23	10:08	0.121	0.55	306.050	306.050	306.050
03/FEB/23	10:09	0.121	0.33	182.696	182.696	182.696
03/FEB/23	10:10	0.119	0.39	212.340	212.340	212.340
03/FEB/23	10:11	0.119	0.70	381.792	381.792	381.792
03/FEB/23	10:12	0.122	0.61	339.088	339.088	339.088
03/FEB/23	10:13	0.121	0.48	266.688	266.688	266.688
03/FEB/23	10:14	0.114	0.37	192.649	192.649	192.649
03/FEB/23	10:15	0.114	0.38	198.162	198.162	198.162
03/FEB/23	10:16	0.115	0.51	270.838	270.838	270.838
03/FEB/23	10:17	0.116	0.39	209.030	209.030	209.030
03/FEB/23	10:18	0.115	0.34	179.212	179.212	179.212
03/FEB/23	10:19	0.115	0.38	202.547	202.547	202.547
03/FEB/23	10:20	0.116	0.50	267.834	267.834	267.834
03/FEB/23	10:21	0.117	0.59	319.492	319.492	319.492
03/FEB/23	10:22	0.118	0.58	313.999	313.999	313.999
03/FEB/23	10:23	0.117	0.33	180.554	180.554	180.554
03/FEB/23	10:24	0.116	0.47	252.405	252.405	252.405
03/FEB/23	10:25	0.117	0.60	320.112	320.112	320.112
03/FEB/23	10:26	0.118	0.61	327.529	327.529	327.529
03/FEB/23	10:27	0.117	0.39	210.339	210.339	210.339
03/FEB/23	10:28	0.115	0.61	323.344	323.344	323.344
03/FEB/23	10:29	0.117	0.00	0.000	0.000	0.000
03/FEB/23	10:30	0.113	0.27	140.796	140.796	140.796
03/FEB/23	10:31	0.114	0.37	194.853	194.853	194.853
03/FEB/23	10:32	0.115	0.49	257.335	257.335	257.335
03/FEB/23	10:33	0.115	0.44	234.329	234.329	234.329
03/FEB/23	10:34	0.115	0.49	261.232	261.232	261.232
03/FEB/23	10:35	0.115	0.65	345.144	345.144	345.144
03/FEB/23	10:36	0.117	0.59	314.278	314.278	314.278
03/FEB/23	10:37	0.116	0.45	240.112	240.112	240.112
03/FEB/23	10:38	0.115	0.62	326.127	326.127	326.127
03/FEB/23	10:39	0.116	0.52	280.141	280.141	280.141
03/FEB/23	10:40	0.115	0.42	224.422	224.422	224.422
03/FEB/23	10:41	0.115	0.55	289.613	289.613	289.613
03/FEB/23	10:42	0.115	0.60	317.746	317.746	317.746
03/FEB/23	10:43	0.116	0.45	242.196	242.196	242.196
03/FEB/23	10:44	0.114	0.59	308.109	308.109	308.109
03/FEB/23	10:45	0.115	0.49	259.981	259.981	259.981
03/FEB/23	10:46	0.115	0.57	300.497	300.497	300.497
03/FEB/23	10:47	0.116	0.64	340.132	340.132	340.132
03/FEB/23	10:48	0.116	0.62	331.407	331.407	331.407
03/FEB/23	10:49	0.116	0.33	174.424	174.424	174.424
03/FEB/23	10:50	0.113	0.54	279.215	279.215	279.215
03/FEB/23	10:51	0.109	0.49	247.447	247.447	247.447
03/FEB/23	10:52	0.111	0.49	249.008	249.008	249.008
03/FEB/23	10:53	0.112	0.52	266.641	266.641	266.641
03/FEB/23	10:54	0.112	0.64	332.942	332.942	332.942
03/FEB/23	10:55	0.113	0.49	254.754	254.754	254.754
03/FEB/23	10:56	0.112	0.41	209.964	209.964	209.964
03/FEB/23	10:57	0.111	0.44	224.419	224.419	224.419
03/FEB/23	10:58	0.112	0.58	296.585	296.585	296.585
03/FEB/23	10:59	0.113	0.66	342.441	342.441	342.441
03/FEB/23	11:00	0.109	0.68	338.321	338.321	338.321
03/FEB/23	11:01	0.110	0.42	209.973	209.973	209.973
03/FEB/23	11:02	0.109	0.56	281.693	281.693	281.693
03/FEB/23	11:03	0.111	0.70	358.908	358.908	358.908
03/FEB/23	11:04	0.112	0.59	302.823	302.823	302.823
03/FEB/23	11:05	0.111	0.29	150.216	150.216	150.216
03/FEB/23	11:06	0.109	0.57	286.238	286.238	286.238
03/FEB/23	11:07	0.111	0.53	270.935	270.935	270.935
03/FEB/23	11:08	0.111	0.59	299.293	299.293	299.293
03/FEB/23	11:09	0.111	0.50	258.363	258.363	258.363
03/FEB/23	11:10	0.111	0.62	314.614	314.614	314.614
03/FEB/23	11:11	0.111	0.58	295.084	295.084	295.084
03/FEB/23	11:12	0.111	0.52	265.084	265.084	265.084
03/FEB/23	11:13	0.110	0.49	247.437	247.437	247.437
03/FEB/23	11:14	0.110	0.47	235.651	235.651	235.651
03/FEB/23	11:15	0.109	0.51	255.947	255.947	255.947
03/FEB/23	11:16	0.109	0.55	278.528	278.528	278.528
03/FEB/23	11:17	0.110	0.55	279.378	279.378	279.378
03/FEB/23	11:18	0.110	0.45	227.914	227.914	227.914
03/FEB/23	11:19	0.108	0.46	229.546	229.546	229.546
03/FEB/23	11:20	0.109	0.46	228.446	228.446	228.446
03/FEB/23	11:21	0.109	0.69	346.133	346.133	346.133
03/FEB/23	11:22	0.111	0.49	248.248	248.248	248.248
03/FEB/23	11:23	0.109	0.57	282.823	282.823	282.823
03/FEB/23	11:24	0.109	0.60	299.285	299.285	299.285
03/FEB/23	11:25	0.109	0.53	264.588	264.588	264.588
03/FEB/23	11:26	0.108	0.48	239.906	239.906	239.906
03/FEB/23	11:27	0.108	0.34	167.202	167.202	167.202
03/FEB/23	11:28	0.107	0.34	166.714	166.714	166.714
03/FEB/23	11:29	0.107	0.60	296.412	296.412	296.412
03/FEB/23	11:30	0.105	0.71	343.434	343.434	343.434
03/FEB/23	11:31	0.108	0.50	249.291	249.291	249.291
03/FEB/23	11:32	0.106	0.61	298.134	298.134	298.134
03/FEB/23	11:33	0.108	0.39	195.990	195.990	195.990
03/FEB/23	11:34	0.107	0.49	238.802	238.802	238.802
03/FEB/23	11:35	0.107	0.50	245.444	245.444	245.444
03/FEB/23	11:36	0.107	0.69	337.820	337.820	337.820
03/FEB/23	11:37	0.109	0.54	271.548	271.548	271.548
03/FEB/23	11:38	0.107	0.53	260.657	260.657	260.657
03/FEB/23	11:39	0.107	0.50	248.838	248.838	248.838
03/FEB/23	11:40	0.107	0.61	301.821	301.821	301.821
03/FEB/23	11:41	0.104	0.56	269.729	269.729	269.729
03/FEB/23	11:42	0.104	0.48	232.247	232.247	232.247
03/FEB/23	11:43	0.104	0.00	0.000	0.000	0.000
03/FEB/23	11:44	0.101	0.57	265.349	265.349	265.349
03/FEB/23	11:45	0.105	0.55	264.110	264.110	264.110
03/FEB/23	11:46	0.105	0.53	255.022	255.022	255.022
03/FEB/23	11:47	0.105	0.46	220.991	220.991	220.991
03/FEB/23	11:48	0.104	0.56	268.400	268.400	268.400
03/FEB/23	11:49	0.105	0.66	318.317	318.317	318.317
03/FEB/23	11:50	0.106	0.48	234.520	234.520	234.520
03/FEB/23	11:51	0.105	0.37	179.492	179.492	179.492
03/FEB/23	11:52	0.104	0.47	222.260	222.260	222.260
03/FEB/23	11:53	0.104	0.47	227.688	227.688	227.688
03/FEB/23	11:54	0.104	0.59	283.243	283.243	283.243
03/FEB/23	11:55	0.105	0.46	222.918	222.918	222.918
03/FEB/23	11:56	0.104	0.48	229.508	229.508	229.508
03/FEB/23	11:57	0.104	0.47	226.383	226.383	226.383
03/FEB/23	11:58	0.104	0.62	295.171	295.171	295.171
03/FEB/23	11:59	0.106	0.69	333.434	333.434	333.434
03/FEB/23	12:00	0.106	0.52	252.506	252.506	252.506
03/FEB/23	12:01	0.104	0.53	253.865	253.865	253.865
03/FEB/23	12:02	0.104	0.46	221.088	221.088	221.088
03/FEB/23	12:03	0.104	0.55	263.542	263.542	263.542
03/FEB/23	12:04	0.105	0.39	186.858	186.858	186.858
03/FEB/23	12:05	0.103	0.50	238.125	238.125	238.125
03/FEB/23	12:06	0.104	0.50	239.234	239.234	239.234
03/FEB/23	12:07	0.104	0.48	229.753	229.753	229.753
03/FEB/23	12:08	0.103	0.55	263.061	263.061	263.061
03/FEB/23	12:09	0.104	0.52	249.464	249.464	249.464
03/FEB/23	12:10	0.104	0.57	271.052	271.052	271.052
03/FEB/23	12:11	0.104	0.53	255.632	255.632	255.632
03/FEB/23	12:12	0.104	0.58	275.485	275.485	275.485
03/FEB/23	12:13	0.104	0.49	234.615	234.615	234.615
03/FEB/23	12:14	0.103	0.53	251.693	251.693	251.693
03/FEB/23	12:15	0.103	0.49	233.163	233.163	233.163
03/FEB/23	12:16	0.103	0.48	227.494	227.494	227.494
03/FEB/23	12:17	0.103	0.53	251.867	251.867	251.867
03/FEB/23	12:18	0.103	0.33	156.688	156.688	156.688
03/FEB/23	12:19	0.101	0.54	253.141	253.141	253.141
03/FEB/23	12:20	0.103	0.43	204.606	204.606	204.606
03/FEB/23	12:21	0.102	0.58	270.532	270.532	270.532
03/FEB/23	12:22	0.103	0.55	257.813	257.813	257.813
03/FEB/23	12:23	0.102	0.54	255.248	255.248	255.248
03/FEB/23	12:24	0.102	0.56	264.741	264.741	264.741
03/FEB/23	12:25	0.102	0.57	269.333	269.333	269.333
03/FEB/23	12:26	0.102	0.41	190.845	190.845	190.845
03/FEB/23	12:27	0.101	0.59	271.568	271.568	271.568
03/FEB/23	12:28	0.102	0.46	217.443	217.443	217.443
03/FEB/23	12:29	0.101	0.43	201.609	201.609	201.609
03/FEB/23	12:30	0.101	0.47	217.842	217.842	217.842
03/FEB/23	12:31	0.097	0.46	205.443	205.443	205.443
03/FEB/23	12:32	0.099	0.52	238.025	238.025	238.025
03/FEB/23	12:33	0.100	0.49	224.951	224.951	224.951
03/FEB/23	12:34	0.100	0.48	222.613	222.613	222.613
03/FEB/23	12:35	0.100	0.53	241.744	241.744	241.744
03/FEB/23	12:36	0.100	0.53	244.393	244.393	244.393
03/FEB/23	12:37	0.100	0.53	246.145	246.145	246.145
03/FEB/23	12:38	0.101	0.66	307.166	307.166	307.166
03/FEB/23	12:39	0.102	0.50	232.233	232.233	232.233
03/FEB/23	12:40	0.096	0.45	196.540	196.540	196.540
03/FEB/23	12:41	0.098	0.44	200.449	200.449	200.449
03/FEB/23	12:42	0.099	0.70	318.080	318.080	318.080
03/FEB/23	12:43	0.101	0.68	314.543	314.543	314.543
03/FEB/23	12:44	0.100	0.48	222.898	222.898	222.898
03/FEB/23	12:45	0.099	0.51	232.320	232.320	232.320
03/FEB/23	12:46	0.099	0.47	216.298	216.298	216.298
03/FEB/23	12:47	0.099	0.43	197.126	197.126	197.126
03/FEB/23	12:48	0.099	0.65	294.134	294.134	294.134
03/FEB/23	12:49	0.100	0.54	250.868	250.868	250.868
03/FEB/23	12:50	0.099	0.56	254.666	254.666	254.666
03/FEB/23	12:51	0.100	0.40	183.377	183.377	183.377
03/FEB/23	12:52	0.098	0.49	220.002	220.002	220.002
03/FEB/23	12:53	0.099	0.38	171.398	171.398	171.398
03/FEB/23	12:54	0.098	0.51	230.375	230.375	230.375
03/FEB/23	12:55	0.099	0.47	213.663	213.663	213.663
03/FEB/23	12:56	0.099	0.60	274.007	274.007	274.007
03/FEB/23	12:57	0.100	0.53	241.488	241.488	241.488
03/FEB/23	12:58	0.099	0.46	209.610	209.610	209.610
03/FEB/23	12:59	0.098	0.57	258.149	258.149	258.149
03/FEB/23	13:00	0.099	0.45	203.781	203.781	203.781
03/FEB/23	13:01	0.094	0.54	233.411	233.411	233.411
03/FEB/23	13:02	0.097	0.53	237.903	237.903	237.903
03/FEB/23	13:03	0.098	0.52	232.544	232.544	232.544
03/FEB/23	13:04	0.098	0.62	276.954	276.954	276.954
03/FEB/23	13:05	0.099	0.55	249.541	249.541	249.541
03/FEB/23	13:06	0.099	0.52	237.900	237.900	237.900
03/FEB/23	13:07	0.099	0.52	233.842	233.842	233.842
03/FEB/23	13:08	0.099	0.56	254.324	254.324	254.324
03/FEB/23	13:09	0.100	0.56	257.690	257.690	257.690
03/FEB/23	13:10	0.100	0.48	219.635	219.635	219.635
03/FEB/23	13:11	0.099	0.37	168.339	168.339	168.339
03/FEB/23	13:12	0.098	0.57	256.458	256.458	256.458
03/FEB/23	13:13	0.100	0.65	296.654	296.654	296.654
03/FEB/23	13:14	0.100	0.56	261.047	261.047	261.047
03/FEB/23	13:15	0.100	0.56	256.437	256.437	256.437
03/FEB/23	13:16	0.099	0.56	256.293	256.293	256.293
03/FEB/23	13:17	0.099	0.52	237.574	237.574	237.574
03/FEB/23	13:18	0.099	0.60	272.130	272.130	272.130
03/FEB/23	13:19	0.104	0.66	315.435	315.435	315.435
03/FEB/23	13:20	0.106	0.61	296.887	296.887	296.887
03/FEB/23	13:21	0.107	0.47	233.124	233.124	233.124
03/FEB/23	13:22	0.117	0.52	277.699	277.699	277.699
03/FEB/23	13:23	0.118	0.38	204.288	204.288	204.288
03/FEB/23	13:24	0.119	0.36	199.302	199.302	199.302
03/FEB/23	13:25	0.129	0.39	229.810	229.810	229.810
03/FEB/23	13:26	0.129	0.47	275.374	275.374	275.374
03/FEB/23	13:27	0.131	0.35	209.155	209.155	209.155
03/FEB/23	13:28	0.131	0.34	207.087	207.087	207.087
03/FEB/23	13:29	0.132	0.35	213.812	213.812	213.812
03/FEB/23	13:30	0.139	0.33	208.223	208.223	208.223
03/FEB/23	13:31	0.140	0.43	276.025	276.025	276.025
03/FEB/23	13:32	0.140	0.32	205.066	205.066	205.066
03/FEB/23	13:33	0.139	0.42	271.120	271.120	271.120
03/FEB/23	13:34	0.140	0.36	233.456	233.456	233.456
03/FEB/23	13:35	0.140	0.36	234.122	234.122	234.122
03/FEB/23	13:36	0.140	0.32	204.763	204.763	204.763
03/FEB/23	13:37	0.140	0.40	254.456	254.456	254.456
03/FEB/23	13:38	0.140	0.31	196.900	196.900	196.900
03/FEB/23	13:39	0.139	0.42	267.654	267.654	267.654
03/FEB/23	13:40	0.140	0.26	168.016	168.016	168.016
03/FEB/23	13:41	0.139	0.40	258.279	258.279	258.279
03/FEB/23	13:42	0.140	0.42	270.269	270.269	270.269
03/FEB/23	13:43	0.139	0.38	243.637	243.637	243.637
03/FEB/23	13:44	0.139	0.37	236.945	236.945	236.945
03/FEB/23	13:45	0.139	0.27	170.744	170.744	170.744
03/FEB/23	13:46	0.134	0.52	322.477	322.477	322.477
03/FEB/23	13:47	0.135	0.48	301.091	301.091	301.091
03/FEB/23	13:48	0.134	0.53	323.064	323.064	323.064
03/FEB/23	13:49	0.134	0.48	294.045	294.045	294.045
03/FEB/23	13:50	0.133	0.34	205.823	205.823	205.823
03/FEB/23	13:51	0.131	0.37	222.092	222.092	222.092
03/FEB/23	13:52	0.131	0.41	249.128	249.128	249.128
03/FEB/23	13:53	0.131	0.00	0.000	0.000	0.000
03/FEB/23	13:54	0.124	0.36	207.257	207.257	207.257
03/FEB/23	13:55	0.127	0.47	276.754	276.754	276.754
03/FEB/23	13:56	0.128	0.59	347.522	347.522	347.522
03/FEB/23	13:57	0.128	0.53	309.270	309.270	309.270
03/FEB/23	13:58	0.127	0.48	280.273	280.273	280.273
03/FEB/23	13:59	0.126	0.45	262.294	262.294	262.294
03/FEB/23	14:00	0.126	0.43	250.329	250.329	250.329
03/FEB/23	14:01	0.126	0.52	300.197	300.197	300.197
03/FEB/23	14:02	0.120	0.53	295.027	295.027	295.027
03/FEB/23	14:03	0.122	0.59	331.984	331.984	331.984
03/FEB/23	14:04	0.123	0.60	338.036	338.036	338.036
03/FEB/23	14:05	0.123	0.42	234.261	234.261	234.261
03/FEB/23	14:06	0.121	0.63	352.529	352.529	352.529
03/FEB/23	14:07	0.122	0.55	312.240	312.240	312.240
03/FEB/23	14:08	0.122	0.37	208.291	208.291	208.291
03/FEB/23	14:09	0.120	0.51	280.932	280.932	280.932
03/FEB/23	14:10	0.121	0.39	216.737	216.737	216.737
03/FEB/23	14:11	0.120	0.57	312.032	312.032	312.032
03/FEB/23	14:12	0.121	0.59	328.410	328.410	328.410
03/FEB/23	14:13	0.121	0.41	229.081	229.081	229.081
03/FEB/23	14:14	0.119	0.55	302.554	302.554	302.554
03/FEB/23	14:15	0.120	0.55	302.722	302.722	302.722
03/FEB/23	14:16	0.120	0.50	275.161	275.161	275.161
03/FEB/23	14:17	0.119	0.52	286.573	286.573	286.573
03/FEB/23	14:18	0.119	0.30	161.820	161.820	161.820
03/FEB/23	14:19	0.113	0.47	242.710	242.710	242.710
03/FEB/23	14:20	0.115	0.45	237.687	237.687	237.687
03/FEB/23	14:21	0.115	0.59	311.977	311.977	311.977
03/FEB/23	14:22	0.116	0.50	268.619	268.619	268.619
03/FEB/23	14:23	0.115	0.47	251.595	251.595	251.595
03/FEB/23	14:24	0.115	0.57	302.360	302.360	302.360
03/FEB/23	14:25	0.116	0.45	239.714	239.714	239.714
03/FEB/23	14:26	0.115	0.39	205.995	205.995	205.995
03/FEB/23	14:27	0.115	0.32	168.490	168.490	168.490
03/FEB/23	14:28	0.110	0.52	266.143	266.143	266.143
03/FEB/23	14:29	0.113	0.65	341.332	341.332	341.332
03/FEB/23	14:30	0.115	0.65	343.737	343.737	343.737
03/FEB/23	14:31	0.115	0.50	264.047	264.047	264.047
03/FEB/23	14:32	0.114	0.53	279.662	279.662	279.662
03/FEB/23	14:33	0.115	0.43	226.569	226.569	226.569
03/FEB/23	14:34	0.114	0.66	345.610	345.610	345.610
03/FEB/23	14:35	0.115	0.44	232.469	232.469	232.469
03/FEB/23	14:36	0.113	0.67	351.443	351.443	351.443
03/FEB/23	14:37	0.115	0.35	187.692	187.692	187.692
03/FEB/23	14:38	0.113	0.69	358.528	358.528	358.528
03/FEB/23	14:39	0.115	0.48	257.075	257.075	257.075
03/FEB/23	14:40	0.113	0.43	224.999	224.999	224.999
03/FEB/23	14:41	0.113	0.38	197.500	197.500	197.500
03/FEB/23	14:42	0.112	0.63	325.077	325.077	325.077
03/FEB/23	14:43	0.114	0.42	223.462	223.462	223.462
03/FEB/23	14:44	0.113	0.52	270.258	270.258	270.258
03/FEB/23	14:45	0.113	0.44	230.144	230.144	230.144
03/FEB/23	14:46	0.113	0.42	216.040	216.040	216.040
03/FEB/23	14:47	0.113	0.65	338.358	338.358	338.358
03/FEB/23	14:48	0.115	0.38	202.561	202.561	202.561
03/FEB/23	14:49	0.112	0.33	171.554	171.554	171.554
03/FEB/23	14:50	0.112	0.42	218.309	218.309	218.309
03/FEB/23	14:51	0.113	0.47	245.980	245.980	245.980
03/FEB/23	14:52	0.113	0.32	164.954	164.954	164.954
03/FEB/23	14:53	0.112	0.44	224.365	224.365	224.365
03/FEB/23	14:54	0.113	0.50	261.185	261.185	261.185
03/FEB/23	14:55	0.113	0.63	328.251	328.251	328.251
03/FEB/23	14:56	0.114	0.57	301.555	301.555	301.555
03/FEB/23	14:57	0.113	0.65	336.761	336.761	336.761
03/FEB/23	14:58	0.114	0.66	345.222	345.222	345.222
03/FEB/23	14:59	0.114	0.50	265.414	265.414	265.414
03/FEB/23	15:00	0.113	0.00	0.000	0.000	0.000
03/FEB/23	15:01	0.106	0.65	315.324	315.324	315.324
03/FEB/23	15:02	0.113	0.58	303.292	303.292	303.292
03/FEB/23	15:03	0.113	0.43	223.351	223.351	223.351
03/FEB/23	15:04	0.112	0.59	304.275	304.275	304.275
03/FEB/23	15:05	0.114	0.70	368.656	368.656	368.656
03/FEB/23	15:06	0.115	0.59	312.305	312.305	312.305
03/FEB/23	15:07	0.115	0.56	295.406	295.406	295.406
03/FEB/23	15:08	0.114	0.47	246.555	246.555	246.555
03/FEB/23	15:09	0.117	0.37	197.643	197.643	197.643
03/FEB/23	15:10	0.115	0.29	155.562	155.562	155.562
03/FEB/23	15:11	0.114	0.29	153.778	153.778	153.778
03/FEB/23	15:12	0.115	0.58	307.675	307.675	307.675
03/FEB/23	15:13	0.117	0.63	340.185	340.185	340.185
03/FEB/23	15:14	0.117	0.60	325.786	325.786	325.786
03/FEB/23	15:15	0.117	0.55	294.565	294.565	294.565
03/FEB/23	15:16	0.116	0.41	218.672	218.672	218.672
03/FEB/23	15:17	0.115	0.38	200.568	200.568	200.568
03/FEB/23	15:18	0.115	0.55	290.631	290.631	290.631
03/FEB/23	15:19	0.116	0.35	189.464	189.464	189.464
03/FEB/23	15:20	0.115	0.00	0.000	0.000	0.000
03/FEB/23	15:21	0.113	0.64	333.615	333.615	333.615
03/FEB/23	15:22	0.118	0.38	203.611	203.611	203.611
03/FEB/23	15:23	0.116	0.55	291.987	291.987	291.987
03/FEB/23	15:24	0.118	0.37	201.387	201.387	201.387
03/FEB/23	15:25	0.121	0.40	220.908	220.908	220.908
03/FEB/23	15:26	0.117	0.57	306.183	306.183	306.183
03/FEB/23	15:27	0.119	0.50	275.455	275.455	275.455
03/FEB/23	15:28	0.120	0.48	264.741	264.741	264.741
03/FEB/23	15:29	0.120	0.39	216.080	216.080	216.080
03/FEB/23	15:30	0.119	0.42	230.206	230.206	230.206
03/FEB/23	15:31	0.119	0.30	165.476	165.476	165.476
03/FEB/23	15:32	0.119	0.40	220.578	220.578	220.578
03/FEB/23	15:33	0.120	0.41	225.416	225.416	225.416
03/FEB/23	15:34	0.127	0.53	307.023	307.023	307.023
03/FEB/23	15:35	0.126	0.50	287.555	287.555	287.555
03/FEB/23	15:36	0.125	0.44	254.806	254.806	254.806
03/FEB/23	15:37	0.124	0.63	358.872	358.872	358.872
03/FEB/23	15:38	0.126	0.62	358.313	358.313	358.313
03/FEB/23	15:39	0.126	0.30	175.534	175.534	175.534
03/FEB/23	15:40	0.124	0.32	184.593	184.593	184.593
03/FEB/23	15:41	0.124	0.32	184.006	184.006	184.006
03/FEB/23	15:42	0.124	0.57	326.142	326.142	326.142
03/FEB/23	15:43	0.131	0.45	270.336	270.336	270.336
03/FEB/23	15:44	0.128	0.41	238.213	238.213	238.213
03/FEB/23	15:45	0.128	0.47	274.679	274.679	274.679
03/FEB/23	15:46	0.129	0.30	180.118	180.118	180.118
03/FEB/23	15:47	0.127	0.35	204.895	204.895	204.895
03/FEB/23	15:48	0.127	0.42	245.881	245.881	245.881
03/FEB/23	15:49	0.128	0.35	205.003	205.003	205.003
03/FEB/23	15:50	0.128	0.42	246.210	246.210	246.210
03/FEB/23	15:51	0.133	0.32	197.876	197.876	197.876
03/FEB/23	15:52	0.131	0.34	204.087	204.087	204.087
03/FEB/23	15:53	0.131	0.36	214.740	214.740	214.740
03/FEB/23	15:54	0.132	0.37	225.760	225.760	225.760
03/FEB/23	15:55	0.132	0.32	194.811	194.811	194.811
03/FEB/23	15:56	0.132	0.35	214.795	214.795	214.795
03/FEB/23	15:57	0.133	0.45	277.319	277.319	277.319
03/FEB/23	15:58	0.134	0.42	258.105	258.105	258.105
03/FEB/23	15:59	0.134	0.33	202.674	202.674	202.674
03/FEB/23	16:00	0.134	0.32	195.144	195.144	195.144
03/FEB/23	16:01	0.139	0.30	194.632	194.632	194.632
03/FEB/23	16:02	0.139	0.37	238.126	238.126	238.126
03/FEB/23	16:03	0.140	0.33	213.277	213.277	213.277
03/FEB/23	16:04	0.139	0.35	226.347	226.347	226.347
03/FEB/23	16:05	0.139	0.28	178.215	178.215	178.215
03/FEB/23	16:06	0.139	0.30	188.643	188.643	188.643
03/FEB/23	16:07	0.139	0.42	265.665	265.665	265.665
03/FEB/23	16:08	0.140	0.38	247.341	247.341	247.341
03/FEB/23	16:09	0.140	0.40	255.990	255.990	255.990
03/FEB/23	16:10	0.140	0.35	224.363	224.363	224.363
03/FEB/23	16:11	0.145	0.38	252.704	252.704	252.704
03/FEB/23	16:12	0.146	0.29	192.589	192.589	192.589
03/FEB/23	16:13	0.145	0.27	179.258	179.258	179.258
03/FEB/23	16:14	0.145	0.35	233.279	233.279	233.279
03/FEB/23	16:15	0.145	0.35	231.683	231.683	231.683
03/FEB/23	16:16	0.146	0.29	195.142	195.142	195.142
03/FEB/23	16:17	0.145	0.26	176.612	176.612	176.612
03/FEB/23	16:18	0.145	0.27	181.798	181.798	181.798
03/FEB/23	16:19	0.149	0.28	188.242	188.242	188.242
03/FEB/23	16:20	0.147	0.26	175.713	175.713	175.713
03/FEB/23	16:21	0.148	0.25	167.471	167.471	167.471
03/FEB/23	16:22	0.148	0.22	152.732	152.732	152.732
03/FEB/23	16:23	0.148	0.23	156.988	156.988	156.988
03/FEB/23	16:24	0.149	0.36	243.039	243.039	243.039
03/FEB/23	16:25	0.150	0.26	179.447	179.447	179.447
03/FEB/23	16:26	0.150	0.20	140.184	140.184	140.184
03/FEB/23	16:27	0.150	0.16	107.999	107.999	107.999
03/FEB/23	16:28	0.149	0.16	111.807	111.807	111.807
03/FEB/23	16:29	0.150	0.20	136.718	136.718	136.718
03/FEB/23	16:30	0.154	0.23	161.689	161.689	161.689
03/FEB/23	16:31	0.153	0.17	117.114	117.114	117.114
03/FEB/23	16:32	0.152	0.17	117.493	117.493	117.493
03/FEB/23	16:33	0.153	0.17	117.558	117.558	117.558
03/FEB/23	16:34	0.153	0.20	136.979	136.979	136.979
03/FEB/23	16:35	0.153	0.18	126.988	126.988	126.988
03/FEB/23	16:36	0.153	0.17	118.610	118.610	118.610
03/FEB/23	16:37	0.153	0.15	103.670	103.670	103.670
03/FEB/23	16:38	0.153	0.10	68.621	68.621	68.621
03/FEB/23	16:39	0.153	0.14	101.608	101.608	101.608
03/FEB/23	16:40	0.154	0.14	99.528	99.528	99.528
03/FEB/23	16:41	0.154	0.14	100.165	100.165	100.165
03/FEB/23	16:42	0.154	0.17	121.854	121.854	121.854
03/FEB/23	16:43	0.154	0.24	173.309	173.309	173.309
03/FEB/23	16:44	0.155	0.21	152.187	152.187	152.187
03/FEB/23	16:45	0.155	0.20	145.336	145.336	145.336
03/FEB/23	16:46	0.155	0.24	172.704	172.704	172.704
03/FEB/23	16:47	0.156	0.10	70.453	70.453	70.453
03/FEB/23	16:48	0.155	0.25	175.824	175.824	175.824
03/FEB/23	16:49	0.156	0.14	101.253	101.253	101.253
03/FEB/23	16:50	0.156	0.16	117.757	117.757	117.757
03/FEB/23	16:51	0.156	0.14	97.523	97.523	97.523
03/FEB/23	16:52	0.156	0.11	80.217	80.217	80.217
03/FEB/23	16:53	0.156	0.17	121.555	121.555	121.555
03/FEB/23	16:54	0.157	0.14	102.278	102.278	102.278
03/FEB/23	16:55	0.157	0.19	137.480	137.480	137.480
03/FEB/23	16:56	0.157	0.21	151.494	151.494	151.494
03/FEB/23	16:57	0.157	0.19	138.081	138.081	138.081
03/FEB/23	16:58	0.157	0.16	116.127	116.127	116.127
03/FEB/23	16:59	0.157	0.33	238.819	238.819	238.819
03/FEB/23	17:00	0.158	0.20	146.951	146.951	146.951
03/FEB/23	17:01	0.157	0.18	130.143	130.143	130.143
03/FEB/23	17:02	0.157	0.22	157.219	157.219	157.219
03/FEB/23	17:03	0.158	0.16	117.986	117.986	117.986
03/FEB/23	17:04	0.157	0.22	156.451	156.451	156.451
03/FEB/23	17:05	0.157	0.20	147.864	147.864	147.864
03/FEB/23	17:06	0.157	0.23	164.724	164.724	164.724
03/FEB/23	17:07	0.158	0.20	141.363	141.363	141.363
03/FEB/23	17:08	0.158	0.14	98.356	98.356	98.356
03/FEB/23	17:09	0.157	0.21	148.966	148.966	148.966
03/FEB/23	17:10	0.157	0.21	149.042	149.042	149.042
03/FEB/23	17:11	0.158	0.15	110.252	110.252	110.252
03/FEB/23	17:12	0.157	0.20	144.757	144.757	144.757
03/FEB/23	17:13	0.158	0.17	120.823	120.823	120.823
03/FEB/23	17:14	0.157	0.18	132.374	132.374	132.374
03/FEB/23	17:15	0.161	0.24	181.076	181.076	181.076
03/FEB/23	17:16	0.159	0.12	87.295	87.295	87.295
03/FEB/23	17:17	0.159	0.13	96.183	96.183	96.183
03/FEB/23	17:18	0.159	0.12	91.388	91.388	91.388
03/FEB/23	17:19	0.159	0.18	134.440	134.440	134.440
03/FEB/23	17:20	0.159	0.21	156.401	156.401	156.401
03/FEB/23	17:21	0.159	0.15	108.090	108.090	108.090
03/FEB/23	17:22	0.158	0.14	104.122	104.122	104.122
03/FEB/23	17:23	0.158	0.19	141.358	141.358	141.358
03/FEB/23	17:24	0.159	0.16	113.119	113.119	113.119
03/FEB/23	17:25	0.158	0.15	105.623	105.623	105.623
03/FEB/23	17:26	0.158	0.20	141.941	141.941	141.941
03/FEB/23	17:27	0.158	0.27	195.909	195.909	195.909
03/FEB/23	17:28	0.158	0.20	147.413	147.413	147.413
03/FEB/23	17:29	0.158	0.20	141.767	141.767	141.767
03/FEB/23	17:30	0.158	0.22	157.312	157.312	157.312
03/FEB/23	17:31	0.158	0.12	84.392	84.392	84.392
03/FEB/23	17:32	0.157	0.21	152.636	152.636	152.636
03/FEB/23	17:33	0.158	0.12	87.338	87.338	87.338
03/FEB/23	17:34	0.157	0.15	110.370	110.370	110.370
03/FEB/23	17:35	0.157	0.10	72.733	72.733	72.733
03/FEB/23	17:36	0.157	0.16	116.478	116.478	116.478
03/FEB/23	17:37	0.157	0.26	187.189	187.189	187.189
03/FEB/23	17:38	0.158	0.11	76.295	76.295	76.295
03/FEB/23	17:39	0.157	0.18	133.333	133.333	133.333
03/FEB/23	17:40	0.158	0.15	109.642	109.642	109.642
03/FEB/23	17:41	0.157	0.09	63.915	63.915	63.915
03/FEB/23	17:42	0.157	0.21	150.871	150.871	150.871
03/FEB/23	17:43	0.157	0.27	191.760	191.760	191.760
03/FEB/23	17:44	0.157	0.23	163.000	163.000	163.000
03/FEB/23	17:45	0.157	0.21	150.359	150.359	150.359
03/FEB/23	17:46	0.157	0.18	131.068	131.068	131.068
03/FEB/23	17:47	0.157	0.18	133.273	133.273	133.273
03/FEB/23	17:48	0.157	0.16	118.711	118.711	118.711
03/FEB/23	17:49	0.157	0.29	210.551	210.551	210.551
03/FEB/23	17:50	0.157	0.17	122.768	122.768	122.768
03/FEB/23	17:51	0.157	0.15	108.353	108.353	108.353
03/FEB/23	17:52	0.156	0.23	162.558	162.558	162.558
03/FEB/23	17:53	0.157	0.15	107.225	107.225	107.225
03/FEB/23	17:54	0.156	0.13	93.590	93.590	93.590
03/FEB/23	17:55	0.156	0.22	157.165	157.165	157.165
03/FEB/23	17:56	0.156	0.18	132.271	132.271	132.271
03/FEB/23	17:57	0.156	0.16	118.213	118.213	118.213
03/FEB/23	17:58	0.156	0.19	135.703	135.703	135.703
03/FEB/23	17:59	0.156	0.19	133.026	133.026	133.026
03/FEB/23	18:00	0.156	0.17	123.130	123.130	123.130
03/FEB/23	18:01	0.156	0.30	211.713	211.713	211.713
03/FEB/23	18:02	0.156	0.19	134.779	134.779	134.779
03/FEB/23	18:03	0.156	0.24	172.333	172.333	172.333
03/FEB/23	18:04	0.156	0.18	128.698	128.698	128.698
03/FEB/23	18:05	0.155	0.16	114.093	114.093	114.093
03/FEB/23	18:06	0.155	0.12	83.771	83.771	83.771
03/FEB/23	18:07	0.155	0.16	113.379	113.379	113.379
03/FEB/23	18:08	0.155	0.19	134.475	134.475	134.475
03/FEB/23	18:09	0.151	0.18	122.412	122.412	122.412
03/FEB/23	18:10	0.152	0.24	167.109	167.109	167.109
03/FEB/23	18:11	0.153	0.09	60.159	60.159	60.159
03/FEB/23	18:12	0.153	0.24	166.543	166.543	166.543
03/FEB/23	18:13	0.154	0.20	142.150	142.150	142.150
03/FEB/23	18:14	0.154	0.18	128.919	128.919	128.919
03/FEB/23	18:15	0.153	0.24	171.925	171.925	171.925
03/FEB/23	18:16	0.154	0.25	179.934	179.934	179.934
03/FEB/23	18:17	0.153	0.15	109.322	109.322	109.322
03/FEB/23	18:18	0.152	0.24	165.270	165.270	165.270
03/FEB/23	18:19	0.148	0.19	129.259	129.259	129.259
03/FEB/23	18:20	0.151	0.14	96.152	96.152	96.152
03/FEB/23	18:21	0.151	0.19	134.882	134.882	134.882
03/FEB/23	18:22	0.151	0.24	167.980	167.980	167.980
03/FEB/23	18:23	0.151	0.15	101.456	101.456	101.456
03/FEB/23	18:24	0.150	0.17	118.680	118.680	118.680
03/FEB/23	18:25	0.150	0.18	123.737	123.737	123.737
03/FEB/23	18:26	0.150	0.25	170.251	170.251	170.251
03/FEB/23	18:27	0.151	0.27	187.895	187.895	187.895
03/FEB/23	18:28	0.151	0.19	130.324	130.324	130.324
03/FEB/23	18:29	0.150	0.23	155.730	155.730	155.730
03/FEB/23	18:30	0.150	0.17	114.387	114.387	114.387
03/FEB/23	18:31	0.150	0.22	153.359	153.359	153.359
03/FEB/23	18:32	0.150	0.25	171.526	171.526	171.526
03/FEB/23	18:33	0.150	0.20	136.370	136.370	136.370
03/FEB/23	18:34	0.150	0.27	184.784	184.784	184.784
03/FEB/23	18:35	0.150	0.21	148.080	148.080	148.080
03/FEB/23	18:36	0.149	0.37	257.039	257.039	257.039
03/FEB/23	18:37	0.150	0.40	276.513	276.513	276.513
03/FEB/23	18:38	0.150	0.23	158.371	158.371	158.371
03/FEB/23	18:39	0.149	0.23	154.384	154.384	154.384
03/FEB/23	18:40	0.149	0.30	207.688	207.688	207.688
03/FEB/23	18:41	0.149	0.26	175.259	175.259	175.259
03/FEB/23	18:42	0.149	0.23	156.103	156.103	156.103
03/FEB/23	18:43	0.148	0.20	134.112	134.112	134.112
03/FEB/23	18:44	0.148	0.25	172.384	172.384	172.384
03/FEB/23	18:45	0.148	0.29	198.594	198.594	198.594
03/FEB/23	18:46	0.149	0.26	180.825	180.825	180.825
03/FEB/23	18:47	0.148	0.29	194.339	194.339	194.339
03/FEB/23	18:48	0.148	0.32	217.358	217.358	217.358
03/FEB/23	18:49	0.148	0.30	203.249	203.249	203.249
03/FEB/23	18:50	0.148	0.21	141.017	141.017	141.017
03/FEB/23	18:51	0.143	0.24	156.520	156.520	156.520
03/FEB/23	18:52	0.143	0.28	186.740	186.740	186.740
03/FEB/23	18:53	0.143	0.33	219.661	219.661	219.661
03/FEB/23	18:54	0.144	0.34	223.674	223.674	223.674
03/FEB/23	18:55	0.144	0.27	182.220	182.220	182.220
03/FEB/23	18:56	0.143	0.37	245.574	245.574	245.574
03/FEB/23	18:57	0.144	0.28	187.200	187.200	187.200
03/FEB/23	18:58	0.143	0.38	248.963	248.963	248.963
03/FEB/23	18:59	0.143	0.43	281.200	281.200	281.200
03/FEB/23	19:00	0.144	0.30	198.450	198.450	198.450
03/FEB/23	19:01	0.143	0.25	166.779	166.779	166.779
03/FEB/23	19:02	0.142	0.31	202.014	202.014	202.014
03/FEB/23	19:03	0.143	0.36	235.015	235.015	235.015
03/FEB/23	19:04	0.143	0.32	212.435	212.435	212.435
03/FEB/23	19:05	0.143	0.33	219.819	219.819	219.819
03/FEB/23	19:06	0.142	0.34	220.308	220.308	220.308
03/FEB/23	19:07	0.142	0.33	215.556	215.556	215.556
03/FEB/23	19:08	0.142	0.30	193.866	193.866	193.866
03/FEB/23	19:09	0.142	0.31	201.059	201.059	201.059
03/FEB/23	19:10	0.141	0.29	185.662	185.662	185.662
03/FEB/23	19:11	0.141	0.35	224.667	224.667	224.667
03/FEB/23	19:12	0.141	0.31	198.674	198.674	198.674
03/FEB/23	19:13	0.141	0.29	186.554	186.554	186.554
03/FEB/23	19:14	0.137	0.43	270.529	270.529	270.529
03/FEB/23	19:15	0.138	0.31	197.997	197.997	197.997
03/FEB/23	19:16	0.138	0.48	303.184	303.184	303.184
03/FEB/23	19:17	0.140	0.32	207.123	207.123	207.123
03/FEB/23	19:18	0.138	0.41	261.603	261.603	261.603
03/FEB/23	19:19	0.138	0.34	217.365	217.365	217.365
03/FEB/23	19:20	0.138	0.51	325.473	325.473	325.473
03/FEB/23	19:21	0.140	0.45	286.751	286.751	286.751
03/FEB/23	19:22	0.139	0.33	209.546	209.546	209.546
03/FEB/23	19:23	0.138	0.43	272.173	272.173	272.173
03/FEB/23	19:24	0.139	0.30	194.624	194.624	194.624
03/FEB/23	19:25	0.138	0.35	222.700	222.700	222.700
03/FEB/23	19:26	0.138	0.42	264.455	264.455	264.455
03/FEB/23	19:27	0.134	0.25	151.360	151.360	151.360
03/FEB/23	19:28	0.134	0.46	286.403	286.403	286.403
03/FEB/23	19:29	0.135	0.33	207.459	207.459	207.459
03/FEB/23	19:30	0.134	0.50	308.437	308.437	308.437
03/FEB/23	19:31	0.135	0.54	338.421	338.421	338.421
03/FEB/23	19:32	0.136	0.36	227.519	227.519	227.519
03/FEB/23	19:33	0.135	0.40	246.795	246.795	246.795
03/FEB/23	19:34	0.135	0.46	283.652	283.652	283.652
03/FEB/23	19:35	0.135	0.45	280.081	280.081	280.081
03/FEB/23	19:36	0.135	0.23	140.626	140.626	140.626
03/FEB/23	19:37	0.133	0.41	253.145	253.145	253.145
03/FEB/23	19:38	0.134	0.43	265.541	265.541	265.541
03/FEB/23	19:39	0.134	0.43	266.280	266.280	266.280
03/FEB/23	19:40	0.134	0.30	185.286	185.286	185.286
03/FEB/23	19:41	0.133	0.39	236.008	236.008	236.008
03/FEB/23	19:42	0.133	0.34	206.659	206.659	206.659
03/FEB/23	19:43	0.133	0.37	228.413	228.413	228.413
03/FEB/23	19:44	0.133	0.31	189.836	189.836	189.836
03/FEB/23	19:45	0.132	0.41	249.783	249.783	249.783
03/FEB/23	19:46	0.128	0.43	253.206	253.206	253.206
03/FEB/23	19:47	0.130	0.34	203.915	203.915	203.915
03/FEB/23	19:48	0.130	0.34	203.871	203.871	203.871
03/FEB/23	19:49	0.131	0.35	210.831	210.831	210.831
03/FEB/23	19:50	0.130	0.29	170.825	170.825	170.825
03/FEB/23	19:51	0.129	0.35	207.617	207.617	207.617
03/FEB/23	19:52	0.130	0.33	199.102	199.102	199.102
03/FEB/23	19:53	0.129	0.32	193.153	193.153	193.153
03/FEB/23	19:54	0.129	0.32	190.507	190.507	190.507
03/FEB/23	19:55	0.129	0.37	219.765	219.765	219.765
03/FEB/23	19:56	0.129	0.35	205.248	205.248	205.248
03/FEB/23	19:57	0.128	0.42	248.243	248.243	248.243
03/FEB/23	19:58	0.129	0.37	219.316	219.316	219.316
03/FEB/23	19:59	0.128	0.31	181.349	181.349	181.349
03/FEB/23	20:00	0.128	0.39	227.582	227.582	227.582
03/FEB/23	20:01	0.128	0.52	307.192	307.192	307.192
03/FEB/23	20:02	0.129	0.46	275.231	275.231	275.231
03/FEB/23	20:03	0.124	0.53	300.432	300.432	300.432
03/FEB/23	20:04	0.127	0.25	145.226	145.226	145.226
03/FEB/23	20:05	0.126	0.56	323.257	323.257	323.257
03/FEB/23	20:06	0.128	0.43	253.792	253.792	253.792
03/FEB/23	20:07	0.126	0.51	297.901	297.901	297.901
03/FEB/23	20:08	0.127	0.32	185.105	185.105	185.105
03/FEB/23	20:09	0.126	0.33	189.059	189.059	189.059
03/FEB/23	20:10	0.125	0.50	290.526	290.526	290.526
03/FEB/23	20:11	0.127	0.30	172.796	172.796	172.796
03/FEB/23	20:12	0.125	0.31	177.627	177.627	177.627
03/FEB/23	20:13	0.125	0.57	328.564	328.564	328.564
03/FEB/23	20:14	0.127	0.56	324.012	324.012	324.012
03/FEB/23	20:15	0.127	0.42	243.185	243.185	243.185
03/FEB/23	20:16	0.125	0.43	245.388	245.388	245.388
03/FEB/23	20:17	0.126	0.39	227.574	227.574	227.574
03/FEB/23	20:18	0.125	0.30	175.303	175.303	175.303
03/FEB/23	20:19	0.124	0.37	211.166	211.166	211.166
03/FEB/23	20:20	0.121	0.00	0.000	0.000	0.000
03/FEB/23	20:21	0.119	0.41	226.714	226.714	226.714
03/FEB/23	20:22	0.122	0.51	284.597	284.597	284.597
03/FEB/23	20:23	0.123	0.42	240.633	240.633	240.633
03/FEB/23	20:24	0.123	0.44	249.792	249.792	249.792
03/FEB/23	20:25	0.123	0.61	345.513	345.513	345.513
03/FEB/23	20:26	0.124	0.34	196.105	196.105	196.105
03/FEB/23	20:27	0.122	0.64	360.806	360.806	360.806
03/FEB/23	20:28	0.124	0.33	187.459	187.459	187.459
03/FEB/23	20:29	0.122	0.54	300.498	300.498	300.498
03/FEB/23	20:30	0.119	0.53	291.043	291.043	291.043
03/FEB/23	20:31	0.120	0.42	233.536	233.536	233.536
03/FEB/23	20:32	0.120	0.48	265.300	265.300	265.300
03/FEB/23	20:33	0.120	0.28	156.443	156.443	156.443
03/FEB/23	20:34	0.119	0.00	0.000	0.000	0.000
03/FEB/23	20:35	0.118	0.44	240.211	240.211	240.211
03/FEB/23	20:36	0.120	0.47	258.029	258.029	258.029
03/FEB/23	20:37	0.120	0.56	308.715	308.715	308.715
03/FEB/23	20:38	0.121	0.60	335.712	335.712	335.712
03/FEB/23	20:39	0.117	0.46	247.448	247.448	247.448
03/FEB/23	20:40	0.117	0.59	320.499	320.499	320.499
03/FEB/23	20:41	0.119	0.45	245.863	245.863	245.863
03/FEB/23	20:42	0.117	0.47	255.636	255.636	255.636
03/FEB/23	20:43	0.117	0.55	297.901	297.901	297.901
03/FEB/23	20:44	0.118	0.34	184.286	184.286	184.286
03/FEB/23	20:45	0.116	0.55	293.824	293.824	293.824
03/FEB/23	20:46	0.118	0.44	238.467	238.467	238.467
03/FEB/23	20:47	0.117	0.39	209.600	209.600	209.600
03/FEB/23	20:48	0.117	0.43	232.479	232.479	232.479
03/FEB/23	20:49	0.118	0.46	250.211	250.211	250.211
03/FEB/23	20:50	0.118	0.44	237.304	237.304	237.304
03/FEB/23	20:51	0.118	0.48	262.196	262.196	262.196
03/FEB/23	20:52	0.118	0.60	326.309	326.309	326.309
03/FEB/23	20:53	0.119	0.62	339.361	339.361	339.361
03/FEB/23	20:54	0.119	0.47	257.490	257.490	257.490
03/FEB/23	20:55	0.117	0.36	194.840	194.840	194.840
03/FEB/23	20:56	0.116	0.45	241.280	241.280	241.280
03/FEB/23	20:57	0.117	0.54	291.300	291.300	291.300
03/FEB/23	20:58	0.112	0.44	226.509	226.509	226.509
03/FEB/23	20:59	0.113	0.58	301.846	301.846	301.846
03/FEB/23	21:00	0.115	0.48	252.384	252.384	252.384
03/FEB/23	21:01	0.115	0.55	292.278	292.278	292.278
03/FEB/23	21:02	0.116	0.44	236.299	236.299	236.299
03/FEB/23	21:03	0.115	0.51	269.442	269.442	269.442
03/FEB/23	21:04	0.116	0.55	292.547	292.547	292.547
03/FEB/23	21:05	0.116	0.55	293.229	293.229	293.229
03/FEB/23	21:06	0.116	0.67	356.649	356.649	356.649
03/FEB/23	21:07	0.117	0.41	218.604	218.604	218.604
03/FEB/23	21:08	0.115	0.58	304.470	304.470	304.470
03/FEB/23	21:09	0.116	0.63	335.698	335.698	335.698
03/FEB/23	21:10	0.121	0.35	196.781	196.781	196.781
03/FEB/23	21:11	0.116	0.43	229.162	229.162	229.162
03/FEB/23	21:12	0.116	0.31	165.948	165.948	165.948
03/FEB/23	21:13	0.114	0.53	275.594	275.594	275.594
03/FEB/23	21:14	0.115	0.54	288.699	288.699	288.699
03/FEB/23	21:15	0.116	0.55	293.820	293.820	293.820
03/FEB/23	21:16	0.115	0.44	234.157	234.157	234.157
03/FEB/23	21:17	0.114	0.59	310.346	310.346	310.346
03/FEB/23	21:18	0.115	0.56	296.084	296.084	296.084
03/FEB/23	21:19	0.115	0.54	286.048	286.048	286.048
03/FEB/23	21:20	0.115	0.32	168.740	168.740	168.740
03/FEB/23	21:21	0.113	0.59	308.490	308.490	308.490
03/FEB/23	21:22	0.115	0.27	144.194	144.194	144.194
03/FEB/23	21:23	0.112	0.34	174.822	174.822	174.822
03/FEB/23	21:24	0.112	0.44	228.978	228.978	228.978
03/FEB/23	21:25	0.113	0.45	235.772	235.772	235.772
03/FEB/23	21:26	0.113	0.64	331.662	331.662	331.662
03/FEB/23	21:27	0.115	0.53	278.150	278.150	278.150
03/FEB/23	21:28	0.114	0.48	249.289	249.289	249.289
03/FEB/23	21:29	0.113	0.54	281.275	281.275	281.275
03/FEB/23	21:30	0.118	0.51	278.704	278.704	278.704
03/FEB/23	21:31	0.117	0.36	195.748	195.748	195.748
03/FEB/23	21:32	0.114	0.63	328.958	328.958	328.958
03/FEB/23	21:33	0.116	0.48	256.881	256.881	256.881
03/FEB/23	21:34	0.114	0.52	274.279	274.279	274.279
03/FEB/23	21:35	0.114	0.42	219.826	219.826	219.826
03/FEB/23	21:36	0.113	0.51	267.222	267.222	267.222
03/FEB/23	21:37	0.114	0.59	309.654	309.654	309.654
03/FEB/23	21:38	0.115	0.49	259.437	259.437	259.437
03/FEB/23	21:39	0.114	0.44	227.522	227.522	227.522
03/FEB/23	21:40	0.113	0.60	312.930	312.930	312.930
03/FEB/23	21:41	0.115	0.53	279.366	279.366	279.366
03/FEB/23	21:42	0.114	0.53	276.162	276.162	276.162
03/FEB/23	21:43	0.114	0.55	288.016	288.016	288.016
03/FEB/23	21:44	0.114	0.51	265.099	265.099	265.099
03/FEB/23	21:45	0.114	0.59	311.423	311.423	311.423
03/FEB/23	21:46	0.115	0.49	258.849	258.849	258.849
03/FEB/23	21:47	0.114	0.44	230.435	230.435	230.435
03/FEB/23	21:48	0.113	0.47	247.744	247.744	247.744
03/FEB/23	21:49	0.113	0.64	333.110	333.110	333.110
03/FEB/23	21:50	0.115	0.50	262.319	262.319	262.319
03/FEB/23	21:51	0.114	0.43	226.551	226.551	226.551
03/FEB/23	21:52	0.113	0.46	239.587	239.587	239.587
03/FEB/23	21:53	0.113	0.51	264.046	264.046	264.046
03/FEB/23	21:54	0.113	0.42	216.298	216.298	216.298
03/FEB/23	21:55	0.112	0.66	340.429	340.429	340.429
03/FEB/23	21:56	0.114	0.51	269.240	269.240	269.240
03/FEB/23	21:57	0.113	0.62	324.028	324.028	324.028
03/FEB/23	21:58	0.114	0.68	357.256	357.256	357.256
03/FEB/23	21:59	0.114	0.43	227.050	227.050	227.050
03/FEB/23	22:00	0.112	0.56	287.545	287.545	287.545
03/FEB/23	22:01	0.113	0.58	301.202	301.202	301.202
03/FEB/23	22:02	0.113	0.52	269.494	269.494	269.494
03/FEB/23	22:03	0.112	0.46	239.765	239.765	239.765
03/FEB/23	22:04	0.112	0.43	220.228	220.228	220.228
03/FEB/23	22:05	0.112	0.49	253.179	253.179	253.179
03/FEB/23	22:06	0.112	0.65	334.881	334.881	334.881
03/FEB/23	22:07	0.113	0.49	256.613	256.613	256.613
03/FEB/23	22:08	0.112	0.56	286.952	286.952	286.952
03/FEB/23	22:09	0.112	0.67	346.982	346.982	346.982
03/FEB/23	22:10	0.114	0.51	264.344	264.344	264.344
03/FEB/23	22:11	0.112	0.65	338.158	338.158	338.158
03/FEB/23	22:12	0.114	0.53	279.808	279.808	279.808
03/FEB/23	22:13	0.118	0.67	363.252	363.252	363.252
03/FEB/23	22:14	0.117	0.65	351.323	351.323	351.323
03/FEB/23	22:15	0.116	0.56	302.285	302.285	302.285
03/FEB/23	22:16	0.114	0.58	305.876	305.876	305.876
03/FEB/23	22:17	0.115	0.61	319.996	319.996	319.996
03/FEB/23	22:18	0.115	0.51	273.467	273.467	273.467
03/FEB/23	22:19	0.114	0.51	268.221	268.221	268.221
03/FEB/23	22:20	0.114	0.51	267.451	267.451	267.451
03/FEB/23	22:21	0.115	0.56	297.466	297.466	297.466
03/FEB/23	22:22	0.115	0.52	275.484	275.484	275.484
03/FEB/23	22:23	0.115	0.68	360.614	360.614	360.614
03/FEB/23	22:24	0.116	0.68	363.168	363.168	363.168
03/FEB/23	22:25	0.116	0.46	244.240	244.240	244.240
03/FEB/23	22:26	0.114	0.60	312.323	312.323	312.323
03/FEB/23	22:27	0.115	0.68	356.311	356.311	356.311
03/FEB/23	22:28	0.116	0.48	255.190	255.190	255.190
03/FEB/23	22:29	0.114	0.49	258.936	258.936	258.936
03/FEB/23	22:30	0.114	0.41	214.276	214.276	214.276
03/FEB/23	22:31	0.113	0.68	352.525	352.525	352.525
03/FEB/23	22:32	0.116	0.58	307.446	307.446	307.446
03/FEB/23	22:33	0.115	0.62	329.525	329.525	329.525
03/FEB/23	22:34	0.116	0.67	354.985	354.985	354.985
03/FEB/23	22:35	0.116	0.26	138.123	138.123	138.123
03/FEB/23	22:36	0.113	0.57	295.114	295.114	295.114
03/FEB/23	22:37	0.115	0.52	277.813	277.813	277.813
03/FEB/23	22:38	0.115	0.60	315.809	315.809	315.809
03/FEB/23	22:39	0.116	0.30	160.504	160.504	160.504
03/FEB/23	22:40	0.117	0.31	169.373	169.373	169.373
03/FEB/23	22:41	0.116	0.27	145.944	145.944	145.944
03/FEB/23	22:42	0.116	0.59	312.021	312.021	312.021
03/FEB/23	22:43	0.119	0.58	313.744	313.744	313.744
03/FEB/23	22:44	0.118	0.60	327.747	327.747	327.747
03/FEB/23	22:45	0.119	0.33	178.875	178.875	178.875
03/FEB/23	22:46	0.117	0.43	233.418	233.418	233.418
03/FEB/23	22:47	0.118	0.30	163.412	163.412	163.412
03/FEB/23	22:48	0.117	0.28	149.773	149.773	149.773
03/FEB/23	22:49	0.117	0.51	274.278	274.278	274.278
03/FEB/23	22:50	0.119	0.45	246.495	246.495	246.495
03/FEB/23	22:51	0.123	0.54	302.697	302.697	302.697
03/FEB/23	22:52	0.123	0.41	234.360	234.360	234.360
03/FEB/23	22:53	0.123	0.48	268.723	268.723	268.723
03/FEB/23	22:54	0.124	0.33	187.445	187.445	187.445
03/FEB/23	22:55	0.123	0.33	185.059	185.059	185.059
03/FEB/23	22:56	0.123	0.62	351.425	351.425	351.425
03/FEB/23	22:57	0.125	0.56	322.192	322.192	322.192
03/FEB/23	22:58	0.125	0.52	295.535	295.535	295.535
03/FEB/23	22:59	0.125	0.44	249.756	249.756	249.756
03/FEB/23	23:00	0.124	0.46	259.812	259.812	259.812
03/FEB/23	23:01	0.124	0.56	317.308	317.308	317.308
03/FEB/23	23:02	0.125	0.46	264.213	264.213	264.213
03/FEB/23	23:03	0.124	0.53	302.243	302.243	302.243
03/FEB/23	23:04	0.125	0.44	251.551	251.551	251.551
03/FEB/23	23:05	0.124	0.42	238.858	238.858	238.858
03/FEB/23	23:06	0.123	0.47	269.072	269.072	269.072
03/FEB/23	23:07	0.124	0.54	309.755	309.755	309.755
03/FEB/23	23:08	0.129	0.33	197.871	197.871	197.871
03/FEB/23	23:09	0.125	0.37	215.324	215.324	215.324
03/FEB/23	23:10	0.126	0.39	224.544	224.544	224.544
03/FEB/23	23:11	0.125	0.57	330.578	330.578	330.578
03/FEB/23	23:12	0.126	0.56	323.500	323.500	323.500
03/FEB/23	23:13	0.126	0.54	312.895	312.895	312.895
03/FEB/23	23:14	0.126	0.29	169.836	169.836	169.836
03/FEB/23	23:15	0.124	0.34	195.141	195.141	195.141
03/FEB/23	23:16	0.124	0.32	183.392	183.392	183.392
03/FEB/23	23:17	0.124	0.53	301.859	301.859	301.859
03/FEB/23	23:18	0.126	0.29	166.702	166.702	166.702
03/FEB/23	23:19	0.124	0.38	218.952	218.952	218.952
03/FEB/23	23:20	0.124	0.55	315.390	315.390	315.390
03/FEB/23	23:21	0.125	0.37	213.497	213.497	213.497
03/FEB/23	23:22	0.124	0.49	278.837	278.837	278.837
03/FEB/23	23:23	0.124	0.49	278.138	278.138	278.138
03/FEB/23	23:24	0.125	0.00	0.000	0.000	0.000
03/FEB/23	23:25	0.122	0.54	301.428	301.428	301.428
03/FEB/23	23:26	0.125	0.58	329.914	329.914	329.914
03/FEB/23	23:27	0.125	0.36	205.790	205.790	205.790
03/FEB/23	23:28	0.123	0.44	250.816	250.816	250.816
03/FEB/23	23:29	0.123	0.40	227.543	227.543	227.543
03/FEB/23	23:30	0.123	0.47	263.815	263.815	263.815
03/FEB/23	23:31	0.123	0.38	213.055	213.055	213.055
03/FEB/23	23:32	0.122	0.31	171.550	171.550	171.550
03/FEB/23	23:33	0.121	0.47	262.186	262.186	262.186
03/FEB/23	23:34	0.122	0.46	255.852	255.852	255.852
03/FEB/23	23:35	0.122	0.51	283.811	283.811	283.811
03/FEB/23	23:36	0.122	0.29	165.113	165.113	165.113
03/FEB/23	23:37	0.121	0.37	202.664	202.664	202.664
03/FEB/23	23:38	0.121	0.28	153.695	153.695	153.695
03/FEB/23	23:39	0.120	0.58	320.328	320.328	320.328
03/FEB/23	23:40	0.123	0.47	265.180	265.180	265.180
03/FEB/23	23:41	0.122	0.61	340.733	340.733	340.733
03/FEB/23	23:42	0.123	0.56	319.236	319.236	319.236
03/FEB/23	23:43	0.123	0.41	231.819	231.819	231.819
03/FEB/23	23:44	0.122	0.36	204.368	204.368	204.368
03/FEB/23	23:45	0.122	0.52	290.948	290.948	290.948
03/FEB/23	23:46	0.123	0.52	293.846	293.846	293.846
03/FEB/23	23:47	0.123	0.44	248.029	248.029	248.029
03/FEB/23	23:48	0.122	0.52	294.557	294.557	294.557
03/FEB/23	23:49	0.123	0.50	283.590	283.590	283.590
03/FEB/23	23:50	0.122	0.38	216.402	216.402	216.402
03/FEB/23	23:51	0.121	0.55	307.949	307.949	307.949
03/FEB/23	23:52	0.123	0.53	300.459	300.459	300.459
03/FEB/23	23:53	0.122	0.30	166.174	166.174	166.174
03/FEB/23	23:54	0.121	0.50	279.862	279.862	279.862
03/FEB/23	23:55	0.122	0.36	201.661	201.661	201.661
03/FEB/23	23:56	0.121	0.46	252.968	252.968	252.968
03/FEB/23	23:57	0.121	0.62	345.205	345.205	345.205
03/FEB/23	23:58	0.123	0.60	339.536	339.536	339.536
03/FEB/23	23:59	0.123	0.23	132.447	132.447	132.447
04/FEB/23	00:00	0.120	0.54	299.868	299.868	299.868
04/FEB/23	00:01	0.123	0.62	352.481	352.481	352.481
04/FEB/23	00:02	0.123	0.31	178.138	178.138	178.138
04/FEB/23	00:03	0.121	0.62	343.568	343.568	343.568
04/FEB/23	00:04	0.123	0.51	287.528	287.528	287.528
04/FEB/23	00:05	0.122	0.48	268.995	268.995	268.995
04/FEB/23	00:06	0.121	0.35	197.908	197.908	197.908
04/FEB/23	00:07	0.121	0.39	217.526	217.526	217.526
04/FEB/23	00:08	0.121	0.51	284.862	284.862	284.862
04/FEB/23	00:09	0.122	0.59	331.963	331.963	331.963
04/FEB/23	00:10	0.123	0.57	324.093	324.093	324.093
04/FEB/23	00:11	0.122	0.40	226.965	226.965	226.965
04/FEB/23	00:12	0.121	0.52	291.119	291.119	291.119
04/FEB/23	00:13	0.122	0.49	277.617	277.617	277.617
04/FEB/23	00:14	0.122	0.36	203.485	203.485	203.485
04/FEB/23	00:15	0.121	0.35	195.195	195.195	195.195
04/FEB/23	00:16	0.121	0.60	334.776	334.776	334.776
04/FEB/23	00:17	0.122	0.39	220.364	220.364	220.364
04/FEB/23	00:18	0.121	0.51	285.027	285.027	285.027
04/FEB/23	00:19	0.122	0.35	196.018	196.018	196.018
04/FEB/23	00:20	0.120	0.43	239.465	239.465	239.465
04/FEB/23	00:21	0.121	0.42	233.418	233.418	233.418
04/FEB/23	00:22	0.121	0.36	200.674	200.674	200.674
04/FEB/23	00:23	0.121	0.24	135.685	135.685	135.685
04/FEB/23	00:24	0.120	0.27	150.806	150.806	150.806
04/FEB/23	00:25	0.120	0.51	283.952	283.952	283.952
04/FEB/23	00:26	0.122	0.44	245.861	245.861	245.861
04/FEB/23	00:27	0.121	0.51	282.783	282.783	282.783
04/FEB/23	00:28	0.122	0.31	175.577	175.577	175.577
04/FEB/23	00:29	0.120	0.51	281.167	281.167	281.167
04/FEB/23	00:30	0.122	0.45	253.625	253.625	253.625
04/FEB/23	00:31	0.121	0.43	240.594	240.594	240.594
04/FEB/23	00:32	0.121	0.27	149.786	149.786	149.786
04/FEB/23	00:33	0.120	0.32	178.199	178.199	178.199
04/FEB/23	00:34	0.125	0.58	332.848	332.848	332.848
04/FEB/23	00:35	0.126	0.41	236.165	236.165	236.165
04/FEB/23	00:36	0.124	0.49	282.922	282.922	282.922
04/FEB/23	00:37	0.124	0.38	217.630	217.630	217.630
04/FEB/23	00:38	0.123	0.28	160.641	160.641	160.641
04/FEB/23	00:39	0.122	0.43	238.895	238.895	238.895
04/FEB/23	00:40	0.123	0.41	229.266	229.266	229.266
04/FEB/23	00:41	0.123	0.45	253.525	253.525	253.525
04/FEB/23	00:42	0.123	0.55	313.155	313.155	313.155
04/FEB/23	00:43	0.123	0.52	296.151	296.151	296.151
04/FEB/23	00:44	0.123	0.48	271.108	271.108	271.108
04/FEB/23	00:45	0.123	0.31	173.050	173.050	173.050
04/FEB/23	00:46	0.121	0.30	167.165	167.165	167.165
04/FEB/23	00:47	0.121	0.40	220.917	220.917	220.917
04/FEB/23	00:48	0.122	0.44	244.808	244.808	244.808
04/FEB/23	00:49	0.123	0.41	233.414	233.414	233.414
04/FEB/23	00:50	0.123	0.38	217.258	217.258	217.258
04/FEB/23	00:51	0.122	0.38	215.491	215.491	215.491
04/FEB/23	00:52	0.122	0.46	258.796	258.796	258.796
04/FEB/23	00:53	0.123	0.34	191.107	191.107	191.107
04/FEB/23	00:54	0.122	0.50	282.614	282.614	282.614
04/FEB/23	00:55	0.124	0.30	170.629	170.629	170.629
04/FEB/23	00:56	0.122	0.43	239.161	239.161	239.161
04/FEB/23	00:57	0.123	0.38	216.064	216.064	216.064
04/FEB/23	00:58	0.123	0.37	206.703	206.703	206.703
04/FEB/23	00:59	0.123	0.43	241.485	241.485	241.485
04/FEB/23	01:00	0.124	0.49	277.476	277.476	277.476
04/FEB/23	01:01	0.124	0.35	201.097	201.097	201.097
04/FEB/23	01:02	0.123	0.49	274.862	274.862	274.862
04/FEB/23	01:03	0.124	0.41	236.461	236.461	236.461
04/FEB/23	01:04	0.124	0.42	237.424	237.424	237.424
04/FEB/23	01:05	0.124	0.37	208.272	208.272	208.272
04/FEB/23	01:06	0.124	0.36	203.239	203.239	203.239
04/FEB/23	01:07	0.124	0.36	205.994	205.994	205.994
04/FEB/23	01:08	0.124	0.41	236.183	236.183	236.183
04/FEB/23	01:09	0.124	0.55	315.025	315.025	315.025
04/FEB/23	01:10	0.125	0.44	252.935	252.935	252.935
04/FEB/23	01:11	0.125	0.54	309.783	309.783	309.783
04/FEB/23	01:12	0.126	0.44	255.460	255.460	255.460
04/FEB/23	01:13	0.125	0.32	186.199	186.199	186.199
04/FEB/23	01:14	0.125	0.39	224.538	224.538	224.538
04/FEB/23	01:15	0.125	0.35	201.686	201.686	201.686
04/FEB/23	01:16	0.125	0.54	309.701	309.701	309.701
04/FEB/23	01:17	0.127	0.43	253.116	253.116	253.116
04/FEB/23	01:18	0.130	0.30	176.680	176.680	176.680
04/FEB/23	01:19	0.127	0.37	218.072	218.072	218.072
04/FEB/23	01:20	0.127	0.48	281.406	281.406	281.406
04/FEB/23	01:21	0.128	0.51	301.156	301.156	301.156
04/FEB/23	01:22	0.128	0.35	205.837	205.837	205.837
04/FEB/23	01:23	0.127	0.56	325.251	325.251	325.251
04/FEB/23	01:24	0.129	0.39	229.394	229.394	229.394
04/FEB/23	01:25	0.127	0.49	284.786	284.786	284.786
04/FEB/23	01:26	0.128	0.39	229.642	229.642	229.642
04/FEB/23	01:27	0.128	0.43	253.455	253.455	253.455
04/FEB/23	01:28	0.128	0.32	190.075	190.075	190.075
04/FEB/23	01:29	0.128	0.32	186.841	186.841	186.841
04/FEB/23	01:30	0.133	0.36	221.741	221.741	221.741
04/FEB/23	01:31	0.131	0.52	314.278	314.278	314.278
04/FEB/23	01:32	0.132	0.32	195.653	195.653	195.653
04/FEB/23	01:33	0.130	0.41	243.604	243.604	243.604
04/FEB/23	01:34	0.131	0.43	258.799	258.799	258.799
04/FEB/23	01:35	0.131	0.29	176.233	176.233	176.233
04/FEB/23	01:36	0.130	0.31	183.449	183.449	183.449
04/FEB/23	01:37	0.130	0.37	223.134	223.134	223.134
04/FEB/23	01:38	0.135	0.48	297.645	297.645	297.645
04/FEB/23	01:39	0.134	0.26	160.385	160.385	160.385
04/FEB/23	01:40	0.132	0.36	216.987	216.987	216.987
04/FEB/23	01:41	0.134	0.28	174.820	174.820	174.820
04/FEB/23	01:42	0.133	0.40	243.167	243.167	243.167
04/FEB/23	01:43	0.134	0.37	228.341	228.341	228.341
04/FEB/23	01:44	0.134	0.41	252.312	252.312	252.312
04/FEB/23	01:45	0.134	0.28	173.869	173.869	173.869
04/FEB/23	01:46	0.133	0.46	279.120	279.120	279.120
04/FEB/23	01:47	0.134	0.42	256.545	256.545	256.545
04/FEB/23	01:48	0.138	0.32	200.569	200.569	200.569
04/FEB/23	01:49	0.137	0.31	197.745	197.745	197.745
04/FEB/23	01:50	0.136	0.26	161.023	161.023	161.023
04/FEB/23	01:51	0.135	0.31	189.655	189.655	189.655
04/FEB/23	01:52	0.135	0.28	173.204	173.204	173.204
04/FEB/23	01:53	0.135	0.28	176.834	176.834	176.834
04/FEB/23	01:54	0.135	0.41	256.781	256.781	256.781
04/FEB/23	01:55	0.136	0.36	225.843	225.843	225.843
04/FEB/23	01:56	0.136	0.33	206.148	206.148	206.148
04/FEB/23	01:57	0.136	0.33	208.709	208.709	208.709
04/FEB/23	01:58	0.136	0.43	266.879	266.879	266.879
04/FEB/23	01:59	0.137	0.48	301.782	301.782	301.782
04/FEB/23	02:00	0.137	0.33	207.524	207.524	207.524
04/FEB/23	02:01	0.136	0.36	224.067	224.067	224.067
04/FEB/23	02:02	0.136	0.46	286.210	286.210	286.210
04/FEB/23	02:03	0.137	0.30	186.996	186.996	186.996
04/FEB/23	02:04	0.136	0.41	257.717	257.717	257.717
04/FEB/23	02:05	0.137	0.43	270.823	270.823	270.823
04/FEB/23	02:06	0.138	0.28	174.511	174.511	174.511
04/FEB/23	02:07	0.137	0.46	289.902	289.902	289.902
04/FEB/23	02:08	0.138	0.38	244.175	244.175	244.175
04/FEB/23	02:09	0.138	0.35	224.458	224.458	224.458
04/FEB/23	02:10	0.138	0.46	291.166	291.166	291.166
04/FEB/23	02:11	0.139	0.33	209.069	209.069	209.069
04/FEB/23	02:12	0.138	0.31	194.486	194.486	194.486
04/FEB/23	02:13	0.138	0.28	180.768	180.768	180.768
04/FEB/23	02:14	0.138	0.37	236.829	236.829	236.829
04/FEB/23	02:15	0.139	0.23	145.825	145.825	145.825
04/FEB/23	02:16	0.138	0.36	228.595	228.595	228.595
04/FEB/23	02:17	0.139	0.41	260.217	260.217	260.217
04/FEB/23	02:18	0.144	0.34	222.907	222.907	222.907
04/FEB/23	02:19	0.142	0.31	200.810	200.810	200.810
04/FEB/23	02:20	0.141	0.30	193.066	193.066	193.066
04/FEB/23	02:21	0.141	0.42	269.209	269.209	269.209
04/FEB/23	02:22	0.141	0.31	198.595	198.595	198.595
04/FEB/23	02:23	0.141	0.33	215.381	215.381	215.381
04/FEB/23	02:24	0.141	0.37	240.466	240.466	240.466
04/FEB/23	02:25	0.141	0.42	271.703	271.703	271.703
04/FEB/23	02:26	0.142	0.30	196.971	196.971	196.971
04/FEB/23	02:27	0.141	0.37	237.785	237.785	237.785
04/FEB/23	02:28	0.142	0.34	219.984	219.984	219.984
04/FEB/23	02:29	0.141	0.34	220.890	220.890	220.890
04/FEB/23	02:30	0.142	0.35	224.894	224.894	224.894
04/FEB/23	02:31	0.142	0.32	210.202	210.202	210.202
04/FEB/23	02:32	0.142	0.30	197.983	197.983	197.983
04/FEB/23	02:33	0.142	0.29	188.418	188.418	188.418
04/FEB/23	02:34	0.141	0.37	240.737	240.737	240.737
04/FEB/23	02:35	0.142	0.37	242.014	242.014	242.014
04/FEB/23	02:36	0.142	0.33	215.770	215.770	215.770
04/FEB/23	02:37	0.142	0.29	190.852	190.852	190.852
04/FEB/23	02:38	0.142	0.26	167.399	167.399	167.399
04/FEB/23	02:39	0.142	0.42	273.898	273.898	273.898
04/FEB/23	02:40	0.143	0.29	188.754	188.754	188.754
04/FEB/23	02:41	0.142	0.33	218.940	218.940	218.940
04/FEB/23	02:42	0.143	0.30	194.141	194.141	194.141
04/FEB/23	02:43	0.142	0.40	261.334	261.334	261.334
04/FEB/23	02:44	0.143	0.32	212.812	212.812	212.812
04/FEB/23	02:45	0.143	0.26	173.095	173.095	173.095
04/FEB/23	02:46	0.142	0.23	153.396	153.396	153.396
04/FEB/23	02:47	0.142	0.30	197.095	197.095	197.095
04/FEB/23	02:48	0.143	0.29	189.046	189.046	189.046
04/FEB/23	02:49	0.142	0.27	176.984	176.984	176.984
04/FEB/23	02:50	0.142	0.33	213.080	213.080	213.080
04/FEB/23	02:51	0.143	0.35	228.012	228.012	228.012
04/FEB/23	02:52	0.143	0.40	260.624	260.624	260.624
04/FEB/23	02:53	0.144	0.28	185.615	185.615	185.615
04/FEB/23	02:54	0.143	0.33	216.282	216.282	216.282
04/FEB/23	02:55	0.143	0.37	246.498	246.498	246.498
04/FEB/23	02:56	0.144	0.26	174.840	174.840	174.840
04/FEB/23	02:57	0.143	0.30	195.999	195.999	195.999
04/FEB/23	02:58	0.143	0.34	220.572	220.572	220.572
04/FEB/23	02:59	0.143	0.35	229.606	229.606	229.606
04/FEB/23	03:00	0.144	0.34	226.432	226.432	226.432
04/FEB/23	03:01	0.144	0.32	210.257	210.257	210.257
04/FEB/23	03:02	0.143	0.22	147.921	147.921	147.921
04/FEB/23	03:03	0.143	0.48	317.054	317.054	317.054
04/FEB/23	03:04	0.144	0.37	245.461	245.461	245.461
04/FEB/23	03:05	0.143	0.31	205.855	205.855	205.855
04/FEB/23	03:06	0.143	0.33	219.438	219.438	219.438
04/FEB/23	03:07	0.143	0.35	231.915	231.915	231.915
04/FEB/23	03:08	0.144	0.34	223.552	223.552	223.552
04/FEB/23	03:09	0.144	0.40	261.210	261.210	261.210
04/FEB/23	03:10	0.144	0.31	202.437	202.437	202.437
04/FEB/23	03:11	0.143	0.32	207.943	207.943	207.943
04/FEB/23	03:12	0.143	0.29	189.884	189.884	189.884
04/FEB/23	03:13	0.143	0.29	188.238	188.238	188.238
04/FEB/23	03:14	0.144	0.34	221.398	221.398	221.398
04/FEB/23	03:15	0.144	0.42	279.126	279.126	279.126
04/FEB/23	03:16	0.145	0.31	208.598	208.598	208.598
04/FEB/23	03:17	0.144	0.27	177.755	177.755	177.755
04/FEB/23	03:18	0.144	0.31	202.503	202.503	202.503
04/FEB/23	03:19	0.144	0.25	162.426	162.426	162.426
04/FEB/23	03:20	0.143	0.37	241.126	241.126	241.126
04/FEB/23	03:21	0.144	0.34	227.149	227.149	227.149
04/FEB/23	03:22	0.144	0.26	170.908	170.908	170.908
04/FEB/23	03:23	0.143	0.26	173.965	173.965	173.965
04/FEB/23	03:24	0.144	0.31	205.393	205.393	205.393
04/FEB/23	03:25	0.144	0.37	243.703	243.703	243.703
04/FEB/23	03:26	0.144	0.24	159.888	159.888	159.888
04/FEB/23	03:27	0.143	0.34	220.680	220.680	220.680
04/FEB/23	03:28	0.144	0.34	224.640	224.640	224.640
04/FEB/23	03:29	0.144	0.31	206.358	206.358	206.358
04/FEB/23	03:30	0.144	0.36	236.208	236.208	236.208
04/FEB/23	03:31	0.148	0.28	190.034	190.034	190.034
04/FEB/23	03:32	0.145	0.27	181.529	181.529	181.529
04/FEB/23	03:33	0.144	0.29	191.911	191.911	191.911
04/FEB/23	03:34	0.144	0.38	249.173	249.173	249.173
04/FEB/23	03:35	0.145	0.26	175.864	175.864	175.864
04/FEB/23	03:36	0.144	0.27	178.617	178.617	178.617
04/FEB/23	03:37	0.144	0.37	241.937	241.937	241.937
04/FEB/23	03:38	0.144	0.26	174.971	174.971	174.971
04/FEB/23	03:39	0.143	0.27	178.917	178.917	178.917
04/FEB/23	03:40	0.143	0.36	238.269	238.269	238.269
04/FEB/23	03:41	0.143	0.27	180.016	180.016	180.016
04/FEB/23	03:42	0.143	0.34	222.559	222.559	222.559
04/FEB/23	03:43	0.143	0.30	194.911	194.911	194.911
04/FEB/23	03:44	0.143	0.29	189.687	189.687	189.687
04/FEB/23	03:45	0.143	0.40	261.168	261.168	261.168
04/FEB/23	03:46	0.143	0.35	233.090	233.090	233.090
04/FEB/23	03:47	0.143	0.29	191.663	191.663	191.663
04/FEB/23	03:48	0.143	0.42	274.736	274.736	274.736
04/FEB/23	03:49	0.144	0.28	187.185	187.185	187.185
04/FEB/23	03:50	0.143	0.27	174.434	174.434	174.434
04/FEB/23	03:51	0.143	0.26	170.954	170.954	170.954
04/FEB/23	03:52	0.143	0.26	167.963	167.963	167.963
04/FEB/23	03:53	0.143	0.27	174.769	174.769	174.769
04/FEB/23	03:54	0.143	0.43	279.981	279.981	279.981
04/FEB/23	03:55	0.144	0.38	249.701	249.701	249.701
04/FEB/23	03:56	0.143	0.26	171.667	171.667	171.667
04/FEB/23	03:57	0.142	0.30	198.864	198.864	198.864
04/FEB/23	03:58	0.142	0.27	174.794	174.794	174.794
04/FEB/23	03:59	0.142	0.32	207.248	207.248	207.248
04/FEB/23	04:00	0.142	0.36	237.347	237.347	237.347
04/FEB/23	04:01	0.142	0.36	237.052	237.052	237.052
04/FEB/23	04:02	0.142	0.37	243.981	243.981	243.981
04/FEB/23	04:03	0.142	0.25	161.617	161.617	161.617
04/FEB/23	04:04	0.141	0.28	182.514	182.514	182.514
04/FEB/23	04:05	0.142	0.33	212.882	212.882	212.882
04/FEB/23	04:06	0.142	0.37	242.870	242.870	242.870
04/FEB/23	04:07	0.142	0.29	192.103	192.103	192.103
04/FEB/23	04:08	0.141	0.28	181.637	181.637	181.637
04/FEB/23	04:09	0.141	0.30	195.208	195.208	195.208
04/FEB/23	04:10	0.141	0.28	182.416	182.416	182.416
04/FEB/23	04:11	0.141	0.48	308.833	308.833	308.833
04/FEB/23	04:12	0.142	0.30	193.510	193.510	193.510
04/FEB/23	04:13	0.141	0.37	240.319	240.319	240.319
04/FEB/23	04:14	0.142	0.35	227.478	227.478	227.478
04/FEB/23	04:15	0.141	0.28	181.077	181.077	181.077
04/FEB/23	04:16	0.141	0.36	233.725	233.725	233.725
04/FEB/23	04:17	0.141	0.32	209.736	209.736	209.736
04/FEB/23	04:18	0.141	0.32	208.255	208.255	208.255
04/FEB/23	04:19	0.141	0.39	253.766	253.766	253.766
04/FEB/23	04:20	0.141	0.41	264.120	264.120	264.120
04/FEB/23	04:21	0.141	0.35	229.649	229.649	229.649
04/FEB/23	04:22	0.140	0.42	270.434	270.434	270.434
04/FEB/23	04:23	0.141	0.34	221.276	221.276	221.276
04/FEB/23	04:24	0.140	0.33	215.280	215.280	215.280
04/FEB/23	04:25	0.140	0.48	307.020	307.020	307.020
04/FEB/23	04:26	0.141	0.34	221.963	221.963	221.963
04/FEB/23	04:27	0.140	0.52	337.584	337.584	337.584
04/FEB/23	04:28	0.141	0.28	182.602	182.602	182.602
04/FEB/23	04:29	0.139	0.38	243.397	243.397	243.397
04/FEB/23	04:30	0.140	0.38	242.405	242.405	242.405
04/FEB/23	04:31	0.140	0.30	189.771	189.771	189.771
04/FEB/23	04:32	0.139	0.35	222.306	222.306	222.306
04/FEB/23	04:33	0.139	0.37	234.817	234.817	234.817
04/FEB/23	04:34	0.139	0.25	163.120	163.120	163.120
04/FEB/23	04:35	0.138	0.40	253.378	253.378	253.378
04/FEB/23	04:36	0.139	0.31	198.716	198.716	198.716
04/FEB/23	04:37	0.138	0.36	229.571	229.571	229.571
04/FEB/23	04:38	0.138	0.33	212.722	212.722	212.722
04/FEB/23	04:39	0.138	0.30	190.234	190.234	190.234
04/FEB/23	04:40	0.138	0.31	194.986	194.986	194.986
04/FEB/23	04:41	0.138	0.40	250.489	250.489	250.489
04/FEB/23	04:42	0.138	0.36	227.374	227.374	227.374
04/FEB/23	04:43	0.138	0.43	272.915	272.915	272.915
04/FEB/23	04:44	0.138	0.40	256.100	256.100	256.100
04/FEB/23	04:45	0.138	0.28	175.822	175.822	175.822
04/FEB/23	04:46	0.137	0.27	169.599	169.599	169.599
04/FEB/23	04:47	0.137	0.33	208.180	208.180	208.180
04/FEB/23	04:48	0.137	0.41	255.692	255.692	255.692
04/FEB/23	04:49	0.138	0.31	196.873	196.873	196.873
04/FEB/23	04:50	0.133	0.40	242.763	242.763	242.763
04/FEB/23	04:51	0.136	0.40	251.759	251.759	251.759
04/FEB/23	04:52	0.137	0.28	177.085	177.085	177.085
04/FEB/23	04:53	0.136	0.50	316.283	316.283	316.283
04/FEB/23	04:54	0.138	0.31	193.365	193.365	193.365
04/FEB/23	04:55	0.136	0.33	209.566	209.566	209.566
04/FEB/23	04:56	0.136	0.31	191.929	191.929	191.929
04/FEB/23	04:57	0.136	0.39	242.458	242.458	242.458
04/FEB/23	04:58	0.136	0.33	207.268	207.268	207.268
04/FEB/23	04:59	0.136	0.34	213.391	213.391	213.391
04/FEB/23	05:00	0.136	0.35	218.042	218.042	218.042
04/FEB/23	05:01	0.136	0.34	214.788	214.788	214.788
04/FEB/23	05:02	0.135	0.29	180.797	180.797	180.797
04/FEB/23	05:03	0.135	0.54	337.907	337.907	337.907
04/FEB/23	05:04	0.137	0.34	214.140	214.140	214.140
04/FEB/23	05:05	0.135	0.53	327.804	327.804	327.804
04/FEB/23	05:06	0.137	0.40	250.842	250.842	250.842
04/FEB/23	05:07	0.136	0.37	230.974	230.974	230.974
04/FEB/23	05:08	0.135	0.38	237.169	237.169	237.169
04/FEB/23	05:09	0.135	0.31	196.000	196.000	196.000
04/FEB/23	05:10	0.135	0.37	227.935	227.935	227.935
04/FEB/23	05:11	0.135	0.39	244.438	244.438	244.438
04/FEB/23	05:12	0.135	0.25	157.351	157.351	157.351
04/FEB/23	05:13	0.134	0.37	226.699	226.699	226.699
04/FEB/23	05:14	0.134	0.31	194.266	194.266	194.266
04/FEB/23	05:15	0.134	0.32	194.789	194.789	194.789
04/FEB/23	05:16	0.134	0.39	240.296	240.296	240.296
04/FEB/23	05:17	0.135	0.38	236.079	236.079	236.079
04/FEB/23	05:18	0.134	0.36	221.459	221.459	221.459
04/FEB/23	05:19	0.134	0.30	186.548	186.548	186.548
04/FEB/23	05:20	0.134	0.30	183.698	183.698	183.698
04/FEB/23	05:21	0.134	0.44	268.356	268.356	268.356
04/FEB/23	05:22	0.135	0.57	353.937	353.937	353.937
04/FEB/23	05:23	0.135	0.40	248.771	248.771	248.771
04/FEB/23	05:24	0.134	0.44	269.461	269.461	269.461
04/FEB/23	05:25	0.134	0.27	166.575	166.575	166.575
04/FEB/23	05:26	0.129	0.32	190.104	190.104	190.104
04/FEB/23	05:27	0.128	0.40	235.025	235.025	235.025
04/FEB/23	05:28	0.130	0.46	275.376	275.376	275.376
04/FEB/23	05:29	0.131	0.49	291.727	291.727	291.727
04/FEB/23	05:30	0.131	0.34	204.851	204.851	204.851
04/FEB/23	05:31	0.130	0.42	251.988	251.988	251.988
04/FEB/23	05:32	0.131	0.30	180.049	180.049	180.049
04/FEB/23	05:33	0.130	0.43	255.674	255.674	255.674
04/FEB/23	05:34	0.131	0.29	177.813	177.813	177.813
04/FEB/23	05:35	0.130	0.36	215.041	215.041	215.041
04/FEB/23	05:36	0.131	0.41	244.868	244.868	244.868
04/FEB/23	05:37	0.131	0.35	213.615	213.615	213.615
04/FEB/23	05:38	0.131	0.36	218.623	218.623	218.623
04/FEB/23	05:39	0.131	0.31	186.261	186.261	186.261
04/FEB/23	05:40	0.131	0.36	214.356	214.356	214.356
04/FEB/23	05:41	0.130	0.33	199.608	199.608	199.608
04/FEB/23	05:42	0.130	0.35	208.857	208.857	208.857
04/FEB/23	05:43	0.130	0.44	263.340	263.340	263.340
04/FEB/23	05:44	0.131	0.29	172.801	172.801	172.801
04/FEB/23	05:45	0.130	0.58	343.025	343.025	343.025
04/FEB/23	05:46	0.132	0.30	182.327	182.327	182.327
04/FEB/23	05:47	0.129	0.45	269.471	269.471	269.471
04/FEB/23	05:48	0.131	0.29	172.506	172.506	172.506
04/FEB/23	05:49	0.130	0.35	209.325	209.325	209.325
04/FEB/23	05:50	0.130	0.50	300.274	300.274	300.274
04/FEB/23	05:51	0.131	0.27	163.172	163.172	163.172
04/FEB/23	05:52	0.130	0.40	239.100	239.100	239.100
04/FEB/23	05:53	0.131	0.34	204.324	204.324	204.324
04/FEB/23	05:54	0.135	0.33	201.685	201.685	201.685
04/FEB/23	05:55	0.134	0.45	275.431	275.431	275.431
04/FEB/23	05:56	0.135	0.32	196.455	196.455	196.455
04/FEB/23	05:57	0.135	0.35	218.815	218.815	218.815
04/FEB/23	05:58	0.135	0.34	209.454	209.454	209.454
04/FEB/23	05:59	0.135	0.45	276.794	276.794	276.794
04/FEB/23	06:00	0.136	0.40	250.931	250.931	250.931
04/FEB/23	06:01	0.136	0.36	225.990	225.990	225.990
04/FEB/23	06:02	0.136	0.30	189.821	189.821	189.821
04/FEB/23	06:03	0.136	0.38	240.033	240.033	240.033
04/FEB/23	06:04	0.137	0.46	286.735	286.735	286.735
04/FEB/23	06:05	0.141	0.40	262.271	262.271	262.271
04/FEB/23	06:06	0.140	0.46	294.416	294.416	294.416
04/FEB/23	06:07	0.141	0.31	201.918	201.918	201.918
04/FEB/23	06:08	0.140	0.31	200.277	200.277	200.277
04/FEB/23	06:09	0.140	0.33	209.695	209.695	209.695
04/FEB/23	06:10	0.140	0.34	216.849	216.849	216.849
04/FEB/23	06:11	0.140	0.31	198.405	198.405	198.405
04/FEB/23	06:12	0.140	0.31	201.933	201.933	201.933
04/FEB/23	06:13	0.140	0.39	251.658	251.658	251.658
04/FEB/23	06:14	0.141	0.25	160.663	160.663	160.663
04/FEB/23	06:15	0.140	0.38	247.958	247.958	247.958
04/FEB/23	06:16	0.141	0.35	225.942	225.942	225.942
04/FEB/23	06:17	0.140	0.29	184.898	184.898	184.898
04/FEB/23	06:18	0.140	0.32	205.990	205.990	205.990
04/FEB/23	06:19	0.140	0.26	169.426	169.426	169.426
04/FEB/23	06:20	0.136	0.38	240.201	240.201	240.201
04/FEB/23	06:21	0.138	0.34	214.561	214.561	214.561
04/FEB/23	06:22	0.138	0.42	268.675	268.675	268.675
04/FEB/23	06:23	0.139	0.35	221.403	221.403	221.403
04/FEB/23	06:24	0.138	0.34	216.530	216.530	216.530
04/FEB/23	06:25	0.138	0.21	133.661	133.661	133.661
04/FEB/23	06:26	0.137	0.32	200.940	200.940	200.940
04/FEB/23	06:27	0.138	0.31	197.645	197.645	197.645
04/FEB/23	06:28	0.138	0.49	313.342	313.342	313.342
04/FEB/23	06:29	0.139	0.43	276.830	276.830	276.830
04/FEB/23	06:30	0.139	0.31	200.047	200.047	200.047
04/FEB/23	06:31	0.137	0.37	233.512	233.512	233.512
04/FEB/23	06:32	0.138	0.28	177.824	177.824	177.824
04/FEB/23	06:33	0.137	0.24	152.665	152.665	152.665
04/FEB/23	06:34	0.137	0.27	172.388	172.388	172.388
04/FEB/23	06:35	0.137	0.39	246.865	246.865	246.865
04/FEB/23	06:36	0.138	0.36	227.616	227.616	227.616
04/FEB/23	06:37	0.137	0.37	235.892	235.892	235.892
04/FEB/23	06:38	0.138	0.29	186.341	186.341	186.341
04/FEB/23	06:39	0.137	0.34	216.024	216.024	216.024
04/FEB/23	06:40	0.138	0.31	195.065	195.065	195.065
04/FEB/23	06:41	0.138	0.38	237.730	237.730	237.730
04/FEB/23	06:42	0.138	0.34	215.888	215.888	215.888
04/FEB/23	06:43	0.138	0.38	244.191	244.191	244.191
04/FEB/23	06:44	0.138	0.40	256.267	256.267	256.267
04/FEB/23	06:45	0.138	0.38	240.309	240.309	240.309
04/FEB/23	06:46	0.139	0.35	223.248	223.248	223.248
04/FEB/23	06:47	0.138	0.30	193.142	193.142	193.142
04/FEB/23	06:48	0.138	0.34	213.963	213.963	213.963
04/FEB/23	06:49	0.138	0.30	189.754	189.754	189.754
04/FEB/23	06:50	0.138	0.38	243.302	243.302	243.302
04/FEB/23	06:51	0.139	0.44	279.523	279.523	279.523
04/FEB/23	06:52	0.140	0.47	299.054	299.054	299.054
04/FEB/23	06:53	0.140	0.29	183.277	183.277	183.277
04/FEB/23	06:54	0.138	0.45	283.558	283.558	283.558
04/FEB/23	06:55	0.139	0.35	223.751	223.751	223.751
04/FEB/23	06:56	0.139	0.29	184.838	184.838	184.838
04/FEB/23	06:57	0.138	0.31	197.464	197.464	197.464
04/FEB/23	06:58	0.138	0.47	298.365	298.365	298.365
04/FEB/23	06:59	0.139	0.33	213.936	213.936	213.936
04/FEB/23	07:00	0.138	0.36	225.179	225.179	225.179
04/FEB/23	07:01	0.138	0.38	242.777	242.777	242.777
04/FEB/23	07:02	0.138	0.32	201.492	201.492	201.492
04/FEB/23	07:03	0.137	0.41	255.622	255.622	255.622
04/FEB/23	07:04	0.138	0.37	234.727	234.727	234.727
04/FEB/23	07:05	0.138	0.38	239.919	239.919	239.919
04/FEB/23	07:06	0.138	0.45	285.069	285.069	285.069
04/FEB/23	07:07	0.139	0.30	189.885	189.885	189.885
04/FEB/23	07:08	0.138	0.37	234.142	234.142	234.142
04/FEB/23	07:09	0.139	0.35	221.090	221.090	221.090
04/FEB/23	07:10	0.143	0.37	243.945	243.945	243.945
04/FEB/23	07:11	0.144	0.28	185.237	185.237	185.237
04/FEB/23	07:12	0.143	0.32	211.936	211.936	211.936
04/FEB/23	07:13	0.144	0.27	178.066	178.066	178.066
04/FEB/23	07:14	0.144	0.31	204.436	204.436	204.436
04/FEB/23	07:15	0.145	0.32	211.301	211.301	211.301
04/FEB/23	07:16	0.152	0.24	168.374	168.374	168.374
04/FEB/23	07:17	0.151	0.26	181.434	181.434	181.434
04/FEB/23	07:18	0.151	0.24	169.470	169.470	169.470
04/FEB/23	07:19	0.152	0.22	156.564	156.564	156.564
04/FEB/23	07:20	0.152	0.23	162.724	162.724	162.724
04/FEB/23	07:21	0.152	0.24	166.933	166.933	166.933
04/FEB/23	07:22	0.153	0.19	132.404	132.404	132.404
04/FEB/23	07:23	0.153	0.14	99.100	99.100	99.100
04/FEB/23	07:24	0.153	0.15	103.225	103.225	103.225
04/FEB/23	07:25	0.153	0.15	102.370	102.370	102.370
04/FEB/23	07:26	0.153	0.12	86.730	86.730	86.730
04/FEB/23	07:27	0.154	0.21	151.167	151.167	151.167
04/FEB/23	07:28	0.160	0.19	142.249	142.249	142.249
04/FEB/23	07:29	0.160	0.15	109.689	109.689	109.689
04/FEB/23	07:30	0.160	0.21	151.332	151.332	151.332
04/FEB/23	07:31	0.162	0.12	91.486	91.486	91.486
04/FEB/23	07:32	0.162	0.16	116.899	116.899	116.899
04/FEB/23	07:33	0.162	0.12	90.810	90.810	90.810
04/FEB/23	07:34	0.168	0.30	232.068	232.068	232.068
04/FEB/23	07:35	0.168	0.12	93.606	93.606	93.606
04/FEB/23	07:36	0.167	0.19	147.151	147.151	147.151
04/FEB/23	07:37	0.169	0.12	91.002	91.002	91.002
04/FEB/23	07:38	0.168	0.39	302.963	302.963	302.963
04/FEB/23	07:39	0.170	0.44	344.869	344.869	344.869
04/FEB/23	07:40	0.172	0.54	423.693	423.693	423.693
04/FEB/23	07:41	0.172	0.30	235.499	235.499	235.499
04/FEB/23	07:42	0.171	0.45	356.192	356.192	356.192
04/FEB/23	07:43	0.172	0.15	122.029	122.029	122.029
04/FEB/23	07:44	0.171	0.30	233.279	233.279	233.279
04/FEB/23	07:45	0.171	0.14	112.521	112.521	112.521
04/FEB/23	07:46	0.171	0.16	124.769	124.769	124.769
04/FEB/23	07:47	0.171	0.28	222.822	222.822	222.822
04/FEB/23	07:48	0.172	0.42	329.315	329.315	329.315
04/FEB/23	07:49	0.173	0.09	73.573	73.573	73.573
04/FEB/23	07:50	0.179	0.10	80.388	80.388	80.388
04/FEB/23	07:51	0.179	0.10	79.394	79.394	79.394
04/FEB/23	07:52	0.181	0.06	53.321	53.321	53.321
04/FEB/23	07:53	0.189	0.14	125.909	125.909	125.909
04/FEB/23	07:54	0.192	0.20	173.904	173.904	173.904
04/FEB/23	07:55	0.201	0.20	184.734	184.734	184.734
04/FEB/23	07:56	0.205	0.21	195.498	195.498	195.498
04/FEB/23	07:57	0.207	0.29	280.926	280.926	280.926
04/FEB/23	07:58	0.216	0.26	260.807	260.807	260.807
04/FEB/23	07:59	0.217	0.28	278.742	278.742	278.742
04/FEB/23	08:00	0.219	0.30	301.304	301.304	301.304
04/FEB/23	08:01	0.220	0.29	297.978	297.978	297.978
04/FEB/23	08:02	0.220	0.23	230.769	230.769	230.769
04/FEB/23	08:03	0.220	0.34	347.343	347.343	347.343
04/FEB/23	08:04	0.221	0.26	269.222	269.222	269.222
04/FEB/23	08:05	0.222	0.35	354.472	354.472	354.472
04/FEB/23	08:06	0.222	0.28	290.487	290.487	290.487
04/FEB/23	08:07	0.222	0.27	276.444	276.444	276.444
04/FEB/23	08:08	0.222	0.28	286.786	286.786	286.786
04/FEB/23	08:09	0.222	0.37	381.769	381.769	381.769
04/FEB/23	08:10	0.223	0.34	351.597	351.597	351.597
04/FEB/23	08:11	0.222	0.33	338.209	338.209	338.209
04/FEB/23	08:12	0.222	0.29	291.610	291.610	291.610
04/FEB/23	08:13	0.221	0.27	275.659	275.659	275.659
04/FEB/23	08:14	0.220	0.35	357.189	357.189	357.189
04/FEB/23	08:15	0.216	0.34	335.013	335.013	335.013
04/FEB/23	08:16	0.216	0.22	215.236	215.236	215.236
04/FEB/23	08:17	0.214	0.30	296.645	296.645	296.645
04/FEB/23	08:18	0.214	0.28	278.532	278.532	278.532
04/FEB/23	08:19	0.213	0.31	303.983	303.983	303.983
04/FEB/23	08:20	0.213	0.25	241.055	241.055	241.055
04/FEB/23	08:21	0.212	0.27	264.584	264.584	264.584
04/FEB/23	08:22	0.212	0.28	270.373	270.373	270.373
04/FEB/23	08:23	0.212	0.30	291.851	291.851	291.851
04/FEB/23	08:24	0.212	0.21	202.014	202.014	202.014
04/FEB/23	08:25	0.211	0.27	265.691	265.691	265.691
04/FEB/23	08:26	0.216	0.34	337.536	337.536	337.536
04/FEB/23	08:27	0.217	0.33	334.161	334.161	334.161
04/FEB/23	08:28	0.220	0.36	365.860	365.860	365.860
04/FEB/23	08:29	0.231	0.45	475.050	475.050	475.050
04/FEB/23	08:30	0.234	0.36	390.914	390.914	390.914
04/FEB/23	08:31	0.251	0.44	504.318	504.318	504.318
04/FEB/23	08:32	0.269	0.38	466.130	466.130	466.130
04/FEB/23	08:33	0.285	0.33	436.360	436.360	436.360
04/FEB/23	08:34	0.301	0.38	519.395	519.395	519.395
04/FEB/23	08:35	0.317	0.36	525.774	525.774	525.774
04/FEB/23	08:36	0.320	0.58	851.629	851.629	851.629
04/FEB/23	08:37	0.325	0.41	618.853	618.853	618.853
04/FEB/23	08:38	0.336	0.48	736.861	736.861	736.861
04/FEB/23	08:39	0.337	0.47	734.778	734.778	734.778
04/FEB/23	08:40	0.339	0.49	760.432	760.432	760.432
04/FEB/23	08:41	0.341	0.56	874.940	874.940	874.940
04/FEB/23	08:42	0.342	0.44	699.056	699.056	699.056
04/FEB/23	08:43	0.342	0.43	674.717	674.717	674.717
04/FEB/23	08:44	0.342	0.46	729.948	729.948	729.948
04/FEB/23	08:45	0.342	0.42	655.951	655.951	655.951
04/FEB/23	08:46	0.342	0.39	612.149	612.149	612.149
04/FEB/23	08:47	0.342	0.49	766.972	766.972	766.972
04/FEB/23	08:48	0.342	0.36	571.120	571.120	571.120
04/FEB/23	08:49	0.337	0.39	609.848	609.848	609.848
04/FEB/23	08:50	0.337	0.40	624.889	624.889	624.889
04/FEB/23	08:51	0.336	0.40	622.247	622.247	622.247
04/FEB/23	08:52	0.336	0.34	531.655	531.655	531.655
04/FEB/23	08:53	0.335	0.40	609.318	609.318	609.318
04/FEB/23	08:54	0.335	0.47	722.311	722.311	722.311
04/FEB/23	08:55	0.335	0.36	547.664	547.664	547.664
04/FEB/23	08:56	0.327	0.40	598.483	598.483	598.483
04/FEB/23	08:57	0.328	0.38	567.141	567.141	567.141
04/FEB/23	08:58	0.330	0.41	618.279	618.279	618.279
04/FEB/23	08:59	0.329	0.41	621.767	621.767	621.767
04/FEB/23	09:00	0.330	0.35	538.315	538.315	538.315
04/FEB/23	09:01	0.330	0.36	551.857	551.857	551.857
04/FEB/23	09:02	0.330	0.35	529.508	529.508	529.508
04/FEB/23	09:03	0.335	0.42	640.437	640.437	640.437
04/FEB/23	09:04	0.336	0.41	636.591	636.591	636.591
04/FEB/23	09:05	0.337	0.46	717.743	717.743	717.743
04/FEB/23	09:06	0.338	0.47	732.735	732.735	732.735
04/FEB/23	09:07	0.349	0.51	815.975	815.975	815.975
04/FEB/23	09:08	0.358	0.47	767.537	767.537	767.537
04/FEB/23	09:09	0.361	0.63	1046.301	1046.301	1046.301
04/FEB/23	09:10	0.377	0.66	1146.333	1146.333	1146.333
04/FEB/23	09:11	0.393	0.68	1223.126	1223.126	1223.126
04/FEB/23	09:12	0.407	0.83	1544.604	1544.604	1544.604
04/FEB/23	09:13	0.421	0.88	1700.422	1700.422	1700.422
04/FEB/23	09:14	0.440	0.88	1783.481	1783.481	1783.481
04/FEB/23	09:15	0.467	0.88	1887.834	1887.834	1887.834
04/FEB/23	09:16	0.479	0.71	1562.715	1562.715	1562.715
04/FEB/23	09:17	0.493	0.71	1617.773	1617.773	1617.773
04/FEB/23	09:18	0.504	0.60	1398.189	1398.189	1398.189
04/FEB/23	09:19	0.515	0.57	1347.600	1347.600	1347.600
04/FEB/23	09:20	0.515	0.68	1622.318	1622.318	1622.318
04/FEB/23	09:21	0.527	0.74	1785.817	1785.817	1785.817
04/FEB/23	09:22	0.539	0.68	1676.087	1676.087	1676.087
04/FEB/23	09:23	0.536	0.79	1941.045	1941.045	1941.045
04/FEB/23	09:24	0.535	0.69	1697.404	1697.404	1697.404
04/FEB/23	09:25	0.536	0.69	1704.348	1704.348	1704.348
04/FEB/23	09:26	0.536	0.79	1949.627	1949.627	1949.627
04/FEB/23	09:27	0.538	0.62	1541.492	1541.492	1541.492
04/FEB/23	09:28	0.536	0.75	1859.189	1859.189	1859.189
04/FEB/23	09:29	0.537	0.76	1883.203	1883.203	1883.203
04/FEB/23	09:30	0.538	0.63	1567.212	1567.212	1567.212
04/FEB/23	09:31	0.542	0.77	1926.384	1926.384	1926.384
04/FEB/23	09:32	0.543	0.61	1511.855	1511.855	1511.855
04/FEB/23	09:33	0.541	0.63	1555.859	1555.859	1555.859
04/FEB/23	09:34	0.542	0.62	1552.027	1552.027	1552.027
04/FEB/23	09:35	0.542	0.61	1513.478	1513.478	1513.478
04/FEB/23	09:36	0.542	0.72	1805.538	1805.538	1805.538
04/FEB/23	09:37	0.544	0.75	1865.378	1865.378	1865.378
04/FEB/23	09:38	0.536	0.58	1428.510	1428.510	1428.510
04/FEB/23	09:39	0.543	0.69	1729.504	1729.504	1729.504
04/FEB/23	09:40	0.541	0.60	1493.904	1493.904	1493.904
04/FEB/23	09:41	0.541	0.86	2139.097	2139.097	2139.097
04/FEB/23	09:42	0.545	0.86	2148.985	2148.985	2148.985
04/FEB/23	09:43	0.545	0.61	1531.829	1531.829	1531.829
04/FEB/23	09:44	0.542	0.56	1384.636	1384.636	1384.636
04/FEB/23	09:45	0.533	0.67	1650.624	1650.624	1650.624
04/FEB/23	09:46	0.535	0.72	1781.518	1781.518	1781.518
04/FEB/23	09:47	0.537	0.73	1805.921	1805.921	1805.921
04/FEB/23	09:48	0.538	0.92	2280.850	2280.850	2280.850
04/FEB/23	09:49	0.539	0.64	1581.868	1581.868	1581.868
04/FEB/23	09:50	0.529	0.73	1782.857	1782.857	1782.857
04/FEB/23	09:51	0.531	0.76	1855.385	1855.385	1855.385
04/FEB/23	09:52	0.531	0.72	1747.707	1747.707	1747.707
04/FEB/23	09:53	0.531	0.86	2094.917	2094.917	2094.917
04/FEB/23	09:54	0.532	0.76	1855.887	1855.887	1855.887
04/FEB/23	09:55	0.525	0.76	1845.600	1845.600	1845.600
04/FEB/23	09:56	0.523	0.80	1917.420	1917.420	1917.420
04/FEB/23	09:57	0.524	0.68	1647.523	1647.523	1647.523
04/FEB/23	09:58	0.523	0.73	1765.834	1765.834	1765.834
04/FEB/23	09:59	0.522	0.60	1449.483	1449.483	1449.483
04/FEB/23	10:00	0.521	0.71	1708.605	1708.605	1708.605
04/FEB/23	10:01	0.517	0.73	1737.580	1737.580	1737.580
04/FEB/23	10:02	0.518	0.74	1762.396	1762.396	1762.396
04/FEB/23	10:03	0.519	0.70	1658.965	1658.965	1658.965
04/FEB/23	10:04	0.517	0.59	1415.510	1415.510	1415.510
04/FEB/23	10:05	0.510	0.77	1816.851	1816.851	1816.851
04/FEB/23	10:06	0.511	0.73	1724.561	1724.561	1724.561
04/FEB/23	10:07	0.512	0.96	2249.785	2249.785	2249.785
04/FEB/23	10:08	0.514	0.81	1919.966	1919.966	1919.966
04/FEB/23	10:09	0.512	0.51	1206.963	1206.963	1206.963
04/FEB/23	10:10	0.508	0.64	1501.495	1501.495	1501.495
04/FEB/23	10:11	0.509	0.77	1801.879	1801.879	1801.879
04/FEB/23	10:12	0.510	0.71	1676.574	1676.574	1676.574
04/FEB/23	10:13	0.506	0.65	1509.224	1509.224	1509.224
04/FEB/23	10:14	0.504	0.56	1295.461	1295.461	1295.461
04/FEB/23	10:15	0.502	0.56	1281.750	1281.750	1281.750
04/FEB/23	10:16	0.502	0.73	1684.123	1684.123	1684.123
04/FEB/23	10:17	0.503	0.61	1417.225	1417.225	1417.225
04/FEB/23	10:18	0.496	0.72	1646.172	1646.172	1646.172
04/FEB/23	10:19	0.500	0.87	1992.836	1992.836	1992.836
04/FEB/23	10:20	0.500	0.68	1557.987	1557.987	1557.987
04/FEB/23	10:21	0.497	0.64	1474.861	1474.861	1474.861
04/FEB/23	10:22	0.489	0.78	1760.606	1760.606	1760.606
04/FEB/23	10:23	0.502	0.91	2098.920	2098.920	2098.920
04/FEB/23	10:24	0.495	0.68	1547.255	1547.255	1547.255
04/FEB/23	10:25	0.492	0.85	1918.478	1918.478	1918.478
04/FEB/23	10:26	0.495	0.73	1659.542	1659.542	1659.542
04/FEB/23	10:27	0.493	0.69	1567.298	1567.298	1567.298
04/FEB/23	10:28	0.492	0.71	1601.740	1601.740	1601.740
04/FEB/23	10:29	0.492	0.57	1295.946	1295.946	1295.946
04/FEB/23	10:30	0.483	0.58	1285.447	1285.447	1285.447
04/FEB/23	10:31	0.491	0.75	1684.655	1684.655	1684.655
04/FEB/23	10:32	0.484	0.73	1622.039	1622.039	1622.039
04/FEB/23	10:33	0.486	0.76	1706.369	1706.369	1706.369
04/FEB/23	10:34	0.488	0.72	1615.140	1615.140	1615.140
04/FEB/23	10:35	0.488	0.36	797.425	797.425	797.425
04/FEB/23	10:36	0.484	0.70	1563.963	1563.963	1563.963
04/FEB/23	10:37	0.487	0.79	1774.876	1774.876	1774.876
04/FEB/23	10:38	0.482	0.82	1823.007	1823.007	1823.007
04/FEB/23	10:39	0.484	0.66	1461.271	1461.271	1461.271
04/FEB/23	10:40	0.485	0.77	1715.324	1715.324	1715.324
04/FEB/23	10:41	0.485	0.84	1883.867	1883.867	1883.867
04/FEB/23	10:42	0.485	0.83	1853.987	1853.987	1853.987
04/FEB/23	10:43	0.480	0.67	1482.225	1482.225	1482.225
04/FEB/23	10:44	0.477	0.71	1546.834	1546.834	1546.834
04/FEB/23	10:45	0.476	0.79	1724.726	1724.726	1724.726
04/FEB/23	10:46	0.477	0.51	1124.487	1124.487	1124.487
04/FEB/23	10:47	0.474	0.69	1496.559	1496.559	1496.559
04/FEB/23	10:48	0.475	0.76	1665.598	1665.598	1665.598
04/FEB/23	10:49	0.467	0.64	1384.280	1384.280	1384.280
04/FEB/23	10:50	0.475	0.62	1351.563	1351.563	1351.563
04/FEB/23	10:51	0.472	0.67	1446.143	1446.143	1446.143
04/FEB/23	10:52	0.473	0.61	1332.115	1332.115	1332.115
04/FEB/23	10:53	0.463	0.86	1833.092	1833.092	1833.092
04/FEB/23	10:54	0.477	0.69	1523.933	1523.933	1523.933
04/FEB/23	10:55	0.475	0.92	2010.120	2010.120	2010.120
04/FEB/23	10:56	0.476	0.76	1654.829	1654.829	1654.829
04/FEB/23	10:57	0.473	0.79	1718.733	1718.733	1718.733
04/FEB/23	10:58	0.473	0.64	1396.087	1396.087	1396.087
04/FEB/23	10:59	0.471	0.96	2086.630	2086.630	2086.630
04/FEB/23	11:00	0.467	0.83	1776.032	1776.032	1776.032
04/FEB/23	11:01	0.467	0.82	1750.545	1750.545	1750.545
04/FEB/23	11:02	0.475	0.76	1663.656	1663.656	1663.656
04/FEB/23	11:03	0.465	0.63	1343.191	1343.191	1343.191
04/FEB/23	11:04	0.463	0.70	1495.911	1495.911	1495.911
04/FEB/23	11:05	0.463	0.71	1505.521	1505.521	1505.521
04/FEB/23	11:06	0.463	0.87	1859.060	1859.060	1859.060
04/FEB/23	11:07	0.465	0.52	1106.358	1106.358	1106.358
04/FEB/23	11:08	0.454	0.68	1425.558	1425.558	1425.558
04/FEB/23	11:09	0.457	0.94	1980.956	1980.956	1980.956
04/FEB/23	11:10	0.460	0.64	1358.250	1358.250	1358.250
04/FEB/23	11:11	0.458	0.74	1559.983	1559.983	1559.983
04/FEB/23	11:12	0.458	0.70	1478.815	1478.815	1478.815
04/FEB/23	11:13	0.458	0.84	1771.504	1771.504	1771.504
04/FEB/23	11:14	0.460	0.82	1744.306	1744.306	1744.306
04/FEB/23	11:15	0.460	0.91	1932.615	1932.615	1932.615
04/FEB/23	11:16	0.461	0.88	1866.851	1866.851	1866.851
04/FEB/23	11:17	0.460	0.73	1535.424	1535.424	1535.424
04/FEB/23	11:18	0.444	0.75	1538.941	1538.941	1538.941
04/FEB/23	11:19	0.455	0.74	1538.313	1538.313	1538.313
04/FEB/23	11:20	0.456	0.76	1604.483	1604.483	1604.483
04/FEB/23	11:21	0.457	0.80	1680.050	1680.050	1680.050
04/FEB/23	11:22	0.456	0.75	1580.097	1580.097	1580.097
04/FEB/23	11:23	0.450	0.71	1474.575	1474.575	1474.575
04/FEB/23	11:24	0.451	0.59	1222.220	1222.220	1222.220
04/FEB/23	11:25	0.448	0.80	1648.097	1648.097	1648.097
04/FEB/23	11:26	0.450	0.75	1548.882	1548.882	1548.882
04/FEB/23	11:27	0.449	0.60	1230.286	1230.286	1230.286
04/FEB/23	11:28	0.442	0.64	1303.071	1303.071	1303.071
04/FEB/23	11:29	0.443	0.77	1575.871	1575.871	1575.871
04/FEB/23	11:30	0.445	0.86	1757.651	1757.651	1757.651
04/FEB/23	11:31	0.446	0.57	1174.360	1174.360	1174.360
04/FEB/23	11:32	0.437	0.77	1550.824	1550.824	1550.824
04/FEB/23	11:33	0.442	0.75	1517.698	1517.698	1517.698
04/FEB/23	11:34	0.443	0.67	1370.553	1370.553	1370.553
04/FEB/23	11:35	0.432	0.52	1030.857	1030.857	1030.857
04/FEB/23	11:36	0.432	0.74	1473.942	1473.942	1473.942
04/FEB/23	11:37	0.434	0.68	1358.395	1358.395	1358.395
04/FEB/23	11:38	0.434	0.57	1130.240	1130.240	1130.240
04/FEB/23	11:39	0.433	0.55	1091.945	1091.945	1091.945
04/FEB/23	11:40	0.438	0.82	1644.868	1644.868	1644.868
04/FEB/23	11:41	0.438	0.76	1528.567	1528.567	1528.567
04/FEB/23	11:42	0.446	0.74	1510.087	1510.087	1510.087
04/FEB/23	11:43	0.443	0.47	963.099	963.099	963.099
04/FEB/23	11:44	0.428	0.75	1484.410	1484.410	1484.410
04/FEB/23	11:45	0.432	0.79	1560.763	1560.763	1560.763
04/FEB/23	11:46	0.432	0.84	1661.279	1661.279	1661.279
04/FEB/23	11:47	0.432	0.56	1104.309	1104.309	1104.309
04/FEB/23	11:48	0.429	0.32	631.542	631.542	631.542
04/FEB/23	11:49	0.426	0.75	1470.745	1470.745	1470.745
04/FEB/23	11:50	0.430	0.77	1513.083	1513.083	1513.083
04/FEB/23	11:51	0.425	0.65	1277.529	1277.529	1277.529
04/FEB/23	11:52	0.426	0.70	1368.931	1368.931	1368.931
04/FEB/23	11:53	0.425	0.70	1368.054	1368.054	1368.054
04/FEB/23	11:54	0.425	0.78	1529.477	1529.477	1529.477
04/FEB/23	11:55	0.419	0.84	1612.249	1612.249	1612.249
04/FEB/23	11:56	0.423	0.79	1527.175	1527.175	1527.175
04/FEB/23	11:57	0.422	0.84	1635.793	1635.793	1635.793
04/FEB/23	11:58	0.423	0.67	1303.984	1303.984	1303.984
04/FEB/23	11:59	0.421	0.69	1331.819	1331.819	1331.819
04/FEB/23	12:00	0.421	0.75	1454.678	1454.678	1454.678
04/FEB/23	12:01	0.416	0.64	1232.002	1232.002	1232.002
04/FEB/23	12:02	0.416	0.70	1343.970	1343.970	1343.970
04/FEB/23	12:03	0.418	0.89	1716.114	1716.114	1716.114
04/FEB/23	12:04	0.421	0.76	1479.784	1479.784	1479.784
04/FEB/23	12:05	0.418	0.97	1862.069	1862.069	1862.069
04/FEB/23	12:06	0.421	0.73	1409.821	1409.821	1409.821
04/FEB/23	12:07	0.418	0.75	1449.616	1449.616	1449.616
04/FEB/23	12:08	0.418	0.75	1447.087	1447.087	1447.087
04/FEB/23	12:09	0.418	0.70	1351.929	1351.929	1351.929
04/FEB/23	12:10	0.417	0.72	1372.912	1372.912	1372.912
04/FEB/23	12:11	0.417	0.74	1418.796	1418.796	1418.796
04/FEB/23	12:12	0.410	0.72	1353.812	1353.812	1353.812
04/FEB/23	12:13	0.408	0.58	1094.530	1094.530	1094.530
04/FEB/23	12:14	0.407	0.84	1569.456	1569.456	1569.456
04/FEB/23	12:15	0.410	0.68	1291.737	1291.737	1291.737
04/FEB/23	12:16	0.418	0.75	1451.248	1451.248	1451.248
04/FEB/23	12:17	0.417	0.53	1017.535	1017.535	1017.535
04/FEB/23	12:18	0.413	0.77	1456.816	1456.816	1456.816
04/FEB/23	12:19	0.414	0.52	981.550	981.550	981.550
04/FEB/23	12:20	0.404	0.64	1186.718	1186.718	1186.718
04/FEB/23	12:21	0.413	0.61	1152.621	1152.621	1152.621
04/FEB/23	12:22	0.403	0.50	920.432	920.432	920.432
04/FEB/23	12:23	0.404	0.62	1156.633	1156.633	1156.633
04/FEB/23	12:24	0.405	0.50	928.004	928.004	928.004
04/FEB/23	12:25	0.404	0.87	1611.195	1611.195	1611.195
04/FEB/23	12:26	0.407	0.68	1277.794	1277.794	1277.794
04/FEB/23	12:27	0.406	0.65	1205.668	1205.668	1205.668
04/FEB/23	12:28	0.406	0.84	1560.524	1560.524	1560.524
04/FEB/23	12:29	0.408	0.79	1487.492	1487.492	1487.492
04/FEB/23	12:30	0.408	0.72	1351.357	1351.357	1351.357
04/FEB/23	12:31	0.407	0.62	1155.585	1155.585	1155.585
04/FEB/23	12:32	0.406	0.46	855.574	855.574	855.574
04/FEB/23	12:33	0.405	0.73	1355.360	1355.360	1355.360
04/FEB/23	12:34	0.411	0.81	1539.827	1539.827	1539.827
04/FEB/23	12:35	0.409	0.90	1696.703	1696.703	1696.703
04/FEB/23	12:36	0.410	0.87	1639.261	1639.261	1639.261
04/FEB/23	12:37	0.409	0.60	1120.314	1120.314	1120.314
04/FEB/23	12:38	0.407	0.77	1443.383	1443.383	1443.383
04/FEB/23	12:39	0.409	0.74	1397.131	1397.131	1397.131
04/FEB/23	12:40	0.409	0.60	1126.313	1126.313	1126.313
04/FEB/23	12:41	0.407	0.52	965.619	965.619	965.619
04/FEB/23	12:42	0.407	0.64	1192.885	1192.885	1192.885
04/FEB/23	12:43	0.407	0.83	1550.810	1550.810	1550.810
04/FEB/23	12:44	0.409	0.65	1216.299	1216.299	1216.299
04/FEB/23	12:45	0.407	0.84	1581.405	1581.405	1581.405
04/FEB/23	12:46	0.415	0.67	1275.060	1275.060	1275.060
04/FEB/23	12:47	0.414	0.65	1244.412	1244.412	1244.412
04/FEB/23	12:48	0.412	0.77	1453.473	1453.473	1453.473
04/FEB/23	12:49	0.405	0.77	1436.296	1436.296	1436.296
04/FEB/23	12:50	0.408	0.75	1406.822	1406.822	1406.822
04/FEB/23	12:51	0.408	0.68	1272.551	1272.551	1272.551
04/FEB/23	12:52	0.408	0.79	1478.640	1478.640	1478.640
04/FEB/23	12:53	0.410	0.54	1017.822	1017.822	1017.822
04/FEB/23	12:54	0.407	0.80	1492.838	1492.838	1492.838
04/FEB/23	12:55	0.409	0.75	1409.686	1409.686	1409.686
04/FEB/23	12:56	0.414	1.00	1908.104	1908.104	1908.104
04/FEB/23	12:57	0.419	0.67	1286.391	1286.391	1286.391
04/FEB/23	12:58	0.414	0.66	1264.726	1264.726	1264.726
04/FEB/23	12:59	0.413	0.41	779.117	779.117	779.117
04/FEB/23	13:00	0.411	0.80	1502.839	1502.839	1502.839
04/FEB/23	13:01	0.405	0.69	1286.961	1286.961	1286.961
04/FEB/23	13:02	0.412	0.72	1366.859	1366.859	1366.859
04/FEB/23	13:03	0.413	0.66	1247.493	1247.493	1247.493
04/FEB/23	13:04	0.412	0.73	1386.559	1386.559	1386.559
04/FEB/23	13:05	0.413	0.89	1680.755	1680.755	1680.755
04/FEB/23	13:06	0.414	0.79	1507.010	1507.010	1507.010
04/FEB/23	13:07	0.419	0.70	1349.888	1349.888	1349.888
04/FEB/23	13:08	0.415	0.78	1491.702	1491.702	1491.702
04/FEB/23	13:09	0.415	0.84	1612.673	1612.673	1612.673
04/FEB/23	13:10	0.416	0.82	1570.166	1570.166	1570.166
04/FEB/23	13:11	0.416	0.78	1496.053	1496.053	1496.053
04/FEB/23	13:12	0.416	0.68	1303.829	1303.829	1303.829
04/FEB/23	13:13	0.415	0.70	1330.638	1330.638	1330.638
04/FEB/23	13:14	0.415	0.64	1223.445	1223.445	1223.445
04/FEB/23	13:15	0.414	0.70	1339.328	1339.328	1339.328
04/FEB/23	13:16	0.411	0.94	1785.545	1785.545	1785.545
04/FEB/23	13:17	0.417	0.77	1486.825	1486.825	1486.825
04/FEB/23	13:18	0.416	0.71	1352.555	1352.555	1352.555
04/FEB/23	13:19	0.415	0.66	1265.058	1265.058	1265.058
04/FEB/23	13:20	0.409	0.79	1482.669	1482.669	1482.669
04/FEB/23	13:21	0.413	0.82	1553.538	1553.538	1553.538
04/FEB/23	13:22	0.413	0.75	1434.027	1434.027	1434.027
04/FEB/23	13:23	0.414	0.75	1428.300	1428.300	1428.300
04/FEB/23	13:24	0.414	0.75	1435.178	1435.178	1435.178
04/FEB/23	13:25	0.414	0.75	1421.449	1421.449	1421.449
04/FEB/23	13:26	0.414	0.85	1617.417	1617.417	1617.417
04/FEB/23	13:27	0.415	0.82	1560.532	1560.532	1560.532
04/FEB/23	13:28	0.414	0.73	1401.080	1401.080	1401.080
04/FEB/23	13:29	0.410	0.59	1122.029	1122.029	1122.029
04/FEB/23	13:30	0.412	0.58	1107.295	1107.295	1107.295
04/FEB/23	13:31	0.412	0.68	1284.819	1284.819	1284.819
04/FEB/23	13:32	0.413	0.73	1394.815	1394.815	1394.815
04/FEB/23	13:33	0.419	0.72	1385.536	1385.536	1385.536
04/FEB/23	13:34	0.410	0.73	1377.868	1377.868	1377.868
04/FEB/23	13:35	0.411	0.77	1460.691	1460.691	1460.691
04/FEB/23	13:36	0.412	0.80	1514.469	1514.469	1514.469
04/FEB/23	13:37	0.413	0.72	1370.550	1370.550	1370.550
04/FEB/23	13:38	0.420	0.76	1471.649	1471.649	1471.649
04/FEB/23	13:39	0.420	0.66	1282.788	1282.788	1282.788
04/FEB/23	13:40	0.417	0.74	1424.312	1424.312	1424.312
04/FEB/23	13:41	0.401	0.72	1321.076	1321.076	1321.076
04/FEB/23	13:42	0.416	0.69	1320.645	1320.645	1320.645
04/FEB/23	13:43	0.412	0.84	1591.199	1591.199	1591.199
04/FEB/23	13:44	0.413	0.60	1146.364	1146.364	1146.364
04/FEB/23	13:45	0.411	0.71	1339.862	1339.862	1339.862
04/FEB/23	13:46	0.413	0.77	1457.672	1457.672	1457.672
04/FEB/23	13:47	0.407	0.80	1495.629	1495.629	1495.629
04/FEB/23	13:48	0.410	0.69	1292.602	1292.602	1292.602
04/FEB/23	13:49	0.408	0.66	1233.458	1233.458	1233.458
04/FEB/23	13:50	0.409	0.74	1388.981	1388.981	1388.981
04/FEB/23	13:51	0.409	0.58	1087.254	1087.254	1087.254
04/FEB/23	13:52	0.407	0.74	1394.982	1394.982	1394.982
04/FEB/23	13:53	0.408	0.60	1122.985	1122.985	1122.985
04/FEB/23	13:54	0.407	0.74	1380.487	1380.487	1380.487
04/FEB/23	13:55	0.408	0.61	1151.539	1151.539	1151.539
04/FEB/23	13:56	0.407	0.68	1280.064	1280.064	1280.064
04/FEB/23	13:57	0.399	0.67	1237.152	1237.152	1237.152
04/FEB/23	13:58	0.411	0.65	1223.313	1223.313	1223.313
04/FEB/23	13:59	0.408	0.90	1685.034	1685.034	1685.034
04/FEB/23	14:00	0.409	0.77	1456.248	1456.248	1456.248
04/FEB/23	14:01	0.406	0.64	1189.868	1189.868	1189.868
04/FEB/23	14:02	0.405	0.76	1416.735	1416.735	1416.735
04/FEB/23	14:03	0.392	0.64	1147.098	1147.098	1147.098
04/FEB/23	14:04	0.402	0.80	1475.601	1475.601	1475.601
04/FEB/23	14:05	0.405	0.82	1519.248	1519.248	1519.248
04/FEB/23	14:06	0.404	0.73	1350.353	1350.353	1350.353
04/FEB/23	14:07	0.404	0.75	1396.725	1396.725	1396.725
04/FEB/23	14:08	0.404	0.60	1106.989	1106.989	1106.989
04/FEB/23	14:09	0.402	0.81	1503.102	1503.102	1503.102
04/FEB/23	14:10	0.404	0.75	1402.961	1402.961	1402.961
04/FEB/23	14:11	0.404	0.31	575.689	575.689	575.689
04/FEB/23	14:12	0.400	0.66	1208.143	1208.143	1208.143
04/FEB/23	14:13	0.403	0.64	1182.427	1182.427	1182.427
04/FEB/23	14:14	0.403	0.84	1550.959	1550.959	1550.959
04/FEB/23	14:15	0.400	0.57	1050.019	1050.019	1050.019
04/FEB/23	14:16	0.396	0.77	1407.467	1407.467	1407.467
04/FEB/23	14:17	0.398	0.69	1268.733	1268.733	1268.733
04/FEB/23	14:18	0.396	0.74	1357.459	1357.459	1357.459
04/FEB/23	14:19	0.397	0.80	1456.234	1456.234	1456.234
04/FEB/23	14:20	0.398	0.66	1199.956	1199.956	1199.956
04/FEB/23	14:21	0.396	0.59	1065.768	1065.768	1065.768
04/FEB/23	14:22	0.395	0.65	1175.591	1175.591	1175.591
04/FEB/23	14:23	0.396	0.81	1467.724	1467.724	1467.724
04/FEB/23	14:24	0.394	0.55	1002.644	1002.644	1002.644
04/FEB/23	14:25	0.391	0.62	1121.328	1121.328	1121.328
04/FEB/23	14:26	0.392	0.71	1283.495	1283.495	1283.495
04/FEB/23	14:27	0.392	0.69	1242.817	1242.817	1242.817
04/FEB/23	14:28	0.392	0.79	1424.305	1424.305	1424.305
04/FEB/23	14:29	0.392	0.67	1216.557	1216.557	1216.557
04/FEB/23	14:30	0.391	0.62	1123.739	1123.739	1123.739
04/FEB/23	14:31	0.390	0.78	1406.162	1406.162	1406.162
04/FEB/23	14:32	0.388	0.80	1429.811	1429.811	1429.811
04/FEB/23	14:33	0.389	0.78	1395.968	1395.968	1395.968
04/FEB/23	14:34	0.390	0.69	1245.322	1245.322	1245.322
04/FEB/23	14:35	0.388	0.62	1105.618	1105.618	1105.618
04/FEB/23	14:36	0.388	0.60	1073.723	1073.723	1073.723
04/FEB/23	14:37	0.388	0.65	1165.403	1165.403	1165.403
04/FEB/23	14:38	0.388	0.71	1275.608	1275.608	1275.608
04/FEB/23	14:39	0.381	0.84	1477.624	1477.624	1477.624
04/FEB/23	14:40	0.386	0.83	1477.340	1477.340	1477.340
04/FEB/23	14:41	0.387	0.88	1563.642	1563.642	1563.642
04/FEB/23	14:42	0.388	0.79	1415.866	1415.866	1415.866
04/FEB/23	14:43	0.387	0.78	1389.538	1389.538	1389.538
04/FEB/23	14:44	0.387	0.40	711.073	711.073	711.073
04/FEB/23	14:45	0.383	0.65	1151.158	1151.158	1151.158
04/FEB/23	14:46	0.378	0.51	880.632	880.632	880.632
04/FEB/23	14:47	0.375	0.74	1270.633	1270.633	1270.633
04/FEB/23	14:48	0.389	0.69	1225.152	1225.152	1225.152
04/FEB/23	14:49	0.386	0.46	819.645	819.645	819.645
04/FEB/23	14:50	0.376	0.66	1146.132	1146.132	1146.132
04/FEB/23	14:51	0.377	0.59	1023.511	1023.511	1023.511
04/FEB/23	14:52	0.367	0.53	902.243	902.243	902.243
04/FEB/23	14:53	0.369	0.56	944.848	944.848	944.848
04/FEB/23	14:54	0.372	0.52	897.067	897.067	897.067
04/FEB/23	14:55	0.372	0.44	759.166	759.166	759.166
04/FEB/23	14:56	0.372	0.59	1015.141	1015.141	1015.141
04/FEB/23	14:57	0.373	0.50	863.553	863.553	863.553
04/FEB/23	14:58	0.372	0.68	1170.883	1170.883	1170.883
04/FEB/23	14:59	0.373	0.65	1120.198	1120.198	1120.198
04/FEB/23	15:00	0.373	0.56	955.798	955.798	955.798
04/FEB/23	15:01	0.367	0.56	937.523	937.523	937.523
04/FEB/23	15:02	0.368	0.64	1082.043	1082.043	1082.043
04/FEB/23	15:03	0.368	0.59	1002.325	1002.325	1002.325
04/FEB/23	15:04	0.367	0.38	636.709	636.709	636.709
04/FEB/23	15:05	0.365	0.66	1100.001	1100.001	1100.001
04/FEB/23	15:06	0.367	0.56	944.680	944.680	944.680
04/FEB/23	15:07	0.366	0.61	1019.189	1019.189	1019.189
04/FEB/23	15:08	0.366	0.46	782.378	782.378	782.378
04/FEB/23	15:09	0.360	0.53	876.975	876.975	876.975
04/FEB/23	15:10	0.362	0.59	975.307	975.307	975.307
04/FEB/23	15:11	0.362	0.57	955.726	955.726	955.726
04/FEB/23	15:12	0.361	0.45	747.541	747.541	747.541
04/FEB/23	15:13	0.359	0.58	966.803	966.803	966.803
04/FEB/23	15:14	0.361	0.65	1086.948	1086.948	1086.948
04/FEB/23	15:15	0.361	0.49	810.125	810.125	810.125
04/FEB/23	15:16	0.352	0.62	997.150	997.150	997.150
04/FEB/23	15:17	0.354	0.55	897.028	897.028	897.028
04/FEB/23	15:18	0.356	0.52	843.494	843.494	843.494
04/FEB/23	15:19	0.356	0.43	698.130	698.130	698.130
04/FEB/23	15:20	0.356	0.76	1243.841	1243.841	1243.841
04/FEB/23	15:21	0.358	0.82	1343.666	1343.666	1343.666
04/FEB/23	15:22	0.359	0.47	772.544	772.544	772.544
04/FEB/23	15:23	0.355	0.51	824.672	824.672	824.672
04/FEB/23	15:24	0.349	0.56	892.516	892.516	892.516
04/FEB/23	15:25	0.350	0.51	813.907	813.907	813.907
04/FEB/23	15:26	0.350	0.49	784.496	784.496	784.496
04/FEB/23	15:27	0.350	0.57	913.092	913.092	913.092
04/FEB/23	15:28	0.345	0.69	1095.532	1095.532	1095.532
04/FEB/23	15:29	0.348	0.66	1062.222	1062.222	1062.222
04/FEB/23	15:30	0.349	0.55	877.104	877.104	877.104
04/FEB/23	15:31	0.347	0.61	976.031	976.031	976.031
04/FEB/23	15:32	0.346	0.47	746.500	746.500	746.500
04/FEB/23	15:33	0.346	0.49	776.154	776.154	776.154
04/FEB/23	15:34	0.345	0.51	815.456	815.456	815.456
04/FEB/23	15:35	0.351	0.58	938.639	938.639	938.639
04/FEB/23	15:36	0.343	0.43	681.332	681.332	681.332
04/FEB/23	15:37	0.340	0.63	978.272	978.272	978.272
04/FEB/23	15:38	0.343	0.54	843.546	843.546	843.546
04/FEB/23	15:39	0.342	0.43	681.492	681.492	681.492
04/FEB/23	15:40	0.341	0.46	722.069	722.069	722.069
04/FEB/23	15:41	0.341	0.42	656.388	656.388	656.388
04/FEB/23	15:42	0.340	0.48	757.769	757.769	757.769
04/FEB/23	15:43	0.340	0.61	949.381	949.381	949.381
04/FEB/23	15:44	0.341	0.72	1135.942	1135.942	1135.942
04/FEB/23	15:45	0.342	0.46	718.973	718.973	718.973
04/FEB/23	15:46	0.332	0.41	627.713	627.713	627.713
04/FEB/23	15:47	0.334	0.43	666.206	666.206	666.206
04/FEB/23	15:48	0.334	0.34	526.854	526.854	526.854
04/FEB/23	15:49	0.335	0.40	611.515	611.515	611.515
04/FEB/23	15:50	0.335	0.45	688.717	688.717	688.717
04/FEB/23	15:51	0.334	0.43	669.096	669.096	669.096
04/FEB/23	15:52	0.329	0.40	611.844	611.844	611.844
04/FEB/23	15:53	0.330	0.40	608.998	608.998	608.998
04/FEB/23	15:54	0.328	0.40	602.168	602.168	602.168
04/FEB/23	15:55	0.329	0.44	659.266	659.266	659.266
04/FEB/23	15:56	0.330	0.49	742.513	742.513	742.513
04/FEB/23	15:57	0.330	0.68	1033.137	1033.137	1033.137
04/FEB/23	15:58	0.331	0.26	402.560	402.560	402.560
04/FEB/23	15:59	0.327	0.49	742.835	742.835	742.835
04/FEB/23	16:00	0.329	0.44	668.872	668.872	668.872
04/FEB/23	16:01	0.322	0.46	687.441	687.441	687.441
04/FEB/23	16:02	0.322	0.49	727.052	727.052	727.052
04/FEB/23	16:03	0.323	0.46	685.434	685.434	685.434
04/FEB/23	16:04	0.323	0.44	653.389	653.389	653.389
04/FEB/23	16:05	0.322	0.52	764.713	764.713	764.713
04/FEB/23	16:06	0.323	0.45	663.978	663.978	663.978
04/FEB/23	16:07	0.322	0.40	590.811	590.811	590.811
04/FEB/23	16:08	0.322	0.33	494.999	494.999	494.999
04/FEB/23	16:09	0.316	0.25	366.913	366.913	366.913
04/FEB/23	16:10	0.316	0.44	644.900	644.900	644.900
04/FEB/23	16:11	0.317	0.41	599.560	599.560	599.560
04/FEB/23	16:12	0.317	0.57	829.792	829.792	829.792
04/FEB/23	16:13	0.319	0.41	597.678	597.678	597.678
04/FEB/23	16:14	0.318	0.55	809.728	809.728	809.728
04/FEB/23	16:15	0.318	0.60	877.053	877.053	877.053
04/FEB/23	16:16	0.318	0.52	765.524	765.524	765.524
04/FEB/23	16:17	0.317	0.42	612.847	612.847	612.847
04/FEB/23	16:18	0.316	0.33	476.265	476.265	476.265
04/FEB/23	16:19	0.311	0.42	597.176	597.176	597.176
04/FEB/23	16:20	0.311	0.25	352.238	352.238	352.238
04/FEB/23	16:21	0.310	0.49	697.069	697.069	697.069
04/FEB/23	16:22	0.313	0.49	707.347	707.347	707.347
04/FEB/23	16:23	0.312	0.45	641.222	641.222	641.222
04/FEB/23	16:24	0.312	0.48	691.431	691.431	691.431
04/FEB/23	16:25	0.311	0.49	699.016	699.016	699.016
04/FEB/23	16:26	0.312	0.38	545.059	545.059	545.059
04/FEB/23	16:27	0.307	0.36	501.039	501.039	501.039
04/FEB/23	16:28	0.307	0.24	337.339	337.339	337.339
04/FEB/23	16:29	0.306	0.37	518.339	518.339	518.339
04/FEB/23	16:30	0.307	0.36	508.795	508.795	508.795
04/FEB/23	16:31	0.306	0.51	714.838	714.838	714.838
04/FEB/23	16:32	0.307	0.28	397.742	397.742	397.742
04/FEB/23	16:33	0.305	0.40	558.965	558.965	558.965
04/FEB/23	16:34	0.306	0.47	661.564	661.564	661.564
04/FEB/23	16:35	0.306	0.40	562.169	562.169	562.169
04/FEB/23	16:36	0.300	0.26	358.883	358.883	358.883
04/FEB/23	16:37	0.299	0.43	591.111	591.111	591.111
04/FEB/23	16:38	0.300	0.43	599.304	599.304	599.304
04/FEB/23	16:39	0.299	0.27	370.513	370.513	370.513
04/FEB/23	16:40	0.298	0.27	373.992	373.992	373.992
04/FEB/23	16:41	0.298	0.28	383.759	383.759	383.759
04/FEB/23	16:42	0.298	0.35	476.467	476.467	476.467
04/FEB/23	16:43	0.299	0.44	607.565	607.565	607.565
04/FEB/23	16:44	0.299	0.45	614.299	614.299	614.299
04/FEB/23	16:45	0.299	0.40	553.456	553.456	553.456
04/FEB/23	16:46	0.299	0.40	547.302	547.302	547.302
04/FEB/23	16:47	0.294	0.20	274.944	274.944	274.944
04/FEB/23	16:48	0.295	0.36	491.177	491.177	491.177
04/FEB/23	16:49	0.296	0.29	397.109	397.109	397.109
04/FEB/23	16:50	0.295	0.30	400.940	400.940	400.940
04/FEB/23	16:51	0.295	0.33	446.296	446.296	446.296
04/FEB/23	16:52	0.288	0.36	479.362	479.362	479.362
04/FEB/23	16:53	0.291	0.30	397.230	397.230	397.230
04/FEB/23	16:54	0.290	0.15	200.759	200.759	200.759
04/FEB/23	16:55	0.290	0.14	180.907	180.907	180.907
04/FEB/23	16:56	0.289	0.29	382.410	382.410	382.410
04/FEB/23	16:57	0.290	0.31	415.343	415.343	415.343
04/FEB/23	16:58	0.290	0.18	243.488	243.488	243.488
04/FEB/23	16:59	0.289	0.21	273.386	273.386	273.386
04/FEB/23	17:00	0.289	0.40	528.407	528.407	528.407
04/FEB/23	17:01	0.290	0.15	197.312	197.312	197.312
04/FEB/23	17:02	0.288	0.28	367.927	367.927	367.927
04/FEB/23	17:03	0.289	0.16	209.140	209.140	209.140
04/FEB/23	17:04	0.288	0.25	335.566	335.566	335.566
04/FEB/23	17:05	0.288	0.28	367.326	367.326	367.326
04/FEB/23	17:06	0.283	0.30	385.105	385.105	385.105
04/FEB/23	17:07	0.282	0.34	443.782	443.782	443.782
04/FEB/23	17:08	0.283	0.32	423.144	423.144	423.144
04/FEB/23	17:09	0.282	0.26	334.546	334.546	334.546
04/FEB/23	17:10	0.282	0.37	473.812	473.812	473.812
04/FEB/23	17:11	0.283	0.27	344.960	344.960	344.960
04/FEB/23	17:12	0.282	0.22	285.912	285.912	285.912
04/FEB/23	17:13	0.281	0.29	376.541	376.541	376.541
04/FEB/23	17:14	0.281	0.30	385.981	385.981	385.981
04/FEB/23	17:15	0.282	0.18	227.936	227.936	227.936
04/FEB/23	17:16	0.275	0.33	420.532	420.532	420.532
04/FEB/23	17:17	0.278	0.23	287.836	287.836	287.836
04/FEB/23	17:18	0.278	0.13	161.026	161.026	161.026
04/FEB/23	17:19	0.278	0.22	285.756	285.756	285.756
04/FEB/23	17:20	0.278	0.24	304.468	304.468	304.468
04/FEB/23	17:21	0.277	0.21	261.795	261.795	261.795
04/FEB/23	17:22	0.277	0.30	386.064	386.064	386.064
04/FEB/23	17:23	0.277	0.25	313.886	313.886	313.886
04/FEB/23	17:24	0.276	0.27	349.200	349.200	349.200
04/FEB/23	17:25	0.276	0.17	212.963	212.963	212.963
04/FEB/23	17:26	0.275	0.17	211.810	211.810	211.810
04/FEB/23	17:27	0.271	0.19	237.932	237.932	237.932
04/FEB/23	17:28	0.272	0.20	256.209	256.209	256.209
04/FEB/23	17:29	0.272	0.16	195.434	195.434	195.434
04/FEB/23	17:30	0.272	0.16	205.901	205.901	205.901
04/FEB/23	17:31	0.272	0.23	285.486	285.486	285.486
04/FEB/23	17:32	0.272	0.20	254.277	254.277	254.277
04/FEB/23	17:33	0.271	0.17	214.360	214.360	214.360
04/FEB/23	17:34	0.271	0.24	297.423	297.423	297.423
04/FEB/23	17:35	0.267	0.28	343.161	343.161	343.161
04/FEB/23	17:36	0.267	0.22	274.856	274.856	274.856
04/FEB/23	17:37	0.267	0.18	224.701	224.701	224.701
04/FEB/23	17:38	0.267	0.30	370.442	370.442	370.442
04/FEB/23	17:39	0.267	0.34	417.727	417.727	417.727
04/FEB/23	17:40	0.267	0.17	211.608	211.608	211.608
04/FEB/23	17:41	0.265	0.20	248.563	248.563	248.563
04/FEB/23	17:42	0.265	0.19	230.911	230.911	230.911
04/FEB/23	17:43	0.261	0.18	219.360	219.360	219.360
04/FEB/23	17:44	0.263	0.20	241.884	241.884	241.884
04/FEB/23	17:45	0.263	0.16	189.675	189.675	189.675
04/FEB/23	17:46	0.262	0.24	289.201	289.201	289.201
04/FEB/23	17:47	0.262	0.18	217.013	217.013	217.013
04/FEB/23	17:48	0.255	0.17	204.127	204.127	204.127
04/FEB/23	17:49	0.257	0.21	242.331	242.331	242.331
04/FEB/23	17:50	0.258	0.16	192.039	192.039	192.039
04/FEB/23	17:51	0.258	0.16	187.253	187.253	187.253
04/FEB/23	17:52	0.257	0.22	264.438	264.438	264.438
04/FEB/23	17:53	0.258	0.30	354.960	354.960	354.960
04/FEB/23	17:54	0.258	0.18	208.662	208.662	208.662
04/FEB/23	17:55	0.257	0.18	218.518	218.518	218.518
04/FEB/23	17:56	0.257	0.29	345.933	345.933	345.933
04/FEB/23	17:57	0.257	0.23	268.560	268.560	268.560
04/FEB/23	17:58	0.257	0.32	376.372	376.372	376.372
04/FEB/23	17:59	0.257	0.15	183.136	183.136	183.136
04/FEB/23	18:00	0.252	0.16	181.915	181.915	181.915
04/FEB/23	18:01	0.252	0.18	209.529	209.529	209.529
04/FEB/23	18:02	0.254	0.16	184.833	184.833	184.833
04/FEB/23	18:03	0.252	0.17	203.166	203.166	203.166
04/FEB/23	18:04	0.252	0.19	217.506	217.506	217.506
04/FEB/23	18:05	0.252	0.20	231.405	231.405	231.405
04/FEB/23	18:06	0.252	0.24	273.175	273.175	273.175
04/FEB/23	18:07	0.252	0.22	257.904	257.904	257.904
04/FEB/23	18:08	0.251	0.17	193.573	193.573	193.573
04/FEB/23	18:09	0.251	0.23	267.791	267.791	267.791
04/FEB/23	18:10	0.251	0.22	257.599	257.599	257.599
04/FEB/23	18:11	0.246	0.13	152.233	152.233	152.233
04/FEB/23	18:12	0.247	0.22	253.093	253.093	253.093
04/FEB/23	18:13	0.246	0.15	172.198	172.198	172.198
04/FEB/23	18:14	0.246	0.14	161.512	161.512	161.512
04/FEB/23	18:15	0.245	0.19	216.003	216.003	216.003
04/FEB/23	18:16	0.245	0.22	250.755	250.755	250.755
04/FEB/23	18:17	0.245	0.18	205.616	205.616	205.616
04/FEB/23	18:18	0.245	0.25	280.169	280.169	280.169
04/FEB/23	18:19	0.245	0.14	162.923	162.923	162.923
04/FEB/23	18:20	0.244	0.15	167.836	167.836	167.836
04/FEB/23	18:21	0.244	0.18	201.029	201.029	201.029
04/FEB/23	18:22	0.240	0.14	159.288	159.288	159.288
04/FEB/23	18:23	0.240	0.31	342.862	342.862	342.862
04/FEB/23	18:24	0.241	0.17	186.167	186.167	186.167
04/FEB/23	18:25	0.241	0.14	156.248	156.248	156.248
04/FEB/23	18:26	0.240	0.16	175.565	175.565	175.565
04/FEB/23	18:27	0.241	0.19	214.820	214.820	214.820
04/FEB/23	18:28	0.240	0.21	234.707	234.707	234.707
04/FEB/23	18:29	0.240	0.18	199.580	199.580	199.580
04/FEB/23	18:30	0.240	0.22	242.615	242.615	242.615
04/FEB/23	18:31	0.240	0.20	224.510	224.510	224.510
04/FEB/23	18:32	0.234	0.14	152.950	152.950	152.950
04/FEB/23	18:33	0.236	0.19	210.036	210.036	210.036
[truncated: 6,721 more rows]
