# Supplementary material for: A Low-Cost Radar-Based IoT Sensor for Noncontact Measurements of Water Surface Velocity and Depth
Source: Sensors (Basel). 2023 Jul 11;23(14):6314. doi: 10.3390/s23146314 (PMC10385264; doi:10.3390/s23146314)
Supplement: Supplementary file 1 [file sensors-23-06314-s001.zip › supmat/results/field/data/HACH_RIGHT/right04.csv]

Insight For Windows: Version: 5.10.6
Date	Time	Level	Vel. 1	Flow 1	Flow 2	Flow 3
		(m)	(m/s)	(lps)	(lps)	(lps)
10/FEB/23	16:36	0.045	0.02	3.430	3.430	3.430
10/FEB/23	16:37	0.046	0.02	3.838	3.838	3.838
10/FEB/23	16:38	0.046	0.03	6.721	6.721	6.721
10/FEB/23	16:39	0.046	0.02	4.023	4.023	4.023
10/FEB/23	16:40	0.045	0.00	0.127	0.127	0.127
10/FEB/23	16:41	0.046	0.02	3.973	3.973	3.973
10/FEB/23	16:42	0.046	0.01	3.158	3.158	3.158
10/FEB/23	16:43	0.046	0.01	2.715	2.715	2.715
10/FEB/23	16:44	0.046	0.01	2.842	2.842	2.842
10/FEB/23	16:45	0.046	0.02	4.924	4.924	4.924
10/FEB/23	16:46	0.046	0.02	4.227	4.227	4.227
10/FEB/23	16:47	0.046	0.01	2.791	2.791	2.791
10/FEB/23	16:48	0.046	0.03	5.722	5.722	5.722
10/FEB/23	16:49	0.046	0.02	3.231	3.231	3.231
10/FEB/23	16:50	0.046	0.02	3.562	3.562	3.562
10/FEB/23	16:51	0.046	0.01	2.273	2.273	2.273
10/FEB/23	16:52	0.046	0.01	1.356	1.356	1.356
10/FEB/23	16:53	0.046	0.03	6.000	6.000	6.000
10/FEB/23	16:54	0.046	0.02	3.732	3.732	3.732
10/FEB/23	16:55	0.046	0.02	3.872	3.872	3.872
10/FEB/23	16:56	0.046	0.06	12.272	12.272	12.272
10/FEB/23	16:57	0.046	0.01	2.633	2.633	2.633
10/FEB/23	16:58	0.046	0.00	0.256	0.256	0.256
10/FEB/23	16:59	0.046	0.02	4.094	4.094	4.094
10/FEB/23	17:00	0.046	0.01	1.149	1.149	1.149
10/FEB/23	17:01	0.046	0.02	3.638	3.638	3.638
10/FEB/23	17:02	0.045	0.02	4.648	4.648	4.648
10/FEB/23	17:03	0.045	0.03	6.226	6.226	6.226
10/FEB/23	17:04	0.046	0.01	2.493	2.493	2.493
10/FEB/23	17:05	0.045	0.02	3.753	3.753	3.753
10/FEB/23	17:06	0.045	0.02	3.428	3.428	3.428
10/FEB/23	17:07	0.046	0.02	4.914	4.914	4.914
10/FEB/23	17:08	0.046	0.01	2.365	2.365	2.365
10/FEB/23	17:09	0.046	0.05	9.877	9.877	9.877
10/FEB/23	17:10	0.046	0.00	0.385	0.385	0.385
10/FEB/23	17:11	0.045	0.02	3.945	3.945	3.945
10/FEB/23	17:12	0.045	0.06	11.565	11.565	11.565
10/FEB/23	17:13	0.046	0.02	3.639	3.639	3.639
10/FEB/23	17:14	0.045	0.02	5.203	5.203	5.203
10/FEB/23	17:15	0.046	0.00	0.961	0.961	0.961
10/FEB/23	17:16	0.046	0.05	10.667	10.667	10.667
10/FEB/23	17:17	0.046	0.03	6.566	6.566	6.566
10/FEB/23	17:18	0.046	0.02	4.391	4.391	4.391
10/FEB/23	17:19	0.046	0.03	5.373	5.373	5.373
10/FEB/23	17:20	0.046	0.11	24.488	24.488	24.488
10/FEB/23	17:21	0.047	0.02	3.337	3.337	3.337
10/FEB/23	17:22	0.046	0.02	4.966	4.966	4.966
10/FEB/23	17:23	0.046	0.02	4.064	4.064	4.064
10/FEB/23	17:24	0.046	0.02	4.899	4.899	4.899
10/FEB/23	17:25	0.046	0.04	8.899	8.899	8.899
10/FEB/23	17:26	0.046	0.02	4.483	4.483	4.483
10/FEB/23	17:27	0.046	0.02	3.772	3.772	3.772
10/FEB/23	17:28	0.040	0.01	2.755	2.755	2.755
10/FEB/23	17:29	0.043	0.02	3.614	3.614	3.614
10/FEB/23	17:30	0.043	0.05	10.599	10.599	10.599
10/FEB/23	17:31	0.044	0.02	3.593	3.593	3.593
10/FEB/23	17:32	0.044	0.02	4.020	4.020	4.020
10/FEB/23	17:33	0.044	0.06	12.195	12.195	12.195
10/FEB/23	17:34	0.044	0.02	3.082	3.082	3.082
10/FEB/23	17:35	0.044	0.02	3.533	3.533	3.533
10/FEB/23	17:36	0.044	0.02	4.962	4.962	4.962
10/FEB/23	17:37	0.044	0.02	3.264	3.264	3.264
10/FEB/23	17:38	0.044	0.02	3.355	3.355	3.355
10/FEB/23	17:39	0.045	0.02	3.383	3.383	3.383
10/FEB/23	17:40	0.044	0.02	4.177	4.177	4.177
10/FEB/23	17:41	0.044	0.01	2.681	2.681	2.681
10/FEB/23	17:42	0.045	0.02	3.628	3.628	3.628
10/FEB/23	17:43	0.045	0.05	9.381	9.381	9.381
10/FEB/23	17:44	0.049	0.02	3.558	3.558	3.558
10/FEB/23	17:45	0.047	0.03	6.360	6.360	6.360
10/FEB/23	17:46	0.046	0.02	5.004	5.004	5.004
10/FEB/23	17:47	0.047	0.02	4.374	4.374	4.374
10/FEB/23	17:48	0.047	0.01	2.946	2.946	2.946
10/FEB/23	17:49	0.046	0.02	5.062	5.062	5.062
10/FEB/23	17:50	0.046	0.01	2.724	2.724	2.724
10/FEB/23	17:51	0.046	0.02	3.301	3.301	3.301
10/FEB/23	17:52	0.046	0.02	3.737	3.737	3.737
10/FEB/23	17:53	0.046	0.03	5.903	5.903	5.903
10/FEB/23	17:54	0.045	0.02	3.697	3.697	3.697
10/FEB/23	17:55	0.045	0.02	4.271	4.271	4.271
10/FEB/23	17:56	0.046	0.02	4.532	4.532	4.532
10/FEB/23	17:57	0.045	0.02	4.837	4.837	4.837
10/FEB/23	17:58	0.045	0.02	3.541	3.541	3.541
10/FEB/23	17:59	0.045	0.08	17.604	17.604	17.604
10/FEB/23	18:00	0.045	0.06	11.892	11.892	11.892
10/FEB/23	18:01	0.049	0.01	1.438	1.438	1.438
10/FEB/23	18:02	0.046	0.03	5.998	5.998	5.998
10/FEB/23	18:03	0.045	0.04	8.879	8.879	8.879
10/FEB/23	18:04	0.044	0.06	11.697	11.697	11.697
10/FEB/23	18:05	0.045	0.09	18.244	18.244	18.244
10/FEB/23	18:06	0.044	0.02	3.947	3.947	3.947
10/FEB/23	18:07	0.044	0.08	16.885	16.885	16.885
10/FEB/23	18:08	0.044	0.02	3.418	3.418	3.418
10/FEB/23	18:09	0.044	0.03	5.315	5.315	5.315
10/FEB/23	18:10	0.044	0.05	10.317	10.317	10.317
10/FEB/23	18:11	0.044	0.01	2.518	2.518	2.518
10/FEB/23	18:12	0.044	0.02	3.373	3.373	3.373
10/FEB/23	18:13	0.044	0.02	4.609	4.609	4.609
10/FEB/23	18:14	0.044	0.05	9.916	9.916	9.916
10/FEB/23	18:15	0.044	0.03	6.430	6.430	6.430
10/FEB/23	18:16	0.044	0.02	4.107	4.107	4.107
10/FEB/23	18:17	0.044	0.05	9.289	9.289	9.289
10/FEB/23	18:18	0.044	0.02	4.912	4.912	4.912
10/FEB/23	18:19	0.044	0.05	9.557	9.557	9.557
10/FEB/23	18:20	0.044	0.02	4.269	4.269	4.269
10/FEB/23	18:21	0.044	0.11	22.001	22.001	22.001
10/FEB/23	18:22	0.044	0.05	10.345	10.345	10.345
10/FEB/23	18:23	0.044	0.02	3.686	3.686	3.686
10/FEB/23	18:24	0.044	0.00	0.062	0.062	0.062
10/FEB/23	18:25	0.044	0.01	1.109	1.109	1.109
10/FEB/23	18:26	0.044	0.02	3.085	3.085	3.085
10/FEB/23	18:27	0.044	0.01	2.905	2.905	2.905
10/FEB/23	18:28	0.044	0.02	3.588	3.588	3.588
10/FEB/23	18:29	0.044	0.01	1.672	1.672	1.672
10/FEB/23	18:30	0.044	0.02	3.730	3.730	3.730
10/FEB/23	18:31	0.044	0.02	3.733	3.733	3.733
10/FEB/23	18:32	0.045	0.02	4.373	4.373	4.373
10/FEB/23	18:33	0.045	0.02	3.311	3.311	3.311
10/FEB/23	18:34	0.044	0.01	2.848	2.848	2.848
10/FEB/23	18:35	0.044	0.02	3.345	3.345	3.345
10/FEB/23	18:36	0.044	0.04	7.625	7.625	7.625
10/FEB/23	18:37	0.044	0.02	3.359	3.359	3.359
10/FEB/23	18:38	0.044	0.01	2.981	2.981	2.981
10/FEB/23	18:39	0.044	0.02	3.106	3.106	3.106
10/FEB/23	18:40	0.044	0.02	4.393	4.393	4.393
10/FEB/23	18:41	0.044	0.02	4.292	4.292	4.292
10/FEB/23	18:42	0.045	0.01	2.998	2.998	2.998
10/FEB/23	18:43	0.045	0.01	1.761	1.761	1.761
10/FEB/23	18:44	0.044	0.06	13.018	13.018	13.018
10/FEB/23	18:45	0.045	0.01	3.067	3.067	3.067
10/FEB/23	18:46	0.044	0.01	2.966	2.966	2.966
10/FEB/23	18:47	0.044	0.01	2.733	2.733	2.733
10/FEB/23	18:48	0.044	0.04	7.671	7.671	7.671
10/FEB/23	18:49	0.044	0.02	3.226	3.226	3.226
10/FEB/23	18:50	0.044	0.08	16.110	16.110	16.110
10/FEB/23	18:51	0.044	0.01	2.485	2.485	2.485
10/FEB/23	18:52	0.044	0.02	3.398	3.398	3.398
10/FEB/23	18:53	0.044	0.18	37.119	37.119	37.119
10/FEB/23	18:54	0.045	0.01	2.322	2.322	2.322
10/FEB/23	18:55	0.044	0.02	3.380	3.380	3.380
10/FEB/23	18:56	0.044	0.02	3.264	3.264	3.264
10/FEB/23	18:57	0.044	0.02	3.145	3.145	3.145
10/FEB/23	18:58	0.044	0.02	3.518	3.518	3.518
10/FEB/23	18:59	0.044	0.03	5.909	5.909	5.909
10/FEB/23	19:00	0.044	0.02	3.394	3.394	3.394
10/FEB/23	19:01	0.044	0.01	2.839	2.839	2.839
10/FEB/23	19:02	0.044	0.00	0.865	0.865	0.865
10/FEB/23	19:03	0.044	0.01	1.482	1.482	1.482
10/FEB/23	19:04	0.044	0.01	2.094	2.094	2.094
10/FEB/23	19:05	0.044	0.00	0.673	0.673	0.673
10/FEB/23	19:06	0.044	0.02	3.370	3.370	3.370
10/FEB/23	19:07	0.044	0.02	3.073	3.073	3.073
10/FEB/23	19:08	0.044	0.02	3.446	3.446	3.446
10/FEB/23	19:09	0.044	0.04	8.321	8.321	8.321
10/FEB/23	19:10	0.044	0.03	5.876	5.876	5.876
10/FEB/23	19:11	0.044	0.01	2.608	2.608	2.608
10/FEB/23	19:12	0.044	0.02	3.350	3.350	3.350
10/FEB/23	19:13	0.044	0.02	3.787	3.787	3.787
10/FEB/23	19:14	0.044	0.02	4.720	4.720	4.720
10/FEB/23	19:15	0.044	0.02	4.395	4.395	4.395
10/FEB/23	19:16	0.044	0.01	2.089	2.089	2.089
10/FEB/23	19:17	0.044	0.31	62.281	62.281	62.281
10/FEB/23	19:18	0.046	0.02	3.904	3.904	3.904
10/FEB/23	19:19	0.044	0.01	2.960	2.960	2.960
10/FEB/23	19:20	0.044	0.02	3.271	3.271	3.271
10/FEB/23	19:21	0.044	0.01	2.163	2.163	2.163
10/FEB/23	19:22	0.044	0.02	3.325	3.325	3.325
10/FEB/23	19:23	0.044	0.00	0.000	0.000	0.000
10/FEB/23	19:24	0.044	0.01	1.609	1.609	1.609
10/FEB/23	19:25	0.044	0.02	3.172	3.172	3.172
10/FEB/23	19:26	0.044	0.01	2.988	2.988	2.988
10/FEB/23	19:27	0.044	0.02	3.471	3.471	3.471
10/FEB/23	19:28	0.040	0.07	13.607	13.607	13.607
10/FEB/23	19:29	0.042	0.01	1.847	1.847	1.847
10/FEB/23	19:30	0.043	0.02	3.251	3.251	3.251
10/FEB/23	19:31	0.043	0.01	2.831	2.831	2.831
10/FEB/23	19:32	0.043	0.02	3.171	3.171	3.171
10/FEB/23	19:33	0.043	0.01	1.917	1.917	1.917
10/FEB/23	19:34	0.043	0.01	2.636	2.636	2.636
10/FEB/23	19:35	0.043	0.01	2.807	2.807	2.807
10/FEB/23	19:36	0.043	0.02	3.902	3.902	3.902
10/FEB/23	19:37	0.043	0.02	3.635	3.635	3.635
10/FEB/23	19:38	0.043	0.02	3.587	3.587	3.587
10/FEB/23	19:39	0.043	0.05	9.756	9.756	9.756
10/FEB/23	19:40	0.043	0.02	4.196	4.196	4.196
10/FEB/23	19:41	0.043	0.03	5.371	5.371	5.371
10/FEB/23	19:42	0.043	0.01	1.516	1.516	1.516
10/FEB/23	19:43	0.043	0.02	3.826	3.826	3.826
10/FEB/23	19:44	0.043	0.01	1.814	1.814	1.814
10/FEB/23	19:45	0.043	0.00	0.970	0.970	0.970
10/FEB/23	19:46	0.044	0.06	12.701	12.701	12.701
10/FEB/23	19:47	0.044	0.04	8.028	8.028	8.028
10/FEB/23	19:48	0.044	0.02	3.739	3.739	3.739
10/FEB/23	19:49	0.044	0.02	3.556	3.556	3.556
10/FEB/23	19:50	0.044	0.01	1.591	1.591	1.591
10/FEB/23	19:51	0.044	0.02	3.416	3.416	3.416
10/FEB/23	19:52	0.043	0.07	14.141	14.141	14.141
10/FEB/23	19:53	0.044	0.00	0.000	0.000	0.000
10/FEB/23	19:54	0.043	0.02	3.291	3.291	3.291
10/FEB/23	19:55	0.044	0.03	5.690	5.690	5.690
10/FEB/23	19:56	0.043	0.01	2.983	2.983	2.983
10/FEB/23	19:57	0.043	0.00	0.121	0.121	0.121
10/FEB/23	19:58	0.043	0.02	3.683	3.683	3.683
10/FEB/23	19:59	0.043	0.02	3.338	3.338	3.338
10/FEB/23	20:00	0.043	0.01	1.213	1.213	1.213
10/FEB/23	20:01	0.043	0.02	3.768	3.768	3.768
10/FEB/23	20:02	0.044	0.00	0.976	0.976	0.976
10/FEB/23	20:03	0.043	0.02	3.529	3.529	3.529
10/FEB/23	20:04	0.044	0.10	19.363	19.363	19.363
10/FEB/23	20:05	0.044	0.01	2.693	2.693	2.693
10/FEB/23	20:06	0.043	0.02	3.699	3.699	3.699
10/FEB/23	20:07	0.043	0.02	4.061	4.061	4.061
10/FEB/23	20:08	0.043	0.01	1.703	1.703	1.703
10/FEB/23	20:09	0.043	0.02	3.779	3.779	3.779
10/FEB/23	20:10	0.044	0.02	3.255	3.255	3.255
10/FEB/23	20:11	0.044	0.01	2.337	2.337	2.337
10/FEB/23	20:12	0.044	0.01	1.293	1.293	1.293
10/FEB/23	20:13	0.044	0.02	3.820	3.820	3.820
10/FEB/23	20:14	0.044	0.01	2.153	2.153	2.153
10/FEB/23	20:15	0.044	0.00	0.855	0.855	0.855
10/FEB/23	20:16	0.044	0.01	2.875	2.875	2.875
10/FEB/23	20:17	0.044	0.00	0.428	0.428	0.428
10/FEB/23	20:18	0.044	0.02	3.854	3.854	3.854
10/FEB/23	20:19	0.044	0.02	3.745	3.745	3.745
10/FEB/23	20:20	0.044	0.02	3.259	3.259	3.259
10/FEB/23	20:21	0.044	0.02	3.679	3.679	3.679
10/FEB/23	20:22	0.044	0.02	3.550	3.550	3.550
10/FEB/23	20:23	0.044	0.02	3.189	3.189	3.189
10/FEB/23	20:24	0.044	0.01	1.912	1.912	1.912
10/FEB/23	20:25	0.044	0.02	3.826	3.826	3.826
10/FEB/23	20:26	0.044	0.01	2.980	2.980	2.980
10/FEB/23	20:27	0.044	0.02	4.035	4.035	4.035
10/FEB/23	20:28	0.044	0.02	3.698	3.698	3.698
10/FEB/23	20:29	0.044	0.01	3.035	3.035	3.035
10/FEB/23	20:30	0.044	0.01	1.358	1.358	1.358
10/FEB/23	20:31	0.044	0.02	3.766	3.766	3.766
10/FEB/23	20:32	0.044	0.02	3.278	3.278	3.278
10/FEB/23	20:33	0.044	0.02	3.822	3.822	3.822
10/FEB/23	20:34	0.044	0.02	4.260	4.260	4.260
10/FEB/23	20:35	0.044	0.06	13.104	13.104	13.104
10/FEB/23	20:36	0.044	0.00	0.062	0.062	0.062
10/FEB/23	20:37	0.044	0.02	3.646	3.646	3.646
10/FEB/23	20:38	0.044	0.02	3.331	3.331	3.331
10/FEB/23	20:39	0.044	0.00	0.185	0.185	0.185
10/FEB/23	20:40	0.044	0.01	2.778	2.778	2.778
10/FEB/23	20:41	0.044	0.03	5.196	5.196	5.196
10/FEB/23	20:42	0.044	0.02	3.456	3.456	3.456
10/FEB/23	20:43	0.044	0.02	3.505	3.505	3.505
10/FEB/23	20:44	0.044	0.01	3.018	3.018	3.018
10/FEB/23	20:45	0.044	0.02	3.576	3.576	3.576
10/FEB/23	20:46	0.044	0.02	4.137	4.137	4.137
10/FEB/23	20:47	0.044	0.02	3.400	3.400	3.400
10/FEB/23	20:48	0.044	0.02	4.559	4.559	4.559
10/FEB/23	20:49	0.044	0.02	3.135	3.135	3.135
10/FEB/23	20:50	0.044	0.02	3.738	3.738	3.738
10/FEB/23	20:51	0.044	0.01	2.211	2.211	2.211
10/FEB/23	20:52	0.044	0.02	5.041	5.041	5.041
10/FEB/23	20:53	0.044	0.02	3.974	3.974	3.974
10/FEB/23	20:54	0.044	0.02	3.737	3.737	3.737
10/FEB/23	20:55	0.043	0.02	3.713	3.713	3.713
10/FEB/23	20:56	0.044	0.02	3.846	3.846	3.846
10/FEB/23	20:57	0.043	0.02	3.109	3.109	3.109
10/FEB/23	20:58	0.044	0.01	2.933	2.933	2.933
10/FEB/23	20:59	0.043	0.02	3.842	3.842	3.842
10/FEB/23	21:00	0.043	0.02	3.276	3.276	3.276
10/FEB/23	21:01	0.043	0.02	4.868	4.868	4.868
10/FEB/23	21:02	0.044	0.04	7.633	7.633	7.633
10/FEB/23	21:03	0.044	0.01	2.391	2.391	2.391
10/FEB/23	21:04	0.044	0.01	2.267	2.267	2.267
10/FEB/23	21:05	0.044	0.02	4.236	4.236	4.236
10/FEB/23	21:06	0.044	0.02	4.616	4.616	4.616
10/FEB/23	21:07	0.044	0.02	4.728	4.728	4.728
10/FEB/23	21:08	0.044	0.01	1.470	1.470	1.470
10/FEB/23	21:09	0.044	0.02	3.480	3.480	3.480
10/FEB/23	21:10	0.044	0.02	4.655	4.655	4.655
10/FEB/23	21:11	0.044	0.01	2.640	2.640	2.640
10/FEB/23	21:12	0.044	0.02	3.565	3.565	3.565
10/FEB/23	21:13	0.044	0.01	2.565	2.565	2.565
10/FEB/23	21:14	0.044	0.02	3.871	3.871	3.871
10/FEB/23	21:15	0.044	0.02	3.557	3.557	3.557
10/FEB/23	21:16	0.044	0.02	3.932	3.932	3.932
10/FEB/23	21:17	0.044	0.02	3.385	3.385	3.385
10/FEB/23	21:18	0.044	0.01	2.139	2.139	2.139
10/FEB/23	21:19	0.044	0.02	3.306	3.306	3.306
10/FEB/23	21:20	0.044	0.02	3.437	3.437	3.437
10/FEB/23	21:21	0.044	0.02	3.690	3.690	3.690
10/FEB/23	21:22	0.044	0.02	3.819	3.819	3.819
10/FEB/23	21:23	0.044	0.05	10.258	10.258	10.258
10/FEB/23	21:24	0.044	0.01	2.283	2.283	2.283
10/FEB/23	21:25	0.044	0.02	3.325	3.325	3.325
10/FEB/23	21:26	0.044	0.00	0.430	0.430	0.430
10/FEB/23	21:27	0.043	0.02	3.536	3.536	3.536
10/FEB/23	21:28	0.044	0.02	3.427	3.427	3.427
10/FEB/23	21:29	0.044	0.02	3.664	3.664	3.664
10/FEB/23	21:30	0.044	0.01	2.571	2.571	2.571
10/FEB/23	21:31	0.044	0.02	3.741	3.741	3.741
10/FEB/23	21:32	0.044	0.02	3.811	3.811	3.811
10/FEB/23	21:33	0.044	0.00	0.062	0.062	0.062
10/FEB/23	21:34	0.044	0.00	0.429	0.429	0.429
10/FEB/23	21:35	0.044	0.02	4.238	4.238	4.238
10/FEB/23	21:36	0.044	0.01	1.047	1.047	1.047
10/FEB/23	21:37	0.044	0.02	3.497	3.497	3.497
10/FEB/23	21:38	0.044	0.02	3.507	3.507	3.507
10/FEB/23	21:39	0.044	0.09	18.485	18.485	18.485
10/FEB/23	21:40	0.044	0.01	1.733	1.733	1.733
10/FEB/23	21:41	0.044	0.02	3.690	3.690	3.690
10/FEB/23	21:42	0.044	0.02	3.990	3.990	3.990
10/FEB/23	21:43	0.044	0.02	3.335	3.335	3.335
10/FEB/23	21:44	0.044	0.01	1.854	1.854	1.854
10/FEB/23	21:45	0.044	0.02	3.201	3.201	3.201
10/FEB/23	21:46	0.044	0.14	27.633	27.633	27.633
10/FEB/23	21:47	0.045	0.02	3.563	3.563	3.563
10/FEB/23	21:48	0.044	0.02	3.276	3.276	3.276
10/FEB/23	21:49	0.044	0.02	3.959	3.959	3.959
10/FEB/23	21:50	0.044	0.00	0.617	0.617	0.617
10/FEB/23	21:51	0.044	0.01	1.781	1.781	1.781
10/FEB/23	21:52	0.044	0.01	2.892	2.892	2.892
10/FEB/23	21:53	0.044	0.02	3.391	3.391	3.391
10/FEB/23	21:54	0.044	0.00	0.000	0.000	0.000
10/FEB/23	21:55	0.044	0.02	3.797	3.797	3.797
10/FEB/23	21:56	0.044	0.02	3.933	3.933	3.933
10/FEB/23	21:57	0.044	0.02	4.124	4.124	4.124
10/FEB/23	21:58	0.044	0.01	1.110	1.110	1.110
10/FEB/23	21:59	0.044	0.02	4.175	4.175	4.175
10/FEB/23	22:00	0.044	0.02	3.633	3.633	3.633
10/FEB/23	22:01	0.044	0.01	2.149	2.149	2.149
10/FEB/23	22:02	0.044	0.02	3.380	3.380	3.380
10/FEB/23	22:03	0.044	0.02	4.927	4.927	4.927
10/FEB/23	22:04	0.044	0.03	5.122	5.122	5.122
10/FEB/23	22:05	0.044	0.00	0.927	0.927	0.927
10/FEB/23	22:06	0.044	0.01	1.543	1.543	1.543
10/FEB/23	22:07	0.044	0.01	1.978	1.978	1.978
10/FEB/23	22:08	0.044	0.01	1.964	1.964	1.964
10/FEB/23	22:09	0.044	0.00	0.123	0.123	0.123
10/FEB/23	22:10	0.044	0.02	3.505	3.505	3.505
10/FEB/23	22:11	0.044	0.00	0.246	0.246	0.246
10/FEB/23	22:12	0.044	0.01	2.714	2.714	2.714
10/FEB/23	22:13	0.044	0.02	3.585	3.585	3.585
10/FEB/23	22:14	0.044	0.02	3.541	3.541	3.541
10/FEB/23	22:15	0.044	0.00	0.371	0.371	0.371
10/FEB/23	22:16	0.044	0.01	2.288	2.288	2.288
10/FEB/23	22:17	0.044	0.02	4.010	4.010	4.010
10/FEB/23	22:18	0.044	0.02	3.214	3.214	3.214
10/FEB/23	22:19	0.044	0.02	3.339	3.339	3.339
10/FEB/23	22:20	0.044	0.02	3.652	3.652	3.652
10/FEB/23	22:21	0.044	0.02	3.283	3.283	3.283
10/FEB/23	22:22	0.044	0.02	3.718	3.718	3.718
10/FEB/23	22:23	0.044	0.16	32.921	32.921	32.921
10/FEB/23	22:24	0.045	0.02	3.717	3.717	3.717
10/FEB/23	22:25	0.044	0.01	2.919	2.919	2.919
10/FEB/23	22:26	0.044	0.01	1.848	1.848	1.848
10/FEB/23	22:27	0.044	0.01	1.295	1.295	1.295
10/FEB/23	22:28	0.044	0.02	3.949	3.949	3.949
10/FEB/23	22:29	0.044	0.02	4.266	4.266	4.266
10/FEB/23	22:30	0.044	0.02	3.590	3.590	3.590
10/FEB/23	22:31	0.044	0.01	1.920	1.920	1.920
10/FEB/23	22:32	0.044	0.01	1.672	1.672	1.672
10/FEB/23	22:33	0.044	0.02	4.442	4.442	4.442
10/FEB/23	22:34	0.044	0.02	3.401	3.401	3.401
10/FEB/23	22:35	0.044	0.02	3.106	3.106	3.106
10/FEB/23	22:36	0.044	0.02	3.230	3.230	3.230
10/FEB/23	22:37	0.044	0.02	3.542	3.542	3.542
10/FEB/23	22:38	0.044	0.02	3.206	3.206	3.206
10/FEB/23	22:39	0.044	0.01	2.213	2.213	2.213
10/FEB/23	22:40	0.044	0.02	4.964	4.964	4.964
10/FEB/23	22:41	0.044	0.00	0.061	0.061	0.061
10/FEB/23	22:42	0.044	0.01	1.531	1.531	1.531
10/FEB/23	22:43	0.044	0.01	1.418	1.418	1.418
10/FEB/23	22:44	0.044	0.01	1.530	1.530	1.530
10/FEB/23	22:45	0.044	0.02	3.189	3.189	3.189
10/FEB/23	22:46	0.044	0.01	2.275	2.275	2.275
10/FEB/23	22:47	0.044	0.02	3.816	3.816	3.816
10/FEB/23	22:48	0.044	0.00	0.860	0.860	0.860
10/FEB/23	22:49	0.044	0.00	0.184	0.184	0.184
10/FEB/23	22:50	0.044	0.02	3.384	3.384	3.384
10/FEB/23	22:51	0.044	0.01	2.949	2.949	2.949
10/FEB/23	22:52	0.044	0.01	2.880	2.880	2.880
10/FEB/23	22:53	0.044	0.02	3.561	3.561	3.561
10/FEB/23	22:54	0.044	0.02	4.060	4.060	4.060
10/FEB/23	22:55	0.044	0.02	3.300	3.300	3.300
10/FEB/23	22:56	0.044	0.02	3.491	3.491	3.491
10/FEB/23	22:57	0.044	0.02	3.239	3.239	3.239
10/FEB/23	22:58	0.044	0.02	3.246	3.246	3.246
10/FEB/23	22:59	0.044	0.02	4.034	4.034	4.034
10/FEB/23	23:00	0.044	0.02	3.113	3.113	3.113
10/FEB/23	23:01	0.044	0.01	2.641	2.641	2.641
10/FEB/23	23:02	0.044	0.03	5.289	5.289	5.289
10/FEB/23	23:03	0.044	0.01	1.788	1.788	1.788
10/FEB/23	23:04	0.044	0.02	3.822	3.822	3.822
10/FEB/23	23:05	0.044	0.00	0.185	0.185	0.185
10/FEB/23	23:06	0.044	0.02	3.443	3.443	3.443
10/FEB/23	23:07	0.044	0.02	4.316	4.316	4.316
10/FEB/23	23:08	0.044	0.00	0.310	0.310	0.310
10/FEB/23	23:09	0.044	0.01	1.803	1.803	1.803
10/FEB/23	23:10	0.044	0.01	1.555	1.555	1.555
10/FEB/23	23:11	0.044	0.01	2.912	2.912	2.912
10/FEB/23	23:12	0.044	0.02	3.535	3.535	3.535
10/FEB/23	23:13	0.044	0.02	3.771	3.771	3.771
10/FEB/23	23:14	0.044	0.04	8.786	8.786	8.786
10/FEB/23	23:15	0.044	0.02	3.091	3.091	3.091
10/FEB/23	23:16	0.044	0.02	3.443	3.443	3.443
10/FEB/23	23:17	0.044	0.02	3.818	3.818	3.818
10/FEB/23	23:18	0.044	0.02	4.361	4.361	4.361
10/FEB/23	23:19	0.044	0.02	3.816	3.816	3.816
10/FEB/23	23:20	0.044	0.01	1.664	1.664	1.664
10/FEB/23	23:21	0.044	0.02	3.837	3.837	3.837
10/FEB/23	23:22	0.044	0.02	3.334	3.334	3.334
10/FEB/23	23:23	0.044	0.02	4.016	4.016	4.016
10/FEB/23	23:24	0.044	0.02	3.774	3.774	3.774
10/FEB/23	23:25	0.044	0.01	2.662	2.662	2.662
10/FEB/23	23:26	0.044	0.00	0.249	0.249	0.249
10/FEB/23	23:27	0.044	0.02	3.279	3.279	3.279
10/FEB/23	23:28	0.044	0.02	3.843	3.843	3.843
10/FEB/23	23:29	0.044	0.02	3.536	3.536	3.536
10/FEB/23	23:30	0.044	0.02	3.551	3.551	3.551
10/FEB/23	23:31	0.044	0.02	3.675	3.675	3.675
10/FEB/23	23:32	0.044	0.02	3.908	3.908	3.908
10/FEB/23	23:33	0.044	0.02	4.221	4.221	4.221
10/FEB/23	23:34	0.044	0.02	4.037	4.037	4.037
10/FEB/23	23:35	0.044	0.01	1.988	1.988	1.988
10/FEB/23	23:36	0.044	0.03	5.587	5.587	5.587
10/FEB/23	23:37	0.044	0.02	3.221	3.221	3.221
10/FEB/23	23:38	0.044	0.01	1.424	1.424	1.424
10/FEB/23	23:39	0.044	0.02	3.591	3.591	3.591
10/FEB/23	23:40	0.044	0.02	4.216	4.216	4.216
10/FEB/23	23:41	0.044	0.02	3.302	3.302	3.302
10/FEB/23	23:42	0.044	0.02	3.597	3.597	3.597
10/FEB/23	23:43	0.044	0.02	3.537	3.537	3.537
10/FEB/23	23:44	0.044	0.02	3.104	3.104	3.104
10/FEB/23	23:45	0.044	0.01	1.060	1.060	1.060
10/FEB/23	23:46	0.044	0.03	5.293	5.293	5.293
10/FEB/23	23:47	0.045	0.02	3.319	3.319	3.319
10/FEB/23	23:48	0.045	0.01	2.126	2.126	2.126
10/FEB/23	23:49	0.045	0.01	2.374	2.374	2.374
10/FEB/23	23:50	0.044	0.02	3.171	3.171	3.171
10/FEB/23	23:51	0.044	0.02	3.919	3.919	3.919
10/FEB/23	23:52	0.044	0.02	4.045	4.045	4.045
10/FEB/23	23:53	0.044	0.02	3.299	3.299	3.299
10/FEB/23	23:54	0.044	0.01	2.975	2.975	2.975
10/FEB/23	23:55	0.044	0.04	7.626	7.626	7.626
10/FEB/23	23:56	0.044	0.01	2.971	2.971	2.971
10/FEB/23	23:57	0.044	0.00	0.062	0.062	0.062
10/FEB/23	23:58	0.044	0.01	1.791	1.791	1.791
10/FEB/23	23:59	0.044	0.02	3.465	3.465	3.465
11/FEB/23	00:00	0.044	0.02	3.579	3.579	3.579
11/FEB/23	00:01	0.044	0.02	3.659	3.659	3.659
11/FEB/23	00:02	0.044	0.02	3.214	3.214	3.214
11/FEB/23	00:03	0.044	1.03	207.520	207.520	207.520
11/FEB/23	00:04	0.053	0.01	2.135	2.135	2.135
11/FEB/23	00:05	0.044	0.01	3.024	3.024	3.024
11/FEB/23	00:06	0.044	0.02	3.509	3.509	3.509
11/FEB/23	00:07	0.044	0.00	0.863	0.863	0.863
11/FEB/23	00:08	0.044	0.01	1.726	1.726	1.726
11/FEB/23	00:09	0.044	0.00	0.185	0.185	0.185
11/FEB/23	00:10	0.044	0.01	2.100	2.100	2.100
11/FEB/23	00:11	0.044	0.01	2.969	2.969	2.969
11/FEB/23	00:12	0.044	0.02	3.963	3.963	3.963
11/FEB/23	00:13	0.044	0.01	1.426	1.426	1.426
11/FEB/23	00:14	0.044	0.02	3.531	3.531	3.531
11/FEB/23	00:15	0.044	0.01	1.985	1.985	1.985
11/FEB/23	00:16	0.044	0.01	2.357	2.357	2.357
11/FEB/23	00:17	0.044	0.02	4.220	4.220	4.220
11/FEB/23	00:18	0.044	0.00	0.746	0.746	0.746
11/FEB/23	00:19	0.044	0.02	3.177	3.177	3.177
11/FEB/23	00:20	0.045	0.02	3.756	3.756	3.756
11/FEB/23	00:21	0.045	0.01	2.827	2.827	2.827
11/FEB/23	00:22	0.045	0.01	3.061	3.061	3.061
11/FEB/23	00:23	0.045	0.02	3.762	3.762	3.762
11/FEB/23	00:24	0.045	0.02	4.026	4.026	4.026
11/FEB/23	00:25	0.045	0.01	1.314	1.314	1.314
11/FEB/23	00:26	0.045	0.02	3.373	3.373	3.373
11/FEB/23	00:27	0.045	0.02	3.953	3.953	3.953
11/FEB/23	00:28	0.045	0.02	3.147	3.147	3.147
11/FEB/23	00:29	0.045	0.02	3.659	3.659	3.659
11/FEB/23	00:30	0.045	0.01	3.036	3.036	3.036
11/FEB/23	00:31	0.045	0.01	2.661	2.661	2.661
11/FEB/23	00:32	0.045	0.01	1.517	1.517	1.517
11/FEB/23	00:33	0.045	0.02	3.720	3.720	3.720
11/FEB/23	00:34	0.045	0.01	2.709	2.709	2.709
11/FEB/23	00:35	0.045	0.00	0.126	0.126	0.126
11/FEB/23	00:36	0.045	0.02	4.188	4.188	4.188
11/FEB/23	00:37	0.045	0.01	2.980	2.980	2.980
11/FEB/23	00:38	0.045	0.02	3.414	3.414	3.414
11/FEB/23	00:39	0.045	0.02	3.485	3.485	3.485
11/FEB/23	00:40	0.045	0.04	7.711	7.711	7.711
11/FEB/23	00:41	0.045	0.01	2.419	2.419	2.419
11/FEB/23	00:42	0.045	0.02	4.118	4.118	4.118
11/FEB/23	00:43	0.045	0.02	3.429	3.429	3.429
11/FEB/23	00:44	0.045	0.02	3.863	3.863	3.863
11/FEB/23	00:45	0.045	0.02	3.476	3.476	3.476
11/FEB/23	00:46	0.045	0.02	3.518	3.518	3.518
11/FEB/23	00:47	0.045	0.01	2.000	2.000	2.000
11/FEB/23	00:48	0.045	0.06	11.471	11.471	11.471
11/FEB/23	00:49	0.045	0.00	0.126	0.126	0.126
11/FEB/23	00:50	0.045	0.02	3.388	3.388	3.388
11/FEB/23	00:51	0.045	0.01	2.772	2.772	2.772
11/FEB/23	00:52	0.045	0.01	3.094	3.094	3.094
11/FEB/23	00:53	0.045	0.01	1.271	1.271	1.271
11/FEB/23	00:54	0.046	0.01	1.532	1.532	1.532
11/FEB/23	00:55	0.046	0.02	3.641	3.641	3.641
11/FEB/23	00:56	0.045	0.01	2.868	2.868	2.868
11/FEB/23	00:57	0.046	0.02	3.713	3.713	3.713
11/FEB/23	00:58	0.046	0.02	3.780	3.780	3.780
11/FEB/23	00:59	0.046	0.02	3.958	3.958	3.958
11/FEB/23	01:00	0.046	0.02	3.195	3.195	3.195
11/FEB/23	01:01	0.045	0.01	1.464	1.464	1.464
11/FEB/23	01:02	0.046	0.02	3.965	3.965	3.965
11/FEB/23	01:03	0.046	0.02	3.202	3.202	3.202
11/FEB/23	01:04	0.046	0.11	22.867	22.867	22.867
11/FEB/23	01:05	0.046	0.02	3.556	3.556	3.556
11/FEB/23	01:06	0.046	0.01	1.667	1.667	1.667
11/FEB/23	01:07	0.046	0.01	2.114	2.114	2.114
11/FEB/23	01:08	0.046	0.02	3.604	3.604	3.604
11/FEB/23	01:09	0.046	0.01	2.629	2.629	2.629
11/FEB/23	01:10	0.046	0.01	2.372	2.372	2.372
11/FEB/23	01:11	0.046	0.04	7.759	7.759	7.759
11/FEB/23	01:12	0.046	0.00	0.129	0.129	0.129
11/FEB/23	01:13	0.046	0.01	2.307	2.307	2.307
11/FEB/23	01:14	0.046	0.02	3.849	3.849	3.849
11/FEB/23	01:15	0.046	0.07	15.597	15.597	15.597
11/FEB/23	01:16	0.046	0.02	3.626	3.626	3.626
11/FEB/23	01:17	0.046	0.02	3.362	3.362	3.362
11/FEB/23	01:18	0.046	0.02	3.891	3.891	3.891
11/FEB/23	01:19	0.046	0.02	4.259	4.259	4.259
11/FEB/23	01:20	0.046	0.02	3.470	3.470	3.470
11/FEB/23	01:21	0.046	0.02	3.340	3.340	3.340
11/FEB/23	01:22	0.046	0.02	4.578	4.578	4.578
11/FEB/23	01:23	0.046	0.02	3.625	3.625	3.625
11/FEB/23	01:24	0.046	0.03	5.431	5.431	5.431
11/FEB/23	01:25	0.046	0.02	4.590	4.590	4.590
11/FEB/23	01:26	0.046	0.01	1.163	1.163	1.163
11/FEB/23	01:27	0.046	0.02	3.210	3.210	3.210
11/FEB/23	01:28	0.046	0.02	3.290	3.290	3.290
11/FEB/23	01:29	0.046	0.02	3.353	3.353	3.353
11/FEB/23	01:30	0.046	0.02	3.688	3.688	3.688
11/FEB/23	01:31	0.046	0.02	3.518	3.518	3.518
11/FEB/23	01:32	0.046	0.00	1.037	1.037	1.037
11/FEB/23	01:33	0.046	0.02	3.310	3.310	3.310
11/FEB/23	01:34	0.046	0.00	0.065	0.065	0.065
11/FEB/23	01:35	0.046	0.01	2.265	2.265	2.265
11/FEB/23	01:36	0.046	0.02	3.637	3.637	3.637
11/FEB/23	01:37	0.046	0.02	3.322	3.322	3.322
11/FEB/23	01:38	0.047	0.01	3.211	3.211	3.211
11/FEB/23	01:39	0.047	0.02	4.510	4.510	4.510
11/FEB/23	01:40	0.047	0.02	3.275	3.275	3.275
11/FEB/23	01:41	0.046	0.01	3.188	3.188	3.188
11/FEB/23	01:42	0.047	0.01	2.087	2.087	2.087
11/FEB/23	01:43	0.047	0.02	4.376	4.376	4.376
11/FEB/23	01:44	0.047	0.02	3.262	3.262	3.262
11/FEB/23	01:45	0.047	0.02	3.332	3.332	3.332
11/FEB/23	01:46	0.047	0.01	1.826	1.826	1.826
11/FEB/23	01:47	0.047	0.02	4.048	4.048	4.048
11/FEB/23	01:48	0.047	0.02	3.456	3.456	3.456
11/FEB/23	01:49	0.046	0.00	1.041	1.041	1.041
11/FEB/23	01:50	0.046	0.02	3.311	3.311	3.311
11/FEB/23	01:51	0.046	0.02	4.103	4.103	4.103
11/FEB/23	01:52	0.046	0.01	2.472	2.472	2.472
11/FEB/23	01:53	0.046	0.02	3.453	3.453	3.453
11/FEB/23	01:54	0.047	0.02	4.506	4.506	4.506
11/FEB/23	01:55	0.047	0.02	3.338	3.338	3.338
11/FEB/23	01:56	0.047	0.01	3.211	3.211	3.211
11/FEB/23	01:57	0.047	0.02	3.791	3.791	3.791
11/FEB/23	01:58	0.047	0.01	2.479	2.479	2.479
11/FEB/23	01:59	0.047	0.02	3.463	3.463	3.463
11/FEB/23	02:00	0.047	0.02	3.601	3.601	3.601
11/FEB/23	02:01	0.047	0.02	3.593	3.593	3.593
11/FEB/23	02:02	0.047	0.02	3.468	3.468	3.468
11/FEB/23	02:03	0.047	0.02	3.342	3.342	3.342
11/FEB/23	02:04	0.047	0.00	0.327	0.327	0.327
11/FEB/23	02:05	0.047	0.02	3.270	3.270	3.270
11/FEB/23	02:06	0.047	0.01	1.372	1.372	1.372
11/FEB/23	02:07	0.047	0.02	3.270	3.270	3.270
11/FEB/23	02:08	0.047	0.03	6.855	6.855	6.855
11/FEB/23	02:09	0.047	0.01	2.555	2.555	2.555
11/FEB/23	02:10	0.047	0.02	3.471	3.471	3.471
11/FEB/23	02:11	0.047	0.02	3.346	3.346	3.346
11/FEB/23	02:12	0.047	0.02	3.272	3.272	3.272
11/FEB/23	02:13	0.047	0.02	3.330	3.330	3.330
11/FEB/23	02:14	0.046	0.01	2.346	2.346	2.346
11/FEB/23	02:15	0.047	0.02	3.263	3.263	3.263
11/FEB/23	02:16	0.046	0.04	7.949	7.949	7.949
11/FEB/23	02:17	0.046	0.02	3.584	3.584	3.584
11/FEB/23	02:18	0.047	0.01	1.174	1.174	1.174
11/FEB/23	02:19	0.047	0.02	4.634	4.634	4.634
11/FEB/23	02:20	0.047	0.00	0.913	0.913	0.913
11/FEB/23	02:21	0.046	0.02	4.161	4.161	4.161
11/FEB/23	02:22	0.046	0.01	2.470	2.470	2.470
11/FEB/23	02:23	0.047	0.02	3.333	3.333	3.333
11/FEB/23	02:24	0.046	0.01	2.989	2.989	2.989
11/FEB/23	02:25	0.046	0.02	3.452	3.452	3.452
11/FEB/23	02:26	0.047	0.01	2.481	2.481	2.481
11/FEB/23	02:27	0.046	0.01	2.345	2.345	2.345
11/FEB/23	02:28	0.047	0.01	2.415	2.415	2.415
11/FEB/23	02:29	0.046	0.01	1.303	1.303	1.303
11/FEB/23	02:30	0.046	0.02	3.250	3.250	3.250
11/FEB/23	02:31	0.047	0.01	3.076	3.076	3.076
11/FEB/23	02:32	0.047	0.02	3.289	3.289	3.289
11/FEB/23	02:33	0.047	0.02	3.636	3.636	3.636
11/FEB/23	02:34	0.047	0.02	4.941	4.941	4.941
11/FEB/23	02:35	0.047	0.02	3.273	3.273	3.273
11/FEB/23	02:36	0.047	0.02	3.263	3.263	3.263
11/FEB/23	02:37	0.047	0.00	0.197	0.197	0.197
11/FEB/23	02:38	0.047	0.01	3.085	3.085	3.085
11/FEB/23	02:39	0.047	0.02	3.997	3.997	3.997
11/FEB/23	02:40	0.047	0.02	4.250	4.250	4.250
11/FEB/23	02:41	0.047	0.02	3.603	3.603	3.603
11/FEB/23	02:42	0.047	0.01	2.765	2.765	2.765
11/FEB/23	02:43	0.047	0.01	3.107	3.107	3.107
11/FEB/23	02:44	0.047	0.01	2.381	2.381	2.381
11/FEB/23	02:45	0.047	0.01	2.888	2.888	2.888
11/FEB/23	02:46	0.047	0.02	4.009	4.009	4.009
11/FEB/23	02:47	0.047	0.01	2.378	2.378	2.378
11/FEB/23	02:48	0.047	0.02	4.557	4.557	4.557
11/FEB/23	02:49	0.047	0.02	3.505	3.505	3.505
11/FEB/23	02:50	0.047	0.01	2.645	2.645	2.645
11/FEB/23	02:51	0.047	0.02	3.372	3.372	3.372
11/FEB/23	02:52	0.047	0.02	3.320	3.320	3.320
11/FEB/23	02:53	0.047	0.03	6.106	6.106	6.106
11/FEB/23	02:54	0.048	0.02	3.801	3.801	3.801
11/FEB/23	02:55	0.047	0.02	5.393	5.393	5.393
11/FEB/23	02:56	0.047	0.01	1.664	1.664	1.664
11/FEB/23	02:57	0.048	0.02	4.335	4.335	4.335
11/FEB/23	02:58	0.048	0.02	3.735	3.735	3.735
11/FEB/23	02:59	0.047	0.01	2.722	2.722	2.722
11/FEB/23	03:00	0.047	0.02	4.578	4.578	4.578
11/FEB/23	03:01	0.048	0.02	3.598	3.598	3.598
11/FEB/23	03:02	0.047	0.01	3.261	3.261	3.261
11/FEB/23	03:03	0.047	0.02	4.257	4.257	4.257
11/FEB/23	03:04	0.048	0.00	0.267	0.267	0.267
11/FEB/23	03:05	0.047	0.01	1.598	1.598	1.598
11/FEB/23	03:06	0.047	0.02	3.595	3.595	3.595
11/FEB/23	03:07	0.047	0.02	3.462	3.462	3.462
11/FEB/23	03:08	0.047	0.02	3.992	3.992	3.992
11/FEB/23	03:09	0.048	0.02	5.341	5.341	5.341
11/FEB/23	03:10	0.048	0.00	1.001	1.001	1.001
11/FEB/23	03:11	0.047	0.02	4.061	4.061	4.061
11/FEB/23	03:12	0.048	0.02	3.397	3.397	3.397
11/FEB/23	03:13	0.047	0.02	4.059	4.059	4.059
11/FEB/23	03:14	0.048	0.02	3.739	3.739	3.739
11/FEB/23	03:15	0.048	0.01	3.268	3.268	3.268
11/FEB/23	03:16	0.048	0.02	3.332	3.332	3.332
11/FEB/23	03:17	0.047	0.02	4.195	4.195	4.195
11/FEB/23	03:18	0.047	0.02	4.393	4.393	4.393
11/FEB/23	03:19	0.047	0.03	7.252	7.252	7.252
11/FEB/23	03:20	0.047	0.01	3.262	3.262	3.262
11/FEB/23	03:21	0.047	0.02	3.787	3.787	3.787
11/FEB/23	03:22	0.047	0.02	3.587	3.587	3.587
11/FEB/23	03:23	0.047	0.02	3.374	3.374	3.374
11/FEB/23	03:24	0.047	0.02	5.094	5.094	5.094
11/FEB/23	03:25	0.047	0.02	3.443	3.443	3.443
11/FEB/23	03:26	0.047	0.02	3.587	3.587	3.587
11/FEB/23	03:27	0.047	0.00	0.797	0.797	0.797
11/FEB/23	03:28	0.047	0.06	13.515	13.515	13.515
11/FEB/23	03:29	0.048	0.02	3.624	3.624	3.624
11/FEB/23	03:30	0.048	0.01	3.150	3.150	3.150
11/FEB/23	03:31	0.048	0.02	3.775	3.775	3.775
11/FEB/23	03:32	0.048	0.01	2.431	2.431	2.431
11/FEB/23	03:33	0.048	0.02	3.920	3.920	3.920
11/FEB/23	03:34	0.048	0.02	3.656	3.656	3.656
11/FEB/23	03:35	0.048	0.02	3.389	3.389	3.389
11/FEB/23	03:36	0.048	0.02	3.391	3.391	3.391
11/FEB/23	03:37	0.048	0.02	4.208	4.208	4.208
11/FEB/23	03:38	0.048	0.02	3.533	3.533	3.533
11/FEB/23	03:39	0.048	0.02	4.146	4.146	4.146
11/FEB/23	03:40	0.048	0.02	3.524	3.524	3.524
11/FEB/23	03:41	0.048	0.02	3.459	3.459	3.459
11/FEB/23	03:42	0.048	0.02	3.801	3.801	3.801
11/FEB/23	03:43	0.048	0.02	3.384	3.384	3.384
11/FEB/23	03:44	0.048	0.02	3.522	3.522	3.522
11/FEB/23	03:45	0.048	0.01	3.175	3.175	3.175
11/FEB/23	03:46	0.048	0.02	3.382	3.382	3.382
11/FEB/23	03:47	0.048	0.02	3.576	3.576	3.576
11/FEB/23	03:48	0.048	0.02	3.972	3.972	3.972
11/FEB/23	03:49	0.048	0.02	3.883	3.883	3.883
11/FEB/23	03:50	0.048	0.01	2.282	2.282	2.282
11/FEB/23	03:51	0.048	0.02	3.495	3.495	3.495
11/FEB/23	03:52	0.048	0.00	0.135	0.135	0.135
11/FEB/23	03:53	0.048	0.03	6.470	6.470	6.470
11/FEB/23	03:54	0.048	0.02	3.667	3.667	3.667
11/FEB/23	03:55	0.049	0.00	0.204	0.204	0.204
11/FEB/23	03:56	0.049	0.02	3.471	3.471	3.471
11/FEB/23	03:57	0.049	0.01	3.272	3.272	3.272
11/FEB/23	03:58	0.049	0.02	4.294	4.294	4.294
11/FEB/23	03:59	0.049	0.02	3.683	3.683	3.683
11/FEB/23	04:00	0.049	0.02	3.696	3.696	3.696
11/FEB/23	04:01	0.049	0.02	4.995	4.995	4.995
11/FEB/23	04:02	0.049	0.02	3.709	3.709	3.709
11/FEB/23	04:03	0.049	0.02	3.691	3.691	3.691
11/FEB/23	04:04	0.049	0.01	3.200	3.200	3.200
11/FEB/23	04:05	0.049	0.02	3.405	3.405	3.405
11/FEB/23	04:06	0.049	0.02	3.747	3.747	3.747
11/FEB/23	04:07	0.049	0.01	3.339	3.339	3.339
11/FEB/23	04:08	0.048	0.01	2.852	2.852	2.852
11/FEB/23	04:09	0.048	0.03	7.580	7.580	7.580
11/FEB/23	04:10	0.048	0.02	3.869	3.869	3.869
11/FEB/23	04:11	0.048	0.02	3.717	3.717	3.717
11/FEB/23	04:12	0.048	0.02	3.532	3.532	3.532
11/FEB/23	04:13	0.048	0.01	3.318	3.318	3.318
11/FEB/23	04:14	0.048	0.02	3.578	3.578	3.578
11/FEB/23	04:15	0.048	0.02	4.411	4.411	4.411
11/FEB/23	04:16	0.048	0.01	2.446	2.446	2.446
11/FEB/23	04:17	0.048	0.02	3.872	3.872	3.872
11/FEB/23	04:18	0.048	0.02	4.133	4.133	4.133
11/FEB/23	04:19	0.048	0.01	2.035	2.035	2.035
11/FEB/23	04:20	0.048	0.02	3.934	3.934	3.934
11/FEB/23	04:21	0.048	0.01	3.328	3.328	3.328
11/FEB/23	04:22	0.049	0.01	3.137	3.137	3.137
11/FEB/23	04:23	0.049	0.01	3.069	3.069	3.069
11/FEB/23	04:24	0.048	0.01	3.194	3.194	3.194
11/FEB/23	04:25	0.048	0.02	3.876	3.876	3.876
11/FEB/23	04:26	0.049	0.02	3.893	3.893	3.893
11/FEB/23	04:27	0.049	0.02	3.688	3.688	3.688
11/FEB/23	04:28	0.049	0.01	3.004	3.004	3.004
11/FEB/23	04:29	0.049	0.01	2.448	2.448	2.448
11/FEB/23	04:30	0.048	0.02	3.389	3.389	3.389
11/FEB/23	04:31	0.048	0.01	3.257	3.257	3.257
11/FEB/23	04:32	0.048	0.02	5.160	5.160	5.160
11/FEB/23	04:33	0.049	0.02	3.412	3.412	3.412
11/FEB/23	04:34	0.049	0.02	3.423	3.423	3.423
11/FEB/23	04:35	0.049	0.54	121.600	121.600	121.600
11/FEB/23	04:36	0.052	0.02	3.798	3.798	3.798
11/FEB/23	04:37	0.049	0.01	3.158	3.158	3.158
11/FEB/23	04:38	0.049	0.01	3.223	3.223	3.223
11/FEB/23	04:39	0.049	0.01	2.879	2.879	2.879
11/FEB/23	04:40	0.049	0.01	3.288	3.288	3.288
11/FEB/23	04:41	0.049	0.01	3.287	3.287	3.287
11/FEB/23	04:42	0.049	0.01	2.327	2.327	2.327
11/FEB/23	04:43	0.049	0.02	3.694	3.694	3.694
11/FEB/23	04:44	0.049	0.01	3.078	3.078	3.078
11/FEB/23	04:45	0.049	0.02	3.406	3.406	3.406
11/FEB/23	04:46	0.049	0.02	3.544	3.544	3.544
11/FEB/23	04:47	0.049	0.01	2.454	2.454	2.454
11/FEB/23	04:48	0.048	0.02	3.395	3.395	3.395
11/FEB/23	04:49	0.049	0.04	8.049	8.049	8.049
11/FEB/23	04:50	0.049	0.01	3.007	3.007	3.007
11/FEB/23	04:51	0.049	0.01	3.206	3.206	3.206
11/FEB/23	04:52	0.049	0.02	5.204	5.204	5.204
11/FEB/23	04:53	0.049	0.02	3.437	3.437	3.437
11/FEB/23	04:54	0.049	0.02	3.501	3.501	3.501
11/FEB/23	04:55	0.049	0.02	3.554	3.554	3.554
11/FEB/23	04:56	0.049	0.02	3.963	3.963	3.963
11/FEB/23	04:57	0.049	0.01	3.007	3.007	3.007
11/FEB/23	04:58	0.049	0.01	3.371	3.371	3.371
11/FEB/23	04:59	0.049	0.01	3.219	3.219	3.219
11/FEB/23	05:00	0.049	0.01	3.161	3.161	3.161
11/FEB/23	05:01	0.049	0.01	3.021	3.021	3.021
11/FEB/23	05:02	0.049	0.02	4.047	4.047	4.047
11/FEB/23	05:03	0.049	0.02	3.703	3.703	3.703
11/FEB/23	05:04	0.049	0.01	2.193	2.193	2.193
11/FEB/23	05:05	0.049	0.02	3.902	3.902	3.902
11/FEB/23	05:06	0.049	0.02	3.629	3.629	3.629
11/FEB/23	05:07	0.049	0.03	6.775	6.775	6.775
11/FEB/23	05:08	0.049	0.02	3.412	3.412	3.412
11/FEB/23	05:09	0.049	0.02	4.105	4.105	4.105
11/FEB/23	05:10	0.049	0.02	3.626	3.626	3.626
11/FEB/23	05:11	0.049	0.01	3.077	3.077	3.077
11/FEB/23	05:12	0.049	0.02	3.430	3.430	3.430
11/FEB/23	05:13	0.049	0.01	2.743	2.743	2.743
11/FEB/23	05:14	0.049	0.02	3.891	3.891	3.891
11/FEB/23	05:15	0.049	0.01	2.185	2.185	2.185
11/FEB/23	05:16	0.049	0.02	3.958	3.958	3.958
11/FEB/23	05:17	0.049	0.02	3.975	3.975	3.975
11/FEB/23	05:18	0.049	0.06	13.221	13.221	13.221
11/FEB/23	05:19	0.049	0.01	2.955	2.955	2.955
11/FEB/23	05:20	0.049	0.02	3.613	3.613	3.613
11/FEB/23	05:21	0.049	0.02	3.764	3.764	3.764
11/FEB/23	05:22	0.049	0.02	3.490	3.490	3.490
11/FEB/23	05:23	0.049	0.01	3.146	3.146	3.146
11/FEB/23	05:24	0.049	0.01	3.134	3.134	3.134
11/FEB/23	05:25	0.049	0.02	3.884	3.884	3.884
11/FEB/23	05:26	0.049	0.02	3.421	3.421	3.421
11/FEB/23	05:27	0.049	0.01	3.339	3.339	3.339
11/FEB/23	05:28	0.048	0.01	3.191	3.191	3.191
11/FEB/23	05:29	0.048	0.02	3.723	3.723	3.723
11/FEB/23	05:30	0.048	0.02	3.592	3.592	3.592
11/FEB/23	05:31	0.048	0.02	3.459	3.459	3.459
11/FEB/23	05:32	0.049	0.01	3.338	3.338	3.338
11/FEB/23	05:33	0.049	0.02	3.475	3.475	3.475
11/FEB/23	05:34	0.048	0.01	3.192	3.192	3.192
11/FEB/23	05:35	0.048	0.01	3.329	3.329	3.329
11/FEB/23	05:36	0.049	0.02	3.617	3.617	3.617
11/FEB/23	05:37	0.049	0.03	6.781	6.781	6.781
11/FEB/23	05:38	0.049	0.02	3.427	3.427	3.427
11/FEB/23	05:39	0.049	0.02	3.546	3.546	3.546
11/FEB/23	05:40	0.048	0.01	2.582	2.582	2.582
11/FEB/23	05:41	0.048	0.02	3.806	3.806	3.806
11/FEB/23	05:42	0.049	0.02	3.673	3.673	3.673
11/FEB/23	05:43	0.049	0.02	3.471	3.471	3.471
11/FEB/23	05:44	0.049	0.02	3.812	3.812	3.812
11/FEB/23	05:45	0.049	0.01	3.201	3.201	3.201
11/FEB/23	05:46	0.049	0.01	2.929	2.929	2.929
11/FEB/23	05:47	0.049	0.02	3.815	3.815	3.815
11/FEB/23	05:48	0.049	0.02	3.612	3.612	3.612
11/FEB/23	05:49	0.048	0.02	3.531	3.531	3.531
11/FEB/23	05:50	0.048	0.02	5.097	5.097	5.097
11/FEB/23	05:51	0.048	0.01	2.847	2.847	2.847
11/FEB/23	05:52	0.048	0.01	2.915	2.915	2.915
11/FEB/23	05:53	0.049	0.02	3.677	3.677	3.677
11/FEB/23	05:54	0.049	0.02	3.475	3.475	3.475
11/FEB/23	05:55	0.048	0.01	3.123	3.123	3.123
11/FEB/23	05:56	0.048	0.02	3.396	3.396	3.396
11/FEB/23	05:57	0.049	0.02	3.548	3.548	3.548
11/FEB/23	05:58	0.049	0.02	3.630	3.630	3.630
11/FEB/23	05:59	0.049	0.02	3.697	3.697	3.697
11/FEB/23	06:00	0.049	0.01	3.068	3.068	3.068
11/FEB/23	06:01	0.049	0.02	3.832	3.832	3.832
11/FEB/23	06:02	0.049	0.02	3.434	3.434	3.434
11/FEB/23	06:03	0.049	0.02	4.185	4.185	4.185
11/FEB/23	06:04	0.049	0.02	3.635	3.635	3.635
11/FEB/23	06:05	0.049	0.01	2.936	2.936	2.936
11/FEB/23	06:06	0.049	0.02	3.413	3.413	3.413
11/FEB/23	06:07	0.049	0.02	4.438	4.438	4.438
11/FEB/23	06:08	0.049	0.02	4.644	4.644	4.644
11/FEB/23	06:09	0.049	0.00	1.093	1.093	1.093
11/FEB/23	06:10	0.049	0.01	1.978	1.978	1.978
11/FEB/23	06:11	0.049	0.22	49.738	49.738	49.738
11/FEB/23	06:12	0.050	0.05	12.280	12.280	12.280
11/FEB/23	06:13	0.049	0.06	13.990	13.990	13.990
11/FEB/23	06:14	0.049	0.02	5.031	5.031	5.031
11/FEB/23	06:15	0.049	0.01	2.755	2.755	2.755
11/FEB/23	06:16	0.049	0.01	3.312	3.312	3.312
11/FEB/23	06:17	0.049	0.02	4.150	4.150	4.150
11/FEB/23	06:18	0.049	0.06	13.380	13.380	13.380
11/FEB/23	06:19	0.050	0.02	3.763	3.763	3.763
11/FEB/23	06:20	0.050	0.03	6.119	6.119	6.119
11/FEB/23	06:21	0.050	0.01	1.394	1.394	1.394
11/FEB/23	06:22	0.050	0.02	3.483	3.483	3.483
11/FEB/23	06:23	0.050	0.01	3.140	3.140	3.140
11/FEB/23	06:24	0.050	0.02	4.453	4.453	4.453
11/FEB/23	06:25	0.050	0.02	4.530	4.530	4.530
11/FEB/23	06:26	0.050	0.02	4.465	4.465	4.465
11/FEB/23	06:27	0.049	0.02	3.813	3.813	3.813
11/FEB/23	06:28	0.049	0.00	0.000	0.000	0.000
11/FEB/23	06:29	0.049	0.03	6.092	6.092	6.092
11/FEB/23	06:30	0.049	0.03	5.747	5.747	5.747
11/FEB/23	06:31	0.049	0.01	2.212	2.212	2.212
11/FEB/23	06:32	0.049	0.02	4.963	4.963	4.963
11/FEB/23	06:33	0.049	0.02	4.910	4.910	4.910
11/FEB/23	06:34	0.049	0.18	41.497	41.497	41.497
11/FEB/23	06:35	0.050	0.02	4.201	4.201	4.201
11/FEB/23	06:36	0.049	0.02	4.528	4.528	4.528
11/FEB/23	06:37	0.049	0.02	4.404	4.404	4.404
11/FEB/23	06:38	0.049	0.00	0.205	0.205	0.205
11/FEB/23	06:39	0.049	0.02	4.854	4.854	4.854
11/FEB/23	06:40	0.049	0.02	3.834	3.834	3.834
11/FEB/23	06:41	0.049	0.01	3.078	3.078	3.078
11/FEB/23	06:42	0.049	0.01	3.145	3.145	3.145
11/FEB/23	06:43	0.049	0.01	3.281	3.281	3.281
11/FEB/23	06:44	0.049	0.02	3.622	3.622	3.622
11/FEB/23	06:45	0.049	0.01	3.018	3.018	3.018
11/FEB/23	06:46	0.049	0.02	3.452	3.452	3.452
11/FEB/23	06:47	0.049	0.02	3.529	3.529	3.529
11/FEB/23	06:48	0.049	0.02	3.675	3.675	3.675
11/FEB/23	06:49	0.050	0.01	3.195	3.195	3.195
11/FEB/23	06:50	0.050	0.01	3.268	3.268	3.268
11/FEB/23	06:51	0.050	0.02	3.690	3.690	3.690
11/FEB/23	06:52	0.050	0.01	3.207	3.207	3.207
11/FEB/23	06:53	0.050	0.01	3.279	3.279	3.279
11/FEB/23	06:54	0.050	0.01	3.073	3.073	3.073
11/FEB/23	06:55	0.050	0.02	3.577	3.577	3.577
11/FEB/23	06:56	0.050	0.50	114.930	114.930	114.930
11/FEB/23	06:57	0.053	0.01	3.397	3.397	3.397
11/FEB/23	06:58	0.050	0.01	2.791	2.791	2.791
11/FEB/23	06:59	0.050	0.01	3.281	3.281	3.281
11/FEB/23	07:00	0.050	0.01	3.284	3.284	3.284
11/FEB/23	07:01	0.050	0.01	3.077	3.077	3.077
11/FEB/23	07:02	0.050	0.02	3.511	3.511	3.511
11/FEB/23	07:03	0.050	0.02	5.267	5.267	5.267
11/FEB/23	07:04	0.050	0.01	3.326	3.326	3.326
11/FEB/23	07:05	0.051	0.01	3.262	3.262	3.262
11/FEB/23	07:06	0.051	0.01	3.270	3.270	3.270
11/FEB/23	07:07	0.051	0.02	3.931	3.931	3.931
11/FEB/23	07:08	0.051	0.01	3.496	3.496	3.496
11/FEB/23	07:09	0.051	0.01	3.215	3.215	3.215
11/FEB/23	07:10	0.051	0.01	3.148	3.148	3.148
11/FEB/23	07:11	0.051	0.01	3.355	3.355	3.355
11/FEB/23	07:12	0.051	0.01	3.074	3.074	3.074
11/FEB/23	07:13	0.051	0.01	3.364	3.364	3.364
11/FEB/23	07:14	0.051	0.02	3.596	3.596	3.596
11/FEB/23	07:15	0.051	0.02	3.958	3.958	3.958
11/FEB/23	07:16	0.051	0.01	2.232	2.232	2.232
11/FEB/23	07:17	0.052	0.01	3.035	3.035	3.035
11/FEB/23	07:18	0.052	0.02	3.699	3.699	3.699
11/FEB/23	07:19	0.052	0.01	3.419	3.419	3.419
11/FEB/23	07:20	0.052	0.01	2.835	2.835	2.835
11/FEB/23	07:21	0.052	0.01	3.558	3.558	3.558
11/FEB/23	07:22	0.052	0.01	3.194	3.194	3.194
11/FEB/23	07:23	0.052	0.01	3.181	3.181	3.181
11/FEB/23	07:24	0.052	0.01	3.119	3.119	3.119
11/FEB/23	07:25	0.052	0.01	3.274	3.274	3.274
11/FEB/23	07:26	0.052	0.01	3.416	3.416	3.416
11/FEB/23	07:27	0.052	0.00	0.941	0.941	0.941
11/FEB/23	07:28	0.052	0.01	3.543	3.543	3.543
11/FEB/23	07:29	0.052	0.01	3.111	3.111	3.111
11/FEB/23	07:30	0.051	0.01	3.316	3.316	3.316
11/FEB/23	07:31	0.051	0.01	3.461	3.461	3.461
11/FEB/23	07:32	0.051	0.02	4.689	4.689	4.689
11/FEB/23	07:33	0.051	0.01	3.524	3.524	3.524
11/FEB/23	07:34	0.051	0.01	3.370	3.370	3.370
11/FEB/23	07:35	0.051	0.01	3.229	3.229	3.229
11/FEB/23	07:36	0.051	0.01	3.376	3.376	3.376
11/FEB/23	07:37	0.051	0.01	3.235	3.235	3.235
11/FEB/23	07:38	0.051	0.02	3.812	3.812	3.812
11/FEB/23	07:39	0.051	0.02	3.887	3.887	3.887
11/FEB/23	07:40	0.051	0.01	3.529	3.529	3.529
11/FEB/23	07:41	0.052	0.01	3.470	3.470	3.470
11/FEB/23	07:42	0.051	0.02	3.674	3.674	3.674
11/FEB/23	07:43	0.051	0.01	2.883	2.883	2.883
11/FEB/23	07:44	0.052	0.01	2.893	2.893	2.893
11/FEB/23	07:45	0.052	0.01	3.182	3.182	3.182
11/FEB/23	07:46	0.052	0.01	3.543	3.543	3.543
11/FEB/23	07:47	0.052	0.02	4.266	4.266	4.266
11/FEB/23	07:48	0.051	0.18	43.459	43.459	43.459
11/FEB/23	07:49	0.052	0.02	3.819	3.819	3.819
11/FEB/23	07:50	0.052	0.02	3.689	3.689	3.689
11/FEB/23	07:51	0.051	0.02	4.468	4.468	4.468
11/FEB/23	07:52	0.051	0.01	2.957	2.957	2.957
11/FEB/23	07:53	0.051	0.01	2.946	2.946	2.946
11/FEB/23	07:54	0.051	0.01	3.319	3.319	3.319
11/FEB/23	07:55	0.051	0.02	4.763	4.763	4.763
11/FEB/23	07:56	0.052	0.01	3.406	3.406	3.406
11/FEB/23	07:57	0.052	0.01	3.342	3.342	3.342
11/FEB/23	07:58	0.052	0.01	3.558	3.558	3.558
11/FEB/23	07:59	0.052	0.01	3.338	3.338	3.338
11/FEB/23	08:00	0.052	0.01	3.554	3.554	3.554
11/FEB/23	08:01	0.052	0.01	3.117	3.117	3.117
11/FEB/23	08:02	0.052	0.02	3.926	3.926	3.926
11/FEB/23	08:03	0.052	0.01	3.415	3.415	3.415
11/FEB/23	08:04	0.052	0.02	4.153	4.153	4.153
11/FEB/23	08:05	0.052	0.02	3.726	3.726	3.726
11/FEB/23	08:06	0.052	0.01	3.513	3.513	3.513
11/FEB/23	08:07	0.052	0.02	3.946	3.946	3.946
11/FEB/23	08:08	0.052	0.91	216.971	216.971	216.971
11/FEB/23	08:09	0.059	0.02	4.799	4.799	4.799
11/FEB/23	08:10	0.052	0.19	46.387	46.387	46.387
11/FEB/23	08:11	0.053	0.01	2.893	2.893	2.893
11/FEB/23	08:12	0.052	0.02	5.119	5.119	5.119
11/FEB/23	08:13	0.052	0.02	3.727	3.727	3.727
11/FEB/23	08:14	0.052	0.05	12.692	12.692	12.692
11/FEB/23	08:15	0.052	0.06	13.464	13.464	13.464
11/FEB/23	08:16	0.052	0.02	3.967	3.967	3.967
11/FEB/23	08:17	0.052	0.01	3.363	3.363	3.363
11/FEB/23	08:18	0.052	0.02	4.146	4.146	4.146
11/FEB/23	08:19	0.052	0.01	3.417	3.417	3.417
11/FEB/23	08:20	0.052	0.02	3.704	3.704	3.704
11/FEB/23	08:21	0.052	0.02	3.689	3.689	3.689
11/FEB/23	08:22	0.052	0.02	3.978	3.978	3.978
11/FEB/23	08:23	0.051	0.01	3.315	3.315	3.315
11/FEB/23	08:24	0.051	0.02	4.095	4.095	4.095
11/FEB/23	08:25	0.051	0.00	0.215	0.215	0.215
11/FEB/23	08:26	0.051	0.03	6.118	6.118	6.118
11/FEB/23	08:27	0.051	0.02	3.571	3.571	3.571
11/FEB/23	08:28	0.051	0.00	0.142	0.142	0.142
11/FEB/23	08:29	0.050	0.04	8.113	8.113	8.113
11/FEB/23	08:30	0.050	0.05	11.027	11.027	11.027
11/FEB/23	08:31	0.050	0.08	18.388	18.388	18.388
11/FEB/23	08:32	0.051	0.05	10.565	10.565	10.565
11/FEB/23	08:33	0.051	0.03	6.966	6.966	6.966
11/FEB/23	08:34	0.051	0.02	4.127	4.127	4.127
11/FEB/23	08:35	0.051	0.02	5.466	5.466	5.466
11/FEB/23	08:36	0.051	0.02	4.627	4.627	4.627
11/FEB/23	08:37	0.051	0.05	11.795	11.795	11.795
11/FEB/23	08:38	0.051	0.04	8.151	8.151	8.151
11/FEB/23	08:39	0.051	0.01	1.562	1.562	1.562
11/FEB/23	08:40	0.050	0.13	29.292	29.292	29.292
11/FEB/23	08:41	0.051	0.08	18.926	18.926	18.926
11/FEB/23	08:42	0.051	0.02	5.827	5.827	5.827
11/FEB/23	08:43	0.051	0.02	5.745	5.745	5.745
11/FEB/23	08:44	0.051	0.02	4.959	4.959	4.959
11/FEB/23	08:45	0.050	0.03	6.439	6.439	6.439
11/FEB/23	08:46	0.050	0.02	5.357	5.357	5.357
11/FEB/23	08:47	0.050	0.11	25.077	25.077	25.077
11/FEB/23	08:48	0.051	0.21	48.059	48.059	48.059
11/FEB/23	08:49	0.051	0.05	11.754	11.754	11.754
11/FEB/23	08:50	0.051	0.02	5.483	5.483	5.483
11/FEB/23	08:51	0.051	0.02	5.677	5.677	5.677
11/FEB/23	08:52	0.051	0.03	6.096	6.096	6.096
11/FEB/23	08:53	0.051	0.06	13.103	13.103	13.103
11/FEB/23	08:54	0.051	0.03	7.404	7.404	7.404
11/FEB/23	08:55	0.051	0.03	7.025	7.025	7.025
11/FEB/23	08:56	0.051	0.05	10.702	10.702	10.702
11/FEB/23	08:57	0.051	0.04	9.217	9.217	9.217
11/FEB/23	08:58	0.050	0.02	4.106	4.106	4.106
11/FEB/23	08:59	0.051	0.02	5.103	5.103	5.103
11/FEB/23	09:00	0.051	0.02	5.524	5.524	5.524
11/FEB/23	09:01	0.050	0.04	9.097	9.097	9.097
11/FEB/23	09:02	0.051	0.04	8.712	8.712	8.712
11/FEB/23	09:03	0.051	0.06	13.919	13.919	13.919
11/FEB/23	09:04	0.051	0.04	8.640	8.640	8.640
11/FEB/23	09:05	0.051	0.04	10.209	10.209	10.209
11/FEB/23	09:06	0.051	0.02	5.103	5.103	5.103
11/FEB/23	09:07	0.050	0.04	8.412	8.412	8.412
11/FEB/23	09:08	0.050	0.04	9.302	9.302	9.302
11/FEB/23	09:09	0.050	0.05	11.459	11.459	11.459
11/FEB/23	09:10	0.050	0.04	8.560	8.560	8.560
11/FEB/23	09:11	0.050	0.03	7.770	7.770	7.770
11/FEB/23	09:12	0.050	0.03	6.963	6.963	6.963
11/FEB/23	09:13	0.050	0.03	6.704	6.704	6.704
11/FEB/23	09:14	0.050	0.04	8.494	8.494	8.494
11/FEB/23	09:15	0.051	0.04	9.091	9.091	9.091
11/FEB/23	09:16	0.051	0.02	4.913	4.913	4.913
11/FEB/23	09:17	0.050	0.06	12.831	12.831	12.831
11/FEB/23	09:18	0.050	0.00	0.071	0.071	0.071
11/FEB/23	09:19	0.050	0.01	3.176	3.176	3.176
11/FEB/23	09:20	0.050	0.02	3.813	3.813	3.813
11/FEB/23	09:21	0.051	0.00	0.992	0.992	0.992
11/FEB/23	09:22	0.050	0.02	3.747	3.747	3.747
11/FEB/23	09:23	0.051	0.01	3.476	3.476	3.476
11/FEB/23	09:24	0.051	0.03	6.044	6.044	6.044
11/FEB/23	09:25	0.051	0.02	3.779	3.779	3.779
11/FEB/23	09:26	0.051	0.02	3.770	3.770	3.770
11/FEB/23	09:27	0.051	0.02	3.920	3.920	3.920
11/FEB/23	09:28	0.051	0.02	3.998	3.998	3.998
11/FEB/23	09:29	0.051	0.00	0.713	0.713	0.713
11/FEB/23	09:30	0.051	0.02	4.580	4.580	4.580
11/FEB/23	09:31	0.051	0.02	4.304	4.304	4.304
11/FEB/23	09:32	0.051	0.03	7.565	7.565	7.565
11/FEB/23	09:33	0.051	0.02	4.113	4.113	4.113
11/FEB/23	09:34	0.051	0.02	4.382	4.382	4.382
11/FEB/23	09:35	0.051	0.05	11.966	11.966	11.966
11/FEB/23	09:36	0.051	0.01	2.949	2.949	2.949
11/FEB/23	09:37	0.051	0.01	3.207	3.207	3.207
11/FEB/23	09:38	0.051	0.01	3.224	3.224	3.224
11/FEB/23	09:39	0.051	0.01	3.084	3.084	3.084
11/FEB/23	09:40	0.051	0.01	3.076	3.076	3.076
11/FEB/23	09:41	0.047	0.02	3.577	3.577	3.577
11/FEB/23	09:42	0.050	0.00	0.211	0.211	0.211
11/FEB/23	09:43	0.051	0.02	4.109	4.109	4.109
11/FEB/23	09:44	0.051	0.01	3.065	3.065	3.065
11/FEB/23	09:45	0.050	0.02	3.744	3.744	3.744
11/FEB/23	09:46	0.051	0.02	3.688	3.688	3.688
11/FEB/23	09:47	0.051	0.01	2.621	2.621	2.621
11/FEB/23	09:48	0.050	0.02	3.890	3.890	3.890
11/FEB/23	09:49	0.051	0.02	3.703	3.703	3.703
11/FEB/23	09:50	0.051	0.02	3.995	3.995	3.995
11/FEB/23	09:51	0.051	0.02	5.359	5.359	5.359
11/FEB/23	09:52	0.051	0.01	3.078	3.078	3.078
11/FEB/23	09:53	0.051	0.01	2.793	2.793	2.793
11/FEB/23	09:54	0.051	0.04	8.850	8.850	8.850
11/FEB/23	09:55	0.052	0.01	3.040	3.040	3.040
11/FEB/23	09:56	0.051	0.02	3.874	3.874	3.874
11/FEB/23	09:57	0.051	0.01	3.448	3.448	3.448
11/FEB/23	09:58	0.051	0.02	3.640	3.640	3.640
11/FEB/23	09:59	0.051	0.02	3.562	3.562	3.562
11/FEB/23	10:00	0.051	0.01	3.058	3.058	3.058
11/FEB/23	10:01	0.051	0.02	5.414	5.414	5.414
11/FEB/23	10:02	0.051	0.02	3.843	3.843	3.843
11/FEB/23	10:03	0.051	0.02	3.622	3.622	3.622
11/FEB/23	10:04	0.051	0.01	3.488	3.488	3.488
11/FEB/23	10:05	0.051	0.02	3.979	3.979	3.979
11/FEB/23	10:06	0.051	0.01	2.279	2.279	2.279
11/FEB/23	10:07	0.051	0.01	3.280	3.280	3.280
11/FEB/23	10:08	0.051	0.22	50.515	50.515	50.515
11/FEB/23	10:09	0.052	0.36	87.056	87.056	87.056
11/FEB/23	10:10	0.053	0.02	4.000	4.000	4.000
11/FEB/23	10:11	0.051	0.03	5.935	5.935	5.935
11/FEB/23	10:12	0.051	0.01	3.523	3.523	3.523
11/FEB/23	10:13	0.051	0.23	53.120	53.120	53.120
11/FEB/23	10:14	0.052	0.02	5.434	5.434	5.434
11/FEB/23	10:15	0.051	0.02	3.703	3.703	3.703
11/FEB/23	10:16	0.051	0.01	3.339	3.339	3.339
11/FEB/23	10:17	0.051	0.02	4.540	4.540	4.540
11/FEB/23	10:18	0.051	0.02	4.268	4.268	4.268
11/FEB/23	10:19	0.050	0.09	21.727	21.727	21.727
11/FEB/23	10:20	0.051	0.24	56.417	56.417	56.417
11/FEB/23	10:21	0.052	0.01	3.114	3.114	3.114
11/FEB/23	10:22	0.050	0.01	3.468	3.468	3.468
11/FEB/23	10:23	0.050	0.02	4.651	4.651	4.651
11/FEB/23	10:24	0.050	0.01	3.394	3.394	3.394
11/FEB/23	10:25	0.051	0.01	3.402	3.402	3.402
11/FEB/23	10:26	0.051	0.01	2.710	2.710	2.710
11/FEB/23	10:27	0.051	0.25	57.648	57.648	57.648
11/FEB/23	10:28	0.052	0.03	7.029	7.029	7.029
11/FEB/23	10:29	0.051	0.03	6.684	6.684	6.684
11/FEB/23	10:30	0.051	0.30	69.612	69.612	69.612
11/FEB/23	10:31	0.052	0.03	6.727	6.727	6.727
11/FEB/23	10:32	0.051	0.01	2.352	2.352	2.352
11/FEB/23	10:33	0.051	0.02	3.908	3.908	3.908
11/FEB/23	10:34	0.050	0.08	19.526	19.526	19.526
11/FEB/23	10:35	0.051	0.02	3.995	3.995	3.995
11/FEB/23	10:36	0.050	0.01	3.389	3.389	3.389
11/FEB/23	10:37	0.050	0.01	3.104	3.104	3.104
11/FEB/23	10:38	0.051	0.01	3.266	3.266	3.266
11/FEB/23	10:39	0.050	0.01	2.968	2.968	2.968
11/FEB/23	10:40	0.050	0.01	2.040	2.040	2.040
11/FEB/23	10:41	0.050	0.02	5.274	5.274	5.274
11/FEB/23	10:42	0.050	0.02	5.279	5.279	5.279
11/FEB/23	10:43	0.050	0.02	3.589	3.589	3.589
11/FEB/23	10:44	0.050	0.20	46.765	46.765	46.765
11/FEB/23	10:45	0.051	0.02	3.591	3.591	3.591
11/FEB/23	10:46	0.050	0.01	3.315	3.315	3.315
11/FEB/23	10:47	0.050	0.02	4.355	4.355	4.355
11/FEB/23	10:48	0.050	0.03	5.832	5.832	5.832
11/FEB/23	10:49	0.050	0.00	0.212	0.212	0.212
11/FEB/23	10:50	0.050	0.02	3.996	3.996	3.996
11/FEB/23	10:51	0.050	0.02	4.072	4.072	4.072
11/FEB/23	10:52	0.050	0.02	3.792	3.792	3.792
11/FEB/23	10:53	0.050	0.01	2.325	2.325	2.325
11/FEB/23	10:54	0.050	0.03	6.875	6.875	6.875
11/FEB/23	10:55	0.050	0.02	3.935	3.935	3.935
11/FEB/23	10:56	0.050	0.02	4.298	4.298	4.298
11/FEB/23	10:57	0.050	0.15	34.535	34.535	34.535
11/FEB/23	10:58	0.051	0.02	4.902	4.902	4.902
11/FEB/23	10:59	0.050	0.06	14.871	14.871	14.871
11/FEB/23	11:00	0.050	0.03	5.989	5.989	5.989
11/FEB/23	11:01	0.050	0.02	4.285	4.285	4.285
11/FEB/23	11:02	0.050	0.01	2.728	2.728	2.728
11/FEB/23	11:03	0.050	0.01	3.160	3.160	3.160
11/FEB/23	11:04	0.050	0.00	0.000	0.000	0.000
11/FEB/23	11:05	0.050	0.01	3.157	3.157	3.157
11/FEB/23	11:06	0.050	0.02	5.179	5.179	5.179
11/FEB/23	11:07	0.050	0.13	28.936	28.936	28.936
11/FEB/23	11:08	0.050	0.15	35.652	35.652	35.652
11/FEB/23	11:09	0.051	0.07	17.172	17.172	17.172
11/FEB/23	11:10	0.050	0.03	6.692	6.692	6.692
11/FEB/23	11:11	0.050	0.01	2.043	2.043	2.043
11/FEB/23	11:12	0.050	0.02	4.430	4.430	4.430
11/FEB/23	11:13	0.050	0.01	3.307	3.307	3.307
11/FEB/23	11:14	0.050	0.02	4.079	4.079	4.079
11/FEB/23	11:15	0.050	0.02	3.671	3.671	3.671
11/FEB/23	11:16	0.050	0.01	3.033	3.033	3.033
11/FEB/23	11:17	0.050	0.03	7.024	7.024	7.024
11/FEB/23	11:18	0.050	0.18	40.719	40.719	40.719
11/FEB/23	11:19	0.055	0.01	3.402	3.402	3.402
11/FEB/23	11:20	0.052	0.12	28.323	28.323	28.323
11/FEB/23	11:21	0.052	0.01	2.114	2.114	2.114
11/FEB/23	11:22	0.051	0.02	4.088	4.088	4.088
11/FEB/23	11:23	0.051	0.02	4.528	4.528	4.528
11/FEB/23	11:24	0.051	0.02	4.965	4.965	4.965
11/FEB/23	11:25	0.051	0.06	14.443	14.443	14.443
11/FEB/23	11:26	0.051	0.01	3.196	3.196	3.196
11/FEB/23	11:27	0.050	0.02	3.944	3.944	3.944
11/FEB/23	11:28	0.050	0.03	6.667	6.667	6.667
11/FEB/23	11:29	0.050	0.02	4.130	4.130	4.130
11/FEB/23	11:30	0.050	0.02	4.425	4.425	4.425
11/FEB/23	11:31	0.050	0.02	4.512	4.512	4.512
11/FEB/23	11:32	0.050	0.02	3.665	3.665	3.665
11/FEB/23	11:33	0.050	0.02	4.056	4.056	4.056
11/FEB/23	11:34	0.050	0.02	5.108	5.108	5.108
11/FEB/23	11:35	0.050	0.04	9.142	9.142	9.142
11/FEB/23	11:36	0.050	0.02	4.098	4.098	4.098
11/FEB/23	11:37	0.049	0.05	12.248	12.248	12.248
11/FEB/23	11:38	0.049	0.11	24.370	24.370	24.370
11/FEB/23	11:39	0.050	0.07	16.265	16.265	16.265
11/FEB/23	11:40	0.049	0.03	7.750	7.750	7.750
11/FEB/23	11:41	0.049	0.18	40.168	40.168	40.168
11/FEB/23	11:42	0.050	0.01	1.406	1.406	1.406
11/FEB/23	11:43	0.049	0.04	8.802	8.802	8.802
11/FEB/23	11:44	0.050	0.08	18.441	18.441	18.441
11/FEB/23	11:45	0.050	0.04	9.299	9.299	9.299
11/FEB/23	11:46	0.050	0.17	39.349	39.349	39.349
11/FEB/23	11:47	0.050	0.07	15.417	15.417	15.417
11/FEB/23	11:48	0.050	0.10	22.819	22.819	22.819
11/FEB/23	11:49	0.050	0.05	11.015	11.015	11.015
11/FEB/23	11:50	0.050	0.14	31.249	31.249	31.249
11/FEB/23	11:51	0.050	0.12	26.477	26.477	26.477
11/FEB/23	11:52	0.050	0.07	15.741	15.741	15.741
11/FEB/23	11:53	0.050	0.07	15.254	15.254	15.254
11/FEB/23	11:54	0.050	0.06	14.172	14.172	14.172
11/FEB/23	11:55	0.050	0.20	46.373	46.373	46.373
11/FEB/23	11:56	0.050	0.09	21.713	21.713	21.713
11/FEB/23	11:57	0.050	0.15	34.599	34.599	34.599
11/FEB/23	11:58	0.050	0.15	34.219	34.219	34.219
11/FEB/23	11:59	0.050	0.07	15.760	15.760	15.760
11/FEB/23	12:00	0.050	0.22	51.387	51.387	51.387
11/FEB/23	12:01	0.051	0.11	25.792	25.792	25.792
11/FEB/23	12:02	0.050	0.03	7.952	7.952	7.952
11/FEB/23	12:03	0.050	0.08	19.447	19.447	19.447
11/FEB/23	12:04	0.050	0.19	44.418	44.418	44.418
11/FEB/23	12:05	0.050	0.11	24.359	24.359	24.359
11/FEB/23	12:06	0.050	0.21	48.580	48.580	48.580
11/FEB/23	12:07	0.050	0.07	16.577	16.577	16.577
11/FEB/23	12:08	0.049	0.19	42.265	42.265	42.265
11/FEB/23	12:09	0.050	0.01	2.745	2.745	2.745
11/FEB/23	12:10	0.049	0.07	16.736	16.736	16.736
11/FEB/23	12:11	0.050	0.20	45.740	45.740	45.740
11/FEB/23	12:12	0.050	0.08	19.162	19.162	19.162
11/FEB/23	12:13	0.050	0.15	33.496	33.496	33.496
11/FEB/23	12:14	0.050	0.13	30.027	30.027	30.027
11/FEB/23	12:15	0.050	0.06	14.010	14.010	14.010
11/FEB/23	12:16	0.050	0.08	17.916	17.916	17.916
11/FEB/23	12:17	0.050	0.11	25.894	25.894	25.894
11/FEB/23	12:18	0.050	0.13	30.187	30.187	30.187
11/FEB/23	12:19	0.050	0.17	40.058	40.058	40.058
11/FEB/23	12:20	0.050	0.20	45.683	45.683	45.683
11/FEB/23	12:21	0.051	0.16	36.483	36.483	36.483
11/FEB/23	12:22	0.050	0.26	60.577	60.577	60.577
11/FEB/23	12:23	0.051	0.16	37.098	37.098	37.098
11/FEB/23	12:24	0.050	0.11	24.678	24.678	24.678
11/FEB/23	12:25	0.050	0.08	18.160	18.160	18.160
11/FEB/23	12:26	0.050	0.16	36.025	36.025	36.025
11/FEB/23	12:27	0.051	0.22	52.214	52.214	52.214
11/FEB/23	12:28	0.051	0.11	25.963	25.963	25.963
11/FEB/23	12:29	0.050	0.08	19.112	19.112	19.112
11/FEB/23	12:30	0.050	0.16	36.856	36.856	36.856
11/FEB/23	12:31	0.051	0.17	38.769	38.769	38.769
11/FEB/23	12:32	0.051	0.13	31.285	31.285	31.285
11/FEB/23	12:33	0.050	0.20	45.802	45.802	45.802
11/FEB/23	12:34	0.050	0.26	60.261	60.261	60.261
11/FEB/23	12:35	0.050	0.05	11.528	11.528	11.528
11/FEB/23	12:36	0.049	0.24	53.812	53.812	53.812
11/FEB/23	12:37	0.050	0.06	13.711	13.711	13.711
11/FEB/23	12:38	0.049	0.11	24.644	24.644	24.644
11/FEB/23	12:39	0.050	0.07	16.937	16.937	16.937
11/FEB/23	12:40	0.050	0.09	20.890	20.890	20.890
11/FEB/23	12:41	0.050	0.05	11.270	11.270	11.270
11/FEB/23	12:42	0.049	0.11	25.580	25.580	25.580
11/FEB/23	12:43	0.049	0.24	55.369	55.369	55.369
11/FEB/23	12:44	0.050	0.14	31.783	31.783	31.783
11/FEB/23	12:45	0.050	0.14	32.141	32.141	32.141
11/FEB/23	12:46	0.050	0.15	33.427	33.427	33.427
11/FEB/23	12:47	0.050	0.06	12.737	12.737	12.737
11/FEB/23	12:48	0.050	0.06	14.444	14.444	14.444
11/FEB/23	12:49	0.050	0.05	12.462	12.462	12.462
11/FEB/23	12:50	0.050	0.16	36.574	36.574	36.574
11/FEB/23	12:51	0.050	0.08	18.523	18.523	18.523
11/FEB/23	12:52	0.050	0.09	20.433	20.433	20.433
11/FEB/23	12:53	0.050	0.20	44.757	44.757	44.757
11/FEB/23	12:54	0.050	0.08	19.230	19.230	19.230
11/FEB/23	12:55	0.050	0.19	44.606	44.606	44.606
11/FEB/23	12:56	0.050	0.09	20.343	20.343	20.343
11/FEB/23	12:57	0.045	0.14	29.767	29.767	29.767
11/FEB/23	12:58	0.047	0.06	13.014	13.014	13.014
11/FEB/23	12:59	0.046	0.12	25.219	25.219	25.219
11/FEB/23	13:00	0.047	0.11	24.518	24.518	24.518
11/FEB/23	13:01	0.047	0.08	16.544	16.544	16.544
11/FEB/23	13:02	0.047	0.15	31.915	31.915	31.915
11/FEB/23	13:03	0.048	0.09	20.528	20.528	20.528
11/FEB/23	13:04	0.048	0.13	28.201	28.201	28.201
11/FEB/23	13:05	0.048	0.17	37.996	37.996	37.996
11/FEB/23	13:06	0.049	0.05	12.339	12.339	12.339
11/FEB/23	13:07	0.048	0.10	21.579	21.579	21.579
11/FEB/23	13:08	0.048	0.11	23.714	23.714	23.714
11/FEB/23	13:09	0.048	0.19	41.039	41.039	41.039
11/FEB/23	13:10	0.049	0.10	21.874	21.874	21.874
11/FEB/23	13:11	0.049	0.10	22.456	22.456	22.456
11/FEB/23	13:12	0.049	0.09	20.735	20.735	20.735
11/FEB/23	13:13	0.049	0.10	22.095	22.095	22.095
11/FEB/23	13:14	0.049	0.04	9.816	9.816	9.816
11/FEB/23	13:15	0.048	0.16	35.377	35.377	35.377
11/FEB/23	13:16	0.049	0.09	20.617	20.617	20.617
11/FEB/23	13:17	0.049	0.07	16.259	16.259	16.259
11/FEB/23	13:18	0.049	0.10	22.480	22.480	22.480
11/FEB/23	13:19	0.049	0.06	12.953	12.953	12.953
11/FEB/23	13:20	0.049	0.15	33.103	33.103	33.103
11/FEB/23	13:21	0.049	0.06	13.702	13.702	13.702
11/FEB/23	13:22	0.049	0.11	24.822	24.822	24.822
11/FEB/23	13:23	0.048	0.11	25.051	25.051	25.051
11/FEB/23	13:24	0.048	0.06	13.706	13.706	13.706
11/FEB/23	13:25	0.048	0.06	13.824	13.824	13.824
11/FEB/23	13:26	0.048	0.05	10.056	10.056	10.056
11/FEB/23	13:27	0.048	0.04	8.626	8.626	8.626
11/FEB/23	13:28	0.047	0.06	12.906	12.906	12.906
11/FEB/23	13:29	0.048	0.08	16.786	16.786	16.786
11/FEB/23	13:30	0.048	0.09	19.152	19.152	19.152
11/FEB/23	13:31	0.048	0.21	47.272	47.272	47.272
11/FEB/23	13:32	0.048	0.09	19.718	19.718	19.718
11/FEB/23	13:33	0.048	0.11	24.509	24.509	24.509
11/FEB/23	13:34	0.048	0.09	20.211	20.211	20.211
11/FEB/23	13:35	0.048	0.14	31.163	31.163	31.163
11/FEB/23	13:36	0.048	0.13	28.072	28.072	28.072
11/FEB/23	13:37	0.048	0.05	11.530	11.530	11.530
11/FEB/23	13:38	0.048	0.13	27.958	27.958	27.958
11/FEB/23	13:39	0.048	0.19	41.959	41.959	41.959
11/FEB/23	13:40	0.048	0.13	28.430	28.430	28.430
11/FEB/23	13:41	0.048	0.21	47.422	47.422	47.422
11/FEB/23	13:42	0.049	0.12	27.486	27.486	27.486
11/FEB/23	13:43	0.048	0.23	49.820	49.820	49.820
11/FEB/23	13:44	0.048	0.26	58.046	58.046	58.046
11/FEB/23	13:45	0.049	0.08	18.381	18.381	18.381
11/FEB/23	13:46	0.048	0.11	23.824	23.824	23.824
11/FEB/23	13:47	0.048	0.13	29.213	29.213	29.213
11/FEB/23	13:48	0.048	0.20	44.318	44.318	44.318
11/FEB/23	13:49	0.049	0.05	11.845	11.845	11.845
11/FEB/23	13:50	0.048	0.06	13.025	13.025	13.025
11/FEB/23	13:51	0.048	0.09	19.612	19.612	19.612
11/FEB/23	13:52	0.048	0.15	33.128	33.128	33.128
11/FEB/23	13:53	0.048	0.17	37.276	37.276	37.276
11/FEB/23	13:54	0.048	0.11	24.038	24.038	24.038
11/FEB/23	13:55	0.048	0.04	9.437	9.437	9.437
11/FEB/23	13:56	0.048	0.13	28.784	28.784	28.784
11/FEB/23	13:57	0.048	0.14	30.861	30.861	30.861
11/FEB/23	13:58	0.048	0.19	42.607	42.607	42.607
11/FEB/23	13:59	0.048	0.08	18.253	18.253	18.253
11/FEB/23	14:00	0.048	0.07	14.801	14.801	14.801
11/FEB/23	14:01	0.048	0.08	18.659	18.659	18.659
11/FEB/23	14:02	0.048	0.18	39.409	39.409	39.409
11/FEB/23	14:03	0.045	0.05	9.620	9.620	9.620
11/FEB/23	14:04	0.047	0.22	46.448	46.448	46.448
11/FEB/23	14:05	0.048	0.05	11.087	11.087	11.087
11/FEB/23	14:06	0.047	0.06	12.793	12.793	12.793
11/FEB/23	14:07	0.047	0.11	22.863	22.863	22.863
11/FEB/23	14:08	0.047	0.20	42.802	42.802	42.802
11/FEB/23	14:09	0.048	0.22	48.960	48.960	48.960
11/FEB/23	14:10	0.048	0.17	38.217	38.217	38.217
11/FEB/23	14:11	0.048	0.06	13.894	13.894	13.894
11/FEB/23	14:12	0.048	0.20	43.566	43.566	43.566
11/FEB/23	14:13	0.048	0.10	22.900	22.900	22.900
11/FEB/23	14:14	0.048	0.15	32.744	32.744	32.744
11/FEB/23	14:15	0.048	0.14	31.377	31.377	31.377
11/FEB/23	14:16	0.048	0.06	14.176	14.176	14.176
11/FEB/23	14:17	0.048	0.04	9.742	9.742	9.742
11/FEB/23	14:18	0.047	0.21	46.472	46.472	46.472
11/FEB/23	14:19	0.048	0.14	31.707	31.707	31.707
11/FEB/23	14:20	0.048	0.06	12.878	12.878	12.878
11/FEB/23	14:21	0.047	0.17	36.045	36.045	36.045
11/FEB/23	14:22	0.048	0.24	53.506	53.506	53.506
11/FEB/23	14:23	0.049	0.07	15.127	15.127	15.127
11/FEB/23	14:24	0.047	0.14	30.095	30.095	30.095
11/FEB/23	14:25	0.048	0.09	20.524	20.524	20.524
11/FEB/23	14:26	0.048	0.17	37.227	37.227	37.227
11/FEB/23	14:27	0.048	0.08	18.755	18.755	18.755
11/FEB/23	14:28	0.048	0.16	34.074	34.074	34.074
11/FEB/23	14:29	0.048	0.06	12.492	12.492	12.492
11/FEB/23	14:30	0.047	0.06	13.247	13.247	13.247
11/FEB/23	14:31	0.047	0.16	34.891	34.891	34.891
11/FEB/23	14:32	0.048	0.14	29.787	29.787	29.787
11/FEB/23	14:33	0.048	0.14	30.262	30.262	30.262
11/FEB/23	14:34	0.048	0.03	5.883	5.883	5.883
11/FEB/23	14:35	0.047	0.05	11.666	11.666	11.666
11/FEB/23	14:36	0.047	0.18	39.371	39.371	39.371
11/FEB/23	14:37	0.044	0.12	23.673	23.673	23.673
11/FEB/23	14:38	0.046	0.05	11.547	11.547	11.547
11/FEB/23	14:39	0.047	0.16	34.151	34.151	34.151
11/FEB/23	14:40	0.047	0.09	20.443	20.443	20.443
11/FEB/23	14:41	0.047	0.14	30.573	30.573	30.573
11/FEB/23	14:42	0.048	0.06	13.740	13.740	13.740
11/FEB/23	14:43	0.047	0.16	35.348	35.348	35.348
11/FEB/23	14:44	0.048	0.08	18.210	18.210	18.210
11/FEB/23	14:45	0.048	0.03	6.534	6.534	6.534
11/FEB/23	14:46	0.047	0.09	20.162	20.162	20.162
11/FEB/23	14:47	0.047	0.17	36.048	36.048	36.048
11/FEB/23	14:48	0.047	0.09	18.641	18.641	18.641
11/FEB/23	14:49	0.047	0.15	31.423	31.423	31.423
11/FEB/23	14:50	0.047	0.14	31.418	31.418	31.418
11/FEB/23	14:51	0.047	0.06	12.502	12.502	12.502
11/FEB/23	14:52	0.047	0.09	19.931	19.931	19.931
11/FEB/23	14:53	0.047	0.11	23.617	23.617	23.617
11/FEB/23	14:54	0.047	0.13	28.354	28.354	28.354
11/FEB/23	14:55	0.048	0.06	12.769	12.769	12.769
11/FEB/23	14:56	0.048	0.08	17.729	17.729	17.729
11/FEB/23	14:57	0.047	0.12	25.611	25.611	25.611
11/FEB/23	14:58	0.048	0.17	36.596	36.596	36.596
11/FEB/23	14:59	0.048	0.21	46.100	46.100	46.100
11/FEB/23	15:00	0.048	0.08	17.001	17.001	17.001
11/FEB/23	15:01	0.047	0.08	17.702	17.702	17.702
11/FEB/23	15:02	0.047	0.07	15.132	15.132	15.132
11/FEB/23	15:03	0.047	0.05	10.719	10.719	10.719
11/FEB/23	15:04	0.047	0.12	26.149	26.149	26.149
11/FEB/23	15:05	0.047	0.07	16.077	16.077	16.077
11/FEB/23	15:06	0.047	0.20	42.762	42.762	42.762
11/FEB/23	15:07	0.047	0.21	45.234	45.234	45.234
11/FEB/23	15:08	0.047	0.16	35.311	35.311	35.311
11/FEB/23	15:09	0.047	0.11	24.589	24.589	24.589
11/FEB/23	15:10	0.047	0.05	11.723	11.723	11.723
11/FEB/23	15:11	0.046	0.05	10.210	10.210	10.210
11/FEB/23	15:12	0.046	0.07	14.283	14.283	14.283
11/FEB/23	15:13	0.047	0.05	10.567	10.567	10.567
11/FEB/23	15:14	0.047	0.14	29.032	29.032	29.032
11/FEB/23	15:15	0.047	0.13	28.953	28.953	28.953
11/FEB/23	15:16	0.047	0.05	10.506	10.506	10.506
11/FEB/23	15:17	0.047	0.22	46.947	46.947	46.947
11/FEB/23	15:18	0.047	0.16	34.757	34.757	34.757
11/FEB/23	15:19	0.047	0.17	36.120	36.120	36.120
11/FEB/23	15:20	0.047	0.15	32.139	32.139	32.139
11/FEB/23	15:21	0.047	0.25	54.375	54.375	54.375
11/FEB/23	15:22	0.048	0.07	15.138	15.138	15.138
11/FEB/23	15:23	0.047	0.02	4.633	4.633	4.633
11/FEB/23	15:24	0.046	0.01	1.298	1.298	1.298
11/FEB/23	15:25	0.046	0.04	8.738	8.738	8.738
11/FEB/23	15:26	0.047	0.09	19.280	19.280	19.280
11/FEB/23	15:27	0.047	0.07	15.460	15.460	15.460
11/FEB/23	15:28	0.047	0.06	12.534	12.534	12.534
11/FEB/23	15:29	0.046	0.15	32.426	32.426	32.426
11/FEB/23	15:30	0.047	0.15	31.766	31.766	31.766
11/FEB/23	15:31	0.047	0.05	9.828	9.828	9.828
11/FEB/23	15:32	0.046	0.05	10.148	10.148	10.148
11/FEB/23	15:33	0.046	0.20	42.760	42.760	42.760
11/FEB/23	15:34	0.047	0.09	20.294	20.294	20.294
11/FEB/23	15:35	0.046	0.10	21.159	21.159	21.159
11/FEB/23	15:36	0.046	0.12	24.472	24.472	24.472
11/FEB/23	15:37	0.046	0.06	11.867	11.867	11.867
11/FEB/23	15:38	0.046	0.03	5.954	5.954	5.954
11/FEB/23	15:39	0.046	0.03	5.420	5.420	5.420
11/FEB/23	15:40	0.046	0.00	0.258	0.258	0.258
11/FEB/23	15:41	0.046	0.11	23.324	23.324	23.324
11/FEB/23	15:42	0.046	0.06	13.480	13.480	13.480
11/FEB/23	15:43	0.046	0.02	4.965	4.965	4.965
11/FEB/23	15:44	0.046	0.06	11.998	11.998	11.998
11/FEB/23	15:45	0.046	0.12	26.134	26.134	26.134
11/FEB/23	15:46	0.047	0.06	13.678	13.678	13.678
11/FEB/23	15:47	0.047	0.06	13.315	13.315	13.315
11/FEB/23	15:48	0.047	0.06	13.922	13.922	13.922
11/FEB/23	15:49	0.047	0.05	11.666	11.666	11.666
11/FEB/23	15:50	0.047	0.02	3.594	3.594	3.594
11/FEB/23	15:51	0.046	0.04	9.363	9.363	9.363
11/FEB/23	15:52	0.046	0.03	6.458	6.458	6.458
11/FEB/23	15:53	0.046	0.18	38.450	38.450	38.450
11/FEB/23	15:54	0.047	0.03	6.108	6.108	6.108
11/FEB/23	15:55	0.046	0.10	21.887	21.887	21.887
11/FEB/23	15:56	0.046	0.03	5.510	5.510	5.510
11/FEB/23	15:57	0.046	0.04	9.237	9.237	9.237
11/FEB/23	15:58	0.046	0.05	10.458	10.458	10.458
11/FEB/23	15:59	0.046	0.23	48.357	48.357	48.357
11/FEB/23	16:00	0.047	0.23	48.709	48.709	48.709
11/FEB/23	16:01	0.047	0.20	42.316	42.316	42.316
11/FEB/23	16:02	0.047	0.06	12.308	12.308	12.308
11/FEB/23	16:03	0.046	0.08	16.060	16.060	16.060
11/FEB/23	16:04	0.046	0.23	48.756	48.756	48.756
11/FEB/23	16:05	0.047	0.10	22.543	22.543	22.543
11/FEB/23	16:06	0.046	0.23	49.052	49.052	49.052
11/FEB/23	16:07	0.047	0.02	3.349	3.349	3.349
11/FEB/23	16:08	0.046	0.06	13.223	13.223	13.223
11/FEB/23	16:09	0.046	0.08	16.310	16.310	16.310
11/FEB/23	16:10	0.046	0.25	53.899	53.899	53.899
11/FEB/23	16:11	0.047	0.13	28.025	28.025	28.025
11/FEB/23	16:12	0.047	0.19	41.896	41.896	41.896
11/FEB/23	16:13	0.047	0.06	12.350	12.350	12.350
11/FEB/23	16:14	0.047	0.22	47.235	47.235	47.235
11/FEB/23	16:15	0.047	0.05	10.977	10.977	10.977
11/FEB/23	16:16	0.046	0.06	13.429	13.429	13.429
11/FEB/23	16:17	0.047	0.15	31.391	31.391	31.391
11/FEB/23	16:18	0.047	0.04	8.789	8.789	8.789
11/FEB/23	16:19	0.046	0.04	8.332	8.332	8.332
11/FEB/23	16:20	0.042	0.18	35.074	35.074	35.074
11/FEB/23	16:21	0.044	0.03	6.109	6.109	6.109
11/FEB/23	16:22	0.044	0.08	17.075	17.075	17.075
11/FEB/23	16:23	0.045	0.03	6.640	6.640	6.640
11/FEB/23	16:24	0.044	0.03	6.688	6.688	6.688
11/FEB/23	16:25	0.045	0.19	39.042	39.042	39.042
11/FEB/23	16:26	0.046	0.03	5.820	5.820	5.820
11/FEB/23	16:27	0.045	0.09	18.967	18.967	18.967
11/FEB/23	16:28	0.045	0.02	3.866	3.866	3.866
11/FEB/23	16:29	0.049	0.06	12.766	12.766	12.766
11/FEB/23	16:30	0.048	0.17	37.119	37.119	37.119
11/FEB/23	16:31	0.048	0.04	9.143	9.143	9.143
11/FEB/23	16:32	0.047	0.01	1.779	1.779	1.779
11/FEB/23	16:33	0.047	0.11	22.841	22.841	22.841
11/FEB/23	16:34	0.047	0.05	10.234	10.234	10.234
11/FEB/23	16:35	0.047	0.02	4.630	4.630	4.630
11/FEB/23	16:36	0.047	0.05	11.445	11.445	11.445
11/FEB/23	16:37	0.047	0.02	4.999	4.999	4.999
11/FEB/23	16:38	0.046	0.02	5.345	5.345	5.345
11/FEB/23	16:39	0.050	0.03	5.906	5.906	5.906
11/FEB/23	16:40	0.047	0.04	9.481	9.481	9.481
11/FEB/23	16:41	0.047	0.04	9.335	9.335	9.335
11/FEB/23	16:42	0.047	0.02	4.251	4.251	4.251
11/FEB/23	16:43	0.046	0.01	2.017	2.017	2.017
11/FEB/23	16:44	0.047	0.03	6.948	6.948	6.948
11/FEB/23	16:45	0.047	0.04	8.280	8.280	8.280
11/FEB/23	16:46	0.046	0.03	6.252	6.252	6.252
11/FEB/23	16:47	0.047	0.05	9.980	9.980	9.980
11/FEB/23	16:48	0.047	0.02	4.994	4.994	4.994
11/FEB/23	16:49	0.047	0.03	6.131	6.131	6.131
11/FEB/23	16:50	0.047	0.02	4.799	4.799	4.799
11/FEB/23	16:51	0.047	0.02	3.735	3.735	3.735
11/FEB/23	16:52	0.046	0.02	4.622	4.622	4.622
11/FEB/23	16:53	0.046	0.92	195.955	195.955	195.955
11/FEB/23	16:54	0.054	0.05	11.130	11.130	11.130
11/FEB/23	16:55	0.047	0.02	4.730	4.730	4.730
11/FEB/23	16:56	0.047	0.49	104.521	104.521	104.521
11/FEB/23	16:57	0.050	0.04	8.638	8.638	8.638
11/FEB/23	16:58	0.047	0.02	3.531	3.531	3.531
11/FEB/23	16:59	0.046	0.02	3.374	3.374	3.374
11/FEB/23	17:00	0.046	0.02	4.359	4.359	4.359
11/FEB/23	17:01	0.046	0.02	4.224	4.224	4.224
11/FEB/23	17:02	0.046	0.02	3.893	3.893	3.893
11/FEB/23	17:03	0.046	0.03	6.675	6.675	6.675
11/FEB/23	17:04	0.046	0.01	2.260	2.260	2.260
11/FEB/23	17:05	0.046	0.01	3.156	3.156	3.156
11/FEB/23	17:06	0.046	0.02	3.960	3.960	3.960
11/FEB/23	17:07	0.046	0.01	1.938	1.938	1.938
11/FEB/23	17:08	0.046	0.03	6.063	6.063	6.063
11/FEB/23	17:09	0.046	0.01	2.593	2.593	2.593
11/FEB/23	17:10	0.046	0.01	3.104	3.104	3.104
11/FEB/23	17:11	0.046	0.01	3.191	3.191	3.191
11/FEB/23	17:12	0.046	0.02	3.303	3.303	3.303
11/FEB/23	17:13	0.046	0.02	3.508	3.508	3.508
11/FEB/23	17:14	0.046	0.01	2.973	2.973	2.973
11/FEB/23	17:15	0.046	0.01	2.852	2.852	2.852
11/FEB/23	17:16	0.046	0.01	3.119	3.119	3.119
11/FEB/23	17:17	0.046	0.02	3.232	3.232	3.232
11/FEB/23	17:18	0.046	0.01	2.519	2.519	2.519
11/FEB/23	17:19	0.046	0.02	3.434	3.434	3.434
11/FEB/23	17:20	0.046	0.01	2.525	2.525	2.525
11/FEB/23	17:21	0.046	0.01	2.651	2.651	2.651
11/FEB/23	17:22	0.046	0.02	4.955	4.955	4.955
11/FEB/23	17:23	0.046	0.01	2.974	2.974	2.974
11/FEB/23	17:24	0.046	0.01	2.636	2.636	2.636
11/FEB/23	17:25	0.046	0.02	3.857	3.857	3.857
11/FEB/23	17:26	0.046	0.02	3.907	3.907	3.907
11/FEB/23	17:27	0.046	0.01	2.820	2.820	2.820
11/FEB/23	17:28	0.046	0.01	3.152	3.152	3.152
11/FEB/23	17:29	0.046	0.02	3.229	3.229	3.229
11/FEB/23	17:30	0.050	0.01	2.810	2.810	2.810
11/FEB/23	17:31	0.048	0.01	3.025	3.025	3.025
11/FEB/23	17:32	0.047	0.02	3.378	3.378	3.378
11/FEB/23	17:33	0.048	0.01	2.737	2.737	2.737
11/FEB/23	17:34	0.048	0.01	2.865	2.865	2.865
11/FEB/23	17:35	0.047	0.01	2.451	2.451	2.451
11/FEB/23	17:36	0.047	0.01	2.993	2.993	2.993
11/FEB/23	17:37	0.047	0.02	3.378	3.378	3.378
11/FEB/23	17:38	0.047	0.02	3.762	3.762	3.762
11/FEB/23	17:39	0.047	0.01	3.104	3.104	3.104
11/FEB/23	17:40	0.047	0.01	1.908	1.908	1.908
11/FEB/23	17:41	0.047	0.01	3.135	3.135	3.135
11/FEB/23	17:42	0.046	0.08	16.241	16.241	16.241
11/FEB/23	17:43	0.046	0.01	2.664	2.664	2.664
11/FEB/23	17:44	0.046	0.01	2.712	2.712	2.712
11/FEB/23	17:45	0.046	0.02	3.226	3.226	3.226
11/FEB/23	17:46	0.046	0.02	3.354	3.354	3.354
11/FEB/23	17:47	0.046	0.01	2.837	2.837	2.837
11/FEB/23	17:48	0.046	0.02	3.363	3.363	3.363
11/FEB/23	17:49	0.046	0.02	3.452	3.452	3.452
11/FEB/23	17:50	0.046	0.01	2.785	2.785	2.785
11/FEB/23	17:51	0.046	0.01	2.858	2.858	2.858
11/FEB/23	17:52	0.047	0.01	2.549	2.549	2.549
11/FEB/23	17:53	0.047	0.01	3.154	3.154	3.154
11/FEB/23	17:54	0.047	0.02	3.539	3.539	3.539
11/FEB/23	17:55	0.046	0.01	2.605	2.605	2.605
11/FEB/23	17:56	0.046	0.01	3.055	3.055	3.055
11/FEB/23	17:57	0.046	0.02	4.627	4.627	4.627
11/FEB/23	17:58	0.047	0.02	3.528	3.528	3.528
11/FEB/23	17:59	0.046	0.01	2.922	2.922	2.922
11/FEB/23	18:00	0.047	0.01	2.809	2.809	2.809
11/FEB/23	18:01	0.046	0.01	2.803	2.803	2.803
11/FEB/23	18:02	0.046	0.02	3.644	3.644	3.644
11/FEB/23	18:03	0.046	0.01	2.924	2.924	2.924
11/FEB/23	18:04	0.046	0.01	2.800	2.800	2.800
11/FEB/23	18:05	0.046	0.01	2.860	2.860	2.860
11/FEB/23	18:06	0.046	0.01	3.181	3.181	3.181
11/FEB/23	18:07	0.046	0.01	2.669	2.669	2.669
11/FEB/23	18:08	0.046	0.01	2.924	2.924	2.924
11/FEB/23	18:09	0.047	0.01	2.811	2.811	2.811
11/FEB/23	18:10	0.047	0.01	3.012	3.012	3.012
11/FEB/23	18:11	0.047	0.01	2.809	2.809	2.809
11/FEB/23	18:12	0.046	0.01	2.868	2.868	2.868
11/FEB/23	18:13	0.046	0.01	2.668	2.668	2.668
11/FEB/23	18:14	0.047	0.01	3.130	3.130	3.130
11/FEB/23	18:15	0.046	0.02	3.776	3.776	3.776
11/FEB/23	18:16	0.046	0.01	2.665	2.665	2.665
11/FEB/23	18:17	0.046	0.01	2.996	2.996	2.996
11/FEB/23	18:18	0.046	0.01	1.886	1.886	1.886
11/FEB/23	18:19	0.046	0.01	2.909	2.909	2.909
11/FEB/23	18:20	0.046	1.99	422.981	422.981	422.981
11/FEB/23	18:21	0.071	0.01	4.484	4.484	4.484
11/FEB/23	18:22	0.046	0.01	2.979	2.979	2.979
11/FEB/23	18:23	0.046	0.01	2.857	2.857	2.857
11/FEB/23	18:24	0.046	0.01	2.789	2.789	2.789
11/FEB/23	18:25	0.046	0.01	2.991	2.991	2.991
11/FEB/23	18:26	0.046	0.01	2.792	2.792	2.792
11/FEB/23	18:27	0.046	0.02	4.668	4.668	4.668
11/FEB/23	18:28	0.046	0.02	3.694	3.694	3.694
11/FEB/23	18:29	0.046	0.01	2.708	2.708	2.708
11/FEB/23	18:30	0.046	0.02	3.929	3.929	3.929
11/FEB/23	18:31	0.046	0.01	3.028	3.028	3.028
11/FEB/23	18:32	0.046	0.01	2.779	2.779	2.779
11/FEB/23	18:33	0.046	0.02	3.293	3.293	3.293
11/FEB/23	18:34	0.046	0.01	2.969	2.969	2.969
11/FEB/23	18:35	0.046	0.01	2.752	2.752	2.752
11/FEB/23	18:36	0.046	0.02	4.258	4.258	4.258
11/FEB/23	18:37	0.046	0.01	2.915	2.915	2.915
11/FEB/23	18:38	0.046	0.02	3.687	3.687	3.687
11/FEB/23	18:39	0.046	0.02	3.284	3.284	3.284
11/FEB/23	18:40	0.046	0.02	3.206	3.206	3.206
11/FEB/23	18:41	0.046	0.02	3.591	3.591	3.591
11/FEB/23	18:42	0.046	0.01	3.027	3.027	3.027
11/FEB/23	18:43	0.046	0.01	3.166	3.166	3.166
11/FEB/23	18:44	0.046	0.02	3.565	3.565	3.565
11/FEB/23	18:45	0.046	0.02	3.226	3.226	3.226
11/FEB/23	18:46	0.046	0.02	4.272	4.272	4.272
11/FEB/23	18:47	0.046	0.01	3.117	3.117	3.117
11/FEB/23	18:48	0.046	0.01	2.917	2.917	2.917
11/FEB/23	18:49	0.047	0.03	5.676	5.676	5.676
11/FEB/23	18:50	0.046	0.02	3.781	3.781	3.781
11/FEB/23	18:51	0.046	0.01	1.951	1.951	1.951
11/FEB/23	18:52	0.046	0.01	2.540	2.540	2.540
11/FEB/23	18:53	0.047	0.02	4.063	4.063	4.063
11/FEB/23	18:54	0.047	0.01	2.561	2.561	2.561
11/FEB/23	18:55	0.047	0.01	2.168	2.168	2.168
11/FEB/23	18:56	0.047	0.01	2.096	2.096	2.096
11/FEB/23	18:57	0.047	0.02	3.790	3.790	3.790
11/FEB/23	18:58	0.047	0.01	2.882	2.882	2.882
11/FEB/23	18:59	0.046	0.01	2.993	2.993	2.993
11/FEB/23	19:00	0.046	0.02	3.559	3.559	3.559
11/FEB/23	19:01	0.046	0.02	3.715	3.715	3.715
11/FEB/23	19:02	0.047	0.02	4.245	4.245	4.245
11/FEB/23	19:03	0.047	0.01	2.825	2.825	2.825
11/FEB/23	19:04	0.047	0.02	4.240	4.240	4.240
11/FEB/23	19:05	0.047	0.02	4.119	4.119	4.119
11/FEB/23	19:06	0.047	0.02	3.799	3.799	3.799
11/FEB/23	19:07	0.047	0.02	4.247	4.247	4.247
11/FEB/23	19:08	0.047	0.02	4.304	4.304	4.304
11/FEB/23	19:09	0.046	0.01	1.562	1.562	1.562
11/FEB/23	19:10	0.047	0.02	3.336	3.336	3.336
11/FEB/23	19:11	0.047	0.02	5.029	5.029	5.029
11/FEB/23	19:12	0.046	0.48	103.111	103.111	103.111
11/FEB/23	19:13	0.049	0.02	3.427	3.427	3.427
11/FEB/23	19:14	0.046	0.02	5.139	5.139	5.139
11/FEB/23	19:15	0.047	0.02	3.654	3.654	3.654
11/FEB/23	19:16	0.047	0.02	3.870	3.870	3.870
11/FEB/23	19:17	0.047	0.02	4.776	4.776	4.776
11/FEB/23	19:18	0.047	0.02	3.984	3.984	3.984
11/FEB/23	19:19	0.046	0.15	31.868	31.868	31.868
11/FEB/23	19:20	0.047	0.05	11.819	11.819	11.819
11/FEB/23	19:21	0.047	0.05	9.652	9.652	9.652
11/FEB/23	19:22	0.047	0.03	6.294	6.294	6.294
11/FEB/23	19:23	0.047	0.02	3.593	3.593	3.593
11/FEB/23	19:24	0.046	0.01	2.540	2.540	2.540
11/FEB/23	19:25	0.046	0.01	2.015	2.015	2.015
11/FEB/23	19:26	0.046	0.04	7.527	7.527	7.527
11/FEB/23	19:27	0.046	0.02	4.676	4.676	4.676
11/FEB/23	19:28	0.046	0.03	6.091	6.091	6.091
11/FEB/23	19:29	0.046	0.01	2.526	2.526	2.526
11/FEB/23	19:30	0.046	0.02	3.942	3.942	3.942
11/FEB/23	19:31	0.046	0.01	2.724	2.724	2.724
11/FEB/23	19:32	0.046	0.01	3.173	3.173	3.173
11/FEB/23	19:33	0.046	0.03	5.370	5.370	5.370
11/FEB/23	19:34	0.046	0.02	4.936	4.936	4.936
11/FEB/23	19:35	0.046	0.02	4.799	4.799	4.799
11/FEB/23	19:36	0.046	0.03	6.348	6.348	6.348
11/FEB/23	19:37	0.046	0.02	5.181	5.181	5.181
11/FEB/23	19:38	0.046	0.02	4.204	4.204	4.204
11/FEB/23	19:39	0.046	0.02	4.604	4.604	4.604
11/FEB/23	19:40	0.046	0.03	7.024	7.024	7.024
11/FEB/23	19:41	0.047	0.03	6.982	6.982	6.982
11/FEB/23	19:42	0.046	0.02	3.322	3.322	3.322
11/FEB/23	19:43	0.047	0.03	5.432	5.432	5.432
11/FEB/23	19:44	0.047	0.02	4.052	4.052	4.052
11/FEB/23	19:45	0.047	0.02	3.941	3.941	3.941
11/FEB/23	19:46	0.047	0.02	5.260	5.260	5.260
11/FEB/23	19:47	0.047	0.03	6.429	6.429	6.429
11/FEB/23	19:48	0.047	0.02	4.929	4.929	4.929
11/FEB/23	19:49	0.047	0.02	4.274	4.274	4.274
11/FEB/23	19:50	0.047	0.02	5.350	5.350	5.350
11/FEB/23	19:51	0.047	0.03	5.445	5.445	5.445
11/FEB/23	19:52	0.047	0.03	6.348	6.348	6.348
11/FEB/23	19:53	0.047	0.04	7.935	7.935	7.935
11/FEB/23	19:54	0.047	0.01	2.891	2.891	2.891
11/FEB/23	19:55	0.047	0.02	5.187	5.187	5.187
11/FEB/23	19:56	0.047	0.05	11.382	11.382	11.382
11/FEB/23	19:57	0.047	0.00	0.066	0.066	0.066
11/FEB/23	19:58	0.047	0.02	3.278	3.278	3.278
11/FEB/23	19:59	0.047	0.01	2.169	2.169	2.169
11/FEB/23	20:00	0.047	0.02	3.748	3.748	3.748
11/FEB/23	20:01	0.047	0.03	6.429	6.429	6.429
11/FEB/23	20:02	0.047	0.02	3.930	3.930	3.930
11/FEB/23	20:03	0.047	0.02	4.719	4.719	4.719
11/FEB/23	20:04	0.047	0.03	5.974	5.974	5.974
11/FEB/23	20:05	0.047	0.02	3.880	3.880	3.880
11/FEB/23	20:06	0.047	0.02	4.144	4.144	4.144
11/FEB/23	20:07	0.047	0.02	3.556	3.556	3.556
11/FEB/23	20:08	0.047	0.02	4.004	4.004	4.004
11/FEB/23	20:09	0.047	0.01	2.488	2.488	2.488
11/FEB/23	20:10	0.046	0.00	0.455	0.455	0.455
11/FEB/23	20:11	0.046	0.01	2.844	2.844	2.844
11/FEB/23	20:12	0.046	0.01	1.363	1.363	1.363
11/FEB/23	20:13	0.046	0.01	1.943	1.943	1.943
11/FEB/23	20:14	0.046	0.01	2.782	2.782	2.782
11/FEB/23	20:15	0.046	0.01	2.328	2.328	2.328
11/FEB/23	20:16	0.046	0.02	5.123	5.123	5.123
11/FEB/23	20:17	0.046	0.01	2.325	2.325	2.325
11/FEB/23	20:18	0.046	0.01	2.063	2.063	2.063
11/FEB/23	20:19	0.046	0.01	2.255	2.255	2.255
11/FEB/23	20:20	0.046	0.02	3.865	3.865	3.865
11/FEB/23	20:21	0.046	0.02	3.351	3.351	3.351
11/FEB/23	20:22	0.046	0.03	6.053	6.053	6.053
11/FEB/23	20:23	0.046	0.02	3.788	3.788	3.788
11/FEB/23	20:24	0.046	0.02	3.220	3.220	3.220
11/FEB/23	20:25	0.046	0.02	4.635	4.635	4.635
11/FEB/23	20:26	0.046	0.00	0.834	0.834	0.834
11/FEB/23	20:27	0.046	0.01	1.351	1.351	1.351
11/FEB/23	20:28	0.046	0.02	4.018	4.018	4.018
11/FEB/23	20:29	0.046	0.01	3.057	3.057	3.057
11/FEB/23	20:30	0.046	0.02	3.766	3.766	3.766
11/FEB/23	20:31	0.046	0.02	3.907	3.907	3.907
11/FEB/23	20:32	0.046	0.02	4.225	4.225	4.225
11/FEB/23	20:33	0.047	0.02	3.402	3.402	3.402
11/FEB/23	20:34	0.046	0.03	6.305	6.305	6.305
11/FEB/23	20:35	0.046	0.01	1.877	1.877	1.877
11/FEB/23	20:36	0.046	0.01	1.550	1.550	1.550
11/FEB/23	20:37	0.046	0.00	0.774	0.774	0.774
11/FEB/23	20:38	0.046	0.02	4.092	4.092	4.092
11/FEB/23	20:39	0.046	0.02	3.977	3.977	3.977
11/FEB/23	20:40	0.046	0.02	5.206	5.206	5.206
11/FEB/23	20:41	0.047	0.01	3.144	3.144	3.144
11/FEB/23	20:42	0.047	0.02	5.113	5.113	5.113
11/FEB/23	20:43	0.047	0.01	1.511	1.511	1.511
11/FEB/23	20:44	0.047	0.01	2.758	2.758	2.758
11/FEB/23	20:45	0.047	0.02	5.110	5.110	5.110
11/FEB/23	20:46	0.047	0.02	3.533	3.533	3.533
11/FEB/23	20:47	0.047	0.02	3.944	3.944	3.944
11/FEB/23	20:48	0.047	0.02	3.868	3.868	3.868
11/FEB/23	20:49	0.047	0.02	5.317	5.317	5.317
11/FEB/23	20:50	0.047	0.02	3.603	3.603	3.603
11/FEB/23	20:51	0.046	0.01	3.123	3.123	3.123
11/FEB/23	20:52	0.046	0.02	4.417	4.417	4.417
11/FEB/23	20:53	0.046	0.00	0.649	0.649	0.649
11/FEB/23	20:54	0.046	0.01	1.747	1.747	1.747
11/FEB/23	20:55	0.046	0.02	4.675	4.675	4.675
11/FEB/23	20:56	0.046	0.02	5.148	5.148	5.148
11/FEB/23	20:57	0.046	0.02	3.709	3.709	3.709
11/FEB/23	20:58	0.046	0.01	3.129	3.129	3.129
11/FEB/23	20:59	0.047	0.02	4.245	4.245	4.245
11/FEB/23	21:00	0.047	0.01	2.412	2.412	2.412
11/FEB/23	21:01	0.047	0.02	4.766	4.766	4.766
11/FEB/23	21:02	0.047	0.02	4.386	4.386	4.386
11/FEB/23	21:03	0.047	0.02	3.657	3.657	3.657
11/FEB/23	21:04	0.046	0.02	3.258	3.258	3.258
11/FEB/23	21:05	0.047	0.01	2.285	2.285	2.285
11/FEB/23	21:06	0.047	0.02	4.511	4.511	4.511
11/FEB/23	21:07	0.047	0.00	0.979	0.979	0.979
11/FEB/23	21:08	0.047	0.03	5.879	5.879	5.879
11/FEB/23	21:09	0.047	0.02	3.290	3.290	3.290
11/FEB/23	21:10	0.047	0.00	0.727	0.727	0.727
11/FEB/23	21:11	0.047	0.02	3.631	3.631	3.631
11/FEB/23	21:12	0.047	0.02	4.002	4.002	4.002
11/FEB/23	21:13	0.047	0.02	4.254	4.254	4.254
11/FEB/23	21:14	0.047	0.02	3.737	3.737	3.737
11/FEB/23	21:15	0.047	0.02	3.741	3.741	3.741
11/FEB/23	21:16	0.047	0.00	0.197	0.197	0.197
11/FEB/23	21:17	0.047	0.03	7.160	7.160	7.160
11/FEB/23	21:18	0.047	0.02	3.415	3.415	3.415
11/FEB/23	21:19	0.047	0.02	4.317	4.317	4.317
11/FEB/23	21:20	0.047	0.02	4.440	4.440	4.440
11/FEB/23	21:21	0.046	0.02	4.496	4.496	4.496
11/FEB/23	21:22	0.046	0.03	5.379	5.379	5.379
11/FEB/23	21:23	0.046	0.02	4.096	4.096	4.096
11/FEB/23	21:24	0.046	0.02	3.490	3.490	3.490
11/FEB/23	21:25	0.046	0.01	2.204	2.204	2.204
11/FEB/23	21:26	0.046	0.03	6.084	6.084	6.084
11/FEB/23	21:27	0.046	0.01	1.813	1.813	1.813
11/FEB/23	21:28	0.046	0.01	2.713	2.713	2.713
11/FEB/23	21:29	0.046	0.03	7.167	7.167	7.167
11/FEB/23	21:30	0.046	0.02	3.569	3.569	3.569
11/FEB/23	21:31	0.046	0.02	3.560	3.560	3.560
11/FEB/23	21:32	0.046	0.02	3.414	3.414	3.414
11/FEB/23	21:33	0.046	0.02	4.057	4.057	4.057
11/FEB/23	21:34	0.046	0.02	3.542	3.542	3.542
11/FEB/23	21:35	0.046	0.03	5.986	5.986	5.986
11/FEB/23	21:36	0.046	0.02	4.268	4.268	4.268
11/FEB/23	21:37	0.046	0.02	4.197	4.197	4.197
11/FEB/23	21:38	0.046	0.93	197.720	197.720	197.720
11/FEB/23	21:39	0.053	0.02	4.347	4.347	4.347
11/FEB/23	21:40	0.046	0.02	4.396	4.396	4.396
11/FEB/23	21:41	0.046	0.02	3.411	3.411	3.411
11/FEB/23	21:42	0.046	0.01	3.088	3.088	3.088
11/FEB/23	21:43	0.046	0.02	4.309	4.309	4.309
11/FEB/23	21:44	0.046	0.02	3.603	3.603	3.603
11/FEB/23	21:45	0.046	0.02	4.051	4.051	4.051
11/FEB/23	21:46	0.046	0.01	2.970	2.970	2.970
11/FEB/23	21:47	0.046	0.01	2.064	2.064	2.064
11/FEB/23	21:48	0.046	0.02	4.464	4.464	4.464
11/FEB/23	21:49	0.046	0.03	5.822	5.822	5.822
11/FEB/23	21:50	0.046	0.02	4.285	4.285	4.285
11/FEB/23	21:51	0.046	0.02	4.083	4.083	4.083
11/FEB/23	21:52	0.046	0.02	3.805	3.805	3.805
11/FEB/23	21:53	0.046	0.02	3.545	3.545	3.545
11/FEB/23	21:54	0.046	0.01	2.759	2.759	2.759
11/FEB/23	21:55	0.046	0.02	3.414	3.414	3.414
11/FEB/23	21:56	0.046	0.02	4.024	4.024	4.024
11/FEB/23	21:57	0.046	0.02	3.617	3.617	3.617
11/FEB/23	21:58	0.046	0.02	3.679	3.679	3.679
11/FEB/23	21:59	0.046	0.02	3.835	3.835	3.835
11/FEB/23	22:00	0.046	0.02	3.845	3.845	3.845
11/FEB/23	22:01	0.046	0.02	3.578	3.578	3.578
11/FEB/23	22:02	0.046	0.02	3.781	3.781	3.781
11/FEB/23	22:03	0.046	0.02	3.254	3.254	3.254
11/FEB/23	22:04	0.047	0.03	6.456	6.456	6.456
11/FEB/23	22:05	0.046	0.01	2.346	2.346	2.346
11/FEB/23	22:06	0.047	0.02	3.652	3.652	3.652
11/FEB/23	22:07	0.047	0.02	4.594	4.594	4.594
11/FEB/23	22:08	0.047	0.01	2.619	2.619	2.619
11/FEB/23	22:09	0.047	0.02	3.276	3.276	3.276
11/FEB/23	22:10	0.046	0.03	5.862	5.862	5.862
11/FEB/23	22:11	0.046	0.01	1.106	1.106	1.106
11/FEB/23	22:12	0.046	1.01	213.876	213.876	213.876
11/FEB/23	22:13	0.054	0.03	7.319	7.319	7.319
11/FEB/23	22:14	0.046	0.01	1.363	1.363	1.363
11/FEB/23	22:15	0.046	0.01	2.728	2.728	2.728
11/FEB/23	22:16	0.046	0.04	8.664	8.664	8.664
11/FEB/23	22:17	0.047	0.01	2.552	2.552	2.552
11/FEB/23	22:18	0.047	0.00	0.262	0.262	0.262
11/FEB/23	22:19	0.047	0.00	0.589	0.589	0.589
11/FEB/23	22:20	0.047	0.02	5.092	5.092	5.092
11/FEB/23	22:21	0.047	0.02	3.459	3.459	3.459
11/FEB/23	22:22	0.047	0.02	4.770	4.770	4.770
11/FEB/23	22:23	0.047	0.02	3.523	3.523	3.523
11/FEB/23	22:24	0.047	0.00	0.394	0.394	0.394
11/FEB/23	22:25	0.047	0.01	2.033	2.033	2.033
11/FEB/23	22:26	0.047	0.01	2.553	2.553	2.553
11/FEB/23	22:27	0.047	0.00	0.457	0.457	0.457
11/FEB/23	22:28	0.047	0.01	1.569	1.569	1.569
11/FEB/23	22:29	0.047	0.02	4.323	4.323	4.323
11/FEB/23	22:30	0.047	0.01	2.429	2.429	2.429
11/FEB/23	22:31	0.047	0.02	3.350	3.350	3.350
11/FEB/23	22:32	0.047	0.01	2.960	2.960	2.960
11/FEB/23	22:33	0.047	0.02	3.344	3.344	3.344
11/FEB/23	22:34	0.047	0.02	4.417	4.417	4.417
11/FEB/23	22:35	0.047	0.02	3.629	3.629	3.629
11/FEB/23	22:36	0.047	0.02	4.770	4.770	4.770
11/FEB/23	22:37	0.047	0.01	2.905	2.905	2.905
11/FEB/23	22:38	0.047	0.00	0.000	0.000	0.000
11/FEB/23	22:39	0.047	0.01	2.096	2.096	2.096
11/FEB/23	22:40	0.046	0.02	3.582	3.582	3.582
11/FEB/23	22:41	0.047	0.02	4.065	4.065	4.065
11/FEB/23	22:42	0.047	0.02	3.808	3.808	3.808
11/FEB/23	22:43	0.047	0.01	1.854	1.854	1.854
11/FEB/23	22:44	0.047	0.02	4.964	4.964	4.964
11/FEB/23	22:45	0.047	0.02	3.791	3.791	3.791
11/FEB/23	22:46	0.048	0.02	4.203	4.203	4.203
11/FEB/23	22:47	0.048	0.03	6.022	6.022	6.022
11/FEB/23	22:48	0.048	0.02	4.548	4.548	4.548
11/FEB/23	22:49	0.048	0.02	5.275	5.275	5.275
11/FEB/23	22:50	0.047	0.02	3.590	3.590	3.590
11/FEB/23	22:51	0.047	0.02	4.449	4.449	4.449
11/FEB/23	22:52	0.048	0.01	3.011	3.011	3.011
11/FEB/23	22:53	0.047	0.01	2.329	2.329	2.329
11/FEB/23	22:54	0.048	0.06	12.996	12.996	12.996
11/FEB/23	22:55	0.048	0.01	1.146	1.146	1.146
11/FEB/23	22:56	0.048	0.02	3.953	3.953	3.953
11/FEB/23	22:57	0.048	0.07	16.279	16.279	16.279
11/FEB/23	22:58	0.048	0.01	3.026	3.026	3.026
11/FEB/23	22:59	0.048	0.02	3.365	3.365	3.365
11/FEB/23	23:00	0.048	0.02	4.855	4.855	4.855
11/FEB/23	23:01	0.048	0.04	9.358	9.358	9.358
11/FEB/23	23:02	0.048	0.02	3.702	3.702	3.702
11/FEB/23	23:03	0.048	0.04	8.480	8.480	8.480
11/FEB/23	23:04	0.048	0.03	7.643	7.643	7.643
11/FEB/23	23:05	0.048	0.02	3.642	3.642	3.642
11/FEB/23	23:06	0.048	0.02	3.656	3.656	3.656
11/FEB/23	23:07	0.049	0.01	2.109	2.109	2.109
11/FEB/23	23:08	0.048	0.01	3.320	3.320	3.320
11/FEB/23	23:09	0.048	0.02	4.546	4.546	4.546
11/FEB/23	23:10	0.048	0.03	5.820	5.820	5.820
11/FEB/23	23:11	0.048	0.02	4.135	4.135	4.135
11/FEB/23	23:12	0.048	0.02	3.730	3.730	3.730
11/FEB/23	23:13	0.048	0.02	4.394	4.394	4.394
11/FEB/23	23:14	0.048	0.03	7.244	7.244	7.244
11/FEB/23	23:15	0.049	0.02	3.541	3.541	3.541
11/FEB/23	23:16	0.049	0.03	6.123	6.123	6.123
11/FEB/23	23:17	0.049	0.03	5.675	5.675	5.675
11/FEB/23	23:18	0.049	0.03	5.789	5.789	5.789
11/FEB/23	23:19	0.049	0.02	3.419	3.419	3.419
11/FEB/23	23:20	0.049	0.02	3.689	3.689	3.689
11/FEB/23	23:21	0.049	0.02	3.840	3.840	3.840
11/FEB/23	23:22	0.049	0.01	2.193	2.193	2.193
11/FEB/23	23:23	0.049	0.02	3.710	3.710	3.710
11/FEB/23	23:24	0.049	0.03	6.044	6.044	6.044
11/FEB/23	23:25	0.049	0.02	4.412	4.412	4.412
11/FEB/23	23:26	0.049	0.03	6.607	6.607	6.607
11/FEB/23	23:27	0.049	0.02	5.436	5.436	5.436
11/FEB/23	23:28	0.049	0.02	3.560	3.560	3.560
11/FEB/23	23:29	0.049	0.02	4.241	4.241	4.241
11/FEB/23	23:30	0.049	0.01	2.668	2.668	2.668
11/FEB/23	23:31	0.049	0.02	4.290	4.290	4.290
11/FEB/23	23:32	0.048	0.03	6.858	6.858	6.858
11/FEB/23	23:33	0.048	0.02	5.489	5.489	5.489
11/FEB/23	23:34	0.048	0.09	19.323	19.323	19.323
11/FEB/23	23:35	0.049	0.01	1.706	1.706	1.706
11/FEB/23	23:36	0.049	0.02	4.221	4.221	4.221
11/FEB/23	23:37	0.049	0.01	1.710	1.710	1.710
11/FEB/23	23:38	0.049	0.02	3.772	3.772	3.772
11/FEB/23	23:39	0.049	0.02	3.992	3.992	3.992
11/FEB/23	23:40	0.049	0.00	0.688	0.688	0.688
11/FEB/23	23:41	0.049	0.02	3.911	3.911	3.911
11/FEB/23	23:42	0.049	0.01	1.167	1.167	1.167
11/FEB/23	23:43	0.049	0.02	4.043	4.043	4.043
11/FEB/23	23:44	0.049	0.02	3.908	3.908	3.908
11/FEB/23	23:45	0.049	0.01	3.289	3.289	3.289
11/FEB/23	23:46	0.049	0.02	4.314	4.314	4.314
11/FEB/23	23:47	0.049	0.02	3.629	3.629	3.629
11/FEB/23	23:48	0.049	0.02	3.915	3.915	3.915
11/FEB/23	23:49	0.049	0.01	1.716	1.716	1.716
11/FEB/23	23:50	0.049	0.03	6.259	6.259	6.259
11/FEB/23	23:51	0.049	0.02	3.992	3.992	3.992
11/FEB/23	23:52	0.049	0.02	3.710	3.710	3.710
11/FEB/23	23:53	0.049	0.01	2.189	2.189	2.189
11/FEB/23	23:54	0.049	0.03	6.036	6.036	6.036
11/FEB/23	23:55	0.049	0.00	0.827	0.827	0.827
11/FEB/23	23:56	0.049	0.03	6.480	6.480	6.480
11/FEB/23	23:57	0.049	0.02	5.243	5.243	5.243
11/FEB/23	23:58	0.049	0.02	3.802	3.802	3.802
11/FEB/23	23:59	0.049	0.02	4.001	4.001	4.001
12/FEB/23	00:00	0.049	0.00	0.758	0.758	0.758
12/FEB/23	00:01	0.049	0.03	5.912	5.912	5.912
12/FEB/23	00:02	0.049	0.01	2.969	2.969	2.969
12/FEB/23	00:03	0.049	0.03	7.121	7.121	7.121
12/FEB/23	00:04	0.049	0.02	4.509	4.509	4.509
12/FEB/23	00:05	0.050	0.03	7.429	7.429	7.429
12/FEB/23	00:06	0.049	0.03	7.005	7.005	7.005
12/FEB/23	00:07	0.049	0.04	9.553	9.553	9.553
12/FEB/23	00:08	0.050	0.02	4.860	4.860	4.860
12/FEB/23	00:09	0.049	0.02	4.773	4.773	4.773
12/FEB/23	00:10	0.049	0.02	3.522	3.522	3.522
12/FEB/23	00:11	0.049	0.01	2.906	2.906	2.906
12/FEB/23	00:12	0.049	0.02	3.660	3.660	3.660
12/FEB/23	00:13	0.049	0.02	4.414	4.414	4.414
12/FEB/23	00:14	0.049	0.02	3.803	3.803	3.803
12/FEB/23	00:15	0.049	0.02	4.849	4.849	4.849
12/FEB/23	00:16	0.050	0.03	6.596	6.596	6.596
12/FEB/23	00:17	0.049	0.02	5.181	5.181	5.181
12/FEB/23	00:18	0.049	0.01	2.068	2.068	2.068
12/FEB/23	00:19	0.049	0.01	1.582	1.582	1.582
12/FEB/23	00:20	0.049	0.00	0.206	0.206	0.206
12/FEB/23	00:21	0.049	0.02	3.555	3.555	3.555
12/FEB/23	00:22	0.049	0.02	3.968	3.968	3.968
12/FEB/23	00:23	0.049	0.02	4.135	4.135	4.135
12/FEB/23	00:24	0.049	0.01	2.971	2.971	2.971
12/FEB/23	00:25	0.049	0.02	3.861	3.861	3.861
12/FEB/23	00:26	0.049	0.00	0.207	0.207	0.207
12/FEB/23	00:27	0.049	0.01	2.560	2.560	2.560
12/FEB/23	00:28	0.049	0.03	5.806	5.806	5.806
12/FEB/23	00:29	0.049	0.02	5.339	5.339	5.339
12/FEB/23	00:30	0.050	0.02	4.514	4.514	4.514
12/FEB/23	00:31	0.049	0.03	5.730	5.730	5.730
12/FEB/23	00:32	0.049	0.05	10.445	10.445	10.445
12/FEB/23	00:33	0.049	0.03	5.778	5.778	5.778
12/FEB/23	00:34	0.049	0.02	3.912	3.912	3.912
12/FEB/23	00:35	0.049	0.03	6.421	6.421	6.421
12/FEB/23	00:36	0.049	0.02	3.506	3.506	3.506
12/FEB/23	00:37	0.049	0.01	2.824	2.824	2.824
12/FEB/23	00:38	0.049	0.02	4.196	4.196	4.196
12/FEB/23	00:39	0.049	0.03	5.912	5.912	5.912
12/FEB/23	00:40	0.049	0.02	5.588	5.588	5.588
12/FEB/23	00:41	0.049	0.01	3.169	3.169	3.169
12/FEB/23	00:42	0.049	0.02	3.850	3.850	3.850
12/FEB/23	00:43	0.049	0.02	3.931	3.931	3.931
12/FEB/23	00:44	0.049	0.01	3.249	3.249	3.249
12/FEB/23	00:45	0.049	0.02	4.881	4.881	4.881
12/FEB/23	00:46	0.049	0.02	5.636	5.636	5.636
12/FEB/23	00:47	0.049	0.02	4.740	4.740	4.740
12/FEB/23	00:48	0.049	0.02	3.719	3.719	3.719
12/FEB/23	00:49	0.049	0.02	3.563	3.563	3.563
12/FEB/23	00:50	0.049	0.01	2.876	2.876	2.876
12/FEB/23	00:51	0.049	0.02	4.327	4.327	4.327
12/FEB/23	00:52	0.049	0.02	3.584	3.584	3.584
12/FEB/23	00:53	0.049	0.01	3.372	3.372	3.372
12/FEB/23	00:54	0.049	0.02	4.468	4.468	4.468
12/FEB/23	00:55	0.049	0.03	6.827	6.827	6.827
12/FEB/23	00:56	0.049	0.03	5.742	5.742	5.742
12/FEB/23	00:57	0.049	0.03	7.484	7.484	7.484
12/FEB/23	00:58	0.050	0.02	3.960	3.960	3.960
12/FEB/23	00:59	0.050	0.02	5.091	5.091	5.091
12/FEB/23	01:00	0.050	0.02	5.289	5.289	5.289
12/FEB/23	01:01	0.050	0.02	4.320	4.320	4.320
12/FEB/23	01:02	0.050	0.03	6.649	6.649	6.649
12/FEB/23	01:03	0.050	0.04	9.077	9.077	9.077
12/FEB/23	01:04	0.050	0.02	4.197	4.197	4.197
12/FEB/23	01:05	0.050	0.02	4.348	4.348	4.348
12/FEB/23	01:06	0.050	0.02	4.490	4.490	4.490
12/FEB/23	01:07	0.050	0.02	5.524	5.524	5.524
12/FEB/23	01:08	0.050	0.02	4.060	4.060	4.060
12/FEB/23	01:09	0.050	0.02	4.185	4.185	4.185
12/FEB/23	01:10	0.050	0.01	3.130	3.130	3.130
12/FEB/23	01:11	0.050	0.01	1.880	1.880	1.880
12/FEB/23	01:12	0.050	0.01	3.205	3.205	3.205
12/FEB/23	01:13	0.050	0.03	7.717	7.717	7.717
12/FEB/23	01:14	0.050	0.02	3.556	3.556	3.556
12/FEB/23	01:15	0.050	0.02	5.001	5.001	5.001
12/FEB/23	01:16	0.049	0.03	5.755	5.755	5.755
12/FEB/23	01:17	0.050	0.04	10.213	10.213	10.213
12/FEB/23	01:18	0.050	0.01	2.847	2.847	2.847
12/FEB/23	01:19	0.050	0.00	0.836	0.836	0.836
12/FEB/23	01:20	0.050	0.02	5.622	5.622	5.622
12/FEB/23	01:21	0.050	0.03	6.545	6.545	6.545
12/FEB/23	01:22	0.050	0.07	16.726	16.726	16.726
12/FEB/23	01:23	0.050	0.02	4.780	4.780	4.780
12/FEB/23	01:24	0.050	0.03	6.070	6.070	6.070
12/FEB/23	01:25	0.050	0.00	0.419	0.419	0.419
12/FEB/23	01:26	0.050	0.02	4.117	4.117	4.117
12/FEB/23	01:27	0.050	0.02	5.474	5.474	5.474
12/FEB/23	01:28	0.050	0.02	3.708	3.708	3.708
12/FEB/23	01:29	0.050	0.03	6.205	6.205	6.205
12/FEB/23	01:30	0.050	0.02	3.772	3.772	3.772
12/FEB/23	01:31	0.050	0.01	2.923	2.923	2.923
12/FEB/23	01:32	0.050	0.03	6.896	6.896	6.896
12/FEB/23	01:33	0.049	0.01	3.258	3.258	3.258
12/FEB/23	01:34	0.049	0.00	0.069	0.069	0.069
12/FEB/23	01:35	0.049	0.01	3.390	3.390	3.390
12/FEB/23	01:36	0.049	0.04	10.130	10.130	10.130
12/FEB/23	01:37	0.050	0.02	4.458	4.458	4.458
12/FEB/23	01:38	0.050	0.02	3.759	3.759	3.759
12/FEB/23	01:39	0.050	0.03	6.829	6.829	6.829
12/FEB/23	01:40	0.050	0.04	9.045	9.045	9.045
12/FEB/23	01:41	0.050	0.02	4.933	4.933	4.933
12/FEB/23	01:42	0.050	0.02	5.579	5.579	5.579
12/FEB/23	01:43	0.050	0.00	0.698	0.698	0.698
12/FEB/23	01:44	0.050	0.02	5.353	5.353	5.353
12/FEB/23	01:45	0.050	0.01	1.250	1.250	1.250
12/FEB/23	01:46	0.050	0.01	3.347	3.347	3.347
12/FEB/23	01:47	0.050	0.02	3.688	3.688	3.688
12/FEB/23	01:48	0.050	0.02	3.706	3.706	3.706
12/FEB/23	01:49	0.050	0.02	5.778	5.778	5.778
12/FEB/23	01:50	0.050	0.01	2.950	2.950	2.950
12/FEB/23	01:51	0.050	0.02	4.100	4.100	4.100
12/FEB/23	01:52	0.051	0.01	1.347	1.347	1.347
[truncated: 7,731 more rows]
