# Supplementary material for: A Low-Cost Radar-Based IoT Sensor for Noncontact Measurements of Water Surface Velocity and Depth
Source: Sensors (Basel). 2023 Jul 11;23(14):6314. doi: 10.3390/s23146314 (PMC10385264; doi:10.3390/s23146314)
Supplement: Supplementary file 1 [file sensors-23-06314-s001.zip › supmat/results/field/data/HACH_RIGHT/right05.csv]

Insight For Windows: Version: 5.10.6
Date	Time	Level	Vel. 1	Flow 1	Flow 2	Flow 3
		(m)	(m/s)	(lps)	(lps)	(lps)
17/FEB/23	17:59	0.038	0.05	8.429	8.429	8.429
17/FEB/23	18:00	0.040	0.02	3.118	3.118	3.118
17/FEB/23	18:01	0.040	0.03	5.534	5.534	5.534
17/FEB/23	18:02	0.040	0.02	4.144	4.144	4.144
17/FEB/23	18:03	0.040	0.01	1.523	1.523	1.523
17/FEB/23	18:04	0.040	0.05	8.598	8.598	8.598
17/FEB/23	18:05	0.041	0.06	11.161	11.161	11.161
17/FEB/23	18:06	0.041	0.04	8.080	8.080	8.080
17/FEB/23	18:07	0.041	0.05	8.752	8.752	8.752
17/FEB/23	18:08	0.041	0.00	0.520	0.520	0.520
17/FEB/23	18:09	0.041	0.05	8.567	8.567	8.567
17/FEB/23	18:10	0.040	0.05	8.567	8.567	8.567
17/FEB/23	18:11	0.040	0.03	5.102	5.102	5.102
17/FEB/23	18:12	0.040	0.03	5.937	5.937	5.937
17/FEB/23	18:13	0.040	0.01	2.364	2.364	2.364
17/FEB/23	18:14	0.040	0.04	7.248	7.248	7.248
17/FEB/23	18:15	0.040	0.03	5.465	5.465	5.465
17/FEB/23	18:16	0.040	0.04	7.542	7.542	7.542
17/FEB/23	18:17	0.040	0.02	3.792	3.792	3.792
17/FEB/23	18:18	0.040	0.01	2.608	2.608	2.608
17/FEB/23	18:19	0.041	0.01	2.673	2.673	2.673
17/FEB/23	18:20	0.041	0.02	3.066	3.066	3.066
17/FEB/23	18:21	0.040	0.00	0.851	0.851	0.851
17/FEB/23	18:22	0.040	0.03	5.973	5.973	5.973
17/FEB/23	18:23	0.040	0.03	5.252	5.252	5.252
17/FEB/23	18:24	0.040	0.03	6.264	6.264	6.264
17/FEB/23	18:25	0.040	0.04	7.056	7.056	7.056
17/FEB/23	18:26	0.040	0.00	0.677	0.677	0.677
17/FEB/23	18:27	0.040	0.02	4.068	4.068	4.068
17/FEB/23	18:28	0.040	0.02	3.507	3.507	3.507
17/FEB/23	18:29	0.040	0.03	4.994	4.994	4.994
17/FEB/23	18:30	0.041	0.02	4.502	4.502	4.502
17/FEB/23	18:31	0.041	0.04	8.077	8.077	8.077
17/FEB/23	18:32	0.041	0.01	2.675	2.675	2.675
17/FEB/23	18:33	0.040	0.02	3.781	3.781	3.781
17/FEB/23	18:34	0.040	0.02	4.270	4.270	4.270
17/FEB/23	18:35	0.040	0.03	6.071	6.071	6.071
17/FEB/23	18:36	0.040	0.02	4.446	4.446	4.446
17/FEB/23	18:37	0.040	0.03	4.836	4.836	4.836
17/FEB/23	18:38	0.040	0.01	2.034	2.034	2.034
17/FEB/23	18:39	0.040	0.02	3.851	3.851	3.851
17/FEB/23	18:40	0.041	0.02	3.925	3.925	3.925
17/FEB/23	18:41	0.041	0.01	0.966	0.966	0.966
17/FEB/23	18:42	0.041	0.00	0.057	0.057	0.057
17/FEB/23	18:43	0.041	0.02	3.878	3.878	3.878
17/FEB/23	18:44	0.041	0.03	5.190	5.190	5.190
17/FEB/23	18:45	0.041	0.04	8.240	8.240	8.240
17/FEB/23	18:46	0.041	0.03	5.828	5.828	5.828
17/FEB/23	18:47	0.041	0.03	5.950	5.950	5.950
17/FEB/23	18:48	0.041	0.02	3.900	3.900	3.900
17/FEB/23	18:49	0.041	0.00	0.286	0.286	0.286
17/FEB/23	18:50	0.041	0.04	6.890	6.890	6.890
17/FEB/23	18:51	0.041	0.03	4.962	4.962	4.962
17/FEB/23	18:52	0.041	0.04	8.363	8.363	8.363
17/FEB/23	18:53	0.041	0.02	3.700	3.700	3.700
17/FEB/23	18:54	0.040	0.01	2.212	2.212	2.212
17/FEB/23	18:55	0.041	0.03	5.743	5.743	5.743
17/FEB/23	18:56	0.041	0.02	3.085	3.085	3.085
17/FEB/23	18:57	0.041	0.00	0.629	0.629	0.629
17/FEB/23	18:58	0.040	0.05	9.251	9.251	9.251
17/FEB/23	18:59	0.041	0.03	5.353	5.353	5.353
17/FEB/23	19:00	0.041	0.00	0.342	0.342	0.342
17/FEB/23	19:01	0.041	0.03	4.790	4.790	4.790
17/FEB/23	19:02	0.041	0.03	4.714	4.714	4.714
17/FEB/23	19:03	0.041	0.06	10.540	10.540	10.540
17/FEB/23	19:04	0.041	0.02	3.324	3.324	3.324
17/FEB/23	19:05	0.040	0.03	6.298	6.298	6.298
17/FEB/23	19:06	0.040	0.02	2.838	2.838	2.838
17/FEB/23	19:07	0.040	0.03	5.660	5.660	5.660
17/FEB/23	19:08	0.040	0.02	3.682	3.682	3.682
17/FEB/23	19:09	0.041	0.00	0.341	0.341	0.341
17/FEB/23	19:10	0.041	0.02	4.550	4.550	4.550
17/FEB/23	19:11	0.041	0.34	63.388	63.388	63.388
17/FEB/23	19:12	0.042	0.03	5.148	5.148	5.148
17/FEB/23	19:13	0.040	0.11	19.998	19.998	19.998
17/FEB/23	19:14	0.041	0.02	3.662	3.662	3.662
17/FEB/23	19:15	0.040	0.02	4.530	4.530	4.530
17/FEB/23	19:16	0.041	0.02	3.866	3.866	3.866
17/FEB/23	19:17	0.040	0.05	8.363	8.363	8.363
17/FEB/23	19:18	0.040	0.06	10.474	10.474	10.474
17/FEB/23	19:19	0.040	0.03	5.099	5.099	5.099
17/FEB/23	19:20	0.040	0.03	4.934	4.934	4.934
17/FEB/23	19:21	0.040	0.05	9.081	9.081	9.081
17/FEB/23	19:22	0.040	0.08	15.586	15.586	15.586
17/FEB/23	19:23	0.040	0.03	5.933	5.933	5.933
17/FEB/23	19:24	0.040	0.01	2.754	2.754	2.754
17/FEB/23	19:25	0.040	0.05	9.921	9.921	9.921
17/FEB/23	19:26	0.041	0.01	1.136	1.136	1.136
17/FEB/23	19:27	0.040	0.03	6.159	6.159	6.159
17/FEB/23	19:28	0.041	0.04	6.710	6.710	6.710
17/FEB/23	19:29	0.040	0.03	6.278	6.278	6.278
17/FEB/23	19:30	0.041	0.04	7.584	7.584	7.584
17/FEB/23	19:31	0.041	0.08	15.440	15.440	15.440
17/FEB/23	19:32	0.041	0.04	7.430	7.430	7.430
17/FEB/23	19:33	0.041	0.01	1.875	1.875	1.875
17/FEB/23	19:34	0.040	0.02	3.759	3.759	3.759
17/FEB/23	19:35	0.040	0.01	2.404	2.404	2.404
17/FEB/23	19:36	0.040	0.02	4.082	4.082	4.082
17/FEB/23	19:37	0.040	0.02	4.144	4.144	4.144
17/FEB/23	19:38	0.040	0.04	7.149	7.149	7.149
17/FEB/23	19:39	0.040	0.00	0.733	0.733	0.733
17/FEB/23	19:40	0.040	0.01	1.782	1.782	1.782
17/FEB/23	19:41	0.040	0.02	4.219	4.219	4.219
17/FEB/23	19:42	0.040	0.02	3.713	3.713	3.713
17/FEB/23	19:43	0.040	0.02	3.553	3.553	3.553
17/FEB/23	19:44	0.039	0.03	6.199	6.199	6.199
17/FEB/23	19:45	0.040	1.58	287.998	287.998	287.998
17/FEB/23	19:46	0.057	0.03	8.260	8.260	8.260
17/FEB/23	19:47	0.040	0.02	4.477	4.477	4.477
17/FEB/23	19:48	0.040	0.03	5.325	5.325	5.325
17/FEB/23	19:49	0.040	0.02	3.797	3.797	3.797
17/FEB/23	19:50	0.040	0.02	3.558	3.558	3.558
17/FEB/23	19:51	0.040	0.02	3.076	3.076	3.076
17/FEB/23	19:52	0.040	0.05	9.847	9.847	9.847
17/FEB/23	19:53	0.040	0.01	1.405	1.405	1.405
17/FEB/23	19:54	0.040	0.02	4.513	4.513	4.513
17/FEB/23	19:55	0.040	0.02	4.469	4.469	4.469
17/FEB/23	19:56	0.040	0.01	1.118	1.118	1.118
17/FEB/23	19:57	0.040	0.02	3.591	3.591	3.591
17/FEB/23	19:58	0.040	0.02	4.363	4.363	4.363
17/FEB/23	19:59	0.040	0.02	4.256	4.256	4.256
17/FEB/23	20:00	0.040	0.01	1.407	1.407	1.407
17/FEB/23	20:01	0.040	0.02	3.709	3.709	3.709
17/FEB/23	20:02	0.040	0.03	5.619	5.619	5.619
17/FEB/23	20:03	0.041	0.02	3.990	3.990	3.990
17/FEB/23	20:04	0.041	0.03	5.345	5.345	5.345
17/FEB/23	20:05	0.041	0.02	3.637	3.637	3.637
17/FEB/23	20:06	0.041	0.01	1.253	1.253	1.253
17/FEB/23	20:07	0.041	0.02	2.853	2.853	2.853
17/FEB/23	20:08	0.041	0.02	2.849	2.849	2.849
17/FEB/23	20:09	0.041	0.02	3.200	3.200	3.200
17/FEB/23	20:10	0.041	0.03	4.870	4.870	4.870
17/FEB/23	20:11	0.041	0.02	3.375	3.375	3.375
17/FEB/23	20:12	0.041	0.02	3.651	3.651	3.651
17/FEB/23	20:13	0.041	0.02	2.975	2.975	2.975
17/FEB/23	20:14	0.041	0.04	6.790	6.790	6.790
17/FEB/23	20:15	0.041	0.01	1.541	1.541	1.541
17/FEB/23	20:16	0.041	0.03	5.171	5.171	5.171
17/FEB/23	20:17	0.041	0.04	7.652	7.652	7.652
17/FEB/23	20:18	0.041	0.03	5.962	5.962	5.962
17/FEB/23	20:19	0.041	0.02	3.130	3.130	3.130
17/FEB/23	20:20	0.040	0.02	3.632	3.632	3.632
17/FEB/23	20:21	0.040	0.00	0.340	0.340	0.340
17/FEB/23	20:22	0.040	0.03	5.404	5.404	5.404
17/FEB/23	20:23	0.040	0.01	2.303	2.303	2.303
17/FEB/23	20:24	0.040	0.01	1.066	1.066	1.066
17/FEB/23	20:25	0.040	0.01	1.675	1.675	1.675
17/FEB/23	20:26	0.040	0.02	3.480	3.480	3.480
17/FEB/23	20:27	0.040	0.05	9.991	9.991	9.991
17/FEB/23	20:28	0.041	0.02	3.071	3.071	3.071
17/FEB/23	20:29	0.040	0.03	4.924	4.924	4.924
17/FEB/23	20:30	0.040	0.02	3.213	3.213	3.213
17/FEB/23	20:31	0.040	0.03	5.437	5.437	5.437
17/FEB/23	20:32	0.040	0.01	1.909	1.909	1.909
17/FEB/23	20:33	0.040	0.01	2.455	2.455	2.455
17/FEB/23	20:34	0.040	0.03	4.916	4.916	4.916
17/FEB/23	20:35	0.040	0.02	4.143	4.143	4.143
17/FEB/23	20:36	0.040	0.01	2.408	2.408	2.408
17/FEB/23	20:37	0.040	0.01	1.343	1.343	1.343
17/FEB/23	20:38	0.040	0.02	2.924	2.924	2.924
17/FEB/23	20:39	0.040	0.03	5.289	5.289	5.289
17/FEB/23	20:40	0.040	0.00	0.901	0.901	0.901
17/FEB/23	20:41	0.040	0.02	3.301	3.301	3.301
17/FEB/23	20:42	0.040	0.02	3.459	3.459	3.459
17/FEB/23	20:43	0.040	0.02	3.407	3.407	3.407
17/FEB/23	20:44	0.040	0.02	3.339	3.339	3.339
17/FEB/23	20:45	0.040	0.02	4.216	4.216	4.216
17/FEB/23	20:46	0.040	0.01	2.224	2.224	2.224
17/FEB/23	20:47	0.040	0.02	2.781	2.781	2.781
17/FEB/23	20:48	0.040	0.03	4.812	4.812	4.812
17/FEB/23	20:49	0.040	1.83	336.637	336.637	336.637
17/FEB/23	20:50	0.062	0.02	5.556	5.556	5.556
17/FEB/23	20:51	0.040	0.02	3.675	3.675	3.675
17/FEB/23	20:52	0.040	0.01	1.419	1.419	1.419
17/FEB/23	20:53	0.041	0.02	2.844	2.844	2.844
17/FEB/23	20:54	0.041	0.01	2.683	2.683	2.683
17/FEB/23	20:55	0.041	0.01	1.139	1.139	1.139
17/FEB/23	20:56	0.041	0.03	5.455	5.455	5.455
17/FEB/23	20:57	0.041	0.00	0.569	0.569	0.569
17/FEB/23	20:58	0.040	0.00	0.170	0.170	0.170
17/FEB/23	20:59	0.041	0.01	2.103	2.103	2.103
17/FEB/23	21:00	0.041	0.00	0.000	0.000	0.000
17/FEB/23	21:01	0.040	0.01	1.642	1.642	1.642
17/FEB/23	21:02	0.040	0.01	1.868	1.868	1.868
17/FEB/23	21:03	0.041	0.22	40.514	40.514	40.514
17/FEB/23	21:04	0.041	0.03	5.233	5.233	5.233
17/FEB/23	21:05	0.041	0.02	3.250	3.250	3.250
17/FEB/23	21:06	0.041	0.01	1.657	1.657	1.657
17/FEB/23	21:07	0.041	0.01	1.149	1.149	1.149
17/FEB/23	21:08	0.041	0.02	3.323	3.323	3.323
17/FEB/23	21:09	0.041	0.02	3.833	3.833	3.833
17/FEB/23	21:10	0.041	0.05	8.737	8.737	8.737
17/FEB/23	21:11	0.041	0.01	1.263	1.263	1.263
17/FEB/23	21:12	0.041	0.00	0.172	0.172	0.172
17/FEB/23	21:13	0.041	0.02	3.156	3.156	3.156
17/FEB/23	21:14	0.041	0.03	6.274	6.274	6.274
17/FEB/23	21:15	0.041	0.00	0.402	0.402	0.402
17/FEB/23	21:16	0.041	0.02	2.928	2.928	2.928
17/FEB/23	21:17	0.041	0.01	1.036	1.036	1.036
17/FEB/23	21:18	0.041	0.03	5.392	5.392	5.392
17/FEB/23	21:19	0.041	0.03	5.823	5.823	5.823
17/FEB/23	21:20	0.041	0.02	3.779	3.779	3.779
17/FEB/23	21:21	0.041	0.02	3.038	3.038	3.038
17/FEB/23	21:22	0.041	0.02	4.421	4.421	4.421
17/FEB/23	21:23	0.041	0.02	3.209	3.209	3.209
17/FEB/23	21:24	0.041	0.03	4.950	4.950	4.950
17/FEB/23	21:25	0.040	0.00	0.057	0.057	0.057
17/FEB/23	21:26	0.040	0.02	3.160	3.160	3.160
17/FEB/23	21:27	0.040	0.01	1.807	1.807	1.807
17/FEB/23	21:28	0.040	0.02	4.079	4.079	4.079
17/FEB/23	21:29	0.040	0.02	3.103	3.103	3.103
17/FEB/23	21:30	0.040	0.01	2.649	2.649	2.649
17/FEB/23	21:31	0.040	0.01	1.528	1.528	1.528
17/FEB/23	21:32	0.041	0.02	4.219	4.219	4.219
17/FEB/23	21:33	0.041	0.03	5.380	5.380	5.380
17/FEB/23	21:34	0.041	0.03	5.600	5.600	5.600
17/FEB/23	21:35	0.041	0.01	2.339	2.339	2.339
17/FEB/23	21:36	0.041	0.02	4.340	4.340	4.340
17/FEB/23	21:37	0.041	0.02	3.081	3.081	3.081
17/FEB/23	21:38	0.041	0.02	3.017	3.017	3.017
17/FEB/23	21:39	0.041	0.01	2.444	2.444	2.444
17/FEB/23	21:40	0.040	0.02	3.234	3.234	3.234
17/FEB/23	21:41	0.040	0.01	2.483	2.483	2.483
17/FEB/23	21:42	0.040	0.01	0.954	0.954	0.954
17/FEB/23	21:43	0.040	0.05	8.584	8.584	8.584
17/FEB/23	21:44	0.040	0.02	3.509	3.509	3.509
17/FEB/23	21:45	0.040	0.02	3.046	3.046	3.046
17/FEB/23	21:46	0.040	0.01	1.917	1.917	1.917
17/FEB/23	21:47	0.040	0.01	2.603	2.603	2.603
17/FEB/23	21:48	0.040	0.01	2.714	2.714	2.714
17/FEB/23	21:49	0.040	0.01	2.757	2.757	2.757
17/FEB/23	21:50	0.040	0.02	4.407	4.407	4.407
17/FEB/23	21:51	0.040	0.02	2.895	2.895	2.895
17/FEB/23	21:52	0.041	0.04	7.455	7.455	7.455
17/FEB/23	21:53	0.041	0.01	1.888	1.888	1.888
17/FEB/23	21:54	0.040	0.01	2.324	2.324	2.324
17/FEB/23	21:55	0.040	0.01	1.246	1.246	1.246
17/FEB/23	21:56	0.040	0.00	0.000	0.000	0.000
17/FEB/23	21:57	0.040	0.02	4.405	4.405	4.405
17/FEB/23	21:58	0.040	0.02	4.468	4.468	4.468
17/FEB/23	21:59	0.040	0.02	4.108	4.108	4.108
17/FEB/23	22:00	0.040	0.02	3.038	3.038	3.038
17/FEB/23	22:01	0.040	0.04	6.860	6.860	6.860
17/FEB/23	22:02	0.040	0.02	2.930	2.930	2.930
17/FEB/23	22:03	0.040	0.01	2.654	2.654	2.654
17/FEB/23	22:04	0.040	0.01	1.919	1.919	1.919
17/FEB/23	22:05	0.040	0.00	0.000	0.000	0.000
17/FEB/23	22:06	0.040	0.00	0.848	0.848	0.848
17/FEB/23	22:07	0.040	0.00	0.904	0.904	0.904
17/FEB/23	22:08	0.040	0.02	4.632	4.632	4.632
17/FEB/23	22:09	0.041	0.01	2.499	2.499	2.499
17/FEB/23	22:10	0.041	0.01	2.334	2.334	2.334
17/FEB/23	22:11	0.041	0.00	0.457	0.457	0.457
17/FEB/23	22:12	0.041	0.02	3.030	3.030	3.030
17/FEB/23	22:13	0.041	0.01	2.799	2.799	2.799
17/FEB/23	22:14	0.040	0.01	1.873	1.873	1.873
17/FEB/23	22:15	0.041	0.02	3.926	3.926	3.926
17/FEB/23	22:16	0.041	0.02	3.729	3.729	3.729
17/FEB/23	22:17	0.041	0.02	4.292	4.292	4.292
17/FEB/23	22:18	0.041	0.02	2.856	2.856	2.856
17/FEB/23	22:19	0.041	0.00	0.000	0.000	0.000
17/FEB/23	22:20	0.041	0.02	2.863	2.863	2.863
17/FEB/23	22:21	0.041	0.02	2.860	2.860	2.860
17/FEB/23	22:22	0.041	0.02	4.243	4.243	4.243
17/FEB/23	22:23	0.041	0.02	4.464	4.464	4.464
17/FEB/23	22:24	0.041	0.02	4.627	4.627	4.627
17/FEB/23	22:25	0.041	0.01	2.167	2.167	2.167
17/FEB/23	22:26	0.041	0.02	3.312	3.312	3.312
17/FEB/23	22:27	0.041	0.03	6.472	6.472	6.472
17/FEB/23	22:28	0.041	0.02	3.162	3.162	3.162
17/FEB/23	22:29	0.041	0.01	2.461	2.461	2.461
17/FEB/23	22:30	0.041	0.02	4.225	4.225	4.225
17/FEB/23	22:31	0.041	0.03	5.786	5.786	5.786
17/FEB/23	22:32	0.041	0.01	2.356	2.356	2.356
17/FEB/23	22:33	0.041	0.01	1.896	1.896	1.896
17/FEB/23	22:34	0.041	0.01	2.762	2.762	2.762
17/FEB/23	22:35	0.041	0.02	4.497	4.497	4.497
17/FEB/23	22:36	0.041	0.02	4.506	4.506	4.506
17/FEB/23	22:37	0.041	0.02	4.164	4.164	4.164
17/FEB/23	22:38	0.041	0.04	8.414	8.414	8.414
17/FEB/23	22:39	0.041	0.02	4.664	4.664	4.664
17/FEB/23	22:40	0.041	0.02	4.145	4.145	4.145
17/FEB/23	22:41	0.041	0.01	2.479	2.479	2.479
17/FEB/23	22:42	0.041	0.02	3.847	3.847	3.847
17/FEB/23	22:43	0.041	0.02	3.209	3.209	3.209
17/FEB/23	22:44	0.041	0.02	3.043	3.043	3.043
17/FEB/23	22:45	0.041	0.01	2.748	2.748	2.748
17/FEB/23	22:46	0.041	0.02	3.713	3.713	3.713
17/FEB/23	22:47	0.041	0.02	3.593	3.593	3.593
17/FEB/23	22:48	0.041	0.03	5.067	5.067	5.067
17/FEB/23	22:49	0.041	0.01	2.400	2.400	2.400
17/FEB/23	22:50	0.040	0.02	2.835	2.835	2.835
17/FEB/23	22:51	0.041	0.02	2.845	2.845	2.845
17/FEB/23	22:52	0.040	0.01	2.036	2.036	2.036
17/FEB/23	22:53	0.040	0.01	2.599	2.599	2.599
17/FEB/23	22:54	0.040	0.01	2.496	2.496	2.496
17/FEB/23	22:55	0.040	0.02	2.946	2.946	2.946
17/FEB/23	22:56	0.040	0.02	3.850	3.850	3.850
17/FEB/23	22:57	0.041	0.02	3.197	3.197	3.197
17/FEB/23	22:58	0.041	0.03	6.267	6.267	6.267
17/FEB/23	22:59	0.041	0.01	1.595	1.595	1.595
17/FEB/23	23:00	0.040	0.02	3.292	3.292	3.292
17/FEB/23	23:01	0.040	0.02	3.007	3.007	3.007
17/FEB/23	23:02	0.041	0.01	2.447	2.447	2.447
17/FEB/23	23:03	0.041	0.04	7.475	7.475	7.475
17/FEB/23	23:04	0.041	0.01	2.455	2.455	2.455
17/FEB/23	23:05	0.041	0.02	3.940	3.940	3.940
17/FEB/23	23:06	0.041	0.02	3.708	3.708	3.708
17/FEB/23	23:07	0.041	0.02	4.156	4.156	4.156
17/FEB/23	23:08	0.041	0.01	2.445	2.445	2.445
17/FEB/23	23:09	0.041	0.02	2.906	2.906	2.906
17/FEB/23	23:10	0.041	0.01	2.731	2.731	2.731
17/FEB/23	23:11	0.041	0.04	7.215	7.215	7.215
17/FEB/23	23:12	0.041	0.02	3.242	3.242	3.242
17/FEB/23	23:13	0.041	0.01	2.448	2.448	2.448
17/FEB/23	23:14	0.041	0.05	9.263	9.263	9.263
17/FEB/23	23:15	0.041	0.02	3.318	3.318	3.318
17/FEB/23	23:16	0.041	0.01	1.025	1.025	1.025
17/FEB/23	23:17	0.041	0.03	5.417	5.417	5.417
17/FEB/23	23:18	0.041	0.01	2.738	2.738	2.738
17/FEB/23	23:19	0.041	0.02	2.844	2.844	2.844
17/FEB/23	23:20	0.041	0.02	3.180	3.180	3.180
17/FEB/23	23:21	0.040	0.02	2.837	2.837	2.837
17/FEB/23	23:22	0.040	0.02	3.003	3.003	3.003
17/FEB/23	23:23	0.040	0.02	3.113	3.113	3.113
17/FEB/23	23:24	0.041	0.01	2.670	2.670	2.670
17/FEB/23	23:25	0.040	0.00	0.794	0.794	0.794
17/FEB/23	23:26	0.041	0.03	5.288	5.288	5.288
17/FEB/23	23:27	0.041	0.05	10.231	10.231	10.231
17/FEB/23	23:28	0.041	0.02	3.677	3.677	3.677
17/FEB/23	23:29	0.041	0.01	2.342	2.342	2.342
17/FEB/23	23:30	0.041	0.01	2.507	2.507	2.507
17/FEB/23	23:31	0.041	0.01	2.525	2.525	2.525
17/FEB/23	23:32	0.041	0.00	0.402	0.402	0.402
17/FEB/23	23:33	0.041	0.00	0.403	0.403	0.403
17/FEB/23	23:34	0.041	0.01	1.778	1.778	1.778
17/FEB/23	23:35	0.041	0.01	2.461	2.461	2.461
17/FEB/23	23:36	0.041	0.02	3.370	3.370	3.370
17/FEB/23	23:37	0.041	0.02	2.966	2.966	2.966
17/FEB/23	23:38	0.041	0.01	2.744	2.744	2.744
17/FEB/23	23:39	0.041	0.02	3.323	3.323	3.323
17/FEB/23	23:40	0.041	0.00	0.114	0.114	0.114
17/FEB/23	23:41	0.041	0.02	4.444	4.444	4.444
17/FEB/23	23:42	0.041	0.01	2.223	2.223	2.223
17/FEB/23	23:43	0.041	0.01	2.330	2.330	2.330
17/FEB/23	23:44	0.041	0.02	3.136	3.136	3.136
17/FEB/23	23:45	0.041	0.02	3.888	3.888	3.888
17/FEB/23	23:46	0.041	0.02	3.254	3.254	3.254
17/FEB/23	23:47	0.041	0.03	4.785	4.785	4.785
17/FEB/23	23:48	0.041	0.02	4.041	4.041	4.041
17/FEB/23	23:49	0.041	0.01	2.613	2.613	2.613
17/FEB/23	23:50	0.041	0.02	3.718	3.718	3.718
17/FEB/23	23:51	0.041	0.01	2.684	2.684	2.684
17/FEB/23	23:52	0.041	0.02	3.247	3.247	3.247
17/FEB/23	23:53	0.041	0.01	2.446	2.446	2.446
17/FEB/23	23:54	0.041	0.01	2.110	2.110	2.110
17/FEB/23	23:55	0.041	0.02	3.472	3.472	3.472
17/FEB/23	23:56	0.041	0.00	0.171	0.171	0.171
17/FEB/23	23:57	0.041	0.02	3.089	3.089	3.089
17/FEB/23	23:58	0.041	0.02	3.157	3.157	3.157
17/FEB/23	23:59	0.041	0.03	4.773	4.773	4.773
18/FEB/23	00:00	0.041	0.02	3.271	3.271	3.271
18/FEB/23	00:01	0.041	0.01	2.746	2.746	2.746
18/FEB/23	00:02	0.041	0.02	2.866	2.866	2.866
18/FEB/23	00:03	0.041	0.03	4.975	4.975	4.975
18/FEB/23	00:04	0.041	0.02	3.054	3.054	3.054
18/FEB/23	00:05	0.041	0.01	2.767	2.767	2.767
18/FEB/23	00:06	0.041	0.02	3.579	3.579	3.579
18/FEB/23	00:07	0.041	0.02	3.396	3.396	3.396
18/FEB/23	00:08	0.041	0.01	1.951	1.951	1.951
18/FEB/23	00:09	0.041	0.01	2.517	2.517	2.517
18/FEB/23	00:10	0.041	0.01	1.720	1.720	1.720
18/FEB/23	00:11	0.041	0.01	2.240	2.240	2.240
18/FEB/23	00:12	0.041	0.02	3.682	3.682	3.682
18/FEB/23	00:13	0.041	0.01	2.133	2.133	2.133
18/FEB/23	00:14	0.041	0.02	4.038	4.038	4.038
18/FEB/23	00:15	0.041	0.02	4.144	4.144	4.144
18/FEB/23	00:16	0.041	0.01	2.640	2.640	2.640
18/FEB/23	00:17	0.041	0.02	3.850	3.850	3.850
18/FEB/23	00:18	0.041	0.02	2.924	2.924	2.924
18/FEB/23	00:19	0.041	0.02	2.960	2.960	2.960
18/FEB/23	00:20	0.041	0.02	2.969	2.969	2.969
18/FEB/23	00:21	0.041	0.02	3.476	3.476	3.476
18/FEB/23	00:22	0.041	0.02	3.372	3.372	3.372
18/FEB/23	00:23	0.041	0.02	3.437	3.437	3.437
18/FEB/23	00:24	0.041	0.01	2.229	2.229	2.229
18/FEB/23	00:25	0.041	0.02	3.435	3.435	3.435
18/FEB/23	00:26	0.041	0.02	3.544	3.544	3.544
18/FEB/23	00:27	0.041	0.01	2.339	2.339	2.339
18/FEB/23	00:28	0.041	0.02	3.258	3.258	3.258
18/FEB/23	00:29	0.041	0.02	3.082	3.082	3.082
18/FEB/23	00:30	0.041	0.02	4.158	4.158	4.158
18/FEB/23	00:31	0.041	0.02	3.073	3.073	3.073
18/FEB/23	00:32	0.041	0.02	3.137	3.137	3.137
18/FEB/23	00:33	0.041	0.02	3.416	3.416	3.416
18/FEB/23	00:34	0.041	0.02	4.662	4.662	4.662
18/FEB/23	00:35	0.041	0.01	2.670	2.670	2.670
18/FEB/23	00:36	0.041	0.03	4.747	4.747	4.747
18/FEB/23	00:37	0.041	0.02	4.399	4.399	4.399
18/FEB/23	00:38	0.041	0.01	2.737	2.737	2.737
18/FEB/23	00:39	0.041	0.02	3.827	3.827	3.827
18/FEB/23	00:40	0.041	0.01	2.750	2.750	2.750
18/FEB/23	00:41	0.041	0.01	2.685	2.685	2.685
18/FEB/23	00:42	0.041	0.01	1.775	1.775	1.775
18/FEB/23	00:43	0.041	0.02	3.084	3.084	3.084
18/FEB/23	00:44	0.041	0.01	2.578	2.578	2.578
18/FEB/23	00:45	0.041	0.01	2.697	2.697	2.697
18/FEB/23	00:46	0.041	0.02	3.104	3.104	3.104
18/FEB/23	00:47	0.041	0.03	5.495	5.495	5.495
18/FEB/23	00:48	0.041	0.03	6.291	6.291	6.291
18/FEB/23	00:49	0.041	0.01	1.899	1.899	1.899
18/FEB/23	00:50	0.041	0.02	3.049	3.049	3.049
18/FEB/23	00:51	0.041	0.02	3.443	3.443	3.443
18/FEB/23	00:52	0.041	0.02	4.658	4.658	4.658
18/FEB/23	00:53	0.041	0.03	4.957	4.957	4.957
18/FEB/23	00:54	0.041	1.07	203.476	203.476	203.476
18/FEB/23	00:55	0.050	0.02	5.344	5.344	5.344
18/FEB/23	00:56	0.041	0.02	3.976	3.976	3.976
18/FEB/23	00:57	0.041	0.02	3.733	3.733	3.733
18/FEB/23	00:58	0.041	0.13	24.345	24.345	24.345
18/FEB/23	00:59	0.041	0.01	1.446	1.446	1.446
18/FEB/23	01:00	0.041	0.03	4.807	4.807	4.807
18/FEB/23	01:01	0.041	1.32	249.699	249.699	249.699
18/FEB/23	01:02	0.053	0.02	5.692	5.692	5.692
18/FEB/23	01:03	0.041	0.02	3.561	3.561	3.561
18/FEB/23	01:04	0.041	0.00	0.173	0.173	0.173
18/FEB/23	01:05	0.041	0.03	6.012	6.012	6.012
18/FEB/23	01:06	0.041	0.02	3.380	3.380	3.380
18/FEB/23	01:07	0.041	0.02	3.326	3.326	3.326
18/FEB/23	01:08	0.041	0.01	2.413	2.413	2.413
18/FEB/23	01:09	0.041	0.02	3.723	3.723	3.723
18/FEB/23	01:10	0.041	0.02	2.999	2.999	2.999
18/FEB/23	01:11	0.041	0.02	4.387	4.387	4.387
18/FEB/23	01:12	0.041	0.01	1.966	1.966	1.966
18/FEB/23	01:13	0.041	0.02	3.136	3.136	3.136
18/FEB/23	01:14	0.041	0.01	2.720	2.720	2.720
18/FEB/23	01:15	0.041	0.02	4.342	4.342	4.342
18/FEB/23	01:16	0.041	0.01	1.856	1.856	1.856
18/FEB/23	01:17	0.041	0.02	3.535	3.535	3.535
18/FEB/23	01:18	0.041	0.02	3.714	3.714	3.714
18/FEB/23	01:19	0.041	0.01	2.438	2.438	2.438
18/FEB/23	01:20	0.042	0.01	2.565	2.565	2.565
18/FEB/23	01:21	0.042	0.02	2.914	2.914	2.914
18/FEB/23	01:22	0.042	0.02	3.672	3.672	3.672
18/FEB/23	01:23	0.041	0.02	3.599	3.599	3.599
18/FEB/23	01:24	0.042	0.02	3.966	3.966	3.966
18/FEB/23	01:25	0.041	0.03	5.459	5.459	5.459
18/FEB/23	01:26	0.041	0.01	2.384	2.384	2.384
18/FEB/23	01:27	0.041	0.02	3.527	3.527	3.527
18/FEB/23	01:28	0.041	0.01	2.018	2.018	2.018
18/FEB/23	01:29	0.041	0.01	2.653	2.653	2.653
18/FEB/23	01:30	0.041	0.01	2.599	2.599	2.599
18/FEB/23	01:31	0.041	0.04	7.979	7.979	7.979
18/FEB/23	01:32	0.041	0.02	3.018	3.018	3.018
18/FEB/23	01:33	0.041	0.01	2.259	2.259	2.259
18/FEB/23	01:34	0.041	0.02	3.519	3.519	3.519
18/FEB/23	01:35	0.041	0.01	2.532	2.532	2.532
18/FEB/23	01:36	0.041	0.01	2.074	2.074	2.074
18/FEB/23	01:37	0.041	0.05	8.592	8.592	8.592
18/FEB/23	01:38	0.041	0.02	3.823	3.823	3.823
18/FEB/23	01:39	0.041	0.02	4.396	4.396	4.396
18/FEB/23	01:40	0.041	0.03	6.397	6.397	6.397
18/FEB/23	01:41	0.042	0.03	6.114	6.114	6.114
18/FEB/23	01:42	0.042	0.03	5.030	5.030	5.030
18/FEB/23	01:43	0.042	0.02	3.915	3.915	3.915
18/FEB/23	01:44	0.042	0.02	3.328	3.328	3.328
18/FEB/23	01:45	0.042	0.01	2.217	2.217	2.217
18/FEB/23	01:46	0.042	0.03	5.855	5.855	5.855
18/FEB/23	01:47	0.042	0.02	3.165	3.165	3.165
18/FEB/23	01:48	0.042	0.02	4.738	4.738	4.738
18/FEB/23	01:49	0.042	0.03	6.319	6.319	6.319
18/FEB/23	01:50	0.042	0.03	5.267	5.267	5.267
18/FEB/23	01:51	0.042	0.03	5.730	5.730	5.730
18/FEB/23	01:52	0.042	0.02	4.502	4.502	4.502
18/FEB/23	01:53	0.042	0.02	3.037	3.037	3.037
18/FEB/23	01:54	0.042	0.03	5.157	5.157	5.157
18/FEB/23	01:55	0.041	0.02	3.893	3.893	3.893
18/FEB/23	01:56	0.042	0.02	4.726	4.726	4.726
18/FEB/23	01:57	0.042	0.06	12.308	12.308	12.308
18/FEB/23	01:58	0.042	0.02	4.429	4.429	4.429
18/FEB/23	01:59	0.042	0.06	11.932	11.932	11.932
18/FEB/23	02:00	0.042	0.03	5.069	5.069	5.069
18/FEB/23	02:01	0.042	0.02	4.283	4.283	4.283
18/FEB/23	02:02	0.042	0.02	4.044	4.044	4.044
18/FEB/23	02:03	0.042	0.03	5.234	5.234	5.234
18/FEB/23	02:04	0.042	0.04	8.346	8.346	8.346
18/FEB/23	02:05	0.042	0.02	3.352	3.352	3.352
18/FEB/23	02:06	0.042	0.03	6.533	6.533	6.533
18/FEB/23	02:07	0.042	0.03	5.794	5.794	5.794
18/FEB/23	02:08	0.042	0.02	3.094	3.094	3.094
18/FEB/23	02:09	0.042	0.01	2.798	2.798	2.798
18/FEB/23	02:10	0.043	0.02	4.709	4.709	4.709
18/FEB/23	02:11	0.043	0.01	2.808	2.808	2.808
18/FEB/23	02:12	0.042	0.02	4.266	4.266	4.266
18/FEB/23	02:13	0.042	0.02	4.615	4.615	4.615
18/FEB/23	02:14	0.042	0.01	2.372	2.372	2.372
18/FEB/23	02:15	0.042	0.02	3.443	3.443	3.443
18/FEB/23	02:16	0.042	0.02	3.200	3.200	3.200
18/FEB/23	02:17	0.042	0.00	0.000	0.000	0.000
18/FEB/23	02:18	0.042	0.02	3.313	3.313	3.313
18/FEB/23	02:19	0.042	0.01	2.732	2.732	2.732
18/FEB/23	02:20	0.042	0.02	3.494	3.494	3.494
18/FEB/23	02:21	0.042	0.02	3.147	3.147	3.147
18/FEB/23	02:22	0.042	0.02	3.079	3.079	3.079
18/FEB/23	02:23	0.042	0.01	2.492	2.492	2.492
18/FEB/23	02:24	0.043	0.01	2.746	2.746	2.746
18/FEB/23	02:25	0.042	0.01	1.369	1.369	1.369
18/FEB/23	02:26	0.042	0.02	3.335	3.335	3.335
18/FEB/23	02:27	0.043	0.01	2.567	2.567	2.567
18/FEB/23	02:28	0.043	0.01	2.688	2.688	2.688
18/FEB/23	02:29	0.043	0.02	2.990	2.990	2.990
18/FEB/23	02:30	0.043	0.01	2.873	2.873	2.873
18/FEB/23	02:31	0.043	0.02	3.475	3.475	3.475
18/FEB/23	02:32	0.043	0.01	2.627	2.627	2.627
18/FEB/23	02:33	0.043	0.02	4.004	4.004	4.004
18/FEB/23	02:34	0.043	0.00	0.778	0.778	0.778
18/FEB/23	02:35	0.043	0.01	2.512	2.512	2.512
18/FEB/23	02:36	0.043	0.01	2.446	2.446	2.446
18/FEB/23	02:37	0.043	0.02	4.198	4.198	4.198
18/FEB/23	02:38	0.043	0.02	2.990	2.990	2.990
18/FEB/23	02:39	0.043	0.01	2.513	2.513	2.513
18/FEB/23	02:40	0.043	0.02	3.246	3.246	3.246
18/FEB/23	02:41	0.043	0.00	0.842	0.842	0.842
18/FEB/23	02:42	0.043	0.01	2.884	2.884	2.884
18/FEB/23	02:43	0.043	0.01	2.356	2.356	2.356
18/FEB/23	02:44	0.043	0.01	2.717	2.717	2.717
18/FEB/23	02:45	0.043	0.01	1.690	1.690	1.690
18/FEB/23	02:46	0.043	0.01	2.594	2.594	2.594
18/FEB/23	02:47	0.043	0.01	2.423	2.423	2.423
18/FEB/23	02:48	0.043	0.02	3.039	3.039	3.039
18/FEB/23	02:49	0.043	0.02	3.218	3.218	3.218
18/FEB/23	02:50	0.043	0.01	2.912	2.912	2.912
18/FEB/23	02:51	0.043	0.02	3.286	3.286	3.286
18/FEB/23	02:52	0.044	0.02	3.479	3.479	3.479
18/FEB/23	02:53	0.043	0.01	2.864	2.864	2.864
18/FEB/23	02:54	0.044	0.02	3.482	3.482	3.482
18/FEB/23	02:55	0.043	0.02	3.037	3.037	3.037
18/FEB/23	02:56	0.043	0.02	4.143	4.143	4.143
18/FEB/23	02:57	0.043	0.03	6.304	6.304	6.304
18/FEB/23	02:58	0.043	0.02	3.804	3.804	3.804
18/FEB/23	02:59	0.043	0.03	5.753	5.753	5.753
18/FEB/23	03:00	0.043	0.03	5.027	5.027	5.027
18/FEB/23	03:01	0.043	0.02	4.902	4.902	4.902
18/FEB/23	03:02	0.043	0.02	4.798	4.798	4.798
18/FEB/23	03:03	0.043	0.04	7.616	7.616	7.616
18/FEB/23	03:04	0.043	0.05	10.053	10.053	10.053
18/FEB/23	03:05	0.044	0.03	5.139	5.139	5.139
18/FEB/23	03:06	0.043	0.02	4.430	4.430	4.430
18/FEB/23	03:07	0.043	0.01	2.667	2.667	2.667
18/FEB/23	03:08	0.043	0.06	11.151	11.151	11.151
18/FEB/23	03:09	0.043	0.02	3.813	3.813	3.813
18/FEB/23	03:10	0.043	0.02	4.299	4.299	4.299
18/FEB/23	03:11	0.043	0.02	3.450	3.450	3.450
18/FEB/23	03:12	0.043	0.04	8.743	8.743	8.743
18/FEB/23	03:13	0.043	0.01	2.301	2.301	2.301
18/FEB/23	03:14	0.043	0.02	3.697	3.697	3.697
18/FEB/23	03:15	0.043	0.01	1.399	1.399	1.399
18/FEB/23	03:16	0.043	0.02	3.278	3.278	3.278
18/FEB/23	03:17	0.043	0.02	3.095	3.095	3.095
18/FEB/23	03:18	0.043	0.01	1.576	1.576	1.576
18/FEB/23	03:19	0.043	0.01	1.090	1.090	1.090
18/FEB/23	03:20	0.043	0.02	3.266	3.266	3.266
18/FEB/23	03:21	0.043	0.02	4.800	4.800	4.800
18/FEB/23	03:22	0.043	0.01	2.540	2.540	2.540
18/FEB/23	03:23	0.043	0.01	1.510	1.510	1.510
18/FEB/23	03:24	0.043	0.01	2.172	2.172	2.172
18/FEB/23	03:25	0.043	0.02	4.423	4.423	4.423
18/FEB/23	03:26	0.043	0.01	2.404	2.404	2.404
18/FEB/23	03:27	0.043	0.01	1.682	1.682	1.682
18/FEB/23	03:28	0.043	0.02	3.604	3.604	3.604
18/FEB/23	03:29	0.043	0.01	2.838	2.838	2.838
18/FEB/23	03:30	0.043	0.01	1.931	1.931	1.931
18/FEB/23	03:31	0.043	0.01	2.522	2.522	2.522
18/FEB/23	03:32	0.043	0.01	2.464	2.464	2.464
18/FEB/23	03:33	0.043	0.01	2.173	2.173	2.173
18/FEB/23	03:34	0.043	0.02	4.968	4.968	4.968
18/FEB/23	03:35	0.043	0.01	2.788	2.788	2.788
18/FEB/23	03:36	0.043	0.01	2.977	2.977	2.977
18/FEB/23	03:37	0.043	0.01	2.499	2.499	2.499
18/FEB/23	03:38	0.043	0.01	2.677	2.677	2.677
18/FEB/23	03:39	0.043	0.01	2.735	2.735	2.735
18/FEB/23	03:40	0.043	0.01	2.682	2.682	2.682
18/FEB/23	03:41	0.044	0.01	2.628	2.628	2.628
18/FEB/23	03:42	0.044	0.01	1.960	1.960	1.960
18/FEB/23	03:43	0.043	0.01	2.617	2.617	2.617
18/FEB/23	03:44	0.043	0.02	4.741	4.741	4.741
18/FEB/23	03:45	0.044	0.01	1.892	1.892	1.892
18/FEB/23	03:46	0.044	0.01	2.078	2.078	2.078
18/FEB/23	03:47	0.044	0.03	5.083	5.083	5.083
18/FEB/23	03:48	0.044	0.01	2.876	2.876	2.876
18/FEB/23	03:49	0.044	1.32	263.743	263.743	263.743
18/FEB/23	03:50	0.056	0.02	4.419	4.419	4.419
18/FEB/23	03:51	0.044	0.02	3.189	3.189	3.189
18/FEB/23	03:52	0.044	0.04	7.280	7.280	7.280
18/FEB/23	03:53	0.043	0.04	7.677	7.677	7.677
18/FEB/23	03:54	0.043	0.02	4.687	4.687	4.687
18/FEB/23	03:55	0.043	0.02	4.390	4.390	4.390
18/FEB/23	03:56	0.043	0.03	5.966	5.966	5.966
18/FEB/23	03:57	0.044	0.03	6.380	6.380	6.380
18/FEB/23	03:58	0.044	0.01	1.469	1.469	1.469
18/FEB/23	03:59	0.044	0.06	11.633	11.633	11.633
18/FEB/23	04:00	0.044	0.02	3.315	3.315	3.315
18/FEB/23	04:01	0.044	0.01	1.103	1.103	1.103
18/FEB/23	04:02	0.044	0.02	4.355	4.355	4.355
18/FEB/23	04:03	0.044	0.02	4.738	4.738	4.738
18/FEB/23	04:04	0.044	0.04	7.520	7.520	7.520
18/FEB/23	04:05	0.044	0.00	0.000	0.000	0.000
18/FEB/23	04:06	0.044	0.09	18.573	18.573	18.573
18/FEB/23	04:07	0.045	0.03	6.560	6.560	6.560
18/FEB/23	04:08	0.044	0.01	2.352	2.352	2.352
18/FEB/23	04:09	0.044	0.02	3.202	3.202	3.202
18/FEB/23	04:10	0.044	0.02	4.088	4.088	4.088
18/FEB/23	04:11	0.044	0.02	3.087	3.087	3.087
18/FEB/23	04:12	0.044	0.01	2.267	2.267	2.267
18/FEB/23	04:13	0.044	0.02	4.437	4.437	4.437
18/FEB/23	04:14	0.044	0.00	0.000	0.000	0.000
18/FEB/23	04:15	0.044	0.01	2.838	2.838	2.838
18/FEB/23	04:16	0.044	0.01	1.113	1.113	1.113
18/FEB/23	04:17	0.044	0.01	1.113	1.113	1.113
18/FEB/23	04:18	0.044	0.00	0.859	0.859	0.859
18/FEB/23	04:19	0.044	0.01	2.204	2.204	2.204
18/FEB/23	04:20	0.044	0.01	2.762	2.762	2.762
18/FEB/23	04:21	0.044	0.01	2.460	2.460	2.460
18/FEB/23	04:22	0.044	0.01	2.637	2.637	2.637
18/FEB/23	04:23	0.044	0.02	3.305	3.305	3.305
18/FEB/23	04:24	0.044	0.00	0.184	0.184	0.184
18/FEB/23	04:25	0.044	0.01	2.516	2.516	2.516
18/FEB/23	04:26	0.044	0.01	2.953	2.953	2.953
18/FEB/23	04:27	0.044	0.01	2.846	2.846	2.846
18/FEB/23	04:28	0.044	0.02	4.334	4.334	4.334
18/FEB/23	04:29	0.044	0.02	3.112	3.112	3.112
18/FEB/23	04:30	0.045	0.01	1.687	1.687	1.687
18/FEB/23	04:31	0.045	0.02	4.056	4.056	4.056
18/FEB/23	04:32	0.044	0.01	2.985	2.985	2.985
18/FEB/23	04:33	0.045	0.02	3.371	3.371	3.371
18/FEB/23	04:34	0.045	0.01	2.569	2.569	2.569
18/FEB/23	04:35	0.045	0.01	2.503	2.503	2.503
18/FEB/23	04:36	0.045	0.02	3.127	3.127	3.127
18/FEB/23	04:37	0.045	0.01	1.946	1.946	1.946
18/FEB/23	04:38	0.045	0.01	1.504	1.504	1.504
18/FEB/23	04:39	0.045	0.04	8.924	8.924	8.924
18/FEB/23	04:40	0.045	0.02	4.390	4.390	4.390
18/FEB/23	04:41	0.045	0.03	6.818	6.818	6.818
18/FEB/23	04:42	0.044	0.01	2.431	2.431	2.431
18/FEB/23	04:43	0.044	0.01	2.107	2.107	2.107
18/FEB/23	04:44	0.044	0.04	7.128	7.128	7.128
18/FEB/23	04:45	0.044	0.02	4.599	4.599	4.599
18/FEB/23	04:46	0.044	0.05	9.587	9.587	9.587
18/FEB/23	04:47	0.044	0.02	4.423	4.423	4.423
18/FEB/23	04:48	0.045	0.01	2.809	2.809	2.809
18/FEB/23	04:49	0.044	0.05	10.993	10.993	10.993
18/FEB/23	04:50	0.044	0.02	4.782	4.782	4.782
18/FEB/23	04:51	0.044	0.02	4.791	4.791	4.791
18/FEB/23	04:52	0.044	0.01	1.618	1.618	1.618
18/FEB/23	04:53	0.045	0.04	8.112	8.112	8.112
18/FEB/23	04:54	0.045	0.03	5.715	5.715	5.715
18/FEB/23	04:55	0.045	0.00	0.125	0.125	0.125
18/FEB/23	04:56	0.045	0.08	16.938	16.938	16.938
18/FEB/23	04:57	0.045	0.02	3.346	3.346	3.346
18/FEB/23	04:58	0.045	0.03	5.744	5.744	5.744
18/FEB/23	04:59	0.045	0.14	28.301	28.301	28.301
18/FEB/23	05:00	0.045	0.02	4.248	4.248	4.248
18/FEB/23	05:01	0.045	0.02	4.607	4.607	4.607
18/FEB/23	05:02	0.045	0.02	4.411	4.411	4.411
18/FEB/23	05:03	0.045	0.05	10.633	10.633	10.633
18/FEB/23	05:04	0.045	0.03	5.460	5.460	5.460
18/FEB/23	05:05	0.045	0.02	3.755	3.755	3.755
18/FEB/23	05:06	0.045	0.03	5.500	5.500	5.500
18/FEB/23	05:07	0.045	0.02	5.147	5.147	5.147
18/FEB/23	05:08	0.045	0.03	5.580	5.580	5.580
18/FEB/23	05:09	0.045	0.04	7.519	7.519	7.519
18/FEB/23	05:10	0.045	0.02	4.027	4.027	4.027
18/FEB/23	05:11	0.045	0.02	3.137	3.137	3.137
18/FEB/23	05:12	0.045	0.01	2.444	2.444	2.444
18/FEB/23	05:13	0.045	0.02	3.582	3.582	3.582
18/FEB/23	05:14	0.045	0.00	0.063	0.063	0.063
18/FEB/23	05:15	0.045	0.02	3.736	3.736	3.736
18/FEB/23	05:16	0.045	0.02	3.670	3.670	3.670
18/FEB/23	05:17	0.045	0.02	3.500	3.500	3.500
18/FEB/23	05:18	0.045	0.02	5.161	5.161	5.161
18/FEB/23	05:19	0.046	0.01	2.745	2.745	2.745
18/FEB/23	05:20	0.046	0.02	4.531	4.531	4.531
18/FEB/23	05:21	0.046	0.01	1.918	1.918	1.918
18/FEB/23	05:22	0.046	0.00	0.511	0.511	0.511
18/FEB/23	05:23	0.046	0.02	4.105	4.105	4.105
18/FEB/23	05:24	0.046	0.02	3.934	3.934	3.934
18/FEB/23	05:25	0.046	0.02	3.724	3.724	3.724
18/FEB/23	05:26	0.046	0.01	3.082	3.082	3.082
18/FEB/23	05:27	0.046	1.19	249.911	249.911	249.911
18/FEB/23	05:28	0.057	0.01	2.459	2.459	2.459
18/FEB/23	05:29	0.046	0.02	4.880	4.880	4.880
18/FEB/23	05:30	0.046	0.01	1.153	1.153	1.153
18/FEB/23	05:31	0.046	0.01	3.147	3.147	3.147
18/FEB/23	05:32	0.046	0.03	6.041	6.041	6.041
18/FEB/23	05:33	0.046	0.04	9.072	9.072	9.072
18/FEB/23	05:34	0.046	0.06	13.077	13.077	13.077
18/FEB/23	05:35	0.046	0.03	6.996	6.996	6.996
18/FEB/23	05:36	0.046	0.15	31.771	31.771	31.771
18/FEB/23	05:37	0.046	0.03	6.960	6.960	6.960
18/FEB/23	05:38	0.046	0.03	5.594	5.594	5.594
18/FEB/23	05:39	0.046	0.06	12.904	12.904	12.904
18/FEB/23	05:40	0.046	0.06	12.615	12.615	12.615
18/FEB/23	05:41	0.046	0.10	20.642	20.642	20.642
18/FEB/23	05:42	0.046	0.01	3.060	3.060	3.060
18/FEB/23	05:43	0.046	0.02	5.229	5.229	5.229
18/FEB/23	05:44	0.046	0.02	3.293	3.293	3.293
18/FEB/23	05:45	0.046	0.06	13.671	13.671	13.671
18/FEB/23	05:46	0.046	0.02	4.874	4.874	4.874
18/FEB/23	05:47	0.046	0.03	5.369	5.369	5.369
18/FEB/23	05:48	0.046	0.00	0.515	0.515	0.515
18/FEB/23	05:49	0.046	0.02	5.205	5.205	5.205
18/FEB/23	05:50	0.046	0.03	5.407	5.407	5.407
18/FEB/23	05:51	0.046	0.01	2.649	2.649	2.649
18/FEB/23	05:52	0.046	0.02	3.741	3.741	3.741
18/FEB/23	05:53	0.046	0.00	0.645	0.645	0.645
18/FEB/23	05:54	0.046	0.06	12.799	12.799	12.799
18/FEB/23	05:55	0.046	0.02	4.219	4.219	4.219
18/FEB/23	05:56	0.046	0.02	4.071	4.071	4.071
18/FEB/23	05:57	0.046	0.03	5.553	5.553	5.553
18/FEB/23	05:58	0.046	0.03	5.899	5.899	5.899
18/FEB/23	05:59	0.046	0.02	4.210	4.210	4.210
18/FEB/23	06:00	0.046	0.36	77.316	77.316	77.316
18/FEB/23	06:01	0.048	0.02	4.267	4.267	4.267
18/FEB/23	06:02	0.046	0.02	4.354	4.354	4.354
18/FEB/23	06:03	0.046	0.02	5.322	5.322	5.322
18/FEB/23	06:04	0.046	0.01	2.918	2.918	2.918
18/FEB/23	06:05	0.046	0.03	7.118	7.118	7.118
18/FEB/23	06:06	0.046	0.05	11.313	11.313	11.313
18/FEB/23	06:07	0.046	0.02	5.204	5.204	5.204
18/FEB/23	06:08	0.046	0.02	3.773	3.773	3.773
18/FEB/23	06:09	0.046	0.05	11.297	11.297	11.297
18/FEB/23	06:10	0.047	0.02	4.375	4.375	4.375
18/FEB/23	06:11	0.047	0.04	8.156	8.156	8.156
18/FEB/23	06:12	0.047	0.02	4.845	4.845	4.845
18/FEB/23	06:13	0.047	0.02	5.240	5.240	5.240
18/FEB/23	06:14	0.047	0.05	11.569	11.569	11.569
18/FEB/23	06:15	0.047	0.03	5.843	5.843	5.843
18/FEB/23	06:16	0.047	0.03	5.904	5.904	5.904
18/FEB/23	06:17	0.047	0.05	11.692	11.692	11.692
18/FEB/23	06:18	0.047	0.06	13.003	13.003	13.003
18/FEB/23	06:19	0.047	0.04	7.998	7.998	7.998
18/FEB/23	06:20	0.046	0.03	6.178	6.178	6.178
18/FEB/23	06:21	0.046	0.04	8.438	8.438	8.438
18/FEB/23	06:22	0.046	0.04	9.020	9.020	9.020
18/FEB/23	06:23	0.046	0.03	7.392	7.392	7.392
18/FEB/23	06:24	0.046	0.07	14.567	14.567	14.567
18/FEB/23	06:25	0.046	0.04	7.723	7.723	7.723
18/FEB/23	06:26	0.046	0.03	7.010	7.010	7.010
18/FEB/23	06:27	0.046	0.03	6.377	6.377	6.377
18/FEB/23	06:28	0.047	0.01	2.087	2.087	2.087
18/FEB/23	06:29	0.047	0.02	3.719	3.719	3.719
18/FEB/23	06:30	0.046	0.11	23.782	23.782	23.782
18/FEB/23	06:31	0.047	0.02	5.072	5.072	5.072
18/FEB/23	06:32	0.047	0.03	5.825	5.825	5.825
18/FEB/23	06:33	0.047	0.03	6.075	6.075	6.075
18/FEB/23	06:34	0.047	0.02	3.847	3.847	3.847
18/FEB/23	06:35	0.047	0.02	3.786	3.786	3.786
18/FEB/23	06:36	0.047	0.04	8.830	8.830	8.830
18/FEB/23	06:37	0.047	0.03	5.842	5.842	5.842
18/FEB/23	06:38	0.047	0.02	3.546	3.546	3.546
18/FEB/23	06:39	0.047	0.04	8.210	8.210	8.210
18/FEB/23	06:40	0.047	0.02	5.072	5.072	5.072
18/FEB/23	06:41	0.047	0.04	8.627	8.627	8.627
18/FEB/23	06:42	0.047	0.04	8.448	8.448	8.448
18/FEB/23	06:43	0.047	0.03	5.921	5.921	5.921
18/FEB/23	06:44	0.047	0.01	3.093	3.093	3.093
18/FEB/23	06:45	0.047	0.04	7.698	7.698	7.698
18/FEB/23	06:46	0.047	0.05	9.895	9.895	9.895
18/FEB/23	06:47	0.047	0.03	5.571	5.571	5.571
18/FEB/23	06:48	0.047	0.04	8.410	8.410	8.410
18/FEB/23	06:49	0.047	0.04	8.059	8.059	8.059
18/FEB/23	06:50	0.047	0.04	9.715	9.715	9.715
18/FEB/23	06:51	0.047	0.03	6.987	6.987	6.987
18/FEB/23	06:52	0.047	0.05	10.308	10.308	10.308
18/FEB/23	06:53	0.047	0.03	6.254	6.254	6.254
18/FEB/23	06:54	0.047	0.02	4.982	4.982	4.982
18/FEB/23	06:55	0.047	0.10	21.323	21.323	21.323
18/FEB/23	06:56	0.047	0.03	6.219	6.219	6.219
18/FEB/23	06:57	0.047	0.05	11.406	11.406	11.406
18/FEB/23	06:58	0.047	0.03	5.921	5.921	5.921
18/FEB/23	06:59	0.047	0.03	7.059	7.059	7.059
18/FEB/23	07:00	0.047	0.03	5.834	5.834	5.834
18/FEB/23	07:01	0.047	1.15	249.882	249.882	249.882
18/FEB/23	07:02	0.057	0.02	4.674	4.674	4.674
18/FEB/23	07:03	0.047	0.03	7.183	7.183	7.183
18/FEB/23	07:04	0.048	0.04	8.218	8.218	8.218
18/FEB/23	07:05	0.048	0.06	13.942	13.942	13.942
18/FEB/23	07:06	0.048	0.66	146.695	146.695	146.695
18/FEB/23	07:07	0.052	0.52	124.368	124.368	124.368
18/FEB/23	07:08	0.051	0.11	25.213	25.213	25.213
18/FEB/23	07:09	0.048	0.04	9.422	9.422	9.422
18/FEB/23	07:10	0.048	0.02	3.354	3.354	3.354
18/FEB/23	07:11	0.048	0.03	6.551	6.551	6.551
18/FEB/23	07:12	0.048	0.02	5.081	5.081	5.081
18/FEB/23	07:13	0.048	0.09	19.023	19.023	19.023
18/FEB/23	07:14	0.048	0.02	5.212	5.212	5.212
18/FEB/23	07:15	0.047	0.03	6.485	6.485	6.485
18/FEB/23	07:16	0.047	0.04	8.110	8.110	8.110
18/FEB/23	07:17	0.048	0.04	8.077	8.077	8.077
18/FEB/23	07:18	0.048	0.02	4.084	4.084	4.084
18/FEB/23	07:19	0.048	0.02	4.474	4.474	4.474
18/FEB/23	07:20	0.048	0.03	7.072	7.072	7.072
18/FEB/23	07:21	0.048	0.02	3.804	3.804	3.804
18/FEB/23	07:22	0.047	0.05	10.218	10.218	10.218
18/FEB/23	07:23	0.048	0.01	2.937	2.937	2.937
18/FEB/23	07:24	0.048	0.00	0.401	0.401	0.401
18/FEB/23	07:25	0.048	0.03	6.931	6.931	6.931
18/FEB/23	07:26	0.048	0.04	7.772	7.772	7.772
18/FEB/23	07:27	0.048	0.06	13.254	13.254	13.254
18/FEB/23	07:28	0.048	0.01	2.737	2.737	2.737
18/FEB/23	07:29	0.047	0.04	8.240	8.240	8.240
18/FEB/23	07:30	0.048	0.06	13.280	13.280	13.280
18/FEB/23	07:31	0.048	0.04	9.534	9.534	9.534
18/FEB/23	07:32	0.048	0.02	3.893	3.893	3.893
18/FEB/23	07:33	0.048	0.00	0.537	0.537	0.537
18/FEB/23	07:34	0.048	0.04	8.333	8.333	8.333
18/FEB/23	07:35	0.048	0.04	9.216	9.216	9.216
18/FEB/23	07:36	0.048	0.03	6.768	6.768	6.768
18/FEB/23	07:37	0.048	0.07	16.310	16.310	16.310
18/FEB/23	07:38	0.049	0.08	18.294	18.294	18.294
18/FEB/23	07:39	0.049	0.03	5.655	5.655	5.655
18/FEB/23	07:40	0.049	0.04	9.740	9.740	9.740
18/FEB/23	07:41	0.049	0.04	9.726	9.726	9.726
18/FEB/23	07:42	0.049	0.03	5.958	5.958	5.958
18/FEB/23	07:43	0.049	1.83	409.838	409.838	409.838
18/FEB/23	07:44	0.071	0.02	6.335	6.335	6.335
18/FEB/23	07:45	0.049	0.02	4.488	4.488	4.488
18/FEB/23	07:46	0.049	0.02	4.913	4.913	4.913
18/FEB/23	07:47	0.049	0.02	5.458	5.458	5.458
18/FEB/23	07:48	0.049	0.04	7.965	7.965	7.965
18/FEB/23	07:49	0.049	0.03	6.068	6.068	6.068
18/FEB/23	07:50	0.049	0.06	12.664	12.664	12.664
18/FEB/23	07:51	0.049	0.03	6.894	6.894	6.894
18/FEB/23	07:52	0.049	0.08	18.901	18.901	18.901
18/FEB/23	07:53	0.049	0.02	5.106	5.106	5.106
18/FEB/23	07:54	0.049	0.04	8.231	8.231	8.231
18/FEB/23	07:55	0.049	0.02	3.638	3.638	3.638
18/FEB/23	07:56	0.049	0.03	7.533	7.533	7.533
18/FEB/23	07:57	0.049	0.02	5.416	5.416	5.416
18/FEB/23	07:58	0.049	0.09	19.516	19.516	19.516
18/FEB/23	07:59	0.049	0.01	2.126	2.126	2.126
18/FEB/23	08:00	0.049	0.07	14.853	14.853	14.853
18/FEB/23	08:01	0.049	0.04	8.696	8.696	8.696
18/FEB/23	08:02	0.049	0.98	219.492	219.492	219.492
18/FEB/23	08:03	0.057	0.02	6.456	6.456	6.456
18/FEB/23	08:04	0.049	0.01	2.266	2.266	2.266
18/FEB/23	08:05	0.049	0.02	4.985	4.985	4.985
18/FEB/23	08:06	0.049	0.01	1.982	1.982	1.982
18/FEB/23	08:07	0.049	1.30	291.497	291.497	291.497
18/FEB/23	08:08	0.061	0.00	0.257	0.257	0.257
18/FEB/23	08:09	0.049	0.08	17.530	17.530	17.530
18/FEB/23	08:10	0.049	0.03	7.621	7.621	7.621
18/FEB/23	08:11	0.049	0.04	7.962	7.962	7.962
18/FEB/23	08:12	0.049	0.02	5.077	5.077	5.077
18/FEB/23	08:13	0.049	0.08	17.610	17.610	17.610
18/FEB/23	08:14	0.049	0.68	153.239	153.239	153.239
18/FEB/23	08:15	0.053	0.02	5.543	5.543	5.543
18/FEB/23	08:16	0.049	0.02	4.726	4.726	4.726
18/FEB/23	08:17	0.049	0.02	4.107	4.107	4.107
18/FEB/23	08:18	0.049	0.00	0.000	0.000	0.000
18/FEB/23	08:19	0.049	0.02	3.949	3.949	3.949
18/FEB/23	08:20	0.049	1.16	260.199	260.199	260.199
18/FEB/23	08:21	0.059	0.05	13.505	13.505	13.505
18/FEB/23	08:22	0.049	0.03	6.309	6.309	6.309
18/FEB/23	08:23	0.049	0.00	0.342	0.342	0.342
18/FEB/23	08:24	0.049	0.03	6.008	6.008	6.008
18/FEB/23	08:25	0.049	0.02	4.036	4.036	4.036
18/FEB/23	08:26	0.049	0.00	0.547	0.547	0.547
18/FEB/23	08:27	0.049	0.03	6.279	6.279	6.279
18/FEB/23	08:28	0.049	0.23	51.200	51.200	51.200
18/FEB/23	08:29	0.050	0.02	4.268	4.268	4.268
18/FEB/23	08:30	0.049	0.03	5.823	5.823	5.823
18/FEB/23	08:31	0.049	0.04	7.977	7.977	7.977
18/FEB/23	08:32	0.049	0.06	12.447	12.447	12.447
18/FEB/23	08:33	0.049	0.03	6.057	6.057	6.057
18/FEB/23	08:34	0.049	0.02	5.558	5.558	5.558
18/FEB/23	08:35	0.049	0.02	4.800	4.800	4.800
18/FEB/23	08:36	0.049	0.01	3.163	3.163	3.163
18/FEB/23	08:37	0.049	0.02	5.562	5.562	5.562
18/FEB/23	08:38	0.049	0.03	7.211	7.211	7.211
18/FEB/23	08:39	0.049	0.04	9.029	9.029	9.029
18/FEB/23	08:40	0.049	0.04	7.992	7.992	7.992
18/FEB/23	08:41	0.049	0.05	10.420	10.420	10.420
18/FEB/23	08:42	0.049	0.02	4.957	4.957	4.957
18/FEB/23	08:43	0.049	0.02	3.501	3.501	3.501
18/FEB/23	08:44	0.049	0.03	6.171	6.171	6.171
18/FEB/23	08:45	0.049	0.04	8.095	8.095	8.095
18/FEB/23	08:46	0.049	0.02	4.803	4.803	4.803
18/FEB/23	08:47	0.049	0.02	4.041	4.041	4.041
18/FEB/23	08:48	0.049	0.02	5.222	5.222	5.222
18/FEB/23	08:49	0.049	0.08	17.715	17.715	17.715
18/FEB/23	08:50	0.049	0.03	6.135	6.135	6.135
18/FEB/23	08:51	0.049	0.00	0.000	0.000	0.000
18/FEB/23	08:52	0.049	0.04	9.474	9.474	9.474
18/FEB/23	08:53	0.049	0.03	5.988	5.988	5.988
18/FEB/23	08:54	0.049	0.04	9.272	9.272	9.272
18/FEB/23	08:55	0.049	0.06	12.829	12.829	12.829
18/FEB/23	08:56	0.050	0.03	7.575	7.575	7.575
18/FEB/23	08:57	0.049	0.02	5.608	5.608	5.608
18/FEB/23	08:58	0.049	0.03	6.286	6.286	6.286
18/FEB/23	08:59	0.049	0.06	13.592	13.592	13.592
18/FEB/23	09:00	0.049	0.02	5.479	5.479	5.479
18/FEB/23	09:01	0.049	0.06	14.014	14.014	14.014
18/FEB/23	09:02	0.049	0.04	8.023	8.023	8.023
18/FEB/23	09:03	0.049	0.01	1.172	1.172	1.172
18/FEB/23	09:04	0.049	0.03	6.912	6.912	6.912
18/FEB/23	09:05	0.049	0.03	5.690	5.690	5.690
18/FEB/23	09:06	0.049	0.02	5.342	5.342	5.342
18/FEB/23	09:07	0.049	0.08	17.861	17.861	17.861
18/FEB/23	09:08	0.049	0.03	6.852	6.852	6.852
18/FEB/23	09:09	0.049	0.02	5.597	5.597	5.597
18/FEB/23	09:10	0.049	0.03	6.138	6.138	6.138
18/FEB/23	09:11	0.049	0.04	8.298	8.298	8.298
18/FEB/23	09:12	0.049	0.02	4.284	4.284	4.284
18/FEB/23	09:13	0.049	0.02	4.410	4.410	4.410
18/FEB/23	09:14	0.049	0.03	7.021	7.021	7.021
18/FEB/23	09:15	0.049	0.02	5.644	5.644	5.644
18/FEB/23	09:16	0.049	0.04	9.622	9.622	9.622
18/FEB/23	09:17	0.049	0.02	5.502	5.502	5.502
18/FEB/23	09:18	0.049	0.03	7.206	7.206	7.206
18/FEB/23	09:19	0.049	0.08	16.952	16.952	16.952
18/FEB/23	09:20	0.049	0.04	10.053	10.053	10.053
18/FEB/23	09:21	0.049	0.02	4.409	4.409	4.409
18/FEB/23	09:22	0.049	0.04	10.065	10.065	10.065
18/FEB/23	09:23	0.049	0.03	6.717	6.717	6.717
18/FEB/23	09:24	0.049	0.04	9.977	9.977	9.977
18/FEB/23	09:25	0.049	0.01	3.086	3.086	3.086
18/FEB/23	09:26	0.049	0.05	10.942	10.942	10.942
18/FEB/23	09:27	0.049	0.05	10.361	10.361	10.361
18/FEB/23	09:28	0.049	0.05	10.760	10.760	10.760
18/FEB/23	09:29	0.049	0.04	8.959	8.959	8.959
18/FEB/23	09:30	0.049	0.03	6.330	6.330	6.330
18/FEB/23	09:31	0.049	0.03	7.334	7.334	7.334
18/FEB/23	09:32	0.049	0.02	4.492	4.492	4.492
18/FEB/23	09:33	0.049	0.04	9.583	9.583	9.583
18/FEB/23	09:34	0.049	0.06	13.640	13.640	13.640
18/FEB/23	09:35	0.049	0.02	4.985	4.985	4.985
18/FEB/23	09:36	0.049	0.04	9.546	9.546	9.546
18/FEB/23	09:37	0.049	0.02	4.497	4.497	4.497
18/FEB/23	09:38	0.049	0.03	6.965	6.965	6.965
18/FEB/23	09:39	0.049	0.04	9.409	9.409	9.409
18/FEB/23	09:40	0.049	0.03	6.292	6.292	6.292
18/FEB/23	09:41	0.049	0.03	7.834	7.834	7.834
18/FEB/23	09:42	0.049	0.05	12.230	12.230	12.230
18/FEB/23	09:43	0.049	0.03	6.603	6.603	6.603
18/FEB/23	09:44	0.049	0.04	7.986	7.986	7.986
18/FEB/23	09:45	0.049	0.01	1.796	1.796	1.796
18/FEB/23	09:46	0.049	0.03	6.908	6.908	6.908
18/FEB/23	09:47	0.049	0.03	6.564	6.564	6.564
18/FEB/23	09:48	0.049	0.03	7.699	7.699	7.699
18/FEB/23	09:49	0.049	0.02	4.966	4.966	4.966
18/FEB/23	09:50	0.049	0.02	5.643	5.643	5.643
18/FEB/23	09:51	0.049	0.07	16.781	16.781	16.781
18/FEB/23	09:52	0.049	0.03	7.618	7.618	7.618
18/FEB/23	09:53	0.049	0.20	44.736	44.736	44.736
18/FEB/23	09:54	0.050	0.04	8.816	8.816	8.816
18/FEB/23	09:55	0.049	0.03	6.951	6.951	6.951
18/FEB/23	09:56	0.049	0.03	6.323	6.323	6.323
18/FEB/23	09:57	0.049	0.03	7.141	7.141	7.141
18/FEB/23	09:58	0.049	0.02	4.978	4.978	4.978
18/FEB/23	09:59	0.050	0.01	1.946	1.946	1.946
18/FEB/23	10:00	0.049	0.04	8.519	8.519	8.519
18/FEB/23	10:01	0.049	2.06	468.572	468.572	468.572
18/FEB/23	10:02	0.076	0.05	15.961	15.961	15.961
18/FEB/23	10:03	0.049	0.04	8.334	8.334	8.334
18/FEB/23	10:04	0.049	0.02	4.608	4.608	4.608
18/FEB/23	10:05	0.049	0.03	7.549	7.549	7.549
18/FEB/23	10:06	0.049	0.06	13.024	13.024	13.024
18/FEB/23	10:07	0.049	0.02	4.362	4.362	4.362
18/FEB/23	10:08	0.049	0.06	12.934	12.934	12.934
18/FEB/23	10:09	0.049	0.02	4.503	4.503	4.503
18/FEB/23	10:10	0.049	0.00	0.069	0.069	0.069
18/FEB/23	10:11	0.050	0.02	5.420	5.420	5.420
18/FEB/23	10:12	0.050	0.05	11.668	11.668	11.668
18/FEB/23	10:13	0.050	0.03	6.113	6.113	6.113
18/FEB/23	10:14	0.049	0.04	8.996	8.996	8.996
18/FEB/23	10:15	0.049	0.03	6.133	6.133	6.133
18/FEB/23	10:16	0.049	0.01	2.947	2.947	2.947
18/FEB/23	10:17	0.049	0.10	21.963	21.963	21.963
18/FEB/23	10:18	0.049	0.02	5.581	5.581	5.581
18/FEB/23	10:19	0.049	0.04	9.993	9.993	9.993
18/FEB/23	10:20	0.049	0.02	5.346	5.346	5.346
18/FEB/23	10:21	0.048	0.02	4.889	4.889	4.889
18/FEB/23	10:22	0.044	0.05	10.711	10.711	10.711
18/FEB/23	10:23	0.045	0.05	10.469	10.469	10.469
18/FEB/23	10:24	0.046	0.06	12.696	12.696	12.696
18/FEB/23	10:25	0.047	0.01	1.320	1.320	1.320
18/FEB/23	10:26	0.047	0.66	140.595	140.595	140.595
18/FEB/23	10:27	0.052	0.05	12.729	12.729	12.729
18/FEB/23	10:28	0.048	0.41	89.631	89.631	89.631
18/FEB/23	10:29	0.050	0.04	8.314	8.314	8.314
18/FEB/23	10:30	0.047	0.04	7.853	7.853	7.853
18/FEB/23	10:31	0.047	0.04	8.249	8.249	8.249
18/FEB/23	10:32	0.047	0.03	6.163	6.163	6.163
18/FEB/23	10:33	0.047	0.13	27.577	27.577	27.577
18/FEB/23	10:34	0.048	0.05	10.301	10.301	10.301
18/FEB/23	10:35	0.047	0.18	39.529	39.529	39.529
18/FEB/23	10:36	0.048	0.06	12.215	12.215	12.215
18/FEB/23	10:37	0.047	0.04	9.544	9.544	9.544
18/FEB/23	10:38	0.047	0.06	11.989	11.989	11.989
18/FEB/23	10:39	0.047	0.06	13.066	13.066	13.066
18/FEB/23	10:40	0.047	0.09	18.916	18.916	18.916
18/FEB/23	10:41	0.048	0.06	14.163	14.163	14.163
18/FEB/23	10:42	0.048	0.05	11.039	11.039	11.039
18/FEB/23	10:43	0.047	0.06	13.038	13.038	13.038
18/FEB/23	10:44	0.047	0.06	12.514	12.514	12.514
18/FEB/23	10:45	0.047	0.04	9.183	9.183	9.183
18/FEB/23	10:46	0.048	0.05	10.042	10.042	10.042
18/FEB/23	10:47	0.048	0.03	5.842	5.842	5.842
18/FEB/23	10:48	0.048	0.02	5.002	5.002	5.002
18/FEB/23	10:49	0.047	0.04	8.629	8.629	8.629
18/FEB/23	10:50	0.047	0.03	6.713	6.713	6.713
18/FEB/23	10:51	0.048	0.03	7.532	7.532	7.532
18/FEB/23	10:52	0.048	0.03	7.130	7.130	7.130
18/FEB/23	10:53	0.047	0.04	9.589	9.589	9.589
18/FEB/23	10:54	0.048	0.03	7.262	7.262	7.262
18/FEB/23	10:55	0.047	0.04	8.518	8.518	8.518
18/FEB/23	10:56	0.047	0.03	6.809	6.809	6.809
18/FEB/23	10:57	0.047	0.00	0.459	0.459	0.459
18/FEB/23	10:58	0.047	0.05	11.008	11.008	11.008
18/FEB/23	10:59	0.047	0.06	13.161	13.161	13.161
18/FEB/23	11:00	0.047	0.05	11.501	11.501	11.501
18/FEB/23	11:01	0.047	0.02	3.309	3.309	3.309
18/FEB/23	11:02	0.047	0.04	7.921	7.921	7.921
18/FEB/23	11:03	0.047	1.21	261.775	261.775	261.775
18/FEB/23	11:04	0.058	0.03	8.027	8.027	8.027
18/FEB/23	11:05	0.047	0.05	11.683	11.683	11.683
18/FEB/23	11:06	0.047	0.06	12.708	12.708	12.708
18/FEB/23	11:07	0.047	0.00	0.994	0.994	0.994
18/FEB/23	11:08	0.047	0.05	10.687	10.687	10.687
18/FEB/23	11:09	0.047	0.32	69.830	69.830	69.830
18/FEB/23	11:10	0.049	0.02	4.443	4.443	4.443
18/FEB/23	11:11	0.047	0.08	16.598	16.598	16.598
18/FEB/23	11:12	0.048	0.02	3.937	3.937	3.937
18/FEB/23	11:13	0.048	0.08	17.854	17.854	17.854
18/FEB/23	11:14	0.047	0.07	14.885	14.885	14.885
18/FEB/23	11:15	0.047	0.12	27.088	27.088	27.088
18/FEB/23	11:16	0.048	0.06	12.421	12.421	12.421
18/FEB/23	11:17	0.047	0.06	12.842	12.842	12.842
18/FEB/23	11:18	0.047	0.07	14.378	14.378	14.378
18/FEB/23	11:19	0.047	0.04	8.522	8.522	8.522
18/FEB/23	11:20	0.047	0.12	27.044	27.044	27.044
18/FEB/23	11:21	0.047	0.02	3.328	3.328	3.328
18/FEB/23	11:22	0.047	0.04	8.309	8.309	8.309
18/FEB/23	11:23	0.046	0.10	22.219	22.219	22.219
18/FEB/23	11:24	0.047	0.05	10.120	10.120	10.120
18/FEB/23	11:25	0.047	0.02	3.458	3.458	3.458
18/FEB/23	11:26	0.047	0.02	3.782	3.782	3.782
18/FEB/23	11:27	0.047	0.03	5.816	5.816	5.816
18/FEB/23	11:28	0.046	0.02	3.576	3.576	3.576
18/FEB/23	11:29	0.047	0.02	4.903	4.903	4.903
18/FEB/23	11:30	0.047	0.05	11.575	11.575	11.575
18/FEB/23	11:31	0.047	0.01	2.959	2.959	2.959
18/FEB/23	11:32	0.047	0.02	4.380	4.380	4.380
18/FEB/23	11:33	0.047	0.03	6.313	6.313	6.313
18/FEB/23	11:34	0.047	0.07	14.175	14.175	14.175
18/FEB/23	11:35	0.047	0.03	6.674	6.674	6.674
18/FEB/23	11:36	0.047	0.03	5.883	5.883	5.883
18/FEB/23	11:37	0.047	0.02	4.321	4.321	4.321
18/FEB/23	11:38	0.046	0.24	52.086	52.086	52.086
18/FEB/23	11:39	0.047	0.03	7.314	7.314	7.314
18/FEB/23	11:40	0.046	0.05	10.865	10.865	10.865
18/FEB/23	11:41	0.046	0.04	9.228	9.228	9.228
18/FEB/23	11:42	0.046	0.10	21.390	21.390	21.390
18/FEB/23	11:43	0.046	0.06	12.423	12.423	12.423
18/FEB/23	11:44	0.046	0.03	6.868	6.868	6.868
18/FEB/23	11:45	0.046	0.06	12.701	12.701	12.701
18/FEB/23	11:46	0.046	0.04	9.425	9.425	9.425
18/FEB/23	11:47	0.046	0.08	17.853	17.853	17.853
18/FEB/23	11:48	0.046	0.17	37.095	37.095	37.095
18/FEB/23	11:49	0.047	0.06	13.543	13.543	13.543
18/FEB/23	11:50	0.046	0.01	2.412	2.412	2.412
18/FEB/23	11:51	0.046	0.06	11.794	11.794	11.794
18/FEB/23	11:52	0.047	0.06	13.503	13.503	13.503
18/FEB/23	11:53	0.047	0.05	10.115	10.115	10.115
18/FEB/23	11:54	0.047	0.03	7.452	7.452	7.452
18/FEB/23	11:55	0.047	0.03	6.527	6.527	6.527
18/FEB/23	11:56	0.047	0.04	8.475	8.475	8.475
18/FEB/23	11:57	0.047	0.09	19.154	19.154	19.154
18/FEB/23	11:58	0.047	0.04	8.324	8.324	8.324
18/FEB/23	11:59	0.047	0.72	154.939	154.939	154.939
18/FEB/23	12:00	0.052	1.52	362.126	362.126	362.126
18/FEB/23	12:01	0.063	0.04	11.760	11.760	11.760
18/FEB/23	12:02	0.047	0.05	10.287	10.287	10.287
18/FEB/23	12:03	0.047	0.04	9.246	9.246	9.246
18/FEB/23	12:04	0.047	0.04	8.289	8.289	8.289
18/FEB/23	12:05	0.043	0.03	5.251	5.251	5.251
18/FEB/23	12:06	0.044	0.04	8.784	8.784	8.784
18/FEB/23	12:07	0.046	0.06	13.330	13.330	13.330
18/FEB/23	12:08	0.046	0.03	5.722	5.722	5.722
18/FEB/23	12:09	0.046	0.07	15.951	15.951	15.951
18/FEB/23	12:10	0.047	0.04	9.691	9.691	9.691
18/FEB/23	12:11	0.047	0.06	13.168	13.168	13.168
18/FEB/23	12:12	0.047	0.08	16.442	16.442	16.442
18/FEB/23	12:13	0.047	0.09	19.193	19.193	19.193
18/FEB/23	12:14	0.047	0.06	12.168	12.168	12.168
18/FEB/23	12:15	0.046	0.03	7.098	7.098	7.098
18/FEB/23	12:16	0.047	0.03	7.391	7.391	7.391
18/FEB/23	12:17	0.047	0.09	19.519	19.519	19.519
18/FEB/23	12:18	0.047	0.11	23.213	23.213	23.213
18/FEB/23	12:19	0.047	0.20	43.911	43.911	43.911
18/FEB/23	12:20	0.047	0.04	8.454	8.454	8.454
18/FEB/23	12:21	0.047	0.08	16.386	16.386	16.386
18/FEB/23	12:22	0.047	0.07	15.344	15.344	15.344
18/FEB/23	12:23	0.047	0.06	12.458	12.458	12.458
18/FEB/23	12:24	0.047	0.07	15.490	15.490	15.490
18/FEB/23	12:25	0.047	0.05	9.845	9.845	9.845
18/FEB/23	12:26	0.047	0.02	4.882	4.882	4.882
18/FEB/23	12:27	0.047	0.02	3.690	3.690	3.690
18/FEB/23	12:28	0.047	0.06	13.593	13.593	13.593
18/FEB/23	12:29	0.047	0.05	10.231	10.231	10.231
18/FEB/23	12:30	0.047	0.07	14.536	14.536	14.536
18/FEB/23	12:31	0.047	0.05	10.885	10.885	10.885
18/FEB/23	12:32	0.047	0.03	6.831	6.831	6.831
18/FEB/23	12:33	0.047	0.05	11.580	11.580	11.580
18/FEB/23	12:34	0.043	0.02	4.594	4.594	4.594
18/FEB/23	12:35	0.044	0.06	11.895	11.895	11.895
18/FEB/23	12:36	0.044	0.04	8.255	8.255	8.255
18/FEB/23	12:37	0.044	0.12	24.142	24.142	24.142
18/FEB/23	12:38	0.045	0.04	8.047	8.047	8.047
18/FEB/23	12:39	0.045	0.01	2.458	2.458	2.458
18/FEB/23	12:40	0.045	0.06	12.229	12.229	12.229
18/FEB/23	12:41	0.046	0.08	17.213	17.213	17.213
18/FEB/23	12:42	0.046	0.04	9.244	9.244	9.244
18/FEB/23	12:43	0.042	0.06	11.327	11.327	11.327
18/FEB/23	12:44	0.042	0.05	10.528	10.528	10.528
18/FEB/23	12:45	0.043	0.04	7.859	7.859	7.859
18/FEB/23	12:46	0.044	0.12	24.934	24.934	24.934
18/FEB/23	12:47	0.044	0.03	5.961	5.961	5.961
18/FEB/23	12:48	0.044	0.06	12.587	12.587	12.587
18/FEB/23	12:49	0.045	0.05	10.046	10.046	10.046
18/FEB/23	12:50	0.045	0.07	14.847	14.847	14.847
18/FEB/23	12:51	0.045	0.01	2.697	2.697	2.697
18/FEB/23	12:52	0.044	0.01	2.227	2.227	2.227
18/FEB/23	12:53	0.045	0.05	9.359	9.359	9.359
18/FEB/23	12:54	0.049	0.08	18.612	18.612	18.612
18/FEB/23	12:55	0.040	0.09	17.042	17.042	17.042
18/FEB/23	12:56	0.043	0.03	5.462	5.462	5.462
18/FEB/23	12:57	0.043	0.15	29.751	29.751	29.751
18/FEB/23	12:58	0.044	0.41	83.123	83.123	83.123
18/FEB/23	12:59	0.046	0.07	13.816	13.816	13.816
18/FEB/23	13:00	0.044	0.06	12.376	12.376	12.376
18/FEB/23	13:01	0.045	0.03	5.713	5.713	5.713
18/FEB/23	13:02	0.045	0.06	12.044	12.044	12.044
18/FEB/23	13:03	0.045	0.04	7.417	7.417	7.417
18/FEB/23	13:04	0.045	0.03	7.072	7.072	7.072
18/FEB/23	13:05	0.049	0.03	6.221	6.221	6.221
18/FEB/23	13:06	0.047	0.06	12.202	12.202	12.202
18/FEB/23	13:07	0.046	0.06	11.863	11.863	11.863
18/FEB/23	13:08	0.046	0.06	12.315	12.315	12.315
18/FEB/23	13:09	0.045	0.04	8.980	8.980	8.980
18/FEB/23	13:10	0.045	0.44	90.845	90.845	90.845
18/FEB/23	13:11	0.047	0.13	28.938	28.938	28.938
18/FEB/23	13:12	0.046	0.03	5.437	5.437	5.437
18/FEB/23	13:13	0.045	0.03	7.131	7.131	7.131
18/FEB/23	13:14	0.045	0.02	4.385	4.385	4.385
18/FEB/23	13:15	0.046	0.04	7.914	7.914	7.914
18/FEB/23	13:16	0.045	0.05	10.897	10.897	10.897
18/FEB/23	13:17	0.046	2.04	427.545	427.545	427.545
18/FEB/23	13:18	0.071	0.02	5.009	5.009	5.009
18/FEB/23	13:19	0.045	0.01	2.162	2.162	2.162
18/FEB/23	13:20	0.045	0.04	7.797	7.797	7.797
18/FEB/23	13:21	0.046	0.04	7.890	7.890	7.890
18/FEB/23	13:22	0.046	0.02	3.608	3.608	3.608
18/FEB/23	13:23	0.046	0.04	8.327	8.327	8.327
18/FEB/23	13:24	0.046	0.02	5.116	5.116	5.116
18/FEB/23	13:25	0.046	0.04	7.671	7.671	7.671
18/FEB/23	13:26	0.046	0.07	15.561	15.561	15.561
18/FEB/23	13:27	0.046	0.04	8.424	8.424	8.424
18/FEB/23	13:28	0.046	0.07	14.943	14.943	14.943
18/FEB/23	13:29	0.046	0.05	11.519	11.519	11.519
18/FEB/23	13:30	0.046	0.01	2.314	2.314	2.314
18/FEB/23	13:31	0.046	0.04	9.066	9.066	9.066
18/FEB/23	13:32	0.046	0.05	9.468	9.468	9.468
18/FEB/23	13:33	0.046	0.05	9.862	9.862	9.862
18/FEB/23	13:34	0.046	0.06	12.258	12.258	12.258
18/FEB/23	13:35	0.045	0.05	11.153	11.153	11.153
18/FEB/23	13:36	0.045	0.18	36.730	36.730	36.730
18/FEB/23	13:37	0.046	0.05	9.534	9.534	9.534
18/FEB/23	13:38	0.045	0.05	10.860	10.860	10.860
18/FEB/23	13:39	0.045	0.06	11.596	11.596	11.596
18/FEB/23	13:40	0.045	0.05	9.320	9.320	9.320
18/FEB/23	13:41	0.045	0.04	7.634	7.634	7.634
18/FEB/23	13:42	0.045	0.06	13.284	13.284	13.284
18/FEB/23	13:43	0.045	0.06	12.947	12.947	12.947
18/FEB/23	13:44	0.044	0.11	22.796	22.796	22.796
18/FEB/23	13:45	0.045	0.69	142.594	142.594	142.594
18/FEB/23	13:46	0.053	0.04	10.032	10.032	10.032
18/FEB/23	13:47	0.047	0.06	11.901	11.901	11.901
18/FEB/23	13:48	0.046	0.04	7.947	7.947	7.947
18/FEB/23	13:49	0.047	0.04	9.617	9.617	9.617
18/FEB/23	13:50	0.046	0.01	1.879	1.879	1.879
18/FEB/23	13:51	0.046	0.16	34.157	34.157	34.157
18/FEB/23	13:52	0.046	0.02	3.569	3.569	3.569
18/FEB/23	13:53	0.046	0.02	4.160	4.160	4.160
18/FEB/23	13:54	0.046	0.08	16.459	16.459	16.459
18/FEB/23	13:55	0.046	0.01	2.697	2.697	2.697
18/FEB/23	13:56	0.045	0.09	18.385	18.385	18.385
18/FEB/23	13:57	0.046	0.03	6.799	6.799	6.799
18/FEB/23	13:58	0.045	0.01	1.718	1.718	1.718
18/FEB/23	13:59	0.045	0.03	6.079	6.079	6.079
18/FEB/23	14:00	0.045	0.03	5.592	5.592	5.592
18/FEB/23	14:01	0.045	0.03	5.514	5.514	5.514
18/FEB/23	14:02	0.042	0.00	0.408	0.408	0.408
18/FEB/23	14:03	0.041	0.05	10.293	10.293	10.293
18/FEB/23	14:04	0.043	0.05	10.156	10.156	10.156
18/FEB/23	14:05	0.043	0.15	29.859	29.859	29.859
18/FEB/23	14:06	0.044	0.01	1.547	1.547	1.547
18/FEB/23	14:07	0.044	0.00	0.061	0.061	0.061
18/FEB/23	14:08	0.044	0.04	8.091	8.091	8.091
18/FEB/23	14:09	0.044	0.05	10.188	10.188	10.188
18/FEB/23	14:10	0.044	0.04	8.951	8.951	8.951
18/FEB/23	14:11	0.044	0.04	8.930	8.930	8.930
18/FEB/23	14:12	0.044	0.05	10.809	10.809	10.809
18/FEB/23	14:13	0.044	0.05	10.400	10.400	10.400
18/FEB/23	14:14	0.044	0.04	8.322	8.322	8.322
18/FEB/23	14:15	0.044	0.07	14.556	14.556	14.556
18/FEB/23	14:16	0.044	0.04	7.219	7.219	7.219
18/FEB/23	14:17	0.044	0.05	10.163	10.163	10.163
18/FEB/23	14:18	0.044	0.03	6.801	6.801	6.801
18/FEB/23	14:19	0.044	0.01	2.085	2.085	2.085
18/FEB/23	14:20	0.044	0.01	1.954	1.954	1.954
18/FEB/23	14:21	0.044	0.03	6.304	6.304	6.304
18/FEB/23	14:22	0.044	0.06	11.383	11.383	11.383
18/FEB/23	14:23	0.044	0.11	22.169	22.169	22.169
18/FEB/23	14:24	0.044	0.01	3.025	3.025	3.025
18/FEB/23	14:25	0.044	0.05	10.112	10.112	10.112
18/FEB/23	14:26	0.044	0.04	8.502	8.502	8.502
18/FEB/23	14:27	0.044	0.04	8.168	8.168	8.168
18/FEB/23	14:28	0.044	0.04	8.946	8.946	8.946
18/FEB/23	14:29	0.043	0.05	9.689	9.689	9.689
18/FEB/23	14:30	0.044	0.03	6.630	6.630	6.630
18/FEB/23	14:31	0.043	0.04	7.251	7.251	7.251
18/FEB/23	14:32	0.044	0.00	0.611	0.611	0.611
18/FEB/23	14:33	0.044	0.02	4.032	4.032	4.032
18/FEB/23	14:34	0.043	0.05	9.731	9.731	9.731
18/FEB/23	14:35	0.044	0.04	8.291	8.291	8.291
18/FEB/23	14:36	0.044	0.01	2.408	2.408	2.408
18/FEB/23	14:37	0.044	0.06	11.161	11.161	11.161
18/FEB/23	14:38	0.044	0.04	7.839	7.839	7.839
18/FEB/23	14:39	0.044	1.32	265.437	265.437	265.437
18/FEB/23	14:40	0.056	0.02	4.592	4.592	4.592
18/FEB/23	14:41	0.044	0.04	8.865	8.865	8.865
18/FEB/23	14:42	0.044	0.01	1.607	1.607	1.607
18/FEB/23	14:43	0.044	0.01	1.912	1.912	1.912
18/FEB/23	14:44	0.044	0.00	0.864	0.864	0.864
18/FEB/23	14:45	0.044	0.03	6.275	6.275	6.275
18/FEB/23	14:46	0.044	0.04	8.060	8.060	8.060
18/FEB/23	14:47	0.044	0.00	0.000	0.000	0.000
18/FEB/23	14:48	0.044	0.03	6.819	6.819	6.819
18/FEB/23	14:49	0.044	0.07	14.385	14.385	14.385
18/FEB/23	14:50	0.044	0.03	6.527	6.527	6.527
18/FEB/23	14:51	0.044	0.04	8.325	8.325	8.325
18/FEB/23	14:52	0.044	0.01	2.651	2.651	2.651
18/FEB/23	14:53	0.044	0.04	8.613	8.613	8.613
18/FEB/23	14:54	0.044	0.04	8.473	8.473	8.473
18/FEB/23	14:55	0.044	0.01	1.042	1.042	1.042
18/FEB/23	14:56	0.044	0.04	7.344	7.344	7.344
18/FEB/23	14:57	0.040	0.04	6.535	6.535	6.535
18/FEB/23	14:58	0.042	0.03	6.112	6.112	6.112
18/FEB/23	14:59	0.042	0.03	6.665	6.665	6.665
18/FEB/23	15:00	0.041	0.04	6.650	6.650	6.650
18/FEB/23	15:01	0.041	0.02	4.403	4.403	4.403
18/FEB/23	15:02	0.042	0.02	3.692	3.692	3.692
18/FEB/23	15:03	0.041	0.01	2.724	2.724	2.724
18/FEB/23	15:04	0.041	0.01	2.241	2.241	2.241
18/FEB/23	15:05	0.041	0.02	4.107	4.107	4.107
18/FEB/23	15:06	0.041	0.02	3.078	3.078	3.078
18/FEB/23	15:07	0.041	0.00	0.516	0.516	0.516
18/FEB/23	15:08	0.041	0.02	4.575	4.575	4.575
18/FEB/23	15:09	0.042	0.02	3.965	3.965	3.965
18/FEB/23	15:10	0.042	0.05	9.658	9.658	9.658
18/FEB/23	15:11	0.042	0.02	4.265	4.265	4.265
18/FEB/23	15:12	0.041	0.05	8.606	8.606	8.606
18/FEB/23	15:13	0.042	0.06	11.175	11.175	11.175
18/FEB/23	15:14	0.042	0.03	5.797	5.797	5.797
18/FEB/23	15:15	0.042	0.03	6.013	6.013	6.013
18/FEB/23	15:16	0.041	0.01	2.373	2.373	2.373
18/FEB/23	15:17	0.041	0.04	8.537	8.537	8.537
18/FEB/23	15:18	0.041	0.07	13.520	13.520	13.520
18/FEB/23	15:19	0.046	0.04	7.942	7.942	7.942
18/FEB/23	15:20	0.044	0.04	8.419	8.419	8.419
18/FEB/23	15:21	0.044	0.03	5.677	5.677	5.677
18/FEB/23	15:22	0.043	0.03	6.566	6.566	6.566
18/FEB/23	15:23	0.044	0.07	14.916	14.916	14.916
18/FEB/23	15:24	0.043	0.04	7.771	7.771	7.771
18/FEB/23	15:25	0.043	0.01	1.614	1.614	1.614
18/FEB/23	15:26	0.042	0.03	4.913	4.913	4.913
18/FEB/23	15:27	0.042	0.02	3.947	3.947	3.947
18/FEB/23	15:28	0.042	0.02	3.914	3.914	3.914
18/FEB/23	15:29	0.043	0.02	3.461	3.461	3.461
18/FEB/23	15:30	0.042	0.03	5.532	5.532	5.532
18/FEB/23	15:31	0.042	0.02	3.682	3.682	3.682
18/FEB/23	15:32	0.042	0.03	5.069	5.069	5.069
18/FEB/23	15:33	0.042	0.02	3.135	3.135	3.135
18/FEB/23	15:34	0.042	0.96	185.363	185.363	185.363
18/FEB/23	15:35	0.050	0.03	7.627	7.627	7.627
18/FEB/23	15:36	0.043	1.42	278.214	278.214	278.214
18/FEB/23	15:37	0.057	0.02	5.597	5.597	5.597
18/FEB/23	15:38	0.043	0.03	6.329	6.329	6.329
18/FEB/23	15:39	0.043	0.02	4.146	4.146	4.146
18/FEB/23	15:40	0.042	0.03	5.896	5.896	5.896
18/FEB/23	15:41	0.043	0.03	5.177	5.177	5.177
18/FEB/23	15:42	0.043	0.02	4.196	4.196	4.196
18/FEB/23	15:43	0.043	0.03	5.599	5.599	5.599
18/FEB/23	15:44	0.043	0.03	6.534	6.534	6.534
18/FEB/23	15:45	0.043	0.05	10.225	10.225	10.225
18/FEB/23	15:46	0.044	0.02	3.604	3.604	3.604
18/FEB/23	15:47	0.044	0.05	9.872	9.872	9.872
18/FEB/23	15:48	0.044	0.03	6.172	6.172	6.172
18/FEB/23	15:49	0.043	0.03	5.460	5.460	5.460
18/FEB/23	15:50	0.043	0.03	6.311	6.311	6.311
18/FEB/23	15:51	0.043	0.03	5.190	5.190	5.190
18/FEB/23	15:52	0.043	0.13	25.793	25.793	25.793
18/FEB/23	15:53	0.043	0.02	4.016	4.016	4.016
18/FEB/23	15:54	0.042	0.02	4.239	4.239	4.239
18/FEB/23	15:55	0.042	0.03	5.964	5.964	5.964
18/FEB/23	15:56	0.042	0.02	4.760	4.760	4.760
18/FEB/23	15:57	0.042	0.03	5.635	5.635	5.635
18/FEB/23	15:58	0.042	0.02	3.257	3.257	3.257
18/FEB/23	15:59	0.042	0.01	1.122	1.122	1.122
18/FEB/23	16:00	0.042	0.02	3.768	3.768	3.768
18/FEB/23	16:01	0.042	0.02	4.120	4.120	4.120
18/FEB/23	16:02	0.042	0.02	4.133	4.133	4.133
18/FEB/23	16:03	0.042	0.00	0.000	0.000	0.000
18/FEB/23	16:04	0.042	0.04	8.360	8.360	8.360
18/FEB/23	16:05	0.042	0.04	7.886	7.886	7.886
18/FEB/23	16:06	0.041	0.05	9.784	9.784	9.784
18/FEB/23	16:07	0.041	0.02	4.409	4.409	4.409
18/FEB/23	16:08	0.041	0.02	3.431	3.431	3.431
18/FEB/23	16:09	0.041	0.00	0.463	0.463	0.463
18/FEB/23	16:10	0.041	0.02	4.339	4.339	4.339
18/FEB/23	16:11	0.041	0.02	4.427	4.427	4.427
18/FEB/23	16:12	0.041	0.03	5.206	5.206	5.206
18/FEB/23	16:13	0.041	0.03	5.306	5.306	5.306
18/FEB/23	16:14	0.041	0.02	4.255	4.255	4.255
18/FEB/23	16:15	0.041	0.03	4.794	4.794	4.794
18/FEB/23	16:16	0.041	0.02	2.906	2.906	2.906
18/FEB/23	16:17	0.040	0.02	2.886	2.886	2.886
18/FEB/23	16:18	0.041	0.00	0.795	0.795	0.795
18/FEB/23	16:19	0.041	0.02	4.401	4.401	4.401
18/FEB/23	16:20	0.041	0.03	5.682	5.682	5.682
18/FEB/23	16:21	0.041	0.03	5.989	5.989	5.989
18/FEB/23	16:22	0.041	0.02	3.333	3.333	3.333
18/FEB/23	16:23	0.041	0.02	4.024	4.024	4.024
18/FEB/23	16:24	0.041	0.03	5.875	5.875	5.875
18/FEB/23	16:25	0.041	0.03	5.045	5.045	5.045
18/FEB/23	16:26	0.042	0.03	6.175	6.175	6.175
18/FEB/23	16:27	0.042	0.02	4.156	4.156	4.156
18/FEB/23	16:28	0.042	0.02	3.640	3.640	3.640
18/FEB/23	16:29	0.042	0.07	13.543	13.543	13.543
18/FEB/23	16:30	0.042	0.01	1.648	1.648	1.648
18/FEB/23	16:31	0.042	0.03	5.495	5.495	5.495
18/FEB/23	16:32	0.042	0.03	5.526	5.526	5.526
18/FEB/23	16:33	0.042	0.01	2.114	2.114	2.114
18/FEB/23	16:34	0.042	0.03	5.118	5.118	5.118
18/FEB/23	16:35	0.042	0.01	1.891	1.891	1.891
18/FEB/23	16:36	0.042	0.05	9.558	9.558	9.558
18/FEB/23	16:37	0.042	0.04	6.881	6.881	6.881
18/FEB/23	16:38	0.042	0.00	0.293	0.293	0.293
18/FEB/23	16:39	0.042	0.05	9.312	9.312	9.312
18/FEB/23	16:40	0.042	0.02	4.462	4.462	4.462
18/FEB/23	16:41	0.042	0.03	5.725	5.725	5.725
18/FEB/23	16:42	0.042	0.07	13.680	13.680	13.680
18/FEB/23	16:43	0.042	0.02	4.769	4.769	4.769
18/FEB/23	16:44	0.042	0.04	7.872	7.872	7.872
18/FEB/23	16:45	0.041	0.04	7.792	7.792	7.792
18/FEB/23	16:46	0.041	0.03	5.469	5.469	5.469
18/FEB/23	16:47	0.042	0.03	5.629	5.629	5.629
18/FEB/23	16:48	0.042	0.03	5.531	5.531	5.531
18/FEB/23	16:49	0.042	0.02	3.955	3.955	3.955
18/FEB/23	16:50	0.042	0.01	2.591	2.591	2.591
18/FEB/23	16:51	0.042	0.02	3.836	3.836	3.836
18/FEB/23	16:52	0.042	0.03	4.893	4.893	4.893
18/FEB/23	16:53	0.042	0.00	0.118	0.118	0.118
18/FEB/23	16:54	0.042	0.03	5.894	5.894	5.894
18/FEB/23	16:55	0.042	0.02	4.230	4.230	4.230
18/FEB/23	16:56	0.042	0.03	5.264	5.264	5.264
18/FEB/23	16:57	0.042	0.02	3.924	3.924	3.924
18/FEB/23	16:58	0.042	0.03	6.076	6.076	6.076
18/FEB/23	16:59	0.042	0.00	0.822	0.822	0.822
18/FEB/23	17:00	0.042	0.03	4.936	4.936	4.936
18/FEB/23	17:01	0.042	0.04	8.468	8.468	8.468
18/FEB/23	17:02	0.042	0.02	4.277	4.277	4.277
18/FEB/23	17:03	0.042	0.05	9.059	9.059	9.059
18/FEB/23	17:04	0.042	0.04	6.794	6.794	6.794
18/FEB/23	17:05	0.042	0.03	4.933	4.933	4.933
18/FEB/23	17:06	0.042	0.01	2.532	2.532	2.532
18/FEB/23	17:07	0.042	0.02	4.640	4.640	4.640
18/FEB/23	17:08	0.042	0.02	3.554	3.554	3.554
18/FEB/23	17:09	0.042	0.01	2.777	2.777	2.777
18/FEB/23	17:10	0.042	0.03	6.046	6.046	6.046
18/FEB/23	17:11	0.042	0.02	3.583	3.583	3.583
18/FEB/23	17:12	0.042	0.00	0.586	0.586	0.586
18/FEB/23	17:13	0.042	0.02	4.251	4.251	4.251
18/FEB/23	17:14	0.042	0.04	7.582	7.582	7.582
18/FEB/23	17:15	0.041	0.01	1.047	1.047	1.047
18/FEB/23	17:16	0.042	0.04	7.631	7.631	7.631
18/FEB/23	17:17	0.042	0.01	1.052	1.052	1.052
18/FEB/23	17:18	0.042	0.04	7.395	7.395	7.395
18/FEB/23	17:19	0.042	0.04	6.834	6.834	6.834
18/FEB/23	17:20	0.042	0.03	5.547	5.547	5.547
18/FEB/23	17:21	0.042	0.03	4.842	4.842	4.842
18/FEB/23	17:22	0.042	0.01	1.749	1.749	1.749
18/FEB/23	17:23	0.041	0.05	8.580	8.580	8.580
18/FEB/23	17:24	0.041	0.02	4.462	4.462	4.462
18/FEB/23	17:25	0.041	0.05	9.127	9.127	9.127
18/FEB/23	17:26	0.041	0.03	5.894	5.894	5.894
18/FEB/23	17:27	0.041	0.03	5.026	5.026	5.026
18/FEB/23	17:28	0.041	0.03	6.244	6.244	6.244
18/FEB/23	17:29	0.041	0.03	6.254	6.254	6.254
18/FEB/23	17:30	0.041	0.04	6.897	6.897	6.897
18/FEB/23	17:31	0.041	0.00	0.404	0.404	0.404
18/FEB/23	17:32	0.041	0.02	3.286	3.286	3.286
18/FEB/23	17:33	0.041	0.08	15.375	15.375	15.375
18/FEB/23	17:34	0.041	0.03	5.392	5.392	5.392
18/FEB/23	17:35	0.041	0.03	5.567	5.567	5.567
18/FEB/23	17:36	0.041	0.03	5.978	5.978	5.978
18/FEB/23	17:37	0.041	0.04	6.738	6.738	6.738
18/FEB/23	17:38	0.042	0.04	7.707	7.707	7.707
18/FEB/23	17:39	0.041	0.01	1.803	1.803	1.803
18/FEB/23	17:40	0.041	0.38	72.163	72.163	72.163
18/FEB/23	17:41	0.043	0.02	4.384	4.384	4.384
18/FEB/23	17:42	0.041	0.03	5.035	5.035	5.035
18/FEB/23	17:43	0.041	0.02	4.462	4.462	4.462
18/FEB/23	17:44	0.041	0.03	5.714	5.714	5.714
18/FEB/23	17:45	0.041	0.02	3.180	3.180	3.180
18/FEB/23	17:46	0.041	0.03	5.723	5.723	5.723
18/FEB/23	17:47	0.041	0.03	6.315	6.315	6.315
18/FEB/23	17:48	0.041	0.00	0.578	0.578	0.578
18/FEB/23	17:49	0.041	0.03	6.054	6.054	6.054
18/FEB/23	17:50	0.041	0.67	127.681	127.681	127.681
18/FEB/23	17:51	0.045	0.03	5.729	5.729	5.729
18/FEB/23	17:52	0.041	0.00	0.344	0.344	0.344
18/FEB/23	17:53	0.041	0.04	8.051	8.051	8.051
18/FEB/23	17:54	0.041	0.04	6.877	6.877	6.877
18/FEB/23	17:55	0.041	0.02	3.144	3.144	3.144
18/FEB/23	17:56	0.041	0.05	9.266	9.266	9.266
18/FEB/23	17:57	0.041	0.05	8.627	8.627	8.627
18/FEB/23	17:58	0.041	0.02	3.514	3.514	3.514
18/FEB/23	17:59	0.041	0.05	8.805	8.805	8.805
18/FEB/23	18:00	0.037	0.03	5.762	5.762	5.762
18/FEB/23	18:01	0.039	0.00	0.000	0.000	0.000
18/FEB/23	18:02	0.040	0.04	8.196	8.196	8.196
18/FEB/23	18:03	0.040	0.03	5.977	5.977	5.977
18/FEB/23	18:04	0.040	0.03	6.239	6.239	6.239
18/FEB/23	18:05	0.040	0.03	5.125	5.125	5.125
18/FEB/23	18:06	0.040	0.03	6.328	6.328	6.328
18/FEB/23	18:07	0.040	0.07	13.119	13.119	13.119
18/FEB/23	18:08	0.040	0.02	4.040	4.040	4.040
18/FEB/23	18:09	0.040	0.01	1.852	1.852	1.852
18/FEB/23	18:10	0.040	0.00	0.000	0.000	0.000
18/FEB/23	18:11	0.040	0.02	3.277	3.277	3.277
18/FEB/23	18:12	0.041	0.02	4.317	4.317	4.317
18/FEB/23	18:13	0.040	0.00	0.738	0.738	0.738
18/FEB/23	18:14	0.041	0.01	1.990	1.990	1.990
18/FEB/23	18:15	0.041	0.03	5.055	5.055	5.055
18/FEB/23	18:16	0.044	0.20	40.433	40.433	40.433
18/FEB/23	18:17	0.044	0.00	0.000	0.000	0.000
18/FEB/23	18:18	0.043	0.02	3.128	3.128	3.128
18/FEB/23	18:19	0.043	0.02	3.192	3.192	3.192
18/FEB/23	18:20	0.043	0.02	4.698	4.698	4.698
18/FEB/23	18:21	0.043	0.02	4.641	4.641	4.641
18/FEB/23	18:22	0.043	0.04	8.758	8.758	8.758
18/FEB/23	18:23	0.043	0.01	2.266	2.266	2.266
18/FEB/23	18:24	0.042	0.03	5.041	5.041	5.041
18/FEB/23	18:25	0.042	0.00	0.829	0.829	0.829
18/FEB/23	18:26	0.042	0.04	8.637	8.637	8.637
18/FEB/23	18:27	0.042	0.02	4.165	4.165	4.165
18/FEB/23	18:28	0.042	0.05	9.493	9.493	9.493
18/FEB/23	18:29	0.042	0.04	8.293	8.293	8.293
18/FEB/23	18:30	0.042	0.03	6.479	6.479	6.479
18/FEB/23	18:31	0.042	0.05	8.806	8.806	8.806
18/FEB/23	18:32	0.042	0.03	5.313	5.313	5.313
18/FEB/23	18:33	0.042	0.11	20.370	20.370	20.370
18/FEB/23	18:34	0.042	0.02	3.407	3.407	3.407
18/FEB/23	18:35	0.042	0.02	3.259	3.259	3.259
18/FEB/23	18:36	0.042	0.03	6.286	6.286	6.286
18/FEB/23	18:37	0.042	0.05	8.803	8.803	8.803
18/FEB/23	18:38	0.041	0.02	3.197	3.197	3.197
18/FEB/23	18:39	0.041	0.07	13.511	13.511	13.511
18/FEB/23	18:40	0.042	0.04	7.997	7.997	7.997
18/FEB/23	18:41	0.041	0.03	6.407	6.407	6.407
18/FEB/23	18:42	0.041	0.06	11.253	11.253	11.253
18/FEB/23	18:43	0.042	0.03	6.137	6.137	6.137
18/FEB/23	18:44	0.042	0.01	1.924	1.924	1.924
18/FEB/23	18:45	0.041	0.01	2.606	2.606	2.606
18/FEB/23	18:46	0.041	0.02	4.387	4.387	4.387
18/FEB/23	18:47	0.041	0.01	2.429	2.429	2.429
18/FEB/23	18:48	0.041	0.04	7.486	7.486	7.486
18/FEB/23	18:49	0.041	0.05	10.451	10.451	10.451
18/FEB/23	18:50	0.041	0.05	8.923	8.923	8.923
18/FEB/23	18:51	0.041	0.10	18.350	18.350	18.350
18/FEB/23	18:52	0.041	0.07	13.771	13.771	13.771
18/FEB/23	18:53	0.041	0.06	11.721	11.721	11.721
18/FEB/23	18:54	0.041	0.07	13.635	13.635	13.635
18/FEB/23	18:55	0.041	0.20	38.630	38.630	38.630
18/FEB/23	18:56	0.042	0.02	4.535	4.535	4.535
18/FEB/23	18:57	0.041	0.01	0.982	0.982	0.982
18/FEB/23	18:58	0.041	0.04	8.448	8.448	8.448
18/FEB/23	18:59	0.041	0.04	7.338	7.338	7.338
18/FEB/23	19:00	0.041	0.02	3.717	3.717	3.717
18/FEB/23	19:01	0.041	0.02	4.408	4.408	4.408
18/FEB/23	19:02	0.041	0.02	3.889	3.889	3.889
18/FEB/23	19:03	0.041	0.00	0.290	0.290	0.290
18/FEB/23	19:04	0.041	0.02	3.073	3.073	3.073
18/FEB/23	19:05	0.041	0.03	5.925	5.925	5.925
18/FEB/23	19:06	0.042	0.02	3.623	3.623	3.623
18/FEB/23	19:07	0.042	0.02	4.785	4.785	4.785
18/FEB/23	19:08	0.042	0.02	3.794	3.794	3.794
18/FEB/23	19:09	0.041	0.04	8.015	8.015	8.015
18/FEB/23	19:10	0.042	0.00	0.699	0.699	0.699
18/FEB/23	19:11	0.041	0.01	2.253	2.253	2.253
18/FEB/23	19:12	0.041	0.04	7.556	7.556	7.556
18/FEB/23	19:13	0.041	0.01	1.857	1.857	1.857
18/FEB/23	19:14	0.041	0.05	8.649	8.649	8.649
18/FEB/23	19:15	0.041	0.02	2.909	2.909	2.909
18/FEB/23	19:16	0.041	0.03	5.223	5.223	5.223
18/FEB/23	19:17	0.041	0.02	3.778	3.778	3.778
18/FEB/23	19:18	0.041	0.01	1.909	1.909	1.909
18/FEB/23	19:19	0.041	0.02	4.281	4.281	4.281
18/FEB/23	19:20	0.042	0.01	2.865	2.865	2.865
18/FEB/23	19:21	0.042	0.01	2.756	2.756	2.756
18/FEB/23	19:22	0.042	0.02	3.236	3.236	3.236
18/FEB/23	19:23	0.042	0.52	100.287	100.287	100.287
18/FEB/23	19:24	0.045	0.01	2.277	2.277	2.277
18/FEB/23	19:25	0.042	0.02	3.646	3.646	3.646
18/FEB/23	19:26	0.042	0.02	4.090	4.090	4.090
18/FEB/23	19:27	0.042	0.03	6.685	6.685	6.685
18/FEB/23	19:28	0.042	0.04	8.100	8.100	8.100
18/FEB/23	19:29	0.042	0.05	9.510	9.510	9.510
18/FEB/23	19:30	0.042	0.93	179.609	179.609	179.609
18/FEB/23	19:31	0.049	0.01	2.664	2.664	2.664
18/FEB/23	19:32	0.041	1.11	211.957	211.957	211.957
18/FEB/23	19:33	0.051	0.02	5.086	5.086	5.086
18/FEB/23	19:34	0.041	0.02	2.907	2.907	2.907
18/FEB/23	19:35	0.042	0.02	2.918	2.918	2.918
18/FEB/23	19:36	0.042	0.02	3.909	3.909	3.909
18/FEB/23	19:37	0.042	0.01	2.462	2.462	2.462
18/FEB/23	19:38	0.042	0.01	1.573	1.573	1.573
18/FEB/23	19:39	0.042	0.02	4.562	4.562	4.562
18/FEB/23	19:40	0.042	0.01	2.763	2.763	2.763
18/FEB/23	19:41	0.042	0.01	2.395	2.395	2.395
18/FEB/23	19:42	0.042	0.02	2.990	2.990	2.990
18/FEB/23	19:43	0.042	0.01	2.354	2.354	2.354
18/FEB/23	19:44	0.042	0.00	0.944	0.944	0.944
18/FEB/23	19:45	0.042	0.01	2.649	2.649	2.649
18/FEB/23	19:46	0.042	0.01	2.226	2.226	2.226
18/FEB/23	19:47	0.042	0.01	2.692	2.692	2.692
18/FEB/23	19:48	0.042	0.01	2.632	2.632	2.632
18/FEB/23	19:49	0.042	0.02	4.209	4.209	4.209
18/FEB/23	19:50	0.042	0.02	2.924	2.924	2.924
18/FEB/23	19:51	0.042	0.02	2.920	2.920	2.920
18/FEB/23	19:52	0.042	0.02	4.749	4.749	4.749
18/FEB/23	19:53	0.042	0.01	2.885	2.885	2.885
18/FEB/23	19:54	0.042	0.01	2.233	2.233	2.233
18/FEB/23	19:55	0.042	0.01	2.003	2.003	2.003
18/FEB/23	19:56	0.042	0.01	2.836	2.836	2.836
18/FEB/23	19:57	0.042	0.02	3.362	3.362	3.362
18/FEB/23	19:58	0.042	0.03	5.514	5.514	5.514
18/FEB/23	19:59	0.042	0.00	0.880	0.880	0.880
18/FEB/23	20:00	0.042	0.02	3.466	3.466	3.466
18/FEB/23	20:01	0.042	0.02	3.466	3.466	3.466
18/FEB/23	20:02	0.042	0.00	0.876	0.876	0.876
18/FEB/23	20:03	0.042	0.02	4.687	4.687	4.687
18/FEB/23	20:04	0.042	0.04	6.890	6.890	6.890
18/FEB/23	20:05	0.042	0.03	6.445	6.445	6.445
18/FEB/23	20:06	0.042	0.01	2.833	2.833	2.833
18/FEB/23	20:07	0.042	0.02	4.059	4.059	4.059
18/FEB/23	20:08	0.042	0.03	4.900	4.900	4.900
18/FEB/23	20:09	0.042	0.02	3.730	3.730	3.730
18/FEB/23	20:10	0.042	0.02	3.737	3.737	3.737
18/FEB/23	20:11	0.042	0.04	7.607	7.607	7.607
18/FEB/23	20:12	0.043	0.02	4.831	4.831	4.831
18/FEB/23	20:13	0.043	0.04	7.576	7.576	7.576
18/FEB/23	20:14	0.042	0.02	3.752	3.752	3.752
18/FEB/23	20:15	0.042	0.15	28.941	28.941	28.941
18/FEB/23	20:16	0.043	0.23	46.009	46.009	46.009
18/FEB/23	20:17	0.043	0.03	5.910	5.910	5.910
18/FEB/23	20:18	0.043	0.06	11.447	11.447	11.447
18/FEB/23	20:19	0.043	0.00	0.000	0.000	0.000
18/FEB/23	20:20	0.043	0.48	94.079	94.079	94.079
18/FEB/23	20:21	0.045	0.06	12.560	12.560	12.560
18/FEB/23	20:22	0.042	0.05	9.736	9.736	9.736
18/FEB/23	20:23	0.042	0.47	91.750	91.750	91.750
18/FEB/23	20:24	0.045	0.06	12.153	12.153	12.153
18/FEB/23	20:25	0.043	0.02	3.707	3.707	3.707
18/FEB/23	20:26	0.043	0.02	3.757	3.757	3.757
18/FEB/23	20:27	0.042	0.07	13.261	13.261	13.261
18/FEB/23	20:28	0.043	0.08	15.502	15.502	15.502
18/FEB/23	20:29	0.043	0.30	59.636	59.636	59.636
18/FEB/23	20:30	0.044	0.06	12.997	12.997	12.997
18/FEB/23	20:31	0.043	0.04	7.154	7.154	7.154
18/FEB/23	20:32	0.042	0.09	17.213	17.213	17.213
18/FEB/23	20:33	0.043	0.00	0.000	0.000	0.000
18/FEB/23	20:34	0.042	0.00	0.000	0.000	0.000
18/FEB/23	20:35	0.042	0.01	1.243	1.243	1.243
18/FEB/23	20:36	0.042	0.05	10.150	10.150	10.150
18/FEB/23	20:37	0.043	0.09	17.319	17.319	17.319
18/FEB/23	20:38	0.043	0.04	7.204	7.204	7.204
18/FEB/23	20:39	0.042	0.04	7.294	7.294	7.294
18/FEB/23	20:40	0.042	0.02	4.101	4.101	4.101
18/FEB/23	20:41	0.042	0.18	35.345	35.345	35.345
18/FEB/23	20:42	0.043	0.19	37.084	37.084	37.084
18/FEB/23	20:43	0.043	0.00	0.000	0.000	0.000
18/FEB/23	20:44	0.042	0.01	2.900	2.900	2.900
18/FEB/23	20:45	0.042	0.05	10.155	10.155	10.155
18/FEB/23	20:46	0.042	0.06	11.713	11.713	11.713
18/FEB/23	20:47	0.043	0.00	0.000	0.000	0.000
18/FEB/23	20:48	0.042	0.07	13.603	13.603	13.603
18/FEB/23	20:49	0.043	0.05	9.547	9.547	9.547
18/FEB/23	20:50	0.043	0.07	13.720	13.720	13.720
18/FEB/23	20:51	0.043	0.02	3.892	3.892	3.892
18/FEB/23	20:52	0.042	0.11	22.043	22.043	22.043
18/FEB/23	20:53	0.043	0.03	5.780	5.780	5.780
18/FEB/23	20:54	0.042	0.02	3.435	3.435	3.435
18/FEB/23	20:55	0.042	0.00	0.000	0.000	0.000
18/FEB/23	20:56	0.042	0.16	31.660	31.660	31.660
18/FEB/23	20:57	0.043	0.01	2.048	2.048	2.048
18/FEB/23	20:58	0.042	0.06	12.469	12.469	12.469
18/FEB/23	20:59	0.042	0.06	11.610	11.610	11.610
18/FEB/23	21:00	0.043	0.00	0.000	0.000	0.000
18/FEB/23	21:01	0.043	0.00	0.000	0.000	0.000
18/FEB/23	21:02	0.043	0.00	0.000	0.000	0.000
18/FEB/23	21:03	0.043	0.06	11.471	11.471	11.471
18/FEB/23	21:04	0.043	0.00	0.000	0.000	0.000
18/FEB/23	21:05	0.042	0.02	3.503	3.503	3.503
18/FEB/23	21:06	0.042	0.09	17.556	17.556	17.556
18/FEB/23	21:07	0.043	0.35	68.662	68.662	68.662
18/FEB/23	21:08	0.044	0.10	21.285	21.285	21.285
18/FEB/23	21:09	0.043	0.09	18.405	18.405	18.405
18/FEB/23	21:10	0.043	0.05	10.303	10.303	10.303
18/FEB/23	21:11	0.042	0.00	0.000	0.000	0.000
18/FEB/23	21:12	0.042	0.18	35.085	35.085	35.085
18/FEB/23	21:13	0.043	0.26	51.882	51.882	51.882
18/FEB/23	21:14	0.043	0.02	4.794	4.794	4.794
18/FEB/23	21:15	0.042	0.05	9.953	9.953	9.953
18/FEB/23	21:16	0.042	0.00	0.714	0.714	0.714
18/FEB/23	21:17	0.042	0.07	14.179	14.179	14.179
18/FEB/23	21:18	0.042	0.03	6.673	6.673	6.673
18/FEB/23	21:19	0.042	0.01	1.481	1.481	1.481
18/FEB/23	21:20	0.042	0.47	91.365	91.365	91.365
18/FEB/23	21:21	0.045	0.02	3.964	3.964	3.964
18/FEB/23	21:22	0.042	0.01	2.490	2.490	2.490
18/FEB/23	21:23	0.042	0.02	4.552	4.552	4.552
18/FEB/23	21:24	0.042	0.00	0.000	0.000	0.000
18/FEB/23	21:25	0.042	0.00	0.000	0.000	0.000
18/FEB/23	21:26	0.042	0.50	97.735	97.735	97.735
18/FEB/23	21:27	0.045	0.08	15.760	15.760	15.760
18/FEB/23	21:28	0.042	0.03	5.877	5.877	5.877
18/FEB/23	21:29	0.042	0.00	0.000	0.000	0.000
18/FEB/23	21:30	0.042	0.08	15.514	15.514	15.514
18/FEB/23	21:31	0.043	0.05	9.536	9.536	9.536
18/FEB/23	21:32	0.042	0.05	9.526	9.526	9.526
18/FEB/23	21:33	0.043	0.09	17.417	17.417	17.417
18/FEB/23	21:34	0.043	0.04	7.707	7.707	7.707
18/FEB/23	21:35	0.042	0.12	22.511	22.511	22.511
18/FEB/23	21:36	0.043	0.06	12.635	12.635	12.635
18/FEB/23	21:37	0.042	0.31	61.146	61.146	61.146
18/FEB/23	21:38	0.044	0.07	14.142	14.142	14.142
18/FEB/23	21:39	0.042	0.08	15.345	15.345	15.345
18/FEB/23	21:40	0.042	0.08	15.217	15.217	15.217
18/FEB/23	21:41	0.042	0.08	15.499	15.499	15.499
18/FEB/23	21:42	0.042	0.03	6.669	6.669	6.669
18/FEB/23	21:43	0.042	0.08	14.850	14.850	14.850
18/FEB/23	21:44	0.042	0.05	9.583	9.583	9.583
18/FEB/23	21:45	0.042	0.10	19.489	19.489	19.489
18/FEB/23	21:46	0.043	0.01	2.269	2.269	2.269
18/FEB/23	21:47	0.042	0.00	0.297	0.297	0.297
18/FEB/23	21:48	0.042	0.01	1.182	1.182	1.182
18/FEB/23	21:49	0.042	0.01	1.482	1.482	1.482
18/FEB/23	21:50	0.042	0.08	16.144	16.144	16.144
18/FEB/23	21:51	0.042	0.04	7.790	7.790	7.790
18/FEB/23	21:52	0.042	0.00	0.000	0.000	0.000
18/FEB/23	21:53	0.042	0.00	0.059	0.059	0.059
18/FEB/23	21:54	0.042	0.07	14.556	14.556	14.556
18/FEB/23	21:55	0.042	0.00	0.000	0.000	0.000
18/FEB/23	21:56	0.042	0.00	0.000	0.000	0.000
18/FEB/23	21:57	0.042	0.04	7.381	7.381	7.381
18/FEB/23	21:58	0.042	0.03	5.737	5.737	5.737
18/FEB/23	21:59	0.042	0.07	14.102	14.102	14.102
18/FEB/23	22:00	0.043	0.04	8.230	8.230	8.230
18/FEB/23	22:01	0.042	0.03	6.076	6.076	6.076
18/FEB/23	22:02	0.043	0.11	20.625	20.625	20.625
18/FEB/23	22:03	0.043	0.06	11.921	11.921	11.921
18/FEB/23	22:04	0.043	0.08	16.008	16.008	16.008
18/FEB/23	22:05	0.043	0.00	0.660	0.660	0.660
18/FEB/23	22:06	0.042	0.05	9.908	9.908	9.908
18/FEB/23	22:07	0.042	0.07	12.901	12.901	12.901
18/FEB/23	22:08	0.043	0.02	3.520	3.520	3.520
18/FEB/23	22:09	0.042	0.11	21.775	21.775	21.775
18/FEB/23	22:10	0.043	0.05	10.544	10.544	10.544
18/FEB/23	22:11	0.042	0.00	0.000	0.000	0.000
18/FEB/23	22:12	0.042	0.05	9.167	9.167	9.167
18/FEB/23	22:13	0.042	0.00	0.000	0.000	0.000
18/FEB/23	22:14	0.042	0.09	16.485	16.485	16.485
18/FEB/23	22:15	0.043	0.09	17.676	17.676	17.676
18/FEB/23	22:16	0.043	0.07	14.068	14.068	14.068
18/FEB/23	22:17	0.043	0.00	0.000	0.000	0.000
18/FEB/23	22:18	0.042	0.03	5.610	5.610	5.610
18/FEB/23	22:19	0.043	0.08	15.914	15.914	15.914
18/FEB/23	22:20	0.043	0.00	0.000	0.000	0.000
18/FEB/23	22:21	0.042	0.00	0.000	0.000	0.000
18/FEB/23	22:22	0.042	0.07	13.084	13.084	13.084
18/FEB/23	22:23	0.042	0.00	0.000	0.000	0.000
18/FEB/23	22:24	0.042	0.03	5.351	5.351	5.351
18/FEB/23	22:25	0.043	0.00	0.000	0.000	0.000
18/FEB/23	22:26	0.043	0.05	10.314	10.314	10.314
18/FEB/23	22:27	0.043	0.02	4.559	4.559	4.559
18/FEB/23	22:28	0.043	0.02	4.710	4.710	4.710
18/FEB/23	22:29	0.043	0.03	5.433	5.433	5.433
18/FEB/23	22:30	0.043	0.02	2.990	2.990	2.990
18/FEB/23	22:31	0.043	0.04	7.325	7.325	7.325
18/FEB/23	22:32	0.043	0.02	4.574	4.574	4.574
18/FEB/23	22:33	0.043	0.04	7.697	7.697	7.697
18/FEB/23	22:34	0.043	0.03	5.120	5.120	5.120
18/FEB/23	22:35	0.043	0.03	6.466	6.466	6.466
18/FEB/23	22:36	0.043	0.02	4.214	4.214	4.214
18/FEB/23	22:37	0.043	0.03	5.654	5.654	5.654
18/FEB/23	22:38	0.043	0.04	8.094	8.094	8.094
18/FEB/23	22:39	0.043	0.02	4.187	4.187	4.187
18/FEB/23	22:40	0.043	0.02	3.766	3.766	3.766
18/FEB/23	22:41	0.042	0.04	7.745	7.745	7.745
18/FEB/23	22:42	0.042	0.05	9.583	9.583	9.583
18/FEB/23	22:43	0.043	0.02	3.880	3.880	3.880
18/FEB/23	22:44	0.042	0.00	0.000	0.000	0.000
18/FEB/23	22:45	0.042	0.03	5.283	5.283	5.283
18/FEB/23	22:46	0.042	0.03	5.105	5.105	5.105
18/FEB/23	22:47	0.042	0.02	3.330	3.330	3.330
18/FEB/23	22:48	0.042	0.01	2.440	2.440	2.440
18/FEB/23	22:49	0.042	0.02	3.797	3.797	3.797
18/FEB/23	22:50	0.043	0.03	6.033	6.033	6.033
18/FEB/23	22:51	0.043	0.02	3.934	3.934	3.934
18/FEB/23	22:52	0.042	0.01	1.366	1.366	1.366
18/FEB/23	22:53	0.042	0.02	3.195	3.195	3.195
18/FEB/23	22:54	0.043	0.01	2.861	2.861	2.861
18/FEB/23	22:55	0.043	0.02	3.700	3.700	3.700
18/FEB/23	22:56	0.043	0.02	4.004	4.004	4.004
18/FEB/23	22:57	0.043	0.04	7.451	7.451	7.451
18/FEB/23	22:58	0.043	0.02	4.816	4.816	4.816
18/FEB/23	22:59	0.043	0.04	7.458	7.458	7.458
18/FEB/23	23:00	0.043	0.02	4.759	4.759	4.759
18/FEB/23	23:01	0.043	0.02	3.550	3.550	3.550
18/FEB/23	23:02	0.043	0.02	3.081	3.081	3.081
18/FEB/23	23:03	0.043	0.01	2.465	2.465	2.465
18/FEB/23	23:04	0.043	0.00	0.239	0.239	0.239
18/FEB/23	23:05	0.043	0.02	3.516	3.516	3.516
18/FEB/23	23:06	0.043	0.03	5.259	5.259	5.259
18/FEB/23	23:07	0.043	0.02	3.832	3.832	3.832
18/FEB/23	23:08	0.043	0.03	5.128	5.128	5.128
18/FEB/23	23:09	0.043	0.02	4.123	4.123	4.123
18/FEB/23	23:10	0.043	2.29	449.585	449.585	449.585
18/FEB/23	23:11	0.075	0.02	8.288	8.288	8.288
18/FEB/23	23:12	0.043	0.03	6.013	6.013	6.013
18/FEB/23	23:13	0.043	0.06	11.556	11.556	11.556
18/FEB/23	23:14	0.043	0.03	5.373	5.373	5.373
18/FEB/23	23:15	0.043	0.03	5.078	5.078	5.078
18/FEB/23	23:16	0.043	0.06	12.326	12.326	12.326
18/FEB/23	23:17	0.043	0.03	5.516	5.516	5.516
18/FEB/23	23:18	0.043	0.06	11.899	11.899	11.899
18/FEB/23	23:19	0.043	0.01	1.272	1.272	1.272
18/FEB/23	23:20	0.043	0.02	4.357	4.357	4.357
18/FEB/23	23:21	0.043	0.06	12.777	12.777	12.777
18/FEB/23	23:22	0.044	0.08	15.987	15.987	15.987
18/FEB/23	23:23	0.044	0.04	8.913	8.913	8.913
18/FEB/23	23:24	0.043	0.04	7.051	7.051	7.051
18/FEB/23	23:25	0.044	0.07	14.867	14.867	14.867
18/FEB/23	23:26	0.044	0.04	7.050	7.050	7.050
18/FEB/23	23:27	0.043	0.08	15.733	15.733	15.733
18/FEB/23	23:28	0.044	0.04	8.196	8.196	8.196
18/FEB/23	23:29	0.043	0.05	10.530	10.530	10.530
18/FEB/23	23:30	0.043	0.07	14.610	14.610	14.610
18/FEB/23	23:31	0.044	0.06	12.606	12.606	12.606
18/FEB/23	23:32	0.044	0.06	12.760	12.760	12.760
18/FEB/23	23:33	0.044	0.04	8.819	8.819	8.819
18/FEB/23	23:34	0.044	0.05	10.253	10.253	10.253
18/FEB/23	23:35	0.044	0.04	8.600	8.600	8.600
18/FEB/23	23:36	0.044	0.05	10.086	10.086	10.086
18/FEB/23	23:37	0.044	0.05	9.528	9.528	9.528
18/FEB/23	23:38	0.044	0.05	9.491	9.491	9.491
18/FEB/23	23:39	0.044	0.05	10.147	10.147	10.147
18/FEB/23	23:40	0.044	0.05	10.136	10.136	10.136
18/FEB/23	23:41	0.043	0.05	10.854	10.854	10.854
18/FEB/23	23:42	0.043	0.14	27.420	27.420	27.420
18/FEB/23	23:43	0.044	0.09	18.055	18.055	18.055
18/FEB/23	23:44	0.044	0.07	13.607	13.607	13.607
18/FEB/23	23:45	0.044	0.07	14.658	14.658	14.658
18/FEB/23	23:46	0.044	0.11	22.985	22.985	22.985
18/FEB/23	23:47	0.044	0.10	19.812	19.812	19.812
18/FEB/23	23:48	0.044	0.08	17.097	17.097	17.097
18/FEB/23	23:49	0.044	0.06	12.560	12.560	12.560
18/FEB/23	23:50	0.044	0.08	15.819	15.819	15.819
18/FEB/23	23:51	0.044	0.00	0.000	0.000	0.000
18/FEB/23	23:52	0.043	0.14	28.115	28.115	28.115
18/FEB/23	23:53	0.044	0.08	16.183	16.183	16.183
18/FEB/23	23:54	0.044	0.16	32.457	32.457	32.457
18/FEB/23	23:55	0.044	0.01	2.663	2.663	2.663
18/FEB/23	23:56	0.044	0.08	16.933	16.933	16.933
18/FEB/23	23:57	0.044	0.09	18.370	18.370	18.370
18/FEB/23	23:58	0.044	0.01	2.762	2.762	2.762
18/FEB/23	23:59	0.043	0.06	12.592	12.592	12.592
19/FEB/23	00:00	0.044	0.05	10.052	10.052	10.052
19/FEB/23	00:01	0.044	0.05	10.290	10.290	10.290
19/FEB/23	00:02	0.044	0.01	1.481	1.481	1.481
19/FEB/23	00:03	0.044	0.11	22.441	22.441	22.441
19/FEB/23	00:04	0.044	0.05	9.184	9.184	9.184
19/FEB/23	00:05	0.044	0.11	21.915	21.915	21.915
19/FEB/23	00:06	0.044	0.03	6.258	6.258	6.258
19/FEB/23	00:07	0.044	0.04	8.465	8.465	8.465
19/FEB/23	00:08	0.044	0.03	6.005	6.005	6.005
19/FEB/23	00:09	0.044	0.06	11.669	11.669	11.669
19/FEB/23	00:10	0.044	0.08	15.413	15.413	15.413
19/FEB/23	00:11	0.044	0.04	8.479	8.479	8.479
19/FEB/23	00:12	0.044	0.04	8.320	8.320	8.320
19/FEB/23	00:13	0.044	0.01	1.419	1.419	1.419
19/FEB/23	00:14	0.044	0.02	4.663	4.663	4.663
19/FEB/23	00:15	0.044	0.03	5.762	5.762	5.762
19/FEB/23	00:16	0.044	0.05	9.119	9.119	9.119
19/FEB/23	00:17	0.044	0.01	1.597	1.597	1.597
19/FEB/23	00:18	0.044	0.03	5.376	5.376	5.376
19/FEB/23	00:19	0.044	0.02	3.864	3.864	3.864
19/FEB/23	00:20	0.044	0.02	3.378	3.378	3.378
19/FEB/23	00:21	0.044	0.02	3.321	3.321	3.321
19/FEB/23	00:22	0.044	0.46	92.019	92.019	92.019
19/FEB/23	00:23	0.046	0.03	6.185	6.185	6.185
19/FEB/23	00:24	0.044	0.02	4.331	4.331	4.331
19/FEB/23	00:25	0.044	0.02	5.013	5.013	5.013
19/FEB/23	00:26	0.044	0.02	4.275	4.275	4.275
19/FEB/23	00:27	0.044	0.02	4.074	4.074	4.074
19/FEB/23	00:28	0.044	0.01	1.174	1.174	1.174
19/FEB/23	00:29	0.044	0.01	2.162	2.162	2.162
19/FEB/23	00:30	0.044	0.02	4.968	4.968	4.968
19/FEB/23	00:31	0.044	0.02	3.109	3.109	3.109
19/FEB/23	00:32	0.044	0.01	1.492	1.492	1.492
19/FEB/23	00:33	0.044	0.03	5.342	5.342	5.342
19/FEB/23	00:34	0.044	0.01	2.987	2.987	2.987
19/FEB/23	00:35	0.044	0.01	1.119	1.119	1.119
19/FEB/23	00:36	0.044	0.02	3.666	3.666	3.666
19/FEB/23	00:37	0.044	0.01	2.799	2.799	2.799
19/FEB/23	00:38	0.044	0.18	36.047	36.047	36.047
19/FEB/23	00:39	0.045	0.04	7.754	7.754	7.754
19/FEB/23	00:40	0.044	0.01	3.033	3.033	3.033
19/FEB/23	00:41	0.044	0.03	6.058	6.058	6.058
19/FEB/23	00:42	0.044	0.04	8.392	8.392	8.392
19/FEB/23	00:43	0.044	0.02	3.696	3.696	3.696
19/FEB/23	00:44	0.044	0.05	9.727	9.727	9.727
19/FEB/23	00:45	0.044	0.03	5.193	5.193	5.193
19/FEB/23	00:46	0.044	0.03	5.352	5.352	5.352
19/FEB/23	00:47	0.044	0.03	5.299	5.299	5.299
19/FEB/23	00:48	0.044	0.03	5.285	5.285	5.285
19/FEB/23	00:49	0.044	0.06	12.629	12.629	12.629
19/FEB/23	00:50	0.044	0.04	8.193	8.193	8.193
19/FEB/23	00:51	0.043	0.03	6.337	6.337	6.337
19/FEB/23	00:52	0.044	0.02	3.603	3.603	3.603
19/FEB/23	00:53	0.044	0.02	4.158	4.158	4.158
19/FEB/23	00:54	0.044	0.03	6.681	6.681	6.681
19/FEB/23	00:55	0.044	0.07	13.778	13.778	13.778
19/FEB/23	00:56	0.044	0.06	12.635	12.635	12.635
19/FEB/23	00:57	0.044	0.03	6.759	6.759	6.759
19/FEB/23	00:58	0.044	0.01	1.407	1.407	1.407
19/FEB/23	00:59	0.044	0.04	7.828	7.828	7.828
19/FEB/23	01:00	0.044	0.03	5.938	5.938	5.938
19/FEB/23	01:01	0.044	0.00	0.307	0.307	0.307
19/FEB/23	01:02	0.044	0.05	9.093	9.093	9.093
19/FEB/23	01:03	0.044	0.01	2.150	2.150	2.150
19/FEB/23	01:04	0.044	0.07	14.967	14.967	14.967
19/FEB/23	01:05	0.044	0.07	13.989	13.989	13.989
19/FEB/23	01:06	0.044	0.17	33.980	33.980	33.980
19/FEB/23	01:07	0.044	0.08	16.759	16.759	16.759
19/FEB/23	01:08	0.044	0.10	19.550	19.550	19.550
19/FEB/23	01:09	0.044	0.02	3.661	3.661	3.661
19/FEB/23	01:10	0.044	0.04	7.861	7.861	7.861
19/FEB/23	01:11	0.044	0.17	33.578	33.578	33.578
19/FEB/23	01:12	0.044	0.06	12.607	12.607	12.607
19/FEB/23	01:13	0.044	0.08	16.183	16.183	16.183
19/FEB/23	01:14	0.044	0.44	90.120	90.120	90.120
19/FEB/23	01:15	0.046	0.07	13.987	13.987	13.987
19/FEB/23	01:16	0.044	0.08	16.457	16.457	16.457
19/FEB/23	01:17	0.044	0.06	13.184	13.184	13.184
19/FEB/23	01:18	0.044	0.03	6.993	6.993	6.993
19/FEB/23	01:19	0.044	0.01	2.348	2.348	2.348
19/FEB/23	01:20	0.044	0.08	16.789	16.789	16.789
19/FEB/23	01:21	0.044	0.01	1.673	1.673	1.673
19/FEB/23	01:22	0.044	0.06	12.875	12.875	12.875
19/FEB/23	01:23	0.044	0.01	2.223	2.223	2.223
19/FEB/23	01:24	0.044	0.03	5.415	5.415	5.415
19/FEB/23	01:25	0.044	0.03	6.356	6.356	6.356
19/FEB/23	01:26	0.044	0.02	4.063	4.063	4.063
19/FEB/23	01:27	0.044	0.02	4.638	4.638	4.638
19/FEB/23	01:28	0.044	0.02	3.529	3.529	3.529
19/FEB/23	01:29	0.044	0.04	7.463	7.463	7.463
19/FEB/23	01:30	0.044	0.03	6.557	6.557	6.557
19/FEB/23	01:31	0.044	0.03	7.056	7.056	7.056
19/FEB/23	01:32	0.044	0.04	8.639	8.639	8.639
19/FEB/23	01:33	0.044	0.00	0.000	0.000	0.000
19/FEB/23	01:34	0.044	0.00	0.000	0.000	0.000
19/FEB/23	01:35	0.044	0.00	0.123	0.123	0.123
19/FEB/23	01:36	0.044	0.03	6.558	6.558	6.558
19/FEB/23	01:37	0.044	0.04	7.943	7.943	7.943
19/FEB/23	01:38	0.044	0.02	4.937	4.937	4.937
19/FEB/23	01:39	0.044	0.02	4.609	4.609	4.609
19/FEB/23	01:40	0.044	0.05	9.950	9.950	9.950
19/FEB/23	01:41	0.044	0.02	4.358	4.358	4.358
19/FEB/23	01:42	0.044	0.02	4.908	4.908	4.908
19/FEB/23	01:43	0.044	0.00	0.000	0.000	0.000
19/FEB/23	01:44	0.044	0.04	7.383	7.383	7.383
19/FEB/23	01:45	0.044	0.04	7.969	7.969	7.969
19/FEB/23	01:46	0.044	0.02	3.970	3.970	3.970
19/FEB/23	01:47	0.044	0.01	2.777	2.777	2.777
19/FEB/23	01:48	0.044	0.02	4.489	4.489	4.489
19/FEB/23	01:49	0.044	0.04	7.796	7.796	7.796
19/FEB/23	01:50	0.044	0.02	3.803	3.803	3.803
19/FEB/23	01:51	0.044	0.02	4.111	4.111	4.111
19/FEB/23	01:52	0.044	0.03	6.429	6.429	6.429
19/FEB/23	01:53	0.044	0.01	3.010	3.010	3.010
19/FEB/23	01:54	0.044	0.01	2.937	2.937	2.937
19/FEB/23	01:55	0.044	0.05	9.358	9.358	9.358
19/FEB/23	01:56	0.044	0.01	2.049	2.049	2.049
19/FEB/23	01:57	0.044	0.01	2.035	2.035	2.035
19/FEB/23	01:58	0.044	0.02	3.457	3.457	3.457
19/FEB/23	01:59	0.044	0.03	6.121	6.121	6.121
19/FEB/23	02:00	0.044	0.06	12.877	12.877	12.877
19/FEB/23	02:01	0.045	0.03	6.329	6.329	6.329
19/FEB/23	02:02	0.045	0.02	3.373	3.373	3.373
19/FEB/23	02:03	0.044	0.02	5.051	5.051	5.051
19/FEB/23	02:04	0.045	0.02	5.137	5.137	5.137
19/FEB/23	02:05	0.045	0.02	4.257	4.257	4.257
19/FEB/23	02:06	0.045	0.02	4.332	4.332	4.332
19/FEB/23	02:07	0.045	0.01	1.443	1.443	1.443
19/FEB/23	02:08	0.044	0.01	2.868	2.868	2.868
19/FEB/23	02:09	0.044	0.02	4.240	4.240	4.240
19/FEB/23	02:10	0.044	0.03	6.051	6.051	6.051
19/FEB/23	02:11	0.045	0.01	2.933	2.933	2.933
19/FEB/23	02:12	0.044	0.01	2.296	2.296	2.296
19/FEB/23	02:13	0.044	0.04	7.603	7.603	7.603
19/FEB/23	02:14	0.045	0.02	4.746	4.746	4.746
19/FEB/23	02:15	0.045	0.02	4.445	4.445	4.445
19/FEB/23	02:16	0.045	0.02	3.253	3.253	3.253
19/FEB/23	02:17	0.045	0.01	1.569	1.569	1.569
19/FEB/23	02:18	0.044	0.04	7.299	7.299	7.299
19/FEB/23	02:19	0.045	0.04	7.658	7.658	7.658
19/FEB/23	02:20	0.045	0.04	8.468	8.468	8.468
19/FEB/23	02:21	0.045	0.03	5.204	5.204	5.204
19/FEB/23	02:22	0.045	0.02	3.141	3.141	3.141
19/FEB/23	02:23	0.045	0.02	4.184	4.184	4.184
19/FEB/23	02:24	0.045	0.02	4.496	4.496	4.496
19/FEB/23	02:25	0.045	0.01	1.686	1.686	1.686
19/FEB/23	02:26	0.044	0.00	0.000	0.000	0.000
19/FEB/23	02:27	0.044	0.03	5.667	5.667	5.667
19/FEB/23	02:28	0.045	0.06	13.169	13.169	13.169
19/FEB/23	02:29	0.045	0.03	6.637	6.637	6.637
19/FEB/23	02:30	0.045	0.03	6.768	6.768	6.768
19/FEB/23	02:31	0.044	0.06	12.163	12.163	12.163
19/FEB/23	02:32	0.045	0.02	3.327	3.327	3.327
19/FEB/23	02:33	0.045	0.04	8.186	8.186	8.186
19/FEB/23	02:34	0.045	0.04	7.793	7.793	7.793
19/FEB/23	02:35	0.045	0.00	0.000	0.000	0.000
19/FEB/23	02:36	0.044	0.06	13.091	13.091	13.091
19/FEB/23	02:37	0.045	0.05	9.426	9.426	9.426
19/FEB/23	02:38	0.044	0.03	6.669	6.669	6.669
19/FEB/23	02:39	0.045	0.04	9.189	9.189	9.189
19/FEB/23	02:40	0.045	0.11	21.895	21.895	21.895
19/FEB/23	02:41	0.045	0.07	15.039	15.039	15.039
19/FEB/23	02:42	0.045	0.05	10.846	10.846	10.846
19/FEB/23	02:43	0.044	0.20	40.684	40.684	40.684
19/FEB/23	02:44	0.045	0.08	17.606	17.606	17.606
19/FEB/23	02:45	0.045	0.06	12.055	12.055	12.055
19/FEB/23	02:46	0.045	0.25	50.977	50.977	50.977
19/FEB/23	02:47	0.046	0.16	34.461	34.461	34.461
19/FEB/23	02:48	0.045	0.06	12.949	12.949	12.949
19/FEB/23	02:49	0.045	0.04	7.813	7.813	7.813
19/FEB/23	02:50	0.044	0.01	2.931	2.931	2.931
19/FEB/23	02:51	0.044	0.07	14.935	14.935	14.935
19/FEB/23	02:52	0.045	0.05	9.761	9.761	9.761
19/FEB/23	02:53	0.045	0.19	38.886	38.886	38.886
19/FEB/23	02:54	0.045	0.06	13.046	13.046	13.046
19/FEB/23	02:55	0.045	0.00	0.000	0.000	0.000
19/FEB/23	02:56	0.045	0.18	35.973	35.973	35.973
19/FEB/23	02:57	0.045	0.07	14.000	14.000	14.000
19/FEB/23	02:58	0.045	0.02	3.771	3.771	3.771
19/FEB/23	02:59	0.044	0.00	0.000	0.000	0.000
19/FEB/23	03:00	0.044	0.04	8.393	8.393	8.393
19/FEB/23	03:01	0.045	0.00	0.000	0.000	0.000
19/FEB/23	03:02	0.044	0.02	4.242	4.242	4.242
19/FEB/23	03:03	0.045	0.00	0.000	0.000	0.000
19/FEB/23	03:04	0.044	0.00	0.000	0.000	0.000
19/FEB/23	03:05	0.045	0.02	3.816	3.816	3.816
19/FEB/23	03:06	0.045	0.05	10.957	10.957	10.957
19/FEB/23	03:07	0.045	0.08	16.194	16.194	16.194
19/FEB/23	03:08	0.045	0.04	7.576	7.576	7.576
19/FEB/23	03:09	0.045	0.01	2.324	2.324	2.324
19/FEB/23	03:10	0.045	0.01	2.389	2.389	2.389
19/FEB/23	03:11	0.045	0.07	14.372	14.372	14.372
19/FEB/23	03:12	0.045	0.04	9.174	9.174	9.174
19/FEB/23	03:13	0.045	0.01	1.709	1.709	1.709
19/FEB/23	03:14	0.045	0.02	4.534	4.534	4.534
19/FEB/23	03:15	0.045	0.03	5.854	5.854	5.854
[truncated: 7,731 more rows]
