# Supplementary material for: A Low-Cost Radar-Based IoT Sensor for Noncontact Measurements of Water Surface Velocity and Depth
Source: Sensors (Basel). 2023 Jul 11;23(14):6314. doi: 10.3390/s23146314 (PMC10385264; doi:10.3390/s23146314)
Supplement: Supplementary file 1 [file sensors-23-06314-s001.zip › supmat/results/field/data/RADAR/radar.csv]

DateTime	Blank	Blank	Blank	Battery	Angle	Velocity	BinaryDepth	ApproxDepth	SignalStrength
12/01/23 12:21:58 AM	T			4164
12/01/23 12:23:56 AM	T			4157
12/01/23 12:28:51 AM	T			4162	63.02	32	64101F8|48D0114|2180106|37500FE	1620	5.51	0	1601
12/01/23 12:31:03 AM	T			4162	73.80	274	53E023C|71C0134|2DA012C|805010C	1380	3.88	0	1342
12/01/23 12:31:06 AM	T			4162	73.80	274	53E023C|71C0134|2DA012C|805010C	1380	3.88	0	1342
12/01/23 12:41:54 AM	T			4161	73.20	280	54F01C2|6510156|453012C|8750112	1380	3.89	0	1359
12/01/23 12:41:56 AM	T			4161	73.20	280	54F01C2|6510156|453012C|8750112	1380	3.89	0	1359
12/01/23 12:52:45 AM	T			4143	73.25	301	54001AE|3060130|40C0120|8100116	1620	3.95	0	1344
12/01/23 01:03:33 AM	T			4161	75.73	252	5450184|2D4013E|6E00118|7C100FE	1380	3.86	0	1349
12/01/23 01:14:23 AM	T			4160	72.81	303	53E0160|7DC010C|3BA0100|60B00F6	1140	4.04	0	954
12/01/23 01:25:11 AM	T			4161	73.38	302	542018E|1960102|7A40102|2C200FC	660	3.91	0	706
12/01/23 01:25:14 AM	T			4161	73.38	302	542018E|1960102|7A40102|2C200FC	660	3.91	0	706
12/01/23 01:36:03 AM	T			4160	73.18	293	53E018C|2ED0110|8A5010A|67B0104	1500	3.91	0	1342
12/01/23 01:46:54 AM	T			4160	72.78	287	53A015C|1C10116|4170112|75C010C	1440	3.43	0	1338
12/01/23 01:57:43 AM	T			4160	73.29	276	53E01D0|7620106|40800FE|66C00FA	1440	3.95	0	1342
12/01/23 02:08:32 AM	T			4152	73.10	285	54B018E|3EF00F6|63200EA|7DC00E4	1380	3.86	0	1355
12/01/23 02:08:34 AM	T			4152	73.10	285	54B018E|3EF00F6|63200EA|7DC00E4	1380	3.86	0	1355
12/01/23 02:19:23 AM	T			4160	73.18	194	5400202|1AB0124|68F00FE|82000FA	1320	4.25	0	1344
12/01/23 02:30:11 AM	T			4160	73.39	278	54201CC|6E40118|13F0108|3A300EC	1380	3.91	0	1346
12/01/23 02:30:14 AM	T			4160	73.39	278	54201CC|6E40118|13F0108|3A300EC	1380	3.91	0	1346
12/01/23 02:41:03 AM	T			4160	73.33	282	55101C4|6CB00FC|7AF00F6|3C800F4	1440	3.98	0	1361
12/01/23 02:51:52 AM	T			4160	73.10	307	547014E|1710122|65A0108|72C00FA	1200	3.96	0	1351
12/01/23 03:02:41 AM	T			4159	73.23	294	5450146|6390112|1540110|7A80110	660	4.13	0	340
12/01/23 03:02:43 AM	T			4159	73.23	294	5450146|6390112|1540110|7A80110	660	4.13	0	340
12/01/23 03:13:33 AM	T			4159	73.10	290	54B0198|74B0138|11C0126|1E90114	1500	3.80	0	1355
12/01/23 03:24:24 AM	T			4159	73.10	289	54301AE|1730128|440011A|6BD011A	1440	3.49	0	1347
12/01/23 03:35:14 AM	T			4158	73.12	302	5450170|44A0112|1F5010E|8050108	1740	3.78	0	2053
12/01/23 03:46:07 AM	T			4158	73.14	294	54F01EC|1FF0136|3500128|4630108	1440	4.80	0	1359
12/01/23 03:56:57 AM	T			4158	73.13	293	54D018C|271011A|43C0108|F300FE	1440	3.76	0	1357
12/01/23 04:07:48 AM	T			4158	73.11	240	5380126|8A90122|624011E|1FD011A	1380	3.47	0	1336
12/01/23 04:18:39 AM	T			4145	73.03	300	5430150|27B0136|42E0106|6490102	1200	3.77	0	1070
12/01/23 04:29:29 AM	T			4158	73.25	299	54D01D8|70300FC|42300F8|23300E8	1620	4.86	0	1795
12/01/23 04:40:19 AM	T			4158	73.19	281	54001CE|3800134|29F0114|8820114	1380	4.16	0	1344
12/01/23 04:40:21 AM	T			4158	73.19	281	54001CE|3800134|29F0114|8820114	1380	4.16	0	1344
12/01/23 04:51:16 AM	T			4139	73.25	285	54501A4|1ED0116|6930114|7BF010A	1380	4.60	0	1349
12/01/23 05:02:06 AM	T			4137	73.12	291	54D0160|843012E|1390128|3950110	1500	4.71	0	1357
12/01/23 05:02:08 AM	T			4137	73.12	291	54D0160|843012E|1390128|3950110	1500	4.71	0	1357
12/01/23 05:12:59 AM	T			4156	73.17	286	54B01DC|3CC0120|76C010E|1DE00FC	1440	3.52	0	1355
12/01/23 05:23:49 AM	T			4157	73.40	288	54D01E2|2AB014A|81E0132|1200110	1440	3.72	0	1357
12/01/23 05:23:51 AM	T			4157	73.40	288	54D01E2|2AB014A|81E0132|1200110	1440	3.72	0	1357
12/01/23 05:34:42 AM	T			4157	73.23	297	54F01AE|F70128|3B6011C|6A000FE	1440	4.05	0	1359
12/01/23 05:45:32 AM	T			4157	73.37	287	54001BA|865015C|118013C|34E0112	1500	3.71	0	1344
12/01/23 05:56:23 AM	T			4156	73.23	253	543014A|17B0110|6F3010C|26700E6	1380	4.06	0	1347
12/01/23 06:07:16 AM	T			4156	73.28	38	5430190|27500FE|72600FC|18700F4	1380	5.13	0	1347
12/01/23 06:18:07 AM	T			4156	73.25	281	547017E|3B1010C|8940104|7750102	1440	4.19	0	1351
12/01/23 06:28:58 AM	T			4135	73.26	288	54701CA|6790112|44800F6|15A00F2	1440	3.92	0	1351
12/01/23 06:39:50 AM	T			4154	73.20	283	54901D6|8BE012C|61A012A|2670104	1440	3.55	0	1353
12/01/23 06:50:45 AM	T			4154	73.25	278	549016C|3CA0122|6F9011A|8770100	1320	3.75	0	1353
12/01/23 07:01:36 AM	T			4134	73.13	283	5510170|6280110|395010A|17500FC	1380	3.79	0	1361
12/01/23 07:01:39 AM	T			4134	73.13	283	5510170|6280110|395010A|17500FC	1380	3.79	0	1361
12/01/23 07:12:30 AM	T			4154	73.09	275	54B01D6|1E90114|461010E|7AB00F6	1440	4.20	0	1355
12/01/23 07:12:32 AM	T			4154	73.09	275	54B01D6|1E90114|461010E|7AB00F6	1440	4.20	0	1355
12/01/23 07:23:23 AM	T			4154	73.20	286	54701DC|7450116|3DD0100|2A100FA	1140	4.23	0	989
12/01/23 07:23:25 AM	T			4154	73.20	286	54701DC|7450116|3DD0100|2A100FA	1140	4.23	0	989
12/01/23 07:34:16 AM	T			4155	73.22	299	54F0188|1F10136|66E010C|3ED0104	1620	4.15	0	1646
12/01/23 07:34:18 AM	T			4155	73.22	299	54F0188|1F10136|66E010C|3ED0104	1620	4.15	0	1646
12/01/23 07:45:09 AM	T			4156	73.24	300	54701F0|1050112|84800FC|25200EA	1560	3.83	0	1351
12/01/23 07:55:58 AM	T			4155	73.49	287	53E0148|3D5013C|2310108|84E00FA	840	3.95	0	981
12/01/23 08:06:47 AM	T			4155	73.13	258	5420202|72E013E|1750126|2CC0108	1440	3.55	0	1346
12/01/23 08:17:35 AM	T			4155	73.06	275	54B0208|1160132|6A40118|78E00EE	1440	4.39	0	1355
12/01/23 08:17:38 AM	T			4155	73.06	275	54B0208|1160132|6A40118|78E00EE	1440	4.39	0	1355
12/01/23 08:28:26 AM	T			4156	72.98	291	54D021E|6A60140|7FF013E|1EF0100	900	4.03	0	495
12/01/23 08:39:16 AM	T			4155	73.30	295	54D01B0|6AE0138|7AB0118|39F00EA	1080	3.80	0	927
12/01/23 08:39:18 AM	T			4155	73.30	295	54D01B0|6AE0138|7AB0118|39F00EA	1080	3.80	0	927
12/01/23 08:50:06 AM	T			4156	73.17	303	5490212|74B0138|2FA0120|4590100	1140	4.31	0	1113
12/01/23 09:00:54 AM	T			4156	73.13	308	54001B4|4590122|8BE0116|1830114	1260	3.74	0	1344
12/01/23 09:11:41 AM	T			4134	73.10	295	54701DC|F7015A|85C0136|1EB0128	1680	3.99	0	1351
12/01/23 09:22:28 AM	T			4157	73.17	297	54B01F2|879014A|467013E|3730136	1800	3.89	0	2169
12/01/23 09:33:13 AM	T			4135	73.25	291	54B01B8|87F0138|3CA011E|F70112	1140	3.94	0	970
12/01/23 09:33:15 AM	T			4135	73.25	291	54B01B8|87F0138|3CA011E|F70112	1140	3.94	0	970
12/01/23 09:44:01 AM	T			4158	73.15	305	54B0218|3400116|76F0114|1B1010E	1140	4.29	0	1355
12/01/23 09:54:46 AM	T			4157	73.12	290	54B0170|32B012C|156012A|7B90126	1500	3.74	0	1355
12/01/23 09:54:48 AM	T			4157	73.12	290	54B0170|32B012C|156012A|7B90126	1500	3.74	0	1355
12/01/23 10:05:33 AM	T			4158	73.16	299	5530186|7ED0148|24A0124|649011A	1500	3.70	0	1609
12/01/23 10:16:18 AM	T			4157	73.07	277	5490274|1E7013C|7DE0130|62A0118	1440	4.22	0	1353
12/01/23 10:16:20 AM	T			4157	73.07	277	5490274|1E7013C|7DE0130|62A0118	1440	4.22	0	1353
12/01/23 10:27:05 AM	T			4157	73.09	277	54701E0|1EB013A|846012E|622012C	1380	4.39	0	1351
12/01/23 10:37:50 AM	T			4154	73.18	282	54B0166|6CB0138|453012E|8630122	1380	4.55	0	1355
12/01/23 10:48:34 AM	T			4158	73.18	292	545025C|6B0013C|8620134|4020116	1380	4.01	0	1349
12/01/23 10:59:18 AM	T			4158	73.16	138	5450204|6E6013E|329013A|7FD0130	360	6.30	0	809
12/01/23 10:59:20 AM	T			4158	73.16	138	5450204|6E6013E|329013A|7FD0130	360	6.30	0	809
12/01/23 11:10:05 AM	T			4158	73.22	303	53A0198|126016E|1F7011C|404010A	1260	4.04	0	1338
12/01/23 11:20:50 AM	T			4158	73.12	285	54001E4|2440150|7750146|36F0134	1380	3.66	0	1344
12/01/23 11:31:34 AM	T			4159	73.20	291	53E01E6|1390150|80A0150|6450138	1380	4.04	0	1342
12/01/23 11:42:18 AM	T			4158	73.21	279	54B020C|3C40160|7DA0132|1E00104	1380	3.77	0	1355
12/01/23 11:42:21 AM	T			4158	73.21	279	54B020C|3C40160|7DA0132|1E00104	1380	3.77	0	1355
12/01/23 11:53:05 AM	T			4135	73.16	301	5490222|231015A|83F011E|1490116	1200	4.41	0	1353
12/01/23 12:03:49 PM	T			4157	73.26	303	5450214|348015A|13D0142|8AF012A	1680	3.46	0	1349
12/01/23 12:14:34 PM	T			4157	73.20	285	5420230|6D40186|3ED0126|261011C	1440	4.14	0	1346
12/01/23 12:25:18 PM	T			4157	73.21	300	54B0194|8770182|1310160|2840144	1140	4.46	0	1355
12/01/23 12:36:03 PM	T			4137	73.11	305	5400210|1EB0126|35F011A|6980114	1260	4.30	0	1344
12/01/23 12:46:47 PM	T			4157	73.14	289	54F01DA|29A0160|3AD0148|805013E	1320	3.88	0	1359
12/01/23 12:57:32 PM	T			4157	73.15	291	542022C|3440146|71E0136|843011E	1440	3.73	0	1346
12/01/23 01:08:17 PM	T			4157	73.22	297	54F01CC|2350130|85C0122|133011E	1080	3.91	0	1359
12/01/23 01:19:00 PM	T			4157	73.14	299	54D0224|3350148|1F30126|647010C	1500	4.11	0	1607
12/01/23 01:29:45 PM	T			4156	73.08	304	53E0204|88C0122|1C80112|6DA010E	600	4.06	0	456
12/01/23 01:40:29 PM	T			4156	73.11	299	54501DA|1B3014E|3C60136|7D40132	1020	3.71	0	966
12/01/23 01:51:14 PM	T			4156	73.13	283	54B0230|294016C|17D0120|44D0116	1380	4.27	0	1355
12/01/23 02:01:59 PM	T			4156	73.10	298	545023C|1870176|6C30144|82D0108	1080	3.99	0	1349
12/01/23 02:12:43 PM	T			4157	73.17	287	54D021E|6450134|1CA0128|316011E	1380	3.79	0	1357
12/01/23 02:23:27 PM	T			4156	73.14	296	54D01B4|754013E|465011C|1100116	1980	3.93	0	1876
12/01/23 02:34:12 PM	T			4155	73.15	301	54F01DA|FB0126|3400120|6FD011E	1560	3.52	0	1359
12/01/23 02:44:56 PM	T			4155	73.16	275	2650168|54D015E|13B014A|783013C	1380	3.79	0	1357
12/01/23 02:44:58 PM	T			4155	73.16	275	2650168|54D015E|13B014A|783013C	1380	3.79	0	1357
12/01/23 02:55:44 PM	T			4133	73.23	295	5490278|34E0136|2330126|74D0106	540	4.07	0	563
12/01/23 03:06:27 PM	T			4155	72.89	290	53E0202|154014A|2E10126|7C10126	1620	3.82	0	1342
12/01/23 03:17:11 PM	T			4133	73.06	297	54D01E6|27D0156|6C1013E|89F0130	1680	3.53	0	1729
12/01/23 03:17:14 PM	T			4133	73.06	297	54D01E6|27D0156|6C1013E|89F0130	1680	3.53	0	1729
12/01/23 03:27:59 PM	T			4156	73.18	304	54901CC|6C50142|2390134|7CE0130	1080	4.25	0	1353
12/01/23 03:38:43 PM	T			4155	73.15	297	54D01C6|8810128|6220124|18A0122	1980	3.65	0	2177
12/01/23 03:49:27 PM	T			4156	73.13	302	54B021E|78B014C|1F10148|647013E	1560	3.59	0	1607
12/01/23 04:00:11 PM	T			4155	73.11	289	54B023A|2310142|64B0128|8B90120	1380	4.29	0	1355
12/01/23 04:10:55 PM	T			4155	73.15	286	53E01E6|72A0124|1C1011A|60B0116	1320	4.19	0	1342
12/01/23 04:21:39 PM	T			4155	73.12	303	5490232|36F012A|6D20128|88C0116	1500	4.17	0	1353
12/01/23 04:32:24 PM	T			4155	73.10	301	5470218|3D9015E|862014E|12F0118	1140	4.68	0	985
12/01/23 04:43:08 PM	T			4155	73.15	297	54901F2|1C10140|F3012E|2F70110	1800	4.82	0	1353
12/01/23 04:53:52 PM	T			4155	73.16	302	54D01C0|3610146|2790134|18C0126	1560	4.66	0	1357
12/01/23 05:04:37 PM	T			4155	73.09	294	54501CC|7F10140|3CC0130|691011E	1140	4.13	0	972
12/01/23 05:15:21 PM	T			4154	73.00	288	54D01DE|1B10162|6AC010A|8A10104	1440	3.69	0	1357
12/01/23 05:26:06 PM	T			4152	73.13	289	54D01B2|83D0140|154012E|3A50108	1080	3.75	0	933
12/01/23 05:36:50 PM	T			4154	73.12	290	54B01BC|1B50136|6B00126|82B0116	2040	4.07	0	2091
12/01/23 05:36:52 PM	T			4154	73.12	290	54B01BC|1B50136|6B00126|82B0116	2040	4.07	0	2091
12/01/23 05:47:37 PM	T			4135	73.16	296	54901A6|1DA0144|430011E|76C011C	2040	3.85	0	1900
12/01/23 05:47:39 PM	T			4135	73.16	296	54901A6|1DA0144|430011E|76C011C	2040	3.85	0	1900
12/01/23 05:58:23 PM	T			4154	73.18	311	54201EA|1EB0146|71A0134|F70126	1620	3.69	0	1818
12/01/23 06:09:07 PM	T			4154	73.16	303	5490174|6680172|2440134|8120116	1020	4.24	0	1353
12/01/23 06:19:52 PM	T			4155	73.10	290	53E01DE|4570130|36B012A|8120126	1620	3.93	0	1342
12/01/23 06:30:36 PM	T			4154	73.08	297	54001B0|3B30144|6890138|1200120	1020	3.86	0	947
12/01/23 06:41:21 PM	T			4154	73.16	298	54D01B4|7470120|86B0116|1F90114	1920	3.62	0	1863
12/01/23 06:52:06 PM	T			4154	73.18	275	54001B2|392014A|1200132|2160120	1440	3.76	0	1344
12/01/23 07:02:51 PM	T			4132	73.18	299	54B022C|87F0166|103013E|1FB0128	1560	3.76	0	1355
12/01/23 07:13:35 PM	T			4154	73.05	289	5380200|1EF015C|63F015A|3B60122	1980	3.89	0	1599
12/01/23 07:24:19 PM	T			4131	73.00	301	540024E|38A012A|6850126|1EB010E	1980	4.11	0	1669
12/01/23 07:35:03 PM	T			4154	73.13	305	5490216|6410158|21600F8|2FE00F2	600	4.61	0	534
12/01/23 07:45:47 PM	T			4131	73.10	297	5490200|1D4013E|8BE0136|69C012E	1020	4.05	0	1353
12/01/23 07:45:49 PM	T			4131	73.10	297	5490200|1D4013E|8BE0136|69C012E	1020	4.05	0	1353
12/01/23 07:56:34 PM	T			4153	72.98	287	5380204|27D0138|7FD0132|3D1010C	1260	4.52	0	1336
12/01/23 08:07:19 PM	T			4153	73.15	291	54001AC|2BE015C|6DA0148|12D0142	1620	4.01	0	1754
12/01/23 08:18:04 PM	T			4153	73.13	289	53E01F4|62E013E|1AF0136|79A0136	1560	3.79	0	1582
12/01/23 08:28:48 PM	T			4153	73.08	301	54001D8|FF0154|2230150|7DA0128	720	4.77	0	547
12/01/23 08:28:50 PM	T			4153	73.08	301	54001D8|FF0154|2230150|7DA0128	720	4.77	0	547
12/01/23 08:39:35 PM	T			4153	73.05	293	54001D6|8900154|7BB0134|1F90130	1200	4.57	0	1344
12/01/23 08:50:20 PM	T			4153	73.16	290	54901D0|38C0116|13D0112|8180112	1200	3.94	0	1353
12/01/23 09:01:05 PM	T			4152	73.15	301	54901EE|1DA014E|6AC0130|7D40130	1860	4.19	0	2004
12/01/23 09:11:50 PM	T			4131	73.13	305	540029C|3140152|82D0120|F7010A	1200	4.17	0	1344
12/01/23 09:22:34 PM	T			4130	73.02	300	54001BA|189014C|269013E|7B1012E	1380	3.90	0	1344
12/01/23 09:22:36 PM	T			4130	73.02	300	54001BA|189014C|269013E|7B1012E	1380	3.90	0	1344
12/01/23 09:33:22 PM	T			4152	73.21	304	53E02A0|877013C|79A0130|2AD011A	1620	4.09	0	1342
12/01/23 09:44:07 PM	T			4152	73.08	307	53E01FE|7F3014A|45B0110|124010C	1020	4.21	0	1115
12/01/23 09:54:52 PM	T			4151	73.13	298	54701D4|1EB013A|647012E|3750118	1080	4.40	0	885
12/01/23 10:05:36 PM	T			4151	73.05	297	54B022A|2B90154|63D012E|89C011C	1860	4.25	0	1597
12/01/23 10:16:22 PM	T			4151	73.10	298	5400228|1F10184|844012C|338011E	1140	3.86	0	1344
12/01/23 10:27:08 PM	T			4151	73.16	291	53E01E6|F70130|60F011C|7F3011C	2040	3.67	0	2035
12/01/23 10:37:53 PM	T			4149	73.14	297	54B01D0|63D0162|14E0122|71A010C	1560	4.09	0	1597
12/01/23 10:48:40 PM	T			4151	73.01	301	5400186|1D80148|2B10132|6660120	1980	4.06	0	1638
12/01/23 10:59:37 PM	T			4150	73.03	308	54F01D8|63B014C|76D013C|8920130	1200	3.98	0	1359
12/01/23 10:59:39 PM	T			4150	73.03	308	54F01D8|63B014C|76D013C|8920130	1200	3.98	0	1359
12/01/23 10:59:41 PM	T			4150	73.03	308	54F01D8|63B014C|76D013C|8920130	1200	3.98	0	1359
12/01/23 11:10:26 PM	T			4150	73.09	309	53C01F6|2010128|7C80124|3E5011E	1620	4.42	0	1340
12/01/23 11:21:14 PM	T			4149	73.07	294	53C01F8|2A10108|1710104|6FD00F0	1680	3.80	0	1789
12/01/23 11:32:00 PM	T			4127	73.15	301	53E01B2|3D50136|7FD0116|F30104	1620	4.01	0	1342
12/01/23 11:42:46 PM	T			4148	73.02	292	5470206|871012E|73B0128|1310118	1980	4.07	0	1851
12/01/23 11:42:48 PM	T			4148	73.02	292	5470206|871012E|73B0128|1310118	1980	4.07	0	1851
12/01/23 11:53:35 PM	T			4149	72.99	293	54501BA|2860154|86D0114|10E00FA	1260	4.17	0	1349
13/01/23 12:04:22 AM	T			4149	73.15	296	54001FA|23B0136|7FF010A|65A00F4	1560	3.86	0	1626
13/01/23 12:15:09 AM	T			4149	73.05	298	54701D0|65C013C|15C0114|3A90112	1980	3.86	0	1628
13/01/23 12:25:56 AM	T			4148	72.29	286	53E019E|145011C|74D0116|2BB010C	1560	3.55	0	1342
13/01/23 12:36:44 AM	T			4147	73.15	294	53E01CC|22B0114|7CE00FA|69A00EE	1920	4.38	0	1998
13/01/23 12:47:32 AM	T			4146	73.13	295	5430180|6BD010A|8BB0104|3CA00FE	1260	4.02	0	1347
13/01/23 12:58:20 AM	T			4145	73.08	308	549019E|21E0100|46C00F4|74900F4	1920	4.00	0	1865
13/01/23 01:09:10 AM	T			4145	73.05	298	54301AC|1F70124|6360100|11800F0	1620	4.21	0	1590
13/01/23 01:19:59 AM	T			4146	73.33	284	53E01FE|41D012E|107012A|7730124	1380	4.36	0	1342
13/01/23 01:30:48 AM	T			4130	73.10	303	53E0174|41B0132|1BB00F6|6E600EE	1980	3.93	0	1766
13/01/23 01:41:41 AM	T			4143	72.95	299	2350164|54F015C|62C0114|81E010E	1920	3.38	0	2078
13/01/23 01:52:30 AM	T			4145	74.88	282	5450128|6260108|4290102|30400FE	1380	3.84	0	1349
13/01/23 02:03:20 AM	T			4124	72.85	301	54F01D2|359012A|1200104|84100F0	1140	3.67	0	1359
13/01/23 02:14:11 AM	T			4144	73.13	301	54D0154|850010C|37A0106|6BB00FA	1620	3.89	0	1723
13/01/23 02:25:00 AM	T			4144	73.08	305	54201BA|87D0118|6EA00E2|25400D6	1620	3.90	0	1770
13/01/23 02:25:02 AM	T			4144	73.08	305	54201BA|87D0118|6EA00E2|25400D6	1620	3.90	0	1770
13/01/23 02:35:52 AM	T			4144	73.02	293	54701C2|2A10112|61900FA|86900EE	960	3.95	0	673
13/01/23 02:46:43 AM	T			4138	73.07	292	54B011A|6430114|88200F6|3E100EA	1560	4.36	0	1603
13/01/23 02:57:33 AM	T			4144	72.84	294	54D0144|1AD0108|86B0104|74D0102	1560	3.79	0	1357
13/01/23 03:08:23 AM	T			4144	72.94	279	549019C|77B00FE|68500F6|26000E0	1260	4.07	0	1353
13/01/23 03:19:14 AM	T			4144	73.16	294	5490188|290010C|73300EC|44C00EA	1440	3.97	0	1353
13/01/23 03:30:04 AM	T			4144	72.96	298	5450166|1EF0116|39500FC|78E00F6	600	3.77	0	495
13/01/23 03:30:06 AM	T			4144	72.96	298	5450166|1EF0116|39500FC|78E00F6	600	3.77	0	495
13/01/23 03:40:57 AM	T			4143	73.10	296	54501A2|6E8010E|20100E4|38C00DC	1200	4.11	0	1349
13/01/23 03:51:48 AM	T			4144	72.99	300	54B01F6|3C4010A|1FD0104|6F100FA	1560	3.70	0	1355
13/01/23 04:02:41 AM	T			4121	73.15	306	53C0164|32F013A|16F00FE|7F500F4	1740	4.71	0	2037
13/01/23 04:13:31 AM	T			4143	73.78	291	54D01BC|1580124|896010C|6220106	1380	4.35	0	1357
13/01/23 04:24:22 AM	T			4143	73.07	298	53E014A|7900120|1810112|2F300F0	1560	4.65	0	1342
13/01/23 04:35:12 AM	T			4121	72.52	286	5510142|85E012C|1DA00FC|6A200F4	1380	4.20	0	1361
13/01/23 04:35:15 AM	T			4121	72.52	286	5510142|85E012C|1DA00FC|6A200F4	1380	4.20	0	1361
13/01/23 04:46:07 AM	T			4121	73.06	283	54001C6|114014E|8BD0132|7200128	1440	3.96	0	1344
13/01/23 04:56:59 AM	T			4142	73.16	279	54B0162|2C6010C|85A010C|1EF010A	1440	3.76	0	1355
13/01/23 05:07:50 AM	T			4135	73.09	306	54501B0|2D80102|8B300FA|73900F6	2040	3.62	0	2227
13/01/23 05:18:44 AM	T			4143	74.25	294	5470184|164011E|6960110|23100FA	1200	3.85	0	1351
13/01/23 05:29:35 AM	T			4143	73.07	281	54F01B4|2370114|6FB00F6|80A00EE	1380	3.46	0	1359
13/01/23 05:40:26 AM	T			4121	73.09	297	54701AC|8BE010A|6890104|1B500F6	1980	3.64	0	2238
13/01/23 05:40:28 AM	T			4121	73.09	297	54701AC|8BE010A|6890104|1B500F6	1980	3.64	0	2238
13/01/23 05:51:20 AM	T			4121	73.09	285	54B01B8|1C7016A|3E90108|29E00FE	1380	4.34	0	1355
13/01/23 05:51:22 AM	T			4121	73.09	285	54B01B8|1C7016A|3E90108|29E00FE	1380	4.34	0	1355
13/01/23 06:02:15 AM	T			4143	72.81	292	54D018A|229010C|44D0106|69600F6	1380	4.27	0	1357
13/01/23 06:13:07 AM	T			4143	73.04	299	54B01AE|2710132|3C80116|11C0100	2040	3.87	0	1355
13/01/23 06:23:58 AM	T			4142	73.13	289	54B01A8|3F00120|89F010C|6720104	1380	3.54	0	1355
13/01/23 06:34:50 AM	T			4142	73.05	300	6FB0134|1E20128|53C0126|86900F8	1560	3.87	0	1340
13/01/23 06:34:52 AM	T			4142	73.05	300	6FB0134|1E20128|53C0126|86900F8	1560	3.87	0	1340
13/01/23 06:45:44 AM	T			4143	72.96	304	53E0150|1B90112|333010E|68B0102	1980	4.29	0	1675
13/01/23 06:56:36 AM	T			4143	73.09	302	54D01A8|2480138|7010126|1050112	1080	3.90	0	1357
13/01/23 07:07:27 AM	T			4143	73.48	295	54B016E|879010E|6E80108|2C800F8	1440	3.78	0	1355
13/01/23 07:07:29 AM	T			4143	73.48	295	54B016E|879010E|6E80108|2C800F8	1440	3.78	0	1355
13/01/23 07:18:20 AM	T			4143	73.20	303	54B016E|3180126|666011A|8580114	1620	3.95	0	1638
13/01/23 07:29:11 AM	T			4143	72.80	296	54B01B0|1B50126|7B30124|335010C	1920	4.07	0	1971
13/01/23 07:40:01 AM	T			4143	73.12	281	53E0150|1ED010E|794010E|86500FC	960	3.93	0	1342
13/01/23 07:50:51 AM	T			4141	73.18	63	5490150|187012A|7FD0118|2AB0104	1380	7.96	0	1353
13/01/23 07:50:53 AM	T			4141	73.18	63	5490150|187012A|7FD0118|2AB0104	1380	7.96	0	1353
13/01/23 08:01:43 AM	T			4143	72.98	302	5450176|7EF0114|3290110|8BD00EC	1140	4.14	0	1349
13/01/23 08:12:35 AM	T			4143	73.07	292	54D0210|22D0130|79A0124|6A80102	1380	3.66	0	1357
13/01/23 08:23:28 AM	T			4143	73.00	282	54B01B2|10D0134|6C7010E|26100EC	1080	4.09	0	1355
13/01/23 08:34:17 AM	T			4143	73.07	294	54D01A8|879011C|23B0110|65300F4	1440	4.09	0	1357
13/01/23 08:45:05 AM	T			4144	73.07	299	54B01EE|6390138|40C0122|1FD011A	1080	3.89	0	1036
13/01/23 08:55:52 AM	T			4145	73.09	294	54B01F0|2420112|7D60110|6F100FC	1620	3.71	0	1777
13/01/23 08:55:54 AM	T			4145	73.09	294	54B01F0|2420112|7D60110|6F100FC	1620	3.71	0	1777
13/01/23 09:06:42 AM	T			4145	73.04	298	54B01A8|882011C|39F011A|2670116	1200	3.59	0	1355
13/01/23 09:17:30 AM	T			4145	72.99	305	54901C0|8500122|3440120|6DA00F6	1080	4.01	0	836
13/01/23 09:28:16 AM	T			4146	72.99	300	54F01C0|6F9011A|8440112|1B70106	1800	4.44	0	1785
13/01/23 09:39:01 AM	T			4145	72.91	305	5420186|1C50138|33E012C|41B0104	1140	4.07	0	1051
13/01/23 09:49:48 AM	T			4143	73.04	293	54D01EE|4700166|1260126|84E0124	1320	3.79	0	1357
13/01/23 10:00:33 AM	T			4146	72.99	297	54D01F2|777013C|42D0118|8AF010C	960	4.23	0	1069
13/01/23 10:11:19 AM	T			4148	73.00	277	54001D8|83D0148|72A0116|1470112	1380	3.62	0	1344
13/01/23 10:22:04 AM	T			4147	73.01	235	54F01A6|1500140|8500106|25C00F8	1380	3.55	0	1359
13/01/23 10:32:50 AM	T			4147	73.05	91	54B0206|8500118|75E0116|17D0110	1440	5.41	0	1355
13/01/23 10:43:36 AM	T			4146	72.94	254	54F025E|3E30136|1100132|2220118	1380	4.33	0	1359
13/01/23 10:54:20 AM	T			4147	73.00	280	5490196|8410156|3D30134|66C0128	1380	4.00	0	1353
13/01/23 11:05:05 AM	T			4146	72.94	282	54F01DC|1BF0128|6C30128|4040122	1380	4.15	0	1359
13/01/23 11:15:50 AM	T			4147	73.10	289	5490198|23B0158|10B0152|434014A	1320	4.14	0	1353
13/01/23 11:15:52 AM	T			4147	73.10	289	5490198|23B0158|10B0152|434014A	1320	4.14	0	1353
13/01/23 11:26:37 AM	T			4146	72.93	283	54B018E|6700140|175010A|76D00FC	1380	4.24	0	1355
13/01/23 11:37:22 AM	T			4146	72.99	294	53E01C8|2310186|44F012E|6A2011C	1380	3.80	0	1342
13/01/23 11:48:07 AM	T			4126	73.05	301	53E01B6|2F10142|1F3013E|8750114	1680	3.66	0	1342
13/01/23 11:58:51 AM	T			4146	72.94	302	54D01A4|75A0134|394012C|1030122	1260	3.96	0	1357
13/01/23 12:09:36 PM	T			4123	73.02	294	54701BC|F70152|8BE0146|3DB0130	1020	3.86	0	987
13/01/23 12:20:20 PM	T			4146	73.00	284	54001B2|288014C|681013C|884012E	1380	3.88	0	1344
13/01/23 12:31:05 PM	T			4146	72.96	300	54B01BA|718014C|8BE0140|20E0120	1980	4.76	0	1816
13/01/23 12:41:49 PM	T			4147	72.96	304	54901E0|69E0150|2B9012A|8B30124	1140	3.98	0	1353
13/01/23 12:52:33 PM	T			4144	73.02	284	54201E2|1B10128|2F30128|892011A	1380	3.95	0	1346
13/01/23 12:52:36 PM	T			4144	73.02	284	54201E2|1B10128|2F30128|892011A	1380	3.95	0	1346
13/01/23 01:03:22 PM	T			4146	72.94	303	54D01DE|2140136|64D012A|7F10110	1980	4.07	0	2033
13/01/23 01:14:06 PM	T			4146	73.06	294	53E01A2|22F0126|3120120|3DB0110	600	4.66	0	559
13/01/23 01:24:50 PM	T			4140	73.08	307	54B0188|20E0126|F30120|64B0120	1020	4.63	0	1355
13/01/23 01:24:52 PM	T			4140	73.08	307	54B0188|20E0126|F30120|64B0120	1020	4.63	0	1355
13/01/23 01:24:54 PM	T			4140	73.08	307	54B0188|20E0126|F30120|64B0120	1020	4.63	0	1355
13/01/23 01:35:39 PM	T			4145	73.09	291	54D01B6|13B012A|6D20128|265011A	1080	3.79	0	1357
13/01/23 01:46:23 PM	T			4146	73.09	287	54701BE|6320174|444013A|862011E	1380	4.20	0	1351
13/01/23 01:57:08 PM	T			4144	72.98	298	54D01F0|85A014A|3880126|74B0114	1740	4.64	0	1867
13/01/23 02:07:53 PM	T			4145	73.12	283	53E01B6|29C0130|77D0130|3DB011C	1380	4.30	0	1342
13/01/23 02:18:37 PM	T			4146	72.97	287	5400202|1830132|80C0126|4150122	1380	4.38	0	1344
13/01/23 02:29:21 PM	T			4145	73.05	279	54D01E6|7F10144|1EF0140|417013E	1440	4.22	0	1357
13/01/23 02:29:24 PM	T			4145	73.05	279	54D01E6|7F10144|1EF0140|417013E	1440	4.22	0	1357
13/01/23 02:40:08 PM	T			4146	73.13	297	54D01E8|187012E|77B0128|863010E	1080	3.90	0	1357
13/01/23 02:50:51 PM	T			4146	72.94	282	54701F8|1F1014E|7180128|2FC0126	1440	4.36	0	1351
13/01/23 03:01:35 PM	T			4126	72.95	308	5490250|1D60118|63B0118|38A0114	1260	4.20	0	1353
13/01/23 03:12:20 PM	T			4146	73.00	292	54B01AC|731013C|2A1011E|10E011C	1380	4.01	0	1355
13/01/23 03:23:03 PM	T			4144	73.02	283	55301E0|7C10122|88A011A|3250116	1380	4.34	0	1363
13/01/23 03:23:05 PM	T			4144	73.02	283	55301E0|7C10122|88A011A|3250116	1380	4.34	0	1363
13/01/23 03:33:49 PM	T			4145	73.08	287	54B0208|413015E|22F0148|1330138	1380	4.02	0	1355
13/01/23 03:33:51 PM	T			4145	73.08	287	54B0208|413015E|22F0148|1330138	1380	4.02	0	1355
13/01/23 03:44:36 PM	T			4145	73.02	287	54B01D0|107013C|65E011C|2DD010E	1440	4.26	0	1355
13/01/23 03:55:20 PM	T			4144	72.95	292	547017A|1EB0142|3350136|89E012E	1260	4.00	0	1351
13/01/23 04:06:04 PM	T			4123	72.94	293	5490188|1E7017C|4130140|107013E	1380	3.96	0	1353
13/01/23 04:16:47 PM	T			4144	73.07	300	5400166|1960152|77B0134|3B30132	1620	3.76	0	1344
13/01/23 04:16:49 PM	T			4144	73.07	300	5400166|1960152|77B0134|3B30132	1620	3.76	0	1344
13/01/23 04:27:34 PM	T			4145	73.00	294	54F019E|28E0138|101011C|6D60102	1500	3.99	0	1359
13/01/23 04:38:18 PM	T			4145	73.00	304	542019C|6450154|2AD010E|825010A	1620	3.93	0	1605
13/01/23 04:49:02 PM	T			4144	72.99	302	54D01C8|7FF0136|3670116|173010E	1980	4.23	0	2047
13/01/23 04:59:46 PM	T			4144	72.94	294	53C022E|2690132|7E90120|6050104	1440	3.78	0	1340
13/01/23 05:10:30 PM	T			4144	72.97	288	547018C|3B3013E|1410124|6E00118	1380	4.63	0	1351
13/01/23 05:21:15 PM	T			4144	72.92	299	542023E|8430136|25A0118|72E010A	1620	3.88	0	1838
13/01/23 05:32:00 PM	T			4123	73.00	299	54001A6|16D0152|2AD0130|3CE0130	1980	3.54	0	1344
13/01/23 05:42:44 PM	T			4144	72.96	288	53801B2|827013C|107013A|1D0012C	1920	3.61	0	2087
13/01/23 05:53:28 PM	T			4143	73.01	284	5470222|3CA012A|1A90128|6390100	1380	4.09	0	1351
13/01/23 06:04:12 PM	T			4144	72.91	290	54001EA|2B5013E|3F40122|705011E	1980	3.89	0	1797
13/01/23 06:04:14 PM	T			4144	72.91	290	54001EA|2B5013E|3F40122|705011E	1980	3.89	0	1797
13/01/23 06:14:59 PM	T			4130	72.99	292	5400200|2160194|66E014A|37E011A	1200	3.60	0	1344
13/01/23 06:15:01 PM	T			4130	72.99	292	5400200|2160194|66E014A|37E011A	1200	3.60	0	1344
13/01/23 06:25:46 PM	T			4143	73.00	298	54201F0|1E9016E|8BE0158|6FF0132	1500	4.68	0	1346
13/01/23 06:36:30 PM	T			4132	73.03	292	53E01E2|1500146|7010138|7FF011C	1620	4.35	0	1793
13/01/23 06:36:33 PM	T			4132	73.03	292	53E01E2|1500146|7010138|7FF011C	1620	4.35	0	1793
13/01/23 06:47:17 PM	T			4122	72.94	305	53C01FA|3A7014C|1EF0144|852010C	720	4.29	0	935
13/01/23 06:47:19 PM	T			4122	72.94	305	53C01FA|3A7014C|1EF0144|852010C	720	4.29	0	935
13/01/23 06:58:04 PM	T			4143	72.98	297	54201A0|2230132|8030100|6AE00FA	1680	3.80	0	1710
13/01/23 07:08:48 PM	T			4143	72.97	291	54B01CA|73F0186|2A9012E|1920112	1620	4.54	0	1855
13/01/23 07:08:51 PM	T			4143	72.97	291	54B01CA|73F0186|2A9012E|1920112	1620	4.54	0	1855
13/01/23 07:19:35 PM	T			4122	72.88	292	18C0152|54D0148|6410130|3020104	1080	3.67	0	1357
13/01/23 07:19:38 PM	T			4122	72.88	292	18C0152|54D0148|6410130|3020104	1080	3.67	0	1357
13/01/23 07:30:22 PM	T			4144	72.97	307	54701E6|7BD0154|33A0138|8860106	1140	4.04	0	1351
13/01/23 07:30:24 PM	T			4144	72.97	307	54701E6|7BD0154|33A0138|8860106	1140	4.04	0	1351
13/01/23 07:41:10 PM	T			4143	72.95	305	53C01A8|FB014C|3D0013C|87B011E	1980	4.18	0	2171
13/01/23 07:51:54 PM	T			4143	72.91	293	54301C8|135015C|87F0142|3F2013C	1020	3.73	0	1010
13/01/23 08:02:39 PM	T			4128	72.99	294	53C0290|F30134|2D6012A|7DE0116	660	4.02	0	726
13/01/23 08:02:41 PM	T			4128	72.99	294	53C0290|F30134|2D6012A|7DE0116	660	4.02	0	726
13/01/23 08:13:26 PM	T			4142	72.88	301	5400224|1E90150|38A0128|6620122	1560	4.21	0	1634
13/01/23 08:24:11 PM	T			4142	72.89	298	53A0192|6A6012A|8410120|1ED010C	1080	3.88	0	1338
13/01/23 08:34:56 PM	T			4141	72.94	293	54001E0|1100140|378011A|62800FE	1380	4.26	0	1344
13/01/23 08:45:41 PM	T			4123	72.92	288	5420172|8A5012A|2480120|13F011E	1260	3.71	0	1346
13/01/23 08:56:27 PM	T			4141	72.94	279	53C01EE|FF0120|6DC0118|8860114	1440	4.15	0	1340
13/01/23 08:56:29 PM	T			4141	72.94	279	53C01EE|FF0120|6DC0118|8860114	1440	4.15	0	1340
13/01/23 09:07:15 PM	T			4140	72.89	293	54001AC|FF0158|1E20146|3CE0136	1740	3.89	0	1344
13/01/23 09:18:01 PM	T			4140	72.81	303	5430186|10D0150|71A0130|806010E	840	3.71	0	1347
13/01/23 09:28:47 PM	T			4140	72.92	306	53C01A2|1F3014E|814012A|6410118	1200	4.11	0	1340
13/01/23 09:39:33 PM	T			4140	72.97	296	54201B4|1B5013A|69E010A|2DA0106	1440	4.52	0	1346
13/01/23 09:39:35 PM	T			4140	72.97	296	54201B4|1B5013A|69E010A|2DA0106	1440	4.52	0	1346
13/01/23 09:50:22 PM	T			4119	72.88	303	54001C8|60D0124|7390106|3B10100	1620	4.40	0	1549
13/01/23 09:50:24 PM	T			4119	72.88	303	54001C8|60D0124|7390106|3B10100	1620	4.40	0	1549
13/01/23 10:01:11 PM	T			4138	72.88	292	54B0188|624011E|44C011A|24C010A	1980	3.66	0	1572
13/01/23 10:11:59 PM	T			4137	72.77	307	54001C2|79E0142|23D0106|37100FC	780	4.31	0	881
13/01/23 10:22:47 PM	T			4137	72.78	310	53C0140|2480118|3380100|6FB00FC	540	4.20	0	584
13/01/23 10:33:36 PM	T			4136	72.79	293	36F0152|846012C|54D0128|6600100	1560	3.90	0	1632
13/01/23 10:44:26 PM	T			4135	72.77	308	5490146|7A8012C|892012A|20C0114	1560	3.59	0	1353
13/01/23 10:55:15 PM	T			4134	72.91	301	53C0144|22F010C|8810100|6D400E2	1020	4.07	0	1340
13/01/23 11:06:07 PM	T			4133	72.96	301	53A016E|38E0116|6CF010E|7DE00F0	1500	3.28	0	1338
13/01/23 11:28:02 PM	T			4132	72.99	297	53E0146|1B70100|66E00D8|32100CA	1620	3.66	0	1646
13/01/23 11:38:53 PM	T			4132	72.94	298	53A0166|78B0100|24800EC|31900E8	1560	3.54	0	1338
13/01/23 11:49:45 PM	T			4132	73.05	290	53E014A|3D500F8|75200F2|27F00E6	480	3.57	0	639
14/01/23 12:00:36 AM	T			4133	72.99	296	547014A|206012C|89600EA|30400E2	600	3.39	0	518
14/01/23 12:11:27 AM	T			4134	72.88	308	8600108|2010100|48600F2|32D00E8	600	3.74	0	513
14/01/23 12:22:18 AM	T			4133	73.06	302	5420182|25C010A|6EA00FA|88E00FA	1080	3.76	0	1346
14/01/23 12:33:09 AM	T			4133	73.04	300	545017C|20800E8|80500E6|64B00DA	1920	3.75	0	2053
14/01/23 12:33:11 AM	T			4133	73.04	300	545017C|20800E8|80500E6|64B00DA	1920	3.75	0	2053
14/01/23 12:44:02 AM	T			4133	73.19	283	53E0198|1F70118|2FA00EA|79A00DE	1440	4.13	0	1342
14/01/23 12:54:52 AM	T			4117	72.61	271	54B017A|7260112|4150104|32900F2	1380	3.52	0	1355
14/01/23 12:54:55 AM	T			4117	72.61	271	54B017A|7260112|4150104|32900F2	1380	3.52	0	1355
14/01/23 01:05:46 AM	T			4134	72.54	293	8790102|55D0100|40400FC|71400FA	1620	3.41	0	1812
14/01/23 01:16:37 AM	T			4133	73.21	294	54B0168|6DC00EC|84E00E8|35600E0	1800	3.87	0	1756
14/01/23 01:27:28 AM	T			4113	73.14	286	5420118|1FB010C|64100FA|32300E6	1200	3.84	0	1346
14/01/23 01:38:18 AM	T			4133	72.96	298	53E0112|2120106|84800DE|6D600CA	720	3.34	0	530
14/01/23 01:49:09 AM	T			4133	72.97	300	6A40122|34000FC|54700EA|14500E4	1560	3.73	0	1700
14/01/23 02:00:01 AM	T			4133	72.95	291	5400130|84800FA|6FD00F2|20400DE	1320	3.79	0	1344
14/01/23 02:10:51 AM	T			4119	72.56	275	53E0132|2A5010C|8200100|6A400F6	1380	4.01	0	1342
14/01/23 02:21:43 AM	T			4133	73.06	284	5510176|45300FE|87F00F0|23500E6	1320	2.92	0	1361
14/01/23 02:32:34 AM	T			4131	72.91	293	54D012E|3E90110|62C010E|7D0010A	1380	3.94	0	1357
14/01/23 02:43:26 AM	T			4117	73.24	291	547017E|2A90134|6A20110|81A00FA	1260	3.86	0	1351
14/01/23 02:54:16 AM	T			4132	72.49	294	53E013C|87B0108|1C70100|3F00100	840	3.82	0	1008
14/01/23 03:05:08 AM	T			4133	72.38	282	54D01B0|7B90116|6550102|28400F8	1380	3.21	0	1357
14/01/23 03:16:03 AM	T			4132	72.91	299	542011C|86300E6|6E600DA|1B500D6	1680	4.18	0	1766
14/01/23 03:26:55 AM	T			4131	72.78	278	54D017A|29A0102|6E80102|FB00E8	1380	3.90	0	1357
14/01/23 03:37:46 AM	T			4131	72.45	278	5420182|1F30110|7ED00EC|2C000E2	1320	3.72	0	1346
14/01/23 03:48:38 AM	T			4132	72.64	49	549015A|325010C|1470102|7C700E2	1380	5.20	0	1353
14/01/23 03:59:30 AM	T			4130	72.96	287	7CA0128|1E4011E|54B0114|65100FE	1020	3.46	0	1355
14/01/23 04:10:22 AM	T			4108	73.09	292	53C0166|82F0118|41F0114|619010A	1380	3.46	0	1340
14/01/23 04:21:14 AM	T			4111	73.14	287	54D01A6|84E011C|2290100|37100E0	1620	4.12	0	1357
14/01/23 04:32:06 AM	T			4105	73.17	295	54B01B4|875010E|78300EE|2F100EA	960	4.05	0	753
14/01/23 04:32:08 AM	T			4105	73.17	295	54B01B4|875010E|78300EE|2F100EA	960	4.05	0	753
14/01/23 04:43:01 AM	T			4131	73.20	288	543018E|2D80102|19800FE|6AE00FE	1440	3.97	0	1347
14/01/23 04:53:54 AM	T			4130	72.93	298	553019A|3000112|44A010E|14E010C	720	3.99	0	768
14/01/23 05:04:46 AM	T			4130	73.05	295	5450194|7AB0104|43400F4|1ED00F0	1980	3.72	0	1963
14/01/23 05:15:38 AM	T			4129	72.94	277	5450180|881012A|44800EC|17D00E4	1440	5.55	0	1349
14/01/23 05:15:41 AM	T			4129	72.94	277	5450180|881012A|44800EC|17D00E4	1440	5.55	0	1349
14/01/23 05:26:33 AM	T			4107	72.93	294	1200138|35D0122|553011E|7920106	1200	3.76	0	1363
14/01/23 05:26:35 AM	T			4107	72.93	294	1200138|35D0122|553011E|7920106	1200	3.76	0	1363
14/01/23 05:37:29 AM	T			4131	70.57	278	53C0146|643011E|29E0116|7EF00EA	1380	3.60	0	1340
14/01/23 05:48:20 AM	T			4131	72.83	291	549017C|22D012A|863012A|7600104	1260	3.42	0	1353
14/01/23 05:59:22 AM	T			4129	72.92	287	54D0178|6D80120|1ED00FC|85800F0	1380	3.87	0	1357
14/01/23 06:10:14 AM	T			4129	74.06	302	54F013A|8BE0126|6890118|2BB00F4	780	3.54	0	699
14/01/23 06:10:16 AM	T			4129	74.06	302	54F013A|8BE0126|6890118|2BB00F4	780	3.54	0	699
14/01/23 06:21:10 AM	T			4107	73.62	255	5470146|87D010C|1010104|66400FA	1320	3.72	0	1351
14/01/23 06:32:02 AM	T			4129	72.77	303	1750134|5470132|7870106|8B100DC	1980	3.71	0	1927
14/01/23 06:42:54 AM	T			4130	72.94	73	54F0180|2820106|10900FE|67B00F0	1440	5.60	0	1359
14/01/23 06:53:45 AM	T			4116	74.10	286	54D014E|3370116|FB0106|76D0104	1440	4.02	0	1357
14/01/23 06:53:47 AM	T			4116	74.10	286	54D014E|3370116|FB0106|76D0104	1440	4.02	0	1357
14/01/23 07:04:38 AM	T			4108	73.15	300	7DA0128|5360124|29C00F4|15800F0	1860	3.38	0	2010
14/01/23 07:04:40 AM	T			4108	73.15	300	7DA0128|5360124|29C00F4|15800F0	1860	3.38	0	2010
14/01/23 07:15:33 AM	T			4129	69.07	305	5490170|1260136|3860122|7DA0106	1020	3.31	0	902
14/01/23 07:26:26 AM	T			4130	73.13	297	54F0170|6280108|F700FA|26300FA	1140	3.77	0	1359
14/01/23 07:37:17 AM	T			4131	73.46	300	8160124|54D0122|1DC010E|6AE010A	900	4.47	0	476
14/01/23 07:48:08 AM	T			4129	72.27	281	55B012A|6640114|8010108|37800FA	1320	3.88	0	1371
14/01/23 07:48:10 AM	T			4129	72.27	281	55B012A|6640114|8010108|37800FA	1320	3.88	0	1371
14/01/23 07:59:02 AM	T			4130	72.93	298	1ED0124|4D10102|6E400EE|37800E2	1020	4.59	0	888
14/01/23 08:09:54 AM	T			4130	72.91	311	53C016A|8500100|13F00EA|36D00DC	1740	4.20	0	2128
14/01/23 08:09:56 AM	T			4130	72.91	311	53C016A|8500100|13F00EA|36D00DC	1740	4.20	0	2128
14/01/23 08:20:48 AM	T			4131	73.11	291	543015E|1490148|4300112|30400E8	1380	3.89	0	1347
14/01/23 08:31:39 AM	T			4131	73.06	296	54B015A|118010A|33E010A|7D600F8	840	3.99	0	830
14/01/23 08:31:41 AM	T			4131	73.06	296	54B015A|118010A|33E010A|7D600F8	840	3.99	0	830
14/01/23 08:42:33 AM	T			4129	73.00	295	54D017A|7240110|3DD0104|16600F0	1320	4.07	0	1357
14/01/23 08:53:26 AM	T			4109	73.02	286	54B0150|1DA0128|32B00FA|79A00EC	1380	3.76	0	1355
14/01/23 09:04:16 AM	T			4130	72.92	303	540017A|8BE0140|6FF011A|22D00FE	660	4.08	0	557
14/01/23 09:15:06 AM	T			4129	72.99	293	5450176|8120122|7240118|42D0106	1620	3.93	0	1828
14/01/23 09:25:56 AM	T			4130	72.99	294	7CA00FE|12800F2|24200F0|55300EA	1140	3.67	0	1363
14/01/23 09:36:45 AM	T			4133	72.91	298	54B01B0|3AD0128|8140124|6A400F4	1500	4.05	0	1355
14/01/23 09:47:33 AM	T			4128	73.02	302	54501B4|69C0142|29E0114|F70108	720	4.43	0	670
14/01/23 09:47:35 AM	T			4128	73.02	302	54501B4|69C0142|29E0114|F70108	720	4.43	0	670
14/01/23 09:58:23 AM	T			4134	73.12	299	54001AA|8500120|4610114|2DF010E	1620	3.99	0	1344
14/01/23 10:09:10 AM	T			4134	72.96	272	54D01D0|1ED0112|7E70110|3B10102	1380	3.94	0	1357
14/01/23 10:19:56 AM	T			4134	73.02	272	54F0174|1F10116|3690110|750010C	1380	3.85	0	1359
14/01/23 10:19:58 AM	T			4134	73.02	272	54F0174|1F10116|3690110|750010C	1380	3.85	0	1359
14/01/23 10:30:45 AM	T			4116	73.02	284	54D018A|78E0160|F30132|1F10132	1320	3.63	0	1357
14/01/23 10:41:31 AM	T			4135	73.10	231	5490190|2390142|7DC0130|13D012A	1440	3.82	0	1353
14/01/23 10:52:18 AM	T			4134	72.96	269	5420180|1370116|7EB010A|3370100	1440	4.21	0	1346
14/01/23 11:03:04 AM	T			4134	72.99	278	54001C0|227013E|84E011C|4440104	1380	3.71	0	1344
14/01/23 11:13:49 AM	T			4135	73.07	303	54B01C8|1DE0156|7540114|3630112	1260	3.90	0	1355
14/01/23 11:24:34 AM	T			4135	73.03	295	545019E|1FF013C|11C0124|7730108	1200	4.14	0	1349
14/01/23 11:24:36 AM	T			4135	73.03	295	545019E|1FF013C|11C0124|7730108	1200	4.14	0	1349
14/01/23 11:35:23 AM	T			4136	73.13	292	54201FC|3560152|22F0122|6950116	1560	4.07	0	1685
14/01/23 11:46:07 AM	T			4136	73.01	306	54D021C|75E0138|1F5012C|3B40106	960	3.75	0	948
14/01/23 11:46:09 AM	T			4136	73.01	306	54D021C|75E0138|1F5012C|3B40106	960	3.75	0	948
14/01/23 11:56:54 AM	T			4136	73.02	285	545018A|8440130|1B3012E|6700116	1320	3.63	0	1349
14/01/23 12:07:41 PM	T			4134	73.04	293	5470162|7070126|20C0124|314011A	600	4.10	0	524
14/01/23 12:18:26 PM	T			4134	73.02	303	54B019A|2790124|6490104|78E0100	1020	5.00	0	1355
14/01/23 12:29:12 PM	T			4134	73.04	301	54D01C8|8B30142|689013E|3950124	1740	4.13	0	1673
14/01/23 12:39:57 PM	T			4134	72.98	298	53C01F4|1EB013A|7B5011A|2FC0104	1200	4.21	0	1340
14/01/23 12:50:43 PM	T			4135	73.10	294	54D01F2|237012C|32F0120|66E010A	1260	3.93	0	1357
14/01/23 01:01:28 PM	T			4134	72.97	290	53E01D6|8390132|6280122|7600122	1680	3.91	0	1576
14/01/23 01:12:14 PM	T			4135	73.07	294	5430224|7C30132|64D0126|2C40114	1560	3.78	0	1613
14/01/23 01:22:59 PM	T			4134	73.02	289	54D01BC|8860130|128011E|4400116	1380	4.09	0	1357
14/01/23 01:44:43 PM	T			4135	73.15	288	54F0184|120013A|6450136|212012E	1380	3.73	0	1359
14/01/23 01:55:27 PM	T			4134	72.99	295	54D01FE|62E014C|1E70146|7850130	1380	3.54	0	1357
14/01/23 02:06:12 PM	T			4134	73.04	301	54B01C6|1D20128|2E50128|8810126	1920	3.96	0	2177
14/01/23 02:06:14 PM	T			4134	73.04	301	54B01C6|1D20128|2E50128|8810126	1920	3.96	0	2177
14/01/23 02:16:59 PM	T			4134	72.76	284	54B01EC|6390136|15E010E|3ED010C	1320	3.92	0	1355
14/01/23 02:27:43 PM	T			4114	73.13	302	543018C|107014E|237013E|8840126	1860	3.85	0	2180
14/01/23 02:38:28 PM	T			4134	73.05	283	54701F2|3840150|6450136|258012E	1380	3.79	0	1351
14/01/23 02:49:14 PM	T			4133	73.01	301	53E01AC|60B013A|36D011A|88E0116	1920	4.03	0	2190
14/01/23 02:59:59 PM	T			4134	73.13	296	5490184|6BD014C|1750112|89F010E	1260	3.76	0	1353
14/01/23 03:10:46 PM	T			4134	73.08	299	54F01D8|36F0140|17D0134|854012C	840	3.89	0	879
14/01/23 03:21:32 PM	T			4133	73.34	290	54901A0|210016E|88C014E|71A0136	1320	3.74	0	1353
14/01/23 03:32:17 PM	T			4134	73.19	297	5450220|6490136|1D40122|8500120	1620	4.36	0	1609
14/01/23 03:43:02 PM	T			4133	72.89	289	54D020E|8860152|265013C|737012C	1080	4.04	0	1357
14/01/23 03:53:47 PM	T			4134	72.60	292	54201BE|2140136|4250134|750012C	1020	3.71	0	1061
14/01/23 04:04:32 PM	T			4134	72.71	293	54F01B2|23B0130|3CA0130|10B012E	1380	3.98	0	1359
14/01/23 04:15:16 PM	T			4118	73.05	284	54901E4|FB0130|6220116|7E70102	1380	3.78	0	1353
14/01/23 04:26:01 PM	T			4133	73.02	298	54201B4|187018C|72F013A|3160128	720	4.63	0	790
14/01/23 04:36:45 PM	T			4128	73.03	286	54B01B8|1ED0140|74E011E|2BB011C	1380	4.50	0	1355
14/01/23 04:47:29 PM	T			4134	73.11	299	54001E0|42B0142|1640130|74B011C	720	3.98	0	1067
14/01/23 04:58:14 PM	T			4118	73.12	292	55101A2|260014E|FB0146|7640114	1200	3.92	0	1361
14/01/23 05:08:59 PM	T			4113	73.33	295	54001B2|1FB0112|7500112|62E0108	1140	4.06	0	1344
14/01/23 05:09:01 PM	T			4113	73.33	295	54001B2|1FB0112|7500112|62E0108	1140	4.06	0	1344
14/01/23 05:19:46 PM	T			4134	73.13	294	543019C|194013C|6A00138|34E012C	1260	4.32	0	1347
14/01/23 05:30:30 PM	T			4133	72.86	283	54D021C|203010E|7E9010C|6410106	1380	4.29	0	1357
14/01/23 05:41:14 PM	T			4127	73.08	293	54201F2|1ED0146|35B0128|60B0108	1320	4.07	0	1346
14/01/23 05:51:58 PM	T			4114	72.92	248	5470192|269013E|7660122|4230120	300	9.11	0	617
14/01/23 05:52:01 PM	T			4114	72.92	248	5470192|269013E|7660122|4230120	300	9.11	0	617
14/01/23 06:02:46 PM	T			4114	72.64	288	201015C|5470142|80C013C|3D50134	900	4.11	0	981
14/01/23 06:13:30 PM	T			4132	73.10	296	54D015C|3AF0146|271012E|7C100F2	1800	4.44	0	1985
14/01/23 06:24:15 PM	T			4133	72.99	296	54B01AE|179016C|39B0150|6740136	660	4.35	0	923
14/01/23 06:35:00 PM	T			4119	72.97	294	542020E|22F01AA|7560140|87D0132	1200	4.54	0	1346
14/01/23 06:45:45 PM	T			4133	73.05	298	54201B6|459013C|1F50136|2C2010A	1200	3.94	0	1113
14/01/23 06:56:29 PM	T			4133	72.99	299	54901BE|86D0150|798012A|13B0128	1680	3.68	0	1944
14/01/23 07:07:14 PM	T			4133	72.89	291	54D01AE|6360142|2310134|833011C	1380	4.27	0	1357
14/01/23 07:17:58 PM	T			4133	73.13	259	54B01A0|45B0150|662013A|3020122	1440	4.06	0	1355
14/01/23 07:18:00 PM	T			4133	73.13	259	54B01A0|45B0150|662013A|3020122	1440	4.06	0	1355
14/01/23 07:28:45 PM	T			4112	73.16	293	53E01DC|1090144|2E9012A|469012A	1440	4.58	0	1342
14/01/23 07:28:47 PM	T			4112	73.16	293	53E01DC|1090144|2E9012A|469012A	1440	4.58	0	1342
14/01/23 07:39:32 PM	T			4133	73.09	313	5490194|3E50182|8B1011C|27D011A	540	4.05	0	637
14/01/23 07:39:34 PM	T			4133	73.09	313	5490194|3E50182|8B1011C|27D011A	540	4.05	0	637
14/01/23 07:50:18 PM	T			4112	73.11	301	5450258|6680126|1D60124|37E0110	1080	4.19	0	894
14/01/23 07:50:20 PM	T			4112	73.11	301	5450258|6680126|1D60124|37E0110	1080	4.19	0	894
14/01/23 07:50:23 PM	T			4112	73.11	301	5450258|6680126|1D60124|37E0110	1080	4.19	0	894
14/01/23 08:01:07 PM	T			4112	73.00	308	5420212|7050112|218010E|85400EE	1560	4.39	0	1346
14/01/23 08:11:52 PM	T			4132	73.09	291	54001AC|2370128|4420116|6C9010A	480	4.01	0	567
14/01/23 08:22:36 PM	T			4132	73.07	307	54701F2|7C1011A|6E8010A|10D0104	1620	4.41	0	1768
14/01/23 08:33:21 PM	T			4133	73.04	302	54001E4|2330134|162012E|63B0126	1500	4.20	0	1595
14/01/23 08:44:05 PM	T			4132	73.07	300	5B0016A|FB0126|8370124|1CC010E	1560	3.40	0	1456
14/01/23 08:44:07 PM	T			4132	73.07	300	5B0016A|FB0126|8370124|1CC010E	1560	3.40	0	1456
14/01/23 08:54:54 PM	T			4113	73.00	307	53E01EE|72E0130|3760128|6390126	1320	3.70	0	1342
14/01/23 09:05:39 PM	T			4111	73.03	294	53A01E6|4250146|175013A|790012C	1440	3.87	0	1338
14/01/23 09:16:23 PM	T			4133	73.16	294	53E020E|607015C|2F9014C|7E40130	1440	4.64	0	1342
14/01/23 09:27:07 PM	T			4129	73.08	295	54001B4|26F015A|3B40122|803011C	1080	3.96	0	948
14/01/23 09:37:52 PM	T			4132	73.13	292	545022C|1E50160|806013E|2F30112	1440	4.13	0	1349
14/01/23 09:48:36 PM	T			4131	73.00	292	54F01C4|22F0158|73F0132|1010114	1920	4.43	0	1855
14/01/23 09:59:20 PM	T			4131	72.94	290	53A015C|3140134|6AE012E|88800FC	1620	3.86	0	1710
14/01/23 09:59:22 PM	T			4131	72.94	290	53A015C|3140134|6AE012E|88800FC	1620	3.86	0	1710
14/01/23 10:10:07 PM	T			4131	73.07	304	54B0232|1F3015C|300012E|6260124	2040	4.78	0	1574
14/01/23 10:20:51 PM	T			4109	73.12	301	54D01B4|7850124|1E90118|62A010A	660	3.68	0	489
14/01/23 10:20:54 PM	T			4109	73.12	301	54D01B4|7850124|1E90118|62A010A	660	3.68	0	489
14/01/23 10:31:39 PM	T			4131	73.30	299	54F01C8|1F1012A|392010C|7B70104	660	4.42	0	497
14/01/23 10:42:24 PM	T			4131	72.92	297	54201F0|192014A|3EF012E|7EF012A	1080	4.05	0	1007
14/01/23 10:53:08 PM	T			4130	73.05	301	54901CE|2330172|7160138|863012E	1920	3.70	0	1814
14/01/23 11:03:53 PM	T			4130	72.92	306	5490214|27F0132|7890116|1540112	1680	3.73	0	1929
14/01/23 11:14:39 PM	T			4118	73.05	304	54B01B8|2390156|7E40128|10E011C	720	4.11	0	569
14/01/23 11:25:24 PM	T			4130	72.99	300	54D01CE|7DA0156|1390144|22D0122	1020	3.88	0	1357
14/01/23 11:36:09 PM	T			4129	72.92	296	54201A6|1790138|6830112|76A0108	1560	4.30	0	1667
14/01/23 11:46:54 PM	T			4129	73.02	300	54F01A8|1E90168|85C00FA|3A100F8	1260	4.30	0	1359
14/01/23 11:46:57 PM	T			4129	73.02	300	54F01A8|1E90168|85C00FA|3A100F8	1260	4.30	0	1359
14/01/23 11:57:44 PM	T			4129	73.05	292	53E0196|1B50154|7120136|38A011C	1860	3.80	0	1810
15/01/23 12:08:29 AM	T			4129	73.07	304	54501D6|6FB011E|4150110|7E20110	900	4.06	0	1045
15/01/23 12:08:31 AM	T			4129	73.07	304	54501D6|6FB011E|4150110|7E20110	900	4.06	0	1045
15/01/23 12:19:17 AM	T			4129	73.10	296	54001E8|73B0140|1940136|8620136	1560	4.29	0	1344
15/01/23 12:30:04 AM	T			4110	73.16	302	54901A6|4150144|6FD0138|85A0134	1080	3.87	0	1045
15/01/23 12:40:49 AM	T			4129	73.34	294	54F01A2|19A0128|8410128|2980104	1080	3.88	0	1359
15/01/23 12:51:35 AM	T			4109	73.05	296	54B01F8|25E0122|6490116|F30110	960	3.72	0	606
15/01/23 01:02:20 AM	T			4129	72.94	295	54701C0|8BB0154|6580128|29C0120	1020	4.19	0	1351
15/01/23 01:02:22 AM	T			4129	72.94	295	54701C0|8BB0154|6580128|29C0120	1020	4.19	0	1351
15/01/23 01:13:08 AM	T			4129	73.05	300	54901AA|72F0136|848011E|3570118	1320	4.30	0	1353
15/01/23 01:13:10 AM	T			4129	73.05	300	54901AA|72F0136|848011E|3570118	1320	4.30	0	1353
15/01/23 01:23:56 AM	T			4129	72.99	295	54B01AE|6B30118|271010A|80100F8	1380	3.65	0	1355
15/01/23 01:34:42 AM	T			4129	73.10	287	5470218|3F60132|1F5012A|6FF011A	840	4.01	0	1014
15/01/23 01:34:44 AM	T			4129	73.10	287	5470218|3F60132|1F5012A|6FF011A	840	4.01	0	1014
15/01/23 01:45:30 AM	T			4110	73.13	300	54701DE|80E0128|359010A|64700F8	1620	4.41	0	1607
15/01/23 01:56:16 AM	T			4129	73.04	304	54D01A8|229013E|85A013C|3900118	780	3.73	0	912
15/01/23 02:07:02 AM	T			4126	73.16	298	54001C0|1BB0128|8920120|6200114	1140	3.76	0	1344
15/01/23 02:17:48 AM	T			4127	73.23	293	54201D0|6EA0114|29E0106|7C300FE	1080	4.15	0	1346
15/01/23 02:28:34 AM	T			4128	73.12	297	53E01D4|74E0124|22D011E|3AD011A	960	4.41	0	941
15/01/23 02:39:19 AM	T			4107	72.96	297	54B01E8|7EF0122|2670118|3E30116	1020	4.29	0	995
15/01/23 02:39:21 AM	T			4107	72.96	297	54B01E8|7EF0122|2670118|3E30116	1020	4.29	0	995
15/01/23 02:50:08 AM	T			4127	73.02	296	5430176|22F0156|F70124|81200F6	1380	4.22	0	1347
15/01/23 03:00:54 AM	T			4127	73.11	282	5490246|1D6015E|8BE0136|7D20126	1380	3.43	0	1353
15/01/23 03:00:57 AM	T			4127	73.11	282	5490246|1D6015E|8BE0136|7D20126	1380	3.43	0	1353
15/01/23 03:11:44 AM	T			4126	73.08	294	551019C|235012A|38600FC|7A200F0	780	3.98	0	902
15/01/23 03:22:31 AM	T			4126	73.14	283	5450188|31B0110|78C010C|8A100FE	1380	4.24	0	1349
15/01/23 03:22:33 AM	T			4126	73.14	283	5450188|31B0110|78C010C|8A100FE	1380	4.24	0	1349
15/01/23 03:33:21 AM	T			4126	73.02	294	5510190|8730132|641011E|7350114	600	3.50	0	1361
15/01/23 03:44:09 AM	T			4125	73.02	279	54B01D0|3A5013A|1C30126|6640114	900	3.98	0	933
15/01/23 03:54:59 AM	T			4124	73.22	303	53E0126|286010A|4460100|8900100	1080	3.86	0	1094
15/01/23 04:05:47 AM	T			4124	72.42	304	54D0188|2290136|33A0128|6A20100	1380	4.16	0	1357
15/01/23 04:16:37 AM	T			4125	72.72	277	54D01A8|6D40156|2E7013C|1160112	1380	3.82	0	1357
15/01/23 04:27:26 AM	T			4121	73.14	286	54D01DE|318011A|7200112|653010E	1380	3.94	0	1357
15/01/23 04:38:14 AM	T			4125	73.10	302	54B01E0|1010116|87D0114|2B50104	1860	4.32	0	2173
15/01/23 04:38:16 AM	T			4125	73.10	302	54B01E0|1010116|87D0114|2B50104	1860	4.32	0	2173
15/01/23 04:49:05 AM	T			4125	73.10	287	5510194|8B30120|653011E|1030110	1380	4.11	0	1361
15/01/23 04:59:53 AM	T			4121	73.16	291	54B019C|8BD0120|2C40106|7EF0104	1620	3.90	0	1355
15/01/23 05:10:45 AM	T			4105	73.56	298	549018C|3D1014A|1DC0104|71A0102	1080	3.75	0	977
15/01/23 05:21:34 AM	T			4125	74.00	288	54B02AC|25C0138|110010E|77D010E	1080	3.86	0	1355
15/01/23 05:32:23 AM	T			4124	73.07	278	54F020C|FB0140|22B0126|65A0104	1380	3.92	0	1359
15/01/23 05:43:12 AM	T			4124	72.99	296	549019A|1B10122|7D0010E|44A0104	1620	4.24	0	1353
15/01/23 05:54:01 AM	T			4104	73.31	290	54F0150|22F0148|6B50116|3590104	1500	4.35	0	1359
15/01/23 06:04:50 AM	T			4123	74.13	296	54D01C2|1180148|43E0148|80C011C	1140	4.41	0	1086
15/01/23 06:15:42 AM	T			4124	73.46	294	54B01C6|7050136|2040128|2DD0108	1080	4.43	0	1355
15/01/23 06:26:33 AM	T			4103	73.23	300	54B01A6|3500154|1EF0110|71E00FA	1080	3.58	0	848
15/01/23 06:37:29 AM	T			4117	73.90	268	5490170|3330160|137013A|44F0110	1380	4.30	0	1353
15/01/23 06:37:31 AM	T			4117	73.90	268	5490170|3330160|137013A|44F0110	1380	4.30	0	1353
15/01/23 06:48:20 AM	T			4125	73.15	276	54D01C4|7540146|63F013A|31B0128	1260	3.89	0	1357
15/01/23 06:59:07 AM	T			4105	73.20	297	5490260|1FF0124|7640114|2E1010C	660	3.85	0	737
15/01/23 06:59:10 AM	T			4105	73.20	297	5490260|1FF0124|7640114|2E1010C	660	3.85	0	737
15/01/23 07:09:58 AM	T			4125	73.02	298	54D0238|183013C|7730132|660010C	1020	4.15	0	1357
15/01/23 07:20:46 AM	T			4125	73.00	270	54B0244|17F015C|27F012E|7770120	1440	3.70	0	1355
15/01/23 07:31:34 AM	T			4125	73.12	306	54B01F8|7FF0154|210011A|2F70102	1080	3.60	0	1355
15/01/23 07:42:21 AM	T			4116	73.08	293	54F020A|37A013A|6720128|8060116	1080	3.75	0	890
15/01/23 07:42:23 AM	T			4116	73.08	293	54F020A|37A013A|6720128|8060116	1080	3.75	0	890
15/01/23 07:53:10 AM	T			4122	73.10	296	54001C0|457013C|1CE0132|65E012A	1620	3.76	0	1630
15/01/23 08:03:56 AM	T			4106	72.37	306	54F01F0|2120138|64300F2|7EF00E6	1920	4.72	0	2031
15/01/23 08:03:58 AM	T			4106	72.37	306	54F01F0|2120138|64300F2|7EF00E6	1920	4.72	0	2031
15/01/23 08:14:44 AM	T			4127	73.07	307	54D01FC|7D2017C|22D0120|8A3011C	600	3.84	0	557
15/01/23 08:25:30 AM	T			4116	72.65	283	55101C8|1E5012C|808012A|3E50116	1620	4.15	0	1361
15/01/23 08:36:16 AM	T			4107	73.34	296	5490246|20C0138|63D0132|720012C	1620	4.59	0	1597
15/01/23 08:47:01 AM	T			4125	72.92	296	5510248|15A0136|8430134|2E90130	1020	3.81	0	745
15/01/23 08:57:47 AM	T			4113	73.00	302	54D01E8|1FB0144|7E40138|11E0136	1200	4.04	0	1357
15/01/23 09:08:31 AM	T			4126	73.01	303	54B023E|40F015C|64D0148|2E90138	1800	3.74	0	1613
15/01/23 09:19:17 AM	T			4126	72.89	300	54D01FE|2E5011E|168011C|7470114	1620	4.18	0	1863
15/01/23 09:30:02 AM	T			4127	73.07	294	5490214|22D0184|46C013A|660012E	780	3.78	0	557
15/01/23 09:40:46 AM	T			4126	72.99	296	54D0208|1E50154|7370114|3E900F2	1740	4.29	0	1847
15/01/23 09:51:30 AM	T			4126	72.93	293	54001C8|2A7013A|7730132|1620126	1440	4.57	0	1344
15/01/23 10:02:13 AM	T			4126	73.00	280	54901F6|1F10144|2BB013E|4630138	1380	4.52	0	1353
15/01/23 10:12:57 AM	T			4126	72.97	268	54B0194|85E013E|77B0130|120011E	1440	3.95	0	1355
15/01/23 10:23:40 AM	T			4099	72.90	246	54B0232|1560180|23D0126|3AF0124	1380	3.91	0	1355
15/01/23 10:34:23 AM	T			4126	73.09	273	54D0202|8750152|3AB0144|160012A	1380	3.94	0	1357
15/01/23 10:45:06 AM	T			4126	72.99	277	5420186|760013A|2E10126|8880120	1380	3.91	0	1346
15/01/23 10:55:49 AM	T			4125	73.08	275	549025A|64D0144|1F9013E|3630138	1440	3.71	0	1353
15/01/23 11:06:31 AM	T			4125	72.85	291	547019E|1D20158|8A10138|7310118	1440	3.55	0	1351
15/01/23 11:17:14 AM	T			4125	72.98	285	54701E6|7E20150|29A0136|6600110	1380	3.59	0	1351
15/01/23 11:27:57 AM	T			4125	73.05	306	54F01A0|7C80148|43C0120|1EB011C	1260	3.91	0	1359
15/01/23 11:27:59 AM	T			4125	73.05	306	54F01A0|7C80148|43C0120|1EB011C	1260	3.91	0	1359
15/01/23 11:38:42 AM	T			4125	73.00	285	54D01F2|208015E|76F0152|41B011C	1380	3.62	0	1357
15/01/23 11:49:25 AM	T			4126	73.03	290	545020C|655012E|17D012A|89C0122	1020	4.68	0	1349
15/01/23 12:00:07 PM	T			4126	73.14	301	54D0218|626011A|78B0118|1CE0116	1080	4.05	0	1357
15/01/23 12:10:53 PM	T			4125	72.94	279	4700144|38A0140|198013E|7AD013C	1380	4.19	0	1136
15/01/23 12:21:35 PM	T			4125	72.99	278	55101FC|8BE0166|39B014A|1D00132	1380	3.95	0	1361
15/01/23 12:32:19 PM	T			4125	73.08	275	54B01A4|15C012A|2600126|762011A	1380	4.41	0	1355
15/01/23 12:43:01 PM	T			4099	73.02	289	54B01B6|628016E|7FF015A|17F0140	1440	3.64	0	1355
15/01/23 12:43:03 PM	T			4099	73.02	289	54B01B6|628016E|7FF015A|17F0140	1440	3.64	0	1355
15/01/23 12:53:46 PM	T			4109	72.99	291	54B01D0|F7010C|1DA010C|79A010C	1440	4.17	0	1355
15/01/23 01:04:29 PM	T			4098	73.02	282	54B0172|212015A|681014E|8440108	1320	3.88	0	1355
15/01/23 01:15:11 PM	T			4125	73.15	287	54D0242|2100174|6B70126|3CE011A	1380	3.59	0	1357
15/01/23 01:25:54 PM	T			4125	73.00	301	54D01D2|6490140|7E70140|1FF013A	1140	3.91	0	1357
15/01/23 01:36:37 PM	T			4124	72.99	193	5430216|22F0174|7FF012A|62A0122	1380	4.08	0	1347
15/01/23 01:47:20 PM	T			4123	73.00	277	5400198|10D013E|668012A|2840128	1440	4.15	0	1344
15/01/23 01:58:01 PM	T			4124	73.07	280	54001A0|7900150|1F50124|357011A	1380	3.82	0	1344
15/01/23 02:08:45 PM	T			4097	72.97	294	5470236|2270146|392012E|7E60114	1200	3.83	0	1351
15/01/23 02:19:26 PM	T			4111	73.03	305	54901A2|3CE0150|2350138|8960126	1140	4.19	0	974
15/01/23 02:19:28 PM	T			4111	73.03	305	54901A2|3CE0150|2350138|8960126	1140	4.19	0	974
15/01/23 02:19:31 PM	T			4111	73.03	305	54901A2|3CE0150|2350138|8960126	1140	4.19	0	974
15/01/23 02:30:13 PM	T			4125	73.08	292	54901C0|2710138|718012A|7E20120	840	4.26	0	625
15/01/23 02:40:56 PM	T			4124	73.08	304	54301D2|3080170|852014E|3E7013A	720	3.86	0	776
15/01/23 02:51:38 PM	T			4124	73.03	301	540022A|11C0138|1ED0130|6DE0130	1680	3.98	0	1758
15/01/23 03:02:21 PM	T			4108	72.96	294	5400222|1B90162|6450142|35D0132	1440	3.77	0	1344
15/01/23 03:13:03 PM	T			4125	73.00	283	53E024A|2600174|3CA0162|6890158	1440	4.11	0	1342
15/01/23 03:23:45 PM	T			4100	73.06	293	54B01FA|4130144|2030130|6DE0120	1380	4.13	0	1355
15/01/23 03:23:48 PM	T			4100	73.06	293	54B01FA|4130144|2030130|6DE0120	1380	4.13	0	1355
15/01/23 03:34:31 PM	T			4123	72.99	306	5430272|22D0168|15C015C|43E0124	1680	4.00	0	1347
15/01/23 03:45:13 PM	T			4123	72.97	304	54D01B0|696011C|22B0118|789010A	1500	3.80	0	1357
15/01/23 03:55:57 PM	T			4123	73.05	277	5490228|8AD014E|2330146|6D2013A	1440	3.85	0	1353
15/01/23 04:06:40 PM	T			4124	73.02	299	54901E2|423015E|1B1012C|85A0112	1320	4.38	0	1353
15/01/23 04:17:23 PM	T			4123	73.02	288	55701F6|801015C|1FB013C|467012E	1560	3.90	0	1367
15/01/23 04:28:05 PM	T			4123	73.12	289	54901D8|1E20154|3760112|8B5010C	1620	3.57	0	1353
15/01/23 04:28:07 PM	T			4123	73.12	289	54901D8|1E20154|3760112|8B5010C	1620	3.57	0	1353
15/01/23 04:38:50 PM	T			4124	73.07	285	53E01DA|1600146|6A00122|4690114	1380	3.90	0	1342
15/01/23 04:38:52 PM	T			4124	73.07	285	53E01DA|1600146|6A00122|4690114	1380	3.90	0	1342
15/01/23 04:49:35 PM	T			4124	73.09	303	53E01D0|2310138|3A90136|6AE011E	1260	4.19	0	1342
15/01/23 05:00:17 PM	T			4124	73.03	305	54B0202|3750120|7330116|18C010E	1980	4.42	0	1843
15/01/23 05:00:20 PM	T			4124	73.03	305	54B0202|3750120|7330116|18C010E	1980	4.42	0	1843
15/01/23 05:11:02 PM	T			4123	73.07	298	54B0200|2B90146|7DE0118|8B30108	1020	4.52	0	697
15/01/23 05:21:45 PM	T			4123	73.02	299	54201E4|1410152|8920124|7560120	1680	4.49	0	1878
15/01/23 05:32:27 PM	T			4123	73.03	301	547024A|3310180|2630136|7260120	1080	3.73	0	817
15/01/23 05:43:10 PM	T			4096	72.98	256	549028E|FF017C|21E013E|6B9013A	1380	4.20	0	1353
15/01/23 05:53:52 PM	T			4124	72.95	302	54701D2|8BB012A|1D60122|78E0110	960	4.13	0	1351
15/01/23 06:04:35 PM	T			4124	73.08	301	54901DC|29C015C|8050134|40A0124	1980	4.30	0	2053
15/01/23 06:15:17 PM	T			4124	73.05	300	5420236|30E015A|1850150|7B1012C	1380	3.93	0	1346
15/01/23 06:26:00 PM	T			4123	73.06	300	54B01E2|22B013C|6620130|75A0128	1380	4.61	0	1355
15/01/23 06:36:42 PM	T			4123	72.97	311	54B01DE|279014A|8060126|107011C	1020	3.66	0	1355
15/01/23 06:47:24 PM	T			4123	72.97	294	53E01DC|64F0146|1B1013A|29F012C	1980	3.77	0	1615
15/01/23 06:58:06 PM	T			4096	72.99	298	542024A|2650142|36B012C|785012C	2040	4.05	0	1925
15/01/23 06:58:08 PM	T			4096	72.99	298	542024A|2650142|36B012C|785012C	2040	4.05	0	1925
15/01/23 07:08:51 PM	T			4105	72.98	304	53E0222|6F50160|2370156|41B013C	540	4.25	0	567
15/01/23 07:19:33 PM	T			4122	73.01	299	54D01A2|1F9016A|65C0138|107011E	1140	3.71	0	1357
15/01/23 07:30:15 PM	T			4115	73.03	301	54D01F6|2B70166|1E5012A|7C1012A	1560	3.95	0	1357
15/01/23 07:30:17 PM	T			4115	73.03	301	54D01F6|2B70166|1E5012A|7C1012A	1560	3.95	0	1357
15/01/23 07:30:19 PM	T			4115	73.03	301	54D01F6|2B70166|1E5012A|7C1012A	1560	3.95	0	1357
15/01/23 07:41:02 PM	T			4123	72.92	302	5400230|3A10144|7EF013A|1A80136	720	4.09	0	929
15/01/23 07:51:44 PM	T			4122	72.95	291	5400270|879015C|231013C|716010A	1200	4.21	0	1344
15/01/23 08:02:26 PM	T			4122	73.03	303	55101CE|6430140|2C0013C|841012A	1500	3.54	0	1603
15/01/23 08:02:28 PM	T			4122	73.03	303	55101CE|6430140|2C0013C|841012A	1500	3.54	0	1603
15/01/23 08:13:11 PM	T			4104	72.98	302	54901CC|22D016E|F7012C|7500126	1080	3.76	0	1353
15/01/23 08:23:53 PM	T			4121	73.00	300	53E01C2|8580146|1750122|6DC011E	1560	3.93	0	1756
15/01/23 08:34:35 PM	T			4121	72.91	297	53E0206|80C0140|22B012A|6CB0124	660	3.75	0	555
15/01/23 08:45:18 PM	T			4120	72.95	299	54D0226|66A0168|298012E|39D0120	1560	4.00	0	1642
15/01/23 08:56:00 PM	T			4121	72.86	292	54001D6|7050148|841012E|2AF0122	1560	4.09	0	1344
15/01/23 09:06:44 PM	T			4120	73.03	294	53E0174|1FF014E|8A7014A|6DA011C	1140	4.62	0	1342
15/01/23 09:17:28 PM	T			4120	72.89	299	543023E|1F9014E|3B60132|7870124	1920	4.21	0	1927
15/01/23 09:28:11 PM	T			4120	73.00	305	54001AC|19A0166|8BE012E|716011A	1560	3.99	0	1344
15/01/23 09:38:54 PM	T			4119	73.02	305	54F017C|15A0126|2A70112|628010E	1620	4.12	0	1576
15/01/23 09:49:39 PM	T			4118	72.98	293	53E0184|FF0140|6F90136|6280134	1980	4.22	0	1785
15/01/23 10:00:24 PM	T			4119	72.94	293	54501FC|8140168|6FF0144|1870130	960	4.11	0	1349
15/01/23 10:11:09 PM	T			4119	72.81	301	54D01BA|89F0128|15A0120|6470120	780	3.55	0	346
15/01/23 10:21:53 PM	T			4119	72.97	306	54001D8|1750132|70F0128|296011E	1500	3.97	0	1344
15/01/23 10:21:55 PM	T			4119	72.97	306	54001D8|1750132|70F0128|296011E	1500	3.97	0	1344
15/01/23 10:32:41 PM	T			4099	72.98	297	5380182|7D20148|6F9011C|31B0116	1140	3.84	0	1336
15/01/23 10:32:43 PM	T			4099	72.98	297	5380182|7D20148|6F9011C|31B0116	1140	3.84	0	1336
15/01/23 10:43:28 PM	T			4119	72.95	302	54201E2|6320126|21A011E|453011E	1980	4.00	0	1586
15/01/23 10:54:15 PM	T			4119	72.99	311	54B01D2|6280136|FB012C|8AD0120	1980	3.89	0	2221
15/01/23 11:05:01 PM	T			4118	72.87	292	53A01CE|1EF010C|7DC010C|6C100F2	1080	4.10	0	1338
15/01/23 11:15:47 PM	T			4105	73.00	297	545023E|22B012E|4690112|83F0102	1560	4.16	0	1349
15/01/23 11:26:32 PM	T			4118	72.95	299	55B0152|23D0144|3590132|6280124	1500	3.76	0	1576
15/01/23 11:37:19 PM	T			4118	72.91	299	53A01C6|12F0146|8B50110|227010E	2040	3.36	0	2229
15/01/23 11:48:07 PM	T			4116	72.89	297	25C0180|5470160|6D60128|7B70112	1140	3.87	0	1351
15/01/23 11:58:53 PM	T			4116	73.07	291	553015C|76C0156|19A012A|37300FE	1320	3.75	0	1363
16/01/23 12:09:41 AM	T			4117	72.99	291	53E01D2|110012E|89A0126|23700FA	1380	3.88	0	1342
16/01/23 12:20:32 AM	T			4117	71.61	291	543017C|37A013C|73B0132|2270126	1200	4.41	0	1347
16/01/23 12:31:19 AM	T			4116	72.89	279	54701BC|233011E|321011C|6F10110	1380	4.91	0	1351
16/01/23 12:42:07 AM	T			4115	72.94	290	53E0130|241012E|6B500F8|86500F0	1200	3.91	0	1342
16/01/23 12:52:56 AM	T			4114	73.10	287	55D0174|2310170|6770134|86200FA	1320	3.66	0	1373
16/01/23 01:03:45 AM	T			4114	73.00	299	54D01B0|22F0112|69800F4|33A00EE	1980	3.47	0	1688
16/01/23 01:03:47 AM	T			4114	73.00	299	54D01B0|22F0112|69800F4|33A00EE	1980	3.47	0	1688
16/01/23 01:14:37 AM	T			4114	72.94	311	54B0162|6F90146|38E0120|1EF0100	1980	4.96	0	1785
16/01/23 01:25:26 AM	T			4114	73.00	299	5400174|6B00118|135010C|82D010C	1440	3.88	0	1344
16/01/23 01:36:15 AM	T			4114	72.86	278	53E0134|8220116|645010A|1A90102	1380	3.93	0	1342
16/01/23 01:47:05 AM	T			4113	73.12	293	54D01C4|1200110|6A400F4|1F900F0	960	3.80	0	1357
16/01/23 01:57:54 AM	T			4093	73.12	293	53E0158|8060124|1E90106|6FD0104	1140	3.43	0	1342
16/01/23 02:08:43 AM	T			4113	73.24	297	540019A|8A50128|2060110|35B0100	1200	3.89	0	1344
16/01/23 02:19:31 AM	T			4114	73.10	301	5490194|1E5010A|FB0108|87B00FE	1260	3.74	0	1353
16/01/23 02:19:34 AM	T			4114	73.10	301	5490194|1E5010A|FB0108|87B00FE	1260	3.74	0	1353
16/01/23 02:30:24 AM	T			4112	73.08	293	54B01C0|6450118|17900FA|87900FA	1560	3.81	0	1605
16/01/23 02:41:14 AM	T			4113	73.02	303	54B01F8|FB0114|1DE00FC|41300FC	1080	3.89	0	1043
16/01/23 02:52:04 AM	T			4114	73.17	301	5340182|1F3011A|67400FE|80800FC	780	3.39	0	499
16/01/23 03:02:57 AM	T			4113	73.05	305	5430182|1EF0136|882011A|31B010E	960	3.61	0	795
16/01/23 03:03:00 AM	T			4113	73.05	305	5430182|1EF0136|882011A|31B010E	960	3.61	0	795
16/01/23 03:13:49 AM	T			4112	73.07	310	54D019E|1E00114|63D0100|87D0100	900	3.65	0	480
16/01/23 03:13:52 AM	T			4112	73.07	310	54D019E|1E00114|63D0100|87D0100	900	3.65	0	480
16/01/23 03:24:45 AM	T			4112	73.09	297	5470158|1A60118|6F7010E|2A700F8	1860	4.11	0	1783
16/01/23 03:35:36 AM	T			4112	73.20	294	54D01E2|79C0134|2A90116|4000116	1560	4.16	0	1357
16/01/23 03:46:27 AM	T			4089	73.25	291	5490180|26700FC|38600FA|11C00EE	1500	3.72	0	1353
16/01/23 03:46:29 AM	T			4089	73.25	291	5490180|26700FC|38600FA|11C00EE	1500	3.72	0	1353
16/01/23 03:57:21 AM	T			4111	73.22	308	5470180|812010E|1030106|62800EC	1200	3.49	0	1351
16/01/23 04:08:12 AM	T			4111	73.15	311	54B01C0|45D0132|7450124|239010E	1200	3.95	0	1117
16/01/23 04:19:04 AM	T			4110	73.78	298	54501FA|7D80120|1C1011E|32100E6	1080	3.61	0	1349
16/01/23 04:29:55 AM	T			4109	73.06	305	5430166|88400FE|19800F8|37300F6	1080	4.11	0	883
16/01/23 04:40:48 AM	T			4097	73.10	285	54F018C|2630114|7B900F4|34E00D8	900	3.61	0	846
16/01/23 04:51:40 AM	T			4087	73.10	281	5420172|2AB013A|1240110|6700108	1320	3.91	0	1346
16/01/23 05:02:33 AM	T			4110	73.14	301	54D016A|6FD0108|2600104|82000F4	1080	3.91	0	1357
16/01/23 05:13:24 AM	T			4111	73.16	73	54F01A2|2290120|841011E|6B00114	1440	10.70	0	1359
16/01/23 05:24:16 AM	T			4111	73.40	291	549016C|3350110|81C010C|1730108	1020	3.47	0	821
16/01/23 05:35:09 AM	T			4088	73.50	288	54B0194|8BE011C|7D20114|62A010E	1380	3.60	0	1355
16/01/23 05:46:00 AM	T			4112	73.32	282	54B01C2|6D80112|2AB010E|7DC0102	840	4.10	0	683
16/01/23 05:56:51 AM	T			4092	73.13	293	54901AE|26B013C|3B40118|1070114	1980	3.77	0	1353
16/01/23 06:07:40 AM	T			4113	74.46	59	54D01C6|7AD0126|2F10110|FF00F4	1380	8.45	0	1357
16/01/23 06:18:29 AM	T			4113	72.91	291	54F0150|1F3014E|73D010E|85A010E	1380	3.97	0	1359
16/01/23 06:29:18 AM	T			4094	73.33	268	55101BA|8180146|1FB011A|2EF00F4	1380	4.18	0	1361
16/01/23 06:40:07 AM	T			4112	73.04	249	54901F8|4460166|64D00FC|2DF00F8	1380	3.58	0	1353
16/01/23 06:50:57 AM	T			4112	73.15	301	54D01C4|314012A|6C50124|2330114	1140	3.97	0	1357
16/01/23 07:01:47 AM	T			4112	73.13	45	54901B4|2310128|771011A|645010C	1440	4.16	0	1353
16/01/23 07:12:37 AM	T			4113	74.76	148	5490160|423010E|1FB0106|79000FE	1380	4.80	0	1353
16/01/23 07:23:27 AM	T			4111	75.22	42	54B01A8|86D0134|1390102|74D0102	1380	5.09	0	1355
16/01/23 07:34:15 AM	T			4112	73.18	293	54B01B6|7370144|261012C|14E0120	1560	3.44	0	1355
16/01/23 07:45:05 AM	T			4113	73.16	293	54F01FE|120012E|703012A|3330112	1680	4.09	0	1795
16/01/23 07:55:54 AM	T			4113	73.25	276	54B01FC|8650146|22B0140|3990102	1380	4.55	0	1355
16/01/23 08:06:43 AM	T			4113	74.60	258	6AE0138|F70136|33A0124|7BD011E	1440	3.66	0	1710
16/01/23 08:17:31 AM	T			4114	72.94	293	54D01CE|6740122|7580112|1ED010C	1500	3.58	0	1357
16/01/23 08:28:20 AM	T			4114	72.03	277	54F024A|790010E|85A010C|13B0102	1320	3.76	0	1359
16/01/23 08:39:09 AM	T			4114	72.90	295	5420196|2DF013E|6E4011C|88A010C	1020	4.68	0	735
16/01/23 08:49:56 AM	T			4115	73.08	305	545016E|152012A|6B20116|22F010A	1020	3.82	0	1349
16/01/23 09:00:43 AM	T			4115	72.94	291	54D0204|13F0142|85A0134|32F0108	1080	4.13	0	815
16/01/23 09:11:29 AM	T			4116	72.92	297	54D01DE|1EB0146|7C30128|3760120	1260	4.02	0	1357
16/01/23 09:22:15 AM	T			4101	72.90	291	23301B4|54B0196|7730132|3560104	1320	3.47	0	1355
16/01/23 09:22:18 AM	T			4101	72.90	291	23301B4|54B0196|7730132|3560104	1320	3.47	0	1355
16/01/23 09:33:04 AM	T			4103	72.95	304	54B0206|7580150|22F0124|85E011C	1920	4.03	0	1880
16/01/23 09:33:06 AM	T			4103	72.95	304	54B0206|7580150|22F0124|85E011C	1920	4.03	0	1880
16/01/23 09:43:52 AM	T			4104	72.98	294	54701B8|22F014A|42B0126|894011A	1560	3.90	0	1351
16/01/23 09:54:37 AM	T			4098	72.89	288	54D0154|2390140|6E60130|FB0110	1320	3.95	0	1357
16/01/23 10:05:30 AM	T			4116	72.95	288	5470180|2DA014A|6D1011A|82200EE	1380	3.98	0	1351
16/01/23 10:16:15 AM	T			4116	72.93	255	54B01BC|6620164|327014C|40E0120	1380	4.04	0	1355
16/01/23 10:27:00 AM	T			4116	72.97	285	54D01E6|19C014C|664011A|3060114	1380	4.14	0	1357
16/01/23 10:37:45 AM	T			4117	72.97	279	54B01C2|FF0158|6E40140|85C010C	1380	3.82	0	1355
16/01/23 10:48:30 AM	T			4117	72.91	300	54901CC|23D018A|3EB0142|7030108	1020	3.58	0	1003
16/01/23 10:59:14 AM	T			4107	72.94	302	54901A8|1960124|2670110|812010A	1980	4.34	0	2066
16/01/23 11:09:58 AM	T			4116	72.99	298	54B01B4|88E0168|6A2013A|282012A	1980	4.30	0	2190
16/01/23 11:20:43 AM	T			4116	72.97	292	53E01AC|23F0146|8600124|38E011A	1440	4.80	0	1342
16/01/23 11:31:26 AM	T			4116	72.99	289	55101A6|2270138|6410116|79C010A	1380	4.20	0	1361
16/01/23 11:42:11 AM	T			4117	72.89	279	54F01A0|1E90144|74D011C|64D0118	1380	4.61	0	1359
16/01/23 11:52:55 AM	T			4117	72.90	287	540017E|1B90124|787010E|3E50102	1200	3.83	0	1344
16/01/23 12:03:39 PM	T			4116	72.89	290	54D01EA|1F3018C|3EF0130|82F0128	1080	4.39	0	1007
16/01/23 12:14:24 PM	T			4116	72.89	289	54F0180|1EB013A|6DA0136|869011E	1380	4.13	0	1359
16/01/23 12:25:08 PM	T			4108	72.93	289	54901E6|378012C|1F10116|6A8010A	1320	4.20	0	1353
16/01/23 12:35:52 PM	T			4116	72.95	294	54201D0|712013C|177012C|402012A	1440	3.36	0	1346
16/01/23 12:35:54 PM	T			4116	72.95	294	54201D0|712013C|177012C|402012A	1440	3.36	0	1346
16/01/23 12:46:38 PM	T			4116	72.90	304	54F0176|20A0170|86F012E|6450124	1740	3.88	0	1605
16/01/23 12:57:23 PM	T			4117	72.97	288	54001D8|67F0158|292012E|79E0122	1440	3.95	0	1344
16/01/23 01:08:06 PM	T			4116	72.86	286	547019C|1A00128|8460128|2B10120	1440	3.95	0	1351
16/01/23 01:18:51 PM	T			4116	72.83	291	54D0198|175013E|8B30128|36F0116	1320	4.60	0	1357
16/01/23 01:29:34 PM	T			4098	72.90	306	54301CE|325012E|6E80118|7D80106	600	3.81	0	805
16/01/23 01:29:37 PM	T			4098	72.90	306	54301CE|325012E|6E80118|7D80106	600	3.81	0	805
16/01/23 01:40:22 PM	T			4116	72.86	283	54001D6|1BB0152|7960134|62C012E	1440	3.97	0	1344
16/01/23 01:51:06 PM	T			4116	72.89	292	54201E0|316013C|40A0128|6490124	1500	4.15	0	1609
16/01/23 02:01:50 PM	T			4115	72.81	301	645013A|534012E|33C011C|160010E	1980	4.52	0	1605
16/01/23 02:12:34 PM	T			4115	73.00	283	53E01D2|7120134|3460124|2160122	1440	3.89	0	1342
16/01/23 02:23:18 PM	T			4115	72.92	294	54B01B6|22D013C|7DA011A|66C010C	780	4.04	0	557
16/01/23 02:34:04 PM	T			4113	72.92	297	54D01BA|8560140|2DF013E|62200FE	1560	4.57	0	1570
16/01/23 02:44:48 PM	T			4115	72.84	291	54701AC|3730132|662012C|8030128	1500	3.72	0	1634
16/01/23 02:55:32 PM	T			4115	72.89	300	54201CC|2350168|3A30114|7560112	1560	4.17	0	1346
16/01/23 03:06:16 PM	T			4114	72.86	311	54001E4|7E6014A|6190132|6E60132	1980	4.73	0	2022
16/01/23 03:17:00 PM	T			4114	72.95	283	5400176|406012C|7E6012A|22F0116	1440	4.25	0	1344
16/01/23 03:27:43 PM	T			4115	72.88	276	53C01AE|641011A|42B0104|14E0102	1380	3.89	0	1340
16/01/23 03:38:27 PM	T			4115	72.89	295	53A0156|83B014A|72F0142|22D012C	1200	3.99	0	1338
16/01/23 03:38:29 PM	T			4115	72.89	295	53A0156|83B014A|72F0142|22D012C	1200	3.99	0	1338
16/01/23 03:49:13 PM	T			4098	72.88	289	53C020E|724012A|2520128|32D010E	1500	4.13	0	1340
16/01/23 03:49:16 PM	T			4098	72.88	289	53C020E|724012A|2520128|32D010E	1500	4.13	0	1340
16/01/23 04:00:00 PM	T			4115	72.91	298	53A01EA|356014C|2330124|45D0118	1620	3.79	0	1338
16/01/23 04:10:43 PM	T			4114	72.95	303	54F01A6|75C013A|8540124|2520114	1500	3.52	0	1359
16/01/23 04:21:28 PM	T			4097	72.90	303	53E01EA|66A011E|3B40106|8520102	1440	4.48	0	1342
16/01/23 04:32:12 PM	T			4114	72.84	280	540015C|116014C|7160134|3610128	1380	4.24	0	1344
16/01/23 04:42:57 PM	T			4097	72.81	296	53C01C8|7D20142|1BB0130|6510112	1680	4.60	0	1617
16/01/23 04:53:41 PM	T			4113	72.91	307	54901A0|22B0132|3160126|4670116	1560	3.93	0	1353
16/01/23 05:04:24 PM	T			4114	72.86	301	53E0230|79E0152|1C30148|44A012A	1200	4.15	0	1098
16/01/23 05:04:26 PM	T			4114	72.86	301	53E0230|79E0152|1C30148|44A012A	1200	4.15	0	1098
16/01/23 05:15:10 PM	T			4097	72.83	306	54901B8|1E50132|85A0128|2DD0118	1680	3.92	0	1353
16/01/23 05:15:12 PM	T			4097	72.83	306	54901B8|1E50132|85A0128|2DD0118	1680	3.92	0	1353
16/01/23 05:25:56 PM	T			4114	72.91	288	53C0206|1E90172|2B7014E|677013C	1500	4.23	0	1655
16/01/23 05:36:41 PM	T			4115	72.93	298	5380176|1560146|655012C|3D90126	660	3.88	0	342
16/01/23 05:47:25 PM	T			4114	72.88	290	54201C6|22F012C|87F010A|6580106	1380	4.22	0	1346
16/01/23 05:58:09 PM	T			4113	72.89	287	53A01DC|77B0140|8540128|3FC0124	1380	4.06	0	1338
16/01/23 06:08:53 PM	T			4113	72.91	306	53E01FE|235014A|62A012E|3020110	1680	4.30	0	1578
16/01/23 06:19:36 PM	T			4114	72.91	305	540022C|235015E|6E20146|46E013A	1080	4.55	0	1134
16/01/23 06:30:20 PM	T			4114	72.97	289	53E0206|235015A|4170130|7FB0130	1320	4.00	0	1342
16/01/23 06:41:04 PM	T			4095	72.86	248	53E01D0|21A0134|13B011C|64700FE	1440	4.47	0	1342
16/01/23 06:51:48 PM	T			4114	73.02	296	540023C|6150156|3180138|75A0128	1380	3.88	0	1344
16/01/23 07:02:31 PM	T			4114	72.95	288	53E01BC|3E5014C|2880132|87D012C	1440	4.06	0	1342
16/01/23 07:13:15 PM	T			4102	72.89	313	53A01B2|225013E|354011A|8440114	1620	4.02	0	1338
16/01/23 07:23:59 PM	T			4113	72.81	291	53E01DE|8540126|3190122|1200118	780	3.55	0	793
16/01/23 07:34:42 PM	T			4104	72.87	302	549017C|20E0162|7C10136|3F8011E	1140	3.98	0	1016
16/01/23 07:34:44 PM	T			4104	72.87	302	549017C|20E0162|7C10136|3F8011E	1140	3.98	0	1016
16/01/23 07:45:28 PM	T			4097	72.96	302	54001B2|4210152|242013A|6490138	1620	4.55	0	1609
16/01/23 07:56:12 PM	T			4099	72.88	304	53E0146|8030128|14B011A|2DA010C	1500	4.01	0	1342
16/01/23 08:06:56 PM	T			4095	72.83	292	542017C|2390138|64B0136|103011C	1140	3.51	0	1346
16/01/23 08:17:40 PM	T			4112	72.78	309	54D01F4|8920112|22000FE|38600F0	1080	3.80	0	902
16/01/23 08:28:25 PM	T			4094	72.70	294	54B0176|66C0138|3B10126|787011E	1140	4.25	0	945
16/01/23 08:39:10 PM	T			4111	72.79	287	53E0194|29C0140|70F0124|16A010E	1380	3.71	0	1342
16/01/23 08:49:55 PM	T			4091	72.68	298	538017A|204011C|4110110|722010C	1200	4.19	0	1336
16/01/23 08:49:57 PM	T			4091	72.68	298	538017A|204011C|4110110|722010C	1200	4.19	0	1336
16/01/23 08:49:59 PM	T			4091	72.68	298	538017A|204011C|4110110|722010C	1200	4.19	0	1336
16/01/23 09:00:46 PM	T			4110	72.76	298	54D0170|3CA0130|73B0110|8180110	1680	3.91	0	1851
16/01/23 09:11:32 PM	T			4108	72.84	308	53A0192|6960134|329011A|2250106	900	3.89	0	809
16/01/23 09:11:34 PM	T			4108	72.84	308	53A0192|6960134|329011A|2250106	900	3.89	0	809
16/01/23 09:22:22 PM	T			4108	72.81	304	53E01A4|120011A|30A0110|7A400F2	1440	4.32	0	1342
16/01/23 09:33:10 PM	T			4108	72.81	306	559011A|6720110|22D010C|75200FC	660	3.62	0	557
16/01/23 09:43:59 PM	T			4108	72.74	300	53E0156|66E0128|7C70108|20A00F6	1980	3.79	0	1991
16/01/23 09:54:48 PM	T			4101	72.70	306	53C018A|FF0160|7DE0106|41300FE	1860	3.31	0	2014
16/01/23 10:05:37 PM	T			4105	72.78	309	54D0116|77B0110|4700100|25800FC	1740	3.93	0	1915
16/01/23 10:16:28 PM	T			4105	72.79	291	5400164|22D00F6|8B500F0|67600EE	1740	4.21	0	1654
16/01/23 10:27:17 PM	T			4106	72.75	307	549016A|6F00128|3D900FA|1E900EE	1620	3.82	0	1776
16/01/23 10:38:07 PM	T			4105	72.99	284	5380132|8580104|6E200F0|10900E6	1380	3.60	0	1336
16/01/23 10:38:09 PM	T			4105	72.99	284	5380132|8580104|6E200F0|10900E6	1380	3.60	0	1336
16/01/23 10:49:00 PM	T			4088	72.65	275	54B010A|1EB0108|7710104|3EF00F4	1320	4.24	0	1355
16/01/23 10:59:50 PM	T			4105	72.92	306	53E018A|6D20114|7E60106|1F300FA	1620	3.86	0	1746
16/01/23 11:10:40 PM	T			4105	72.89	300	53A0166|1F70150|81200F6|31400E0	1980	3.52	0	2066
16/01/23 11:21:30 PM	T			4099	72.83	292	54B0148|86200FE|1B700E6|44800DE	1080	3.81	0	1096
16/01/23 11:21:32 PM	T			4099	72.83	292	54B0148|86200FE|1B700E6|44800DE	1080	3.81	0	1096
16/01/23 11:32:24 PM	T			4104	72.78	298	54B014C|23900FC|66400FC|72E00F6	720	4.06	0	569
16/01/23 11:43:15 PM	T			4104	72.70	285	540012E|64B0112|2A90110|3DD00F2	1260	4.66	0	1344
16/01/23 11:54:06 PM	T			4099	72.70	288	5400144|2980100|88800EA|10B00E6	1380	3.80	0	1344
17/01/23 12:04:56 AM	T			4086	72.92	297	54F0120|1AF0110|47E0110|6CF00F8	1980	3.31	0	1743
17/01/23 12:15:46 AM	T			4104	72.76	300	5420140|44D0112|1E90106|2BE00E8	660	3.99	0	702
17/01/23 12:15:48 AM	T			4104	72.76	300	5420140|44D0112|1E90106|2BE00E8	660	3.99	0	702
17/01/23 12:26:39 AM	T			4104	72.97	284	5470190|3EB0114|2B300FC|7F100F4	1320	3.70	0	1351
17/01/23 12:26:41 AM	T			4104	72.97	284	5470190|3EB0114|2B300FC|7F100F4	1320	3.70	0	1351
17/01/23 12:37:33 AM	T			4104	73.00	289	542016C|22D0152|FB0124|33300EE	1440	3.63	0	1346
17/01/23 12:48:23 AM	T			4104	72.95	303	5470198|1120104|64100DC|32700DA	1860	3.18	0	1601
17/01/23 12:48:25 AM	T			4104	72.95	303	5470198|1120104|64100DC|32700DA	1860	3.18	0	1601
17/01/23 12:59:16 AM	T			4085	73.05	289	5550110|8A900EC|2FA00E0|79000D8	1320	3.32	0	1365
17/01/23 12:59:18 AM	T			4085	73.05	289	5550110|8A900EC|2FA00E0|79000D8	1320	3.32	0	1365
17/01/23 01:10:10 AM	T			4103	72.92	305	1E5015A|5400144|6470102|85600F2	1620	3.48	0	1607
17/01/23 01:21:01 AM	T			4085	72.91	291	4460110|545010E|63F00FC|1D400F6	1380	4.32	0	1349
17/01/23 01:31:52 AM	T			4103	72.81	303	5490138|3370106|84A00EC|6E200E2	1800	3.75	0	1762
17/01/23 01:31:54 AM	T			4103	72.81	303	5490138|3370106|84A00EC|6E200E2	1800	3.75	0	1762
17/01/23 01:42:45 AM	T			4103	73.19	279	55101B2|1A90106|3B40100|7AF0100	1380	3.76	0	1361
17/01/23 01:53:37 AM	T			4085	72.98	296	54B0156|7920102|8A500F0|3A100E6	1920	4.11	0	1938
17/01/23 02:04:29 AM	T			4104	72.92	262	5420122|469010C|22900F0|32B00DA	1500	3.75	0	1346
17/01/23 02:15:20 AM	T			4087	72.97	283	54901AA|6430132|2800114|7CA00F8	1320	3.77	0	1353
17/01/23 02:26:11 AM	T			4103	72.69	287	54D0176|1240136|69A0102|21E00FE	1080	3.30	0	1357
17/01/23 02:37:02 AM	T			4083	72.82	286	5420152|F7011C|21200F8|3CC00EC	1320	3.51	0	1346
17/01/23 02:37:04 AM	T			4083	72.82	286	5420152|F7011C|21200F8|3CC00EC	1320	3.51	0	1346
17/01/23 02:47:56 AM	T			4102	72.82	288	54F0134|7890112|3F600F4|26500F2	960	3.83	0	1014
17/01/23 02:58:47 AM	T			4103	72.74	81	551013A|17300EE|73F00EE|8B300E2	1380	3.52	0	1361
17/01/23 03:09:39 AM	T			4083	72.97	290	54B01A2|1470104|42300D8|6C300D8	1560	3.75	0	1731
17/01/23 03:20:31 AM	T			4102	73.32	290	54B017E|26D00F6|65E00F6|3D100F4	1380	3.51	0	1355
17/01/23 03:31:23 AM	T			4102	72.84	267	54D0182|2F1011C|71A00E2|86200E0	1440	3.52	0	1357
17/01/23 03:42:15 AM	T			4102	72.82	310	54D0198|2D40102|7D600FC|67900F2	1080	3.75	0	1357
17/01/23 03:53:07 AM	T			4102	73.42	283	54D0144|2C000FC|8A100EA|7CC00E2	1320	3.31	0	1357
17/01/23 04:03:59 AM	T			4083	73.04	306	54B018A|FB010E|1E90104|78B0102	780	3.65	0	489
17/01/23 04:14:51 AM	T			4102	72.54	283	549019E|2330112|7C8010C|34800DC	1380	3.88	0	1353
17/01/23 04:25:43 AM	T			4102	73.50	292	551017C|7B700F8|21E00E4|35200E2	1560	3.95	0	1361
17/01/23 04:25:45 AM	T			4102	73.50	292	551017C|7B700F8|21E00E4|35200E2	1560	3.95	0	1361
17/01/23 04:36:37 AM	T			4102	72.85	293	549011A|88600FA|10900F2|3C800EE	1140	3.79	0	968
17/01/23 04:47:29 AM	T			4089	72.98	280	54D0144|3D70116|1F30110|7AD00EE	1380	3.22	0	1357
17/01/23 04:47:31 AM	T			4089	72.98	280	54D0144|3D70116|1F30110|7AD00EE	1380	3.22	0	1357
17/01/23 04:58:24 AM	T			4102	72.75	293	54F015E|62E0106|7A900F4|3AB00EC	1440	3.91	0	1359
17/01/23 05:09:15 AM	T			4084	73.02	296	54D01AE|7D20118|3D30112|2D80110	720	4.00	0	728
17/01/23 05:20:06 AM	T			4084	72.89	303	55B0138|7A00110|18A00FA|2BD00F2	1320	4.33	0	1371
17/01/23 05:20:08 AM	T			4084	72.89	303	55B0138|7A00110|18A00FA|2BD00F2	1320	4.33	0	1371
17/01/23 05:31:00 AM	T			4083	72.99	293	54F0192|2DF010C|43E0108|6F50106	1260	4.00	0	1359
17/01/23 05:41:51 AM	T			4103	72.84	302	5490170|3EF0112|841010A|64D00FE	1980	3.45	0	2113
17/01/23 05:52:43 AM	T			4102	73.40	291	54B016A|11E0118|1E70116|62C00EA	1320	3.10	0	1355
17/01/23 06:03:34 AM	T			4102	72.83	311	549013E|FB0124|62400FE|2BE00FA	1680	3.48	0	1572
17/01/23 06:14:25 AM	T			4102	72.89	295	54D01A2|6DC0128|85000E4|17500DE	1620	3.76	0	1756
17/01/23 06:25:16 AM	T			4102	72.75	282	5450170|3EB0150|2A90118|6260110	1320	4.27	0	1349
17/01/23 06:36:06 AM	T			4103	73.04	303	54D017E|FB0114|8010106|62600E8	1560	4.06	0	1574
17/01/23 06:46:56 AM	T			4085	73.12	296	6D80124|54F0110|2BB0104|14900FA	1320	3.68	0	1359
17/01/23 06:57:47 AM	T			4102	72.95	280	54D019E|2E30118|768010A|1F70104	1380	3.97	0	1357
17/01/23 07:08:38 AM	T			4084	73.00	302	54F015C|1EF010A|88600FE|3C400F2	1560	3.55	0	1359
17/01/23 07:19:29 AM	T			4083	73.28	301	54B019E|FB00F4|6FF00EE|27700EC	1140	3.66	0	1355
17/01/23 07:30:20 AM	T			4101	72.95	256	54D01F2|2100108|79400F4|63F00F2	1380	3.89	0	1357
17/01/23 07:41:12 AM	T			4101	73.04	299	54D017C|6430108|8A70100|2AF00FA	720	3.59	0	687
17/01/23 07:52:06 AM	T			4094	72.96	297	54D013C|2DB012E|63F0112|8BE00FE	1680	4.01	0	1599
17/01/23 08:02:58 AM	T			4102	72.84	293	545019E|87B012E|62E0104|39400FE	1200	3.72	0	1349
17/01/23 08:13:48 AM	T			4103	72.69	297	54D0156|2580110|3E30104|80A00FC	1680	4.30	0	1357
17/01/23 08:13:50 AM	T			4103	72.69	297	54D0156|2580110|3E30104|80A00FC	1680	4.30	0	1357
17/01/23 08:24:44 AM	T			4085	73.16	298	5450130|79E0114|13700FE|88100F6	1620	3.55	0	1349
17/01/23 08:35:33 AM	T			4087	72.96	302	54B0198|76F0156|2EB010E|89800F2	1200	4.23	0	1355
17/01/23 08:35:35 AM	T			4087	72.96	302	54B0198|76F0156|2EB010E|89800F2	1200	4.23	0	1355
17/01/23 08:46:24 AM	T			4105	72.96	299	54901E6|3E90116|8A300F8|24A00E4	1200	4.11	0	1353
17/01/23 08:57:12 AM	T			4105	72.99	294	54D016A|78B011A|689010E|10900FE	1080	3.83	0	1357
17/01/23 08:57:15 AM	T			4105	72.99	294	54D016A|78B011A|689010E|10900FE	1080	3.83	0	1357
17/01/23 09:08:03 AM	T			4105	72.55	273	5490204|FF0146|632012A|4460122	1380	4.26	0	1353
17/01/23 09:18:51 AM	T			4106	71.98	83	58D011E|670010C|739010C|3940104	1440	17.78	0	1421
17/01/23 09:29:37 AM	T			4107	72.26	64	53E0176|7EB0116|6890104|2AD0102	1440	11.80	0	1342
17/01/23 09:40:23 AM	T			4108	73.11	71	54F03B8|3900140|6200112|1EF010E	1380	56.34	0	1359
17/01/23 09:51:08 AM	T			4091	73.04	58	4B40184|6760138|7640122|23B0116	1260	10.55	0	1204
17/01/23 10:01:53 AM	T			4108	73.04	44	499035E|14B012C|8620126|33C011A	1200	7.45	0	1177
17/01/23 10:01:55 AM	T			4108	73.04	44	499035E|14B012C|8620126|33C011A	1200	7.45	0	1177
17/01/23 10:12:40 AM	T			4107	73.02	35	4B001D8|6F10122|1B70114|5E80112	1260	6.13	0	1200
17/01/23 10:23:26 AM	T			4107	73.04	52	4C0035C|2E3016A|F7014A|8820120	1260	6.66	0	1216
17/01/23 10:34:10 AM	T			4108	73.16	58	4C9016A|818015C|3500122|1B1011C	1320	10.54	0	1225
17/01/23 10:44:55 AM	T			4090	73.39	32	4D90184|888015E|7430138|F70104	1260	8.91	0	1241
17/01/23 10:44:57 AM	T			4090	73.39	32	4D90184|888015E|7430138|F70104	1260	8.91	0	1241
17/01/23 10:55:43 AM	T			4107	72.90	45	5300170|75A013E|1E7011A|2ED010C	1320	8.94	0	1328
17/01/23 11:06:30 AM	T			4106	73.10	32	4E3021A|2E10150|1F5014A|3DB012E	1260	8.57	0	1251
17/01/23 11:17:15 AM	T			4108	73.20	40	4E301A6|607013E|337011A|FF0110	1320	12.00	0	1251
17/01/23 11:28:00 AM	T			4107	73.40	40	4C20266|12F0166|2420140|8290136	1260	5.05	0	1218
17/01/23 11:38:45 AM	T			4106	73.12	39	4950452|8BB0138|64D012E|35D0116	1200	7.01	0	1173
17/01/23 11:49:30 AM	T			4106	73.23	49	47C03B6|27F013A|6DC013A|89A0110	1140	9.05	0	1148
17/01/23 12:00:15 PM	T			4107	73.13	55	4970202|1620124|7E20122|6A4011E	1140	10.41	0	1175
17/01/23 12:11:00 PM	T			4107	73.10	70	48801D0|8B50140|68D013C|76D012A	1140	12.44	0	1160
17/01/23 12:21:45 PM	T			4093	73.04	85	46B01F4|1E201A0|56E0134|3590126	1200	14.32	0	1131
17/01/23 12:21:47 PM	T			4093	73.04	85	46B01F4|1E201A0|56E0134|3590126	1200	14.32	0	1131
17/01/23 12:32:32 PM	T			4089	73.04	65	461017E|701012E|107011E|2D8011E	1140	9.95	0	1121
17/01/23 12:43:17 PM	T			4106	73.15	91	126026E|4610170|5E6012A|2690124	1140	15.55	0	1121
17/01/23 12:54:01 PM	T			4090	73.10	58	4650372|5B00146|288011E|F70118	1140	14.55	0	1125
17/01/23 12:54:03 PM	T			4090	73.10	58	4650372|5B00146|288011E|F70118	1140	14.55	0	1125
17/01/23 12:54:06 PM	T			4090	73.10	58	4650372|5B00146|288011E|F70118	1140	14.55	0	1125
17/01/23 01:04:51 PM	T			4100	73.04	78	46501A2|15C0126|3140126|6790122	1140	9.20	0	1125
17/01/23 01:15:36 PM	T			4089	73.08	112	46E01DA|1F30150|7580128|649011A	1200	18.42	0	1134
17/01/23 01:15:38 PM	T			4089	73.08	112	46E01DA|1F30150|7580128|649011A	1200	18.42	0	1134
17/01/23 01:26:23 PM	T			4105	73.00	82	480033C|1C30146|5EA011A|6CF0110	1200	15.49	0	1152
17/01/23 01:37:08 PM	T			4107	73.08	103	4910136|6810122|31B011A|7B7011A	1200	16.57	0	1169
17/01/23 01:47:53 PM	T			4106	73.09	79	4800220|1940148|8980132|3AF0128	1200	12.41	0	1152
17/01/23 01:58:38 PM	T			4103	73.05	76	4A701B6|6EA0132|392012A|84C0122	1200	12.23	0	1191
17/01/23 02:09:22 PM	T			4105	73.09	72	48B017A|11C0142|5F40118|7770118	1200	8.48	0	1163
17/01/23 02:20:08 PM	T			4106	73.03	53	49901C4|FB0130|3A70128|1FB0124	1200	12.72	0	1177
17/01/23 02:30:53 PM	T			4089	73.10	41	48B0270|7890174|2F90138|1120104	1200	9.49	0	1163
17/01/23 02:41:37 PM	T			4105	73.10	52	4CD0216|65C0110|1ED0104|7A200FE	1200	16.41	0	1229
17/01/23 02:52:23 PM	T			4105	73.06	34	49D01F8|1240140|89E0138|7050130	1200	12.20	0	1181
17/01/23 03:03:08 PM	T			4106	73.13	40	4A3024A|376015C|6220122|82D0118	1200	9.19	0	1187
17/01/23 03:13:52 PM	T			4089	73.02	48	4A30202|1EB011A|6FF0116|2B90110	1260	10.68	0	1187
17/01/23 03:24:37 PM	T			4105	73.12	43	4BE0166|5D1012C|750012C|16D0120	1200	6.29	0	1214
17/01/23 03:35:22 PM	T			4105	73.11	32	4BC0166|5C5011C|85C011A|18700F2	1200	6.50	0	1212
17/01/23 03:46:07 PM	T			4088	73.09	45	4F6022A|2ED0144|7DC012A|6830118	1260	14.16	0	1270
17/01/23 03:56:51 PM	T			4105	73.04	58	4C40294|1FB011A|5E80118|10D0116	1260	24.39	0	1220
17/01/23 04:07:36 PM	T			4104	72.99	58	4FA01CC|39F012C|263011A|1410114	1260	11.86	0	1274
17/01/23 04:18:20 PM	T			4105	73.00	59	4CF01A2|16F0136|6360104|8860104	1260	13.95	0	1231
17/01/23 04:29:05 PM	T			4106	73.07	90	4D502BE|5D9013C|2690124|33E0124	1260	9.92	0	1237
17/01/23 04:39:50 PM	T			4106	72.97	97	4D501F0|8820158|1F30142|2FC012E	1320	11.13	0	1237
17/01/23 04:50:33 PM	T			4105	73.03	52	4C601D6|7B50138|2460112|5C70108	1260	12.94	0	1222
17/01/23 05:01:18 PM	T			4105	73.05	84	4C4024C|1F70150|84A0140|67B0132	1260	12.44	0	1220
17/01/23 05:12:03 PM	T			4105	73.10	41	4C20376|1F3014A|3E90120|7D00106	1260	9.53	0	1218
17/01/23 05:12:05 PM	T			4105	73.10	41	4C20376|1F3014A|3E90120|7D00106	1260	9.53	0	1218
17/01/23 05:22:49 PM	T			4089	73.03	55	4BC0210|239014E|3900126|785010E	1260	13.58	0	1212
17/01/23 05:22:51 PM	T			4089	73.03	55	4BC0210|239014E|3900126|785010E	1260	13.58	0	1212
17/01/23 05:33:36 PM	T			4088	72.97	59	4DB015E|1BD014C|6BD0108|8810102	1260	13.28	0	1243
17/01/23 05:44:20 PM	T			4105	72.99	51	4C602F8|331012A|F70124|7D60116	1260	7.60	0	1222
17/01/23 05:55:05 PM	T			4105	73.04	51	4B80136|750012A|24E010A|873010A	1260	5.61	0	1208
17/01/23 06:05:48 PM	T			4105	73.00	63	5110296|112012A|2C20126|843011E	1260	11.16	0	1297
17/01/23 06:05:51 PM	T			4105	73.00	63	5110296|112012A|2C20126|843011E	1260	11.16	0	1297
17/01/23 06:16:35 PM	T			4088	73.04	41	4B601F4|1F70130|7E20128|37C0116	1260	8.18	0	1206
17/01/23 06:16:37 PM	T			4088	73.04	41	4B601F4|1F70130|7E20128|37C0116	1260	8.18	0	1206
17/01/23 06:16:40 PM	T			4088	73.04	41	4B601F4|1F70130|7E20128|37C0116	1260	8.18	0	1206
17/01/23 06:27:25 PM	T			4104	73.02	66	4F801C0|1C80122|3140108|69A0106	1260	10.67	0	1272
17/01/23 06:38:12 PM	T			4089	72.89	45	4F40230|2BD016A|1EB0144|7D60130	1260	13.98	0	1268
17/01/23 06:48:56 PM	T			4105	72.97	47	4A90150|175013A|26B0126|7DA0116	1200	9.72	0	1193
17/01/23 06:59:41 PM	T			4104	72.95	52	49D02AA|5B8013E|735013E|1F30126	1200	11.21	0	1181
17/01/23 07:10:25 PM	T			4104	73.01	44	49F01A6|1E7016C|5B20112|390010A	1260	9.12	0	1183
17/01/23 07:21:09 PM	T			4104	73.05	40	49D020A|39D0152|2B5012E|83D012C	1200	5.43	0	1181
17/01/23 07:31:53 PM	T			4098	72.84	48	49701D8|1C50140|8B9011A|2FC0110	1200	8.13	0	1175
17/01/23 07:42:38 PM	T			4087	73.00	81	49D027A|5F00132|114012E|6BD0112	1200	12.86	0	1181
17/01/23 07:53:23 PM	T			4103	72.97	41	4990306|2B9014A|F30134|672012A	1200	8.18	0	1177
17/01/23 08:04:07 PM	T			4103	73.00	36	49701AC|16F012E|626012A|8A500FE	1200	9.73	0	1175
17/01/23 08:04:10 PM	T			4103	73.00	36	49701AC|16F012E|626012A|8A500FE	1200	9.73	0	1175
17/01/23 08:14:55 PM	T			4103	72.95	67	49F0224|214015C|79A0142|8BE0110	1260	14.16	0	1183
17/01/23 08:25:40 PM	T			4103	72.86	42	49D02AE|83D0148|38C0128|6BB011E	1200	7.29	0	1181
17/01/23 08:36:24 PM	T			4103	73.03	42	49F02AA|2A10104|3900102|5C900F8	1200	9.58	0	1183
17/01/23 08:47:09 PM	T			4103	72.75	50	49501C4|56E0148|1D00134|80C0134	1200	8.88	0	1173
17/01/23 08:57:53 PM	T			4087	72.87	49	4990206|6D6014E|8120140|2CC011A	1200	8.96	0	1177
17/01/23 08:57:55 PM	T			4087	72.87	49	4990206|6D6014E|8120140|2CC011A	1200	8.96	0	1177
17/01/23 09:08:41 PM	T			4103	72.56	43	49D025C|7500134|1FF011E|86700F6	1260	12.21	0	1181
17/01/23 09:19:25 PM	T			4103	73.03	56	4D50212|3CC0152|17F013E|75A0110	1260	11.46	0	1237
17/01/23 09:30:10 PM	T			4103	73.12	43	4D10344|6620132|7410128|11C011C	1200	11.15	0	1233
17/01/23 09:40:54 PM	T			4103	72.70	49	49901F8|88A012C|71A011C|147011A	1260	12.03	0	1177
17/01/23 09:51:38 PM	T			4102	72.90	35	4A1024A|6600126|1C30124|8BD0122	1200	7.31	0	1185
17/01/23 09:51:40 PM	T			4102	72.90	35	4A1024A|6600126|1C30124|8BD0122	1200	7.31	0	1185
17/01/23 10:02:26 PM	T			4096	72.95	64	49F02D4|F7019E|2370142|7A2012C	1260	17.55	0	1183
17/01/23 10:13:10 PM	T			4103	72.51	44	4A101EC|17B0128|2B9011C|6430116	1260	12.69	0	1185
17/01/23 10:23:54 PM	T			4102	73.05	60	4D7015C|1E5013A|69A0116|8050114	1260	9.61	0	1239
17/01/23 10:34:38 PM	T			4092	72.95	51	4E801E0|7490142|5FF013A|FF0120	1260	6.30	0	1256
17/01/23 10:45:22 PM	T			4102	73.03	41	4B60176|22B0142|1240132|6EC0120	1260	12.23	0	1206
17/01/23 10:56:07 PM	T			4102	72.97	57	49B034C|67D0134|1120130|2390128	1200	10.23	0	1179
17/01/23 11:06:52 PM	T			4103	72.94	47	72F0162|49D0156|26F0148|628013C	1200	9.69	0	1181
17/01/23 11:17:36 PM	T			4102	72.95	45	3E50162|4C0013E|1100134|5C30128	1260	19.32	0	1216
17/01/23 11:28:24 PM	T			4102	73.15	51	49F01D0|7E6013C|15C0120|392011E	1200	11.21	0	1183
17/01/23 11:39:08 PM	T			4092	73.08	57	4CB0268|6F3012C|F70114|2610112	1200	9.36	0	1227
17/01/23 11:49:52 PM	T			4101	73.14	53	4D3017A|7560130|1B3012A|5C30112	1200	8.60	0	1235
18/01/23 12:00:36 AM	T			4102	72.76	67	4990170|131012E|2AB012E|72E0128	1200	7.30	0	1177
18/01/23 12:11:20 AM	T			4102	72.88	54	4930170|7D0013C|133013A|5A0011A	1200	8.87	0	1171
18/01/23 12:22:05 AM	T			4091	72.76	49	4A10168|1E50158|7D00142|5E40114	1200	12.36	0	1185
18/01/23 12:32:56 AM	T			4102	72.94	62	143016A|7520150|461013A|62C011A	1200	6.99	0	1121
18/01/23 12:43:40 AM	T			4102	72.85	80	4880178|335014A|630012C|1AB011E	1200	10.25	0	1160
18/01/23 12:54:24 AM	T			4102	72.86	94	48201EE|553013A|77B0138|8B10130	1200	8.02	0	1154
18/01/23 01:05:08 AM	T			4102	73.90	67	4C2014C|69A0136|35F012E|79A0126	1140	6.84	0	1218
18/01/23 01:05:10 AM	T			4102	73.90	67	4C2014C|69A0136|35F012E|79A0126	1140	6.84	0	1218
18/01/23 01:15:55 AM	T			4102	72.84	98	4A703B6|7C5013E|5E6011E|1D000F0	1200	16.30	0	1191
18/01/23 01:15:57 AM	T			4102	72.84	98	4A703B6|7C5013E|5E6011E|1D000F0	1200	16.30	0	1191
18/01/23 01:26:41 AM	T			4102	72.84	62	4A10288|82F0136|64D0116|14700EA	1140	11.65	0	1185
18/01/23 01:37:26 AM	T			4101	72.89	78	46301DA|133012E|79A0120|6B30116	1140	14.08	0	1123
18/01/23 01:48:09 AM	T			4101	72.98	77	4690172|87F013E|275011E|376011E	1140	14.62	0	1129
18/01/23 01:48:12 AM	T			4101	72.98	77	4690172|87F013E|275011E|376011E	1140	14.62	0	1129
18/01/23 01:58:56 AM	T			4101	72.97	96	4630176|72E0160|1BF013A|5E4011E	1200	14.02	0	1123
18/01/23 02:09:41 AM	T			4096	72.91	85	4610292|22F0170|6390166|F30144	1140	12.90	0	1121
18/01/23 02:20:24 AM	T			4101	72.86	112	45F0326|7260150|24C012C|352011A	1200	10.43	0	1119
18/01/23 02:20:26 AM	T			4101	72.86	112	45F0326|7260150|24C012C|352011A	1200	10.43	0	1119
18/01/23 02:31:12 AM	T			4101	72.81	105	46C02F4|141015A|267012C|7260122	1200	38.82	0	1132
18/01/23 02:41:56 AM	T			4096	72.91	65	46101E0|22F0132|662012E|7540108	1200	20.54	0	1121
18/01/23 02:41:58 AM	T			4096	72.91	65	46101E0|22F0132|662012E|7540108	1200	20.54	0	1121
18/01/23 02:52:43 AM	T			4100	73.15	120	46501B2|69C015E|57E013E|1310122	1200	14.34	0	1125
18/01/23 03:03:27 AM	T			4100	72.96	119	46C02C8|32D0134|5EA012E|7770126	1200	17.59	0	1132
18/01/23 03:14:12 AM	T			4087	73.17	66	47401E4|7160140|13F0126|32D0116	1140	14.08	0	1140
18/01/23 03:24:56 AM	T			4084	72.81	64	47E0348|25C012E|67B012A|7DA010A	1140	13.69	0	1150
18/01/23 03:35:40 AM	T			4101	72.94	74	4860216|1850144|754013C|34C013A	1200	12.19	0	1158
18/01/23 03:46:25 AM	T			4100	72.75	115	48A01D8|5F2014C|2080132|824011E	1200	16.72	0	1162
18/01/23 03:57:09 AM	T			4101	72.84	82	486022E|6090118|33A010A|7A20108	1200	9.29	0	1158
18/01/23 04:07:53 AM	T			4088	72.91	59	4840282|6070152|70F013C|7FF0128	1200	13.50	0	1156
18/01/23 04:18:37 AM	T			4101	72.93	94	48A02F4|1A6017C|73B013E|8B10136	1200	7.45	0	1162
18/01/23 04:29:22 AM	T			4084	73.05	48	4D70238|1030146|803012A|1F10112	1200	9.04	0	1239
18/01/23 04:40:05 AM	T			4100	72.78	47	49901BA|70D014E|896013C|27D0126	1200	10.61	0	1177
18/01/23 04:50:49 AM	T			4100	72.97	57	49501C0|754012E|8650128|13F011E	1200	11.57	0	1173
18/01/23 05:01:33 AM	T			4101	72.83	55	4A9019E|356015C|5A20142|783012E	1200	15.03	0	1193
18/01/23 05:12:16 AM	T			4100	72.86	49	49D0178|6B70130|58D0128|87D0114	1200	14.99	0	1181
18/01/23 05:23:01 AM	T			4100	72.92	56	4D101FE|6050130|FF0120|7C50106	1200	8.31	0	1233
18/01/23 05:33:45 AM	T			4100	72.81	53	49101E8|7960132|1C7012C|5FB012A	1200	11.70	0	1169
18/01/23 05:44:29 AM	T			4100	72.84	51	4B80176|206013A|2D00138|670012A	1200	7.16	0	1208
18/01/23 05:55:12 AM	T			4084	72.86	62	4880180|3180112|8BE010E|7DC010C	1200	8.37	0	1160
18/01/23 05:55:14 AM	T			4084	72.86	62	4880180|3180112|8BE010E|7DC010C	1200	8.37	0	1160
18/01/23 05:55:16 AM	T			4084	72.86	62	4880180|3180112|8BE010E|7DC010C	1200	8.37	0	1160
18/01/23 06:06:00 AM	T			4100	72.92	44	4930238|649011E|1790118|7C70118	1140	8.74	0	1171
18/01/23 06:16:43 AM	T			4083	72.87	70	4CD020E|FB015C|601013A|7750126	1200	11.74	0	1229
18/01/23 06:27:26 AM	T			4099	72.87	79	48B033A|1CC0142|818013A|30A012A	1200	14.43	0	1163
18/01/23 06:38:10 AM	T			4099	72.70	71	4C70280|143012A|6130126|33A0124	1200	7.80	0	1223
18/01/23 06:48:54 AM	T			4099	72.83	78	49F01DE|7560158|2B50154|12F0146	1200	10.80	0	1183
18/01/23 06:48:56 AM	T			4099	72.83	78	49F01DE|7560158|2B50154|12F0146	1200	10.80	0	1183
18/01/23 06:59:39 AM	T			4100	72.87	56	48A0254|5FD011E|7E4011C|356010E	1200	7.82	0	1162
18/01/23 07:10:23 AM	T			4100	72.78	44	4840180|3750120|2330118|62C010C	1200	10.34	0	1156
18/01/23 07:21:07 AM	T			4100	72.86	52	4BC01F4|66E0142|2D60126|7C30122	1200	8.85	0	1212
18/01/23 07:31:50 AM	T			4100	72.90	72	49B02B6|2E50146|6EC013A|1430130	1200	8.20	0	1179
18/01/23 07:42:33 AM	T			4100	72.94	61	4C401D8|806013A|72E011E|12A011A	1200	8.89	0	1220
18/01/23 07:53:17 AM	T			4099	72.76	58	49D024E|16D0142|5C1013A|7100134	1200	10.38	0	1181
18/01/23 08:04:02 AM	T			4100	72.80	55	49F01AC|87D0162|5BC0144|3210138	1200	8.78	0	1183
18/01/23 08:14:44 AM	T			4099	72.85	40	49F0340|20C0170|3A1013C|7220126	1200	12.64	0	1183
18/01/23 08:25:29 AM	T			4082	72.97	44	4A5017E|1310140|2FC011E|6F1011C	1200	14.20	0	1189
18/01/23 08:36:11 AM	T			4100	72.81	34	4E5027A|32D0148|6FF0134|201012C	1200	12.11	0	1253
18/01/23 08:46:56 AM	T			4085	72.84	55	2D8015C|709012E|3DB012A|5780120	1260	14.73	0	1400
18/01/23 08:57:39 AM	T			4100	72.73	36	4A70280|3CE0150|83F0142|FB0130	1200	11.07	0	1191
18/01/23 09:08:22 AM	T			4084	72.87	43	4BA0204|79E0150|2410118|641010C	1260	12.98	0	1210
18/01/23 09:19:05 AM	T			4100	72.87	43	4A9017E|89E013E|3D00132|7600122	1260	7.58	0	1193
18/01/23 09:29:48 AM	T			4083	72.94	51	4BE0264|3CC012C|1730128|23D0106	1260	8.83	0	1214
18/01/23 09:40:31 AM	T			4099	72.94	54	4BA01AA|2480140|1520126|5B2010E	1260	14.75	0	1210
18/01/23 09:51:14 AM	T			4089	72.94	45	4BE0378|81A0142|141012C|2390116	1260	9.04	0	1214
18/01/23 10:01:57 AM	T			4099	72.91	42	4BA02CC|8630148|1070122|2230120	1260	7.81	0	1210
18/01/23 10:12:39 AM	T			4098	72.89	44	4C201CA|3B30198|8880128|2420120	1260	6.73	0	1218
18/01/23 10:23:23 AM	T			4098	72.87	42	4F801B8|70D0132|8140120|1E70110	1260	7.74	0	1272
18/01/23 10:34:05 AM	T			4099	72.86	41	4BE023E|32F0184|FB0174|2390126	1260	8.63	0	1214
18/01/23 10:44:48 AM	T			4099	72.95	44	4C2024A|2F50132|11A012E|6980124	1260	9.94	0	1218
18/01/23 10:55:30 AM	T			4098	72.94	35	4C6016A|2C80156|62A0118|78C0108	1260	13.26	0	1222
18/01/23 11:06:13 AM	T			4099	72.81	52	4C20304|3AD0148|7FD0134|1F70120	1260	12.23	0	1218
18/01/23 11:16:56 AM	T			4098	73.03	45	4BE023A|7200144|3310134|1A8012C	1260	10.66	0	1214
18/01/23 11:27:39 AM	T			4099	73.09	44	1EB015A|4BC013A|2F50112|3D00100	1260	11.80	0	1212
18/01/23 11:38:22 AM	T			4098	73.03	47	4C0024A|3E10152|1ED014A|7850146	1260	12.80	0	1216
18/01/23 11:49:05 AM	T			4098	72.99	43	4C4027C|6AE0138|1FF0134|7FF0134	1260	8.44	0	1220
18/01/23 11:59:48 AM	T			4099	72.95	45	4C7018A|1730138|5D70126|269011C	1260	8.76	0	1223
18/01/23 12:10:31 PM	T			4098	73.02	49	4C20358|FB0136|2D4011E|5FF0118	1260	7.27	0	1218
18/01/23 12:21:15 PM	T			4088	72.89	50	4C60204|201011E|69C0118|133010A	1260	8.50	0	1222
18/01/23 12:31:57 PM	T			4082	72.89	50	4C9018A|1710134|6A8011E|2A30100	1260	9.05	0	1225
18/01/23 12:31:59 PM	T			4082	72.89	50	4C9018A|1710134|6A8011E|2A30100	1260	9.05	0	1225
18/01/23 12:42:42 PM	T			4087	72.98	66	5070178|2820132|884012C|5F60126	1260	9.35	0	1287
18/01/23 12:53:24 PM	T			4098	72.86	50	4C6033E|280013A|6E20122|5C30110	1260	6.98	0	1222
18/01/23 12:53:27 PM	T			4098	72.86	50	4C6033E|280013A|6E20122|5C30110	1260	6.98	0	1222
18/01/23 01:04:10 PM	T			4097	72.88	52	4C00184|1450140|2AD0126|84E011A	1260	8.08	0	1216
18/01/23 01:14:52 PM	T			4097	72.84	41	4C7027E|7680162|1B70116|8B900F8	1260	10.99	0	1223
18/01/23 01:25:35 PM	T			4098	72.98	50	4C402E0|22F0142|35B013C|7E90106	1260	9.41	0	1220
18/01/23 01:36:18 PM	T			4097	72.94	50	4CB028A|8440130|18E0112|6240112	1260	7.42	0	1227
18/01/23 01:47:00 PM	T			4081	72.90	45	4D501F6|1750162|7180136|288011A	1260	9.91	0	1237
18/01/23 01:47:03 PM	T			4081	72.90	45	4D501F6|1750162|7180136|288011A	1260	9.91	0	1237
18/01/23 01:57:46 PM	T			4098	72.97	55	4D301DE|67F013C|2420124|340011E	1260	7.95	0	1235
18/01/23 02:08:29 PM	T			4098	72.91	71	4CD0282|3CA0158|241013A|1120120	1260	8.48	0	1229
18/01/23 02:19:12 PM	T			4097	72.79	55	4CD0272|3760134|1EF0130|8270126	1260	8.46	0	1229
18/01/23 02:29:54 PM	T			4097	72.94	55	4D901BC|2C8015C|657015A|8520130	1260	7.29	0	1241
18/01/23 02:29:56 PM	T			4097	72.94	55	4D901BC|2C8015C|657015A|8520130	1260	7.29	0	1241
18/01/23 02:40:39 PM	T			4097	73.02	54	5130186|879014A|1F50142|6E60132	1260	13.41	0	1299
18/01/23 02:51:22 PM	T			4098	72.92	62	5130194|319013A|787012E|89E0126	1260	10.77	0	1299
18/01/23 03:02:04 PM	T			4079	72.86	59	4DD0220|87B0132|1540122|2F1011A	1260	21.56	0	1245
18/01/23 03:02:06 PM	T			4079	72.86	59	4DD0220|87B0132|1540122|2F1011A	1260	21.56	0	1245
18/01/23 03:12:49 PM	T			4097	72.98	53	4DD023A|65A0140|2100132|7CC0120	1260	9.81	0	1245
18/01/23 03:23:32 PM	T			4096	72.97	96	4E30228|40E0156|22D0152|3330114	1320	13.62	0	1251
18/01/23 03:23:34 PM	T			4096	72.97	96	4E30228|40E0156|22D0152|3330114	1320	13.62	0	1251
18/01/23 03:34:17 PM	T			4097	72.91	65	5210398|2C60154|158011E|7CC011C	1260	22.59	0	1313
18/01/23 03:44:59 PM	T			4097	72.85	85	515024A|2460166|8980154|6790124	1320	11.41	0	1301
18/01/23 03:55:43 PM	T			4096	72.82	71	519019C|85E0166|30A0134|622011A	1320	10.52	0	1305
18/01/23 04:06:25 PM	T			4096	72.95	65	4FE01AE|36B0120|8860120|23D011C	1320	12.84	0	1278
18/01/23 04:06:27 PM	T			4096	72.95	65	4FE01AE|36B0120|8860120|23D011C	1320	12.84	0	1278
18/01/23 04:17:10 PM	T			4097	72.97	78	5320400|3BA0132|80A0132|2CA012E	1320	11.41	0	1330
18/01/23 04:27:53 PM	T			4096	72.90	83	4FE02A4|107015E|69C015A|28C013C	1320	15.30	0	1278
18/01/23 04:38:36 PM	T			4096	72.87	71	4F8029E|1ED0164|6830120|7E20120	1320	16.49	0	1272
18/01/23 04:49:18 PM	T			4095	72.90	78	53A01F4|1900130|25A012C|794011C	1320	9.14	0	1338
18/01/23 05:00:01 PM	T			4096	73.03	74	51D01D4|2330182|3A3012A|638012A	1320	13.39	0	1309
18/01/23 05:10:42 PM	T			4079	72.94	66	53401B0|18E0152|884013E|3330132	1260	10.52	0	1332
18/01/23 05:10:45 PM	T			4079	72.94	66	53401B0|18E0152|884013E|3330132	1260	10.52	0	1332
18/01/23 05:21:27 PM	T			4097	72.92	64	52E01F8|F7017E|7A4014E|6890136	1320	11.04	0	1326
18/01/23 05:32:10 PM	T			4097	72.92	73	5000158|1C8014C|2F50138|6D10130	1320	17.41	0	1280
18/01/23 05:42:53 PM	T			4095	73.08	77	50401C2|3760158|11E014E|6930136	1320	12.54	0	1284
18/01/23 05:53:36 PM	T			4096	72.95	54	50001B8|143017C|6130142|423013E	1320	13.46	0	1280
18/01/23 06:04:18 PM	T			4096	72.91	69	5380314|6DA0130|15E012C|2EB012C	1320	9.11	0	1336
18/01/23 06:15:00 PM	T			4096	72.91	81	53C032A|7A8016C|60D011A|1D0010C	1320	17.65	0	1340
18/01/23 06:25:43 PM	T			4095	72.91	85	54001D4|2250136|31D0134|814012A	1320	11.61	0	1344
18/01/23 06:36:25 PM	T			4096	72.90	63	54B0238|2DA0140|71C013A|1710122	1380	17.84	0	1355
18/01/23 06:47:09 PM	T			4095	72.92	103	5530250|65C012E|839011E|352011C	1320	30.86	0	1363
18/01/23 06:57:51 PM	T			4087	72.92	58	53C04C0|777017C|22F0156|6110122	1320	13.73	0	1340
18/01/23 07:08:32 PM	T			4087	72.83	76	51301D8|1CC0134|F30132|6A40132	1380	17.44	0	1299
18/01/23 07:08:34 PM	T			4087	72.83	76	51301D8|1CC0134|F30132|6A40132	1380	17.44	0	1299
18/01/23 07:19:17 PM	T			4095	72.99	47	1330174|312013E|55B0130|6AE012E	1380	28.80	0	1371
18/01/23 07:30:00 PM	T			4095	72.95	59	54D08C2|1F901E0|375011C|8B7011C	1320	26.71	0	1357
18/01/23 07:40:42 PM	T			4094	72.84	59	5530192|22D0146|88E0140|6200136	1380	24.59	0	1363
18/01/23 07:51:25 PM	T			4094	72.87	50	55F0188|333012A|6DA011C|F3011A	1380	17.10	0	1375
18/01/23 08:02:07 PM	T			4094	72.98	79	557035C|73B015A|271013A|354011E	1380	11.12	0	1367
18/01/23 08:12:50 PM	T			4095	72.81	49	51F0178|7640152|22D0146|32B0110	1380	30.21	0	1311
18/01/23 08:23:33 PM	T			4079	72.81	42	51102A2|6FB0132|892012A|325011C	1380	30.97	0	1297
18/01/23 08:34:15 PM	T			4094	72.86	59	513022A|3D3013C|61A0114|8100112	1320	12.26	0	1299
18/01/23 08:44:58 PM	T			4094	72.89	84	55D0378|773016C|6260130|16F012E	1380	15.00	0	1373
18/01/23 08:55:41 PM	T			4093	72.98	54	513023E|74E0154|877013E|6620114	1320	13.62	0	1299
18/01/23 09:06:24 PM	T			4094	72.89	47	51D0214|1C3012C|705012C|3630116	1320	10.63	0	1309
18/01/23 09:17:08 PM	T			4080	72.85	50	54B0426|331012C|1EB0116|81E0116	1380	19.66	0	1355
18/01/23 09:27:51 PM	T			4093	72.94	56	51F0172|2F50164|8BE0130|15E011C	1380	55.30	0	1311
18/01/23 09:38:35 PM	T			4092	72.97	55	528018C|85E0138|24C0136|768012C	1320	10.86	0	1320
18/01/23 09:49:18 PM	T			4092	72.86	50	54B0484|2ED0166|1F50142|806010C	1320	9.99	0	1355
18/01/23 10:00:01 PM	T			4092	72.84	48	56C0292|2A30138|192012E|714011C	1320	13.70	0	1388
18/01/23 10:00:03 PM	T			4092	72.84	48	56C0292|2A30138|192012E|714011C	1320	13.70	0	1388
18/01/23 10:10:47 PM	T			4092	72.83	64	51501BE|284012E|8980120|6F70100	1380	11.49	0	1301
18/01/23 10:21:31 PM	T			4092	72.71	39	6C5013E|5700138|1E70130|2F5011E	1380	10.59	0	1392
18/01/23 10:32:14 PM	T			4077	73.04	46	56C0182|6740132|1410114|2FC0114	1380	10.93	0	1388
18/01/23 10:32:17 PM	T			4077	73.04	46	56C0182|6740132|1410114|2FC0114	1380	10.93	0	1388
18/01/23 10:43:01 PM	T			4090	72.72	48	5150178|66A011A|7D4010E|2730100	1380	11.24	0	1301
18/01/23 10:53:45 PM	T			4085	72.63	74	555040C|1AB0146|354010E|71C00EE	1320	6.09	0	1365
18/01/23 11:04:31 PM	T			4089	72.66	56	5430248|1A9011C|7CC010E|60D0104	1380	8.86	0	1347
18/01/23 11:15:17 PM	T			4088	72.81	71	8790184|521011A|3FA0104|1DA00FC	1380	8.87	0	1313
18/01/23 11:26:03 PM	T			4088	72.81	64	51B01DA|1D20120|5E8010C|3B100FC	1320	6.93	0	1307
18/01/23 11:36:51 PM	T			4086	72.85	40	517012C|79A0112|FB00F2|26700EC	1380	13.00	0	1303
18/01/23 11:47:38 PM	T			4086	72.46	63	53601A0|7200118|43E00F4|15C00F0	1320	6.98	0	1334
18/01/23 11:58:25 PM	T			4086	72.62	32	5240156|1120124|3940124|7EF0124	1380	21.99	0	1316
19/01/23 12:09:12 AM	T			4090	73.12	76	74B0164|5570138|FB0120|3860112	1320	6.47	0	1367
19/01/23 12:19:57 AM	T			4089	72.88	76	7750146|22F0126|8BB0124|6260112	1380	13.46	0	1574
19/01/23 12:19:59 AM	T			4089	72.88	76	7750146|22F0126|8BB0124|6260112	1380	13.46	0	1574
19/01/23 12:30:45 AM	T			4089	72.97	54	51F01B6|1E90150|3920120|83F0116	1380	8.08	0	1311
19/01/23 12:30:47 AM	T			4089	72.97	54	51F01B6|1E90150|3920120|83F0116	1380	8.08	0	1311
19/01/23 12:41:33 AM	T			4088	73.16	68	56C016E|74D011A|1E7010C|898010A	1380	7.36	0	1388
19/01/23 12:52:19 AM	T			4087	72.51	53	6110126|212011C|8500108|6DA0106	1320	8.05	0	1553
19/01/23 01:03:07 AM	T			4088	73.00	48	51B0160|1ED013C|66E0102|34400FE	1320	7.24	0	1307
19/01/23 01:13:53 AM	T			4088	72.87	49	524015A|626013E|F30128|806011E	1320	6.47	0	1316
19/01/23 01:24:39 AM	T			4075	72.84	43	5190224|1E90114|4060114|7A0010A	1380	8.74	0	1305
19/01/23 01:35:26 AM	T			4087	72.83	63	53A0194|6470126|28A0124|384011A	1380	7.00	0	1338
19/01/23 01:46:13 AM	T			4088	73.02	47	55901B4|18C0116|7E40112|3570100	1320	10.43	0	1369
19/01/23 01:46:15 AM	T			4088	73.02	47	55901B4|18C0116|7E40112|3570100	1320	10.43	0	1369
19/01/23 01:57:02 AM	T			4088	72.79	55	5700138|20A012E|7AB012C|3210118	1320	6.48	0	1392
19/01/23 02:07:48 AM	T			4088	73.03	50	51D01A8|6D40122|1B9011E|8080106	1320	7.38	0	1309
19/01/23 02:18:35 AM	T			4079	72.84	33	53801C0|81C012C|11E010A|6D60108	1380	17.23	0	1336
19/01/23 02:29:21 AM	T			4088	72.94	31	51901D4|6340130|342012A|10E0112	1380	17.07	0	1305
19/01/23 02:40:07 AM	T			4089	72.78	65	5490162|14E014E|662013E|427012E	1320	7.20	0	1353
19/01/23 02:50:52 AM	T			4089	73.18	58	51B025A|22F0166|3310108|8BB0108	1380	14.46	0	1307
19/01/23 03:01:38 AM	T			4080	72.90	55	52301A0|3D3013A|2F30132|7C70128	1320	7.52	0	1315
19/01/23 03:12:23 AM	T			4089	72.99	56	534019A|8B30156|2D0010A|13500FA	1320	5.91	0	1332
19/01/23 03:12:25 AM	T			4089	72.99	56	534019A|8B30156|2D0010A|13500FA	1320	5.91	0	1332
19/01/23 03:23:11 AM	T			4079	73.00	39	51F01EA|196014E|7D40128|6260114	1320	7.96	0	1311
19/01/23 03:33:56 AM	T			4088	72.57	55	2310160|553013E|6DE0106|1120104	1320	9.73	0	1363
19/01/23 03:33:58 AM	T			4088	72.57	55	2310160|553013E|6DE0106|1120104	1320	9.73	0	1363
19/01/23 03:44:44 AM	T			4088	74.03	47	51B0212|27B0122|8860118|7260104	1320	5.72	0	1307
19/01/23 03:55:31 AM	T			4087	72.54	41	51D014E|6EC0122|1F30118|36700F6	1320	7.83	0	1309
19/01/23 04:06:17 AM	T			4087	72.92	47	51D017A|8860138|26F011A|41F010A	1320	5.59	0	1309
19/01/23 04:06:19 AM	T			4087	72.92	47	51D017A|8860138|26F011A|41F010A	1320	5.59	0	1309
19/01/23 04:17:06 AM	T			4086	72.86	43	5170222|1030138|286011E|373010C	1320	9.90	0	1303
19/01/23 04:27:53 AM	T			4087	73.14	34	4C00138|FF0136|2DD0128|1E90108	1320	5.49	0	1216
19/01/23 04:27:55 AM	T			4087	73.14	34	4C00138|FF0136|2DD0128|1E90108	1320	5.49	0	1216
19/01/23 04:38:42 AM	T			4080	72.91	63	513019E|73F0130|1D40122|3040120	1380	6.40	0	1299
19/01/23 04:49:28 AM	T			4086	73.43	52	51B024E|223014A|4290134|66E0134	1320	6.34	0	1307
19/01/23 05:00:15 AM	T			4086	73.05	33	51B016E|1EB0144|820013C|3210124	1320	6.71	0	1307
19/01/23 05:11:02 AM	T			4087	72.90	48	52101F0|23F0124|7C80112|3F80106	1320	5.12	0	1313
19/01/23 05:21:49 AM	T			4084	72.75	49	519016E|12A014E|2AF014C|78B0142	1320	6.74	0	1305
19/01/23 05:32:37 AM	T			4086	73.30	39	53401E2|1E70160|2BD0136|40A0112	1320	6.64	0	1332
19/01/23 05:43:27 AM	T			4075	72.04	47	530018A|7090168|85E011C|3690104	1320	6.04	0	1328
19/01/23 05:54:18 AM	T			4085	72.19	41	51B0166|6BB0126|25E0114|87700E6	1320	9.18	0	1307
19/01/23 06:05:06 AM	T			4085	72.80	34	51F01DE|1AF0140|789011C|38E0118	1320	6.02	0	1311
19/01/23 06:15:53 AM	T			4087	72.99	32	5360160|3250118|6280116|1940114	1320	9.40	0	1334
19/01/23 06:15:55 AM	T			4087	72.99	32	5360160|3250118|6280116|1940114	1320	9.40	0	1334
19/01/23 06:26:41 AM	T			4087	74.43	39	53C014A|1FF0142|82D011A|3970110	1320	4.72	0	1340
19/01/23 06:37:26 AM	T			4079	72.78	43	532015A|190012A|6090120|7710120	1380	7.17	0	1330
19/01/23 06:37:29 AM	T			4079	72.78	43	532015A|190012A|6090120|7710120	1380	7.17	0	1330
19/01/23 06:48:14 AM	T			4088	73.01	41	52301FC|2420150|8690136|64D012E	1320	4.98	0	1315
19/01/23 06:59:00 AM	T			4088	72.84	40	52101E2|425012A|1070126|6470100	1320	4.34	0	1313
19/01/23 07:09:45 AM	T			4087	72.89	33	53401D2|6AC011C|2DA010C|3D000FE	1320	5.29	0	1332
19/01/23 07:20:30 AM	T			4089	72.79	33	536016C|4060138|6300136|1F3012E	1320	6.92	0	1334
19/01/23 07:31:14 AM	T			4088	72.94	46	5230192|23F012E|84E0128|5EC010E	1320	4.49	0	1315
19/01/23 07:41:58 AM	T			4076	72.87	39	53401C4|8900120|2A1011C|1D4010C	1320	4.62	0	1332
19/01/23 07:52:42 AM	T			4075	72.86	34	536016A|1200130|2DA0120|7C80116	1320	6.65	0	1334
19/01/23 08:03:25 AM	T			4089	72.68	30	52301DA|25E0158|771013A|37E0102	1320	4.67	0	1315
19/01/23 08:14:09 AM	T			4089	72.83	32	5340154|FF0140|1F10126|2C2011C	1320	4.18	0	1332
19/01/23 08:24:52 AM	T			4089	72.93	32	6FF0168|22F0142|53A0138|1220132	1320	4.97	0	1338
19/01/23 08:35:36 AM	T			4089	72.80	33	4340128|7D40128|FF0126|6030122	1320	4.41	0	1539
19/01/23 08:35:38 AM	T			4089	72.80	33	4340128|7D40128|FF0126|6030122	1320	4.41	0	1539
19/01/23 08:46:22 AM	T			4089	72.92	89	538020C|2E30176|1D4013A|8080124	1320	4.55	0	1336
19/01/23 08:46:24 AM	T			4089	72.92	89	538020C|2E30176|1D4013A|8080124	1320	4.55	0	1336
19/01/23 08:57:08 AM	T			4088	73.29	38	51B0156|10E014C|3CE010A|7730100	1320	4.63	0	1307
19/01/23 09:07:52 AM	T			4089	72.91	33	5340264|F70116|2630110|796010E	1320	5.69	0	1332
19/01/23 09:18:35 AM	T			4089	72.50	38	737015A|5400116|359010A|1160102	1320	3.75	0	1344
19/01/23 09:29:18 AM	T			4089	72.89	127	532014C|1E90142|8060142|6B00140	1380	5.08	0	1330
19/01/23 09:40:01 AM	T			4088	72.87	38	532025C|20E0174|626015C|7DC0116	1320	5.12	0	1330
19/01/23 09:50:44 AM	T			4089	72.75	32	20E0162|8BB013A|4A30134|FF012E	1320	4.66	0	1187
19/01/23 09:50:47 AM	T			4089	72.75	32	20E0162|8BB013A|4A30134|FF012E	1320	4.66	0	1187
19/01/23 10:01:30 AM	T			4081	72.96	38	5300232|23F0152|6F90124|4480120	1320	5.38	0	1328
19/01/23 10:12:14 AM	T			4080	72.87	128	5260172|1390132|3D50120|244011E	1320	5.14	0	1318
19/01/23 10:22:56 AM	T			4089	72.81	57	53402DC|72C0164|1790150|306011C	1320	6.00	0	1332
19/01/23 10:33:39 AM	T			4089	72.95	38	53601D6|18A013A|7750130|636012C	1320	4.50	0	1334
19/01/23 10:44:22 AM	T			4089	72.97	32	52E0204|3B10120|83F011E|7120106	1320	3.70	0	1326
19/01/23 10:55:05 AM	T			4088	72.88	246	53001CC|F7012E|1D00126|7920120	1320	4.38	0	1328
19/01/23 11:05:49 AM	T			4088	72.97	37	52E01CE|8A3013A|13B012C|6620122	1320	5.14	0	1326
19/01/23 11:16:32 AM	T			4089	72.84	32	53601AC|1500136|6380132|8BD0130	1320	4.30	0	1334
19/01/23 11:27:14 AM	T			4087	72.99	30	5240190|227014A|3270148|6220138	1320	5.25	0	1316
19/01/23 11:27:28 AM	T			4087	72.99	30	5240190|227014A|3270148|6220138	1320	5.25	0	1316
19/01/23 11:38:13 AM	T			4088	72.87	40	53A0176|22B013E|83F0136|310011A	1320	4.78	0	1338
19/01/23 11:48:56 AM	T			4087	72.89	32	5340316|6470156|71C0136|1ED0132	1320	4.58	0	1332
19/01/23 11:59:39 AM	T			4088	72.97	233	52E025A|2BE013A|72A0138|F70126	1320	4.30	0	1326
19/01/23 12:10:22 PM	T			4088	72.91	33	52601B2|7E60136|2E30114|8BE00AC	1320	4.21	0	1318
19/01/23 12:21:05 PM	T			4088	72.98	38	52301FE|2ED0162|1B1014E|6F5012E	1320	4.21	0	1315
19/01/23 12:31:48 PM	T			4088	72.91	32	53201A6|3D9013E|1EF0136|72C0134	1320	4.48	0	1330
19/01/23 12:42:31 PM	T			4087	72.94	32	53401DA|7CE0160|3D10142|216012A	1320	4.19	0	1332
19/01/23 12:53:14 PM	T			4088	72.92	38	5340204|4000126|7810120|1770110	1320	4.60	0	1332
19/01/23 01:03:58 PM	T			4088	72.83	32	31D017A|524013C|71E013A|244012E	1320	4.60	0	1316
19/01/23 01:14:40 PM	T			4084	72.93	32	53601A8|6280138|231012E|3590120	1320	4.58	0	1334
19/01/23 01:25:23 PM	T			4088	72.92	37	530021C|2270148|8030136|394012C	1320	4.77	0	1328
19/01/23 01:36:07 PM	T			4084	72.99	39	5340200|222013A|7520138|82B0114	1380	3.84	0	1332
19/01/23 01:46:49 PM	T			4088	72.84	169	53401B0|2140150|7B1013E|10D0126	1320	4.75	0	1332
19/01/23 01:46:51 PM	T			4088	72.84	169	53401B0|2140150|7B1013E|10D0126	1320	4.75	0	1332
19/01/23 01:57:34 PM	T			4087	72.80	31	52C0196|1ED013E|44C0132|703012A	1320	4.67	0	1324
19/01/23 02:08:17 PM	T			4087	72.82	108	534015E|235012A|718012A|2FE011A	1320	4.40	0	1332
19/01/23 02:19:00 PM	T			4088	72.94	231	52E01D6|74E015A|8460120|32B011A	1380	3.92	0	1326
19/01/23 02:19:02 PM	T			4088	72.94	231	52E01D6|74E015A|8460120|32B011A	1380	3.92	0	1326
19/01/23 02:29:45 PM	T			4087	72.99	32	53201F6|2690160|603011C|40E0116	1320	4.45	0	1330
19/01/23 02:40:28 PM	T			4086	72.85	38	53801C0|6DA0148|F7013E|2290136	1320	4.20	0	1336
19/01/23 02:40:30 PM	T			4086	72.85	38	53801C0|6DA0148|F7013E|2290136	1320	4.20	0	1336
19/01/23 02:51:13 PM	T			4087	72.87	126	5340232|3BC0128|6A00118|2330108	1320	4.45	0	1332
19/01/23 03:01:56 PM	T			4074	72.86	61	5320168|674013A|1F3012A|300012A	1320	4.15	0	1330
19/01/23 03:12:39 PM	T			4073	72.81	57	52C01B6|6110146|267013A|7EF0138	1320	4.92	0	1324
19/01/23 03:12:41 PM	T			4073	72.81	57	52C01B6|6110146|267013A|7EF0138	1320	4.92	0	1324
19/01/23 03:23:24 PM	T			4087	72.91	44	536028A|6B2013C|1F70134|2D0012C	1320	3.79	0	1334
19/01/23 03:34:07 PM	T			4087	72.82	31	53601EE|395014C|1240134|2A7011A	1320	4.59	0	1334
19/01/23 03:44:50 PM	T			4086	72.85	38	52E01D4|1ED0158|7890110|44A0108	1320	4.63	0	1326
19/01/23 03:55:32 PM	T			4086	72.89	32	53401CC|890014A|45F0144|201012C	1320	4.31	0	1332
19/01/23 03:55:35 PM	T			4086	72.89	32	53401CC|890014A|45F0144|201012C	1320	4.31	0	1332
19/01/23 04:06:18 PM	T			4086	72.85	236	10B016A|53E016A|88A014E|3D00132	1320	4.26	0	1342
19/01/23 04:17:01 PM	T			4087	72.87	37	1F7015E|6760140|4820134|8A30112	1320	4.29	0	1154
19/01/23 04:27:44 PM	T			4087	72.86	32	534029C|1F5015A|7850130|124012E	1320	4.50	0	1332
19/01/23 04:38:27 PM	T			4086	72.93	87	534026C|3350136|1AF0132|40C0112	1320	4.62	0	1332
19/01/23 04:49:09 PM	T			4075	72.91	87	52E01E4|16D016C|6D40138|2A1012A	1320	3.95	0	1326
19/01/23 04:59:51 PM	T			4086	72.95	32	53001CA|4110162|2690128|7AF0128	1320	4.15	0	1328
19/01/23 04:59:54 PM	T			4086	72.95	32	53001CA|4110162|2690128|7AF0128	1320	4.15	0	1328
19/01/23 05:10:36 PM	T			4086	72.97	250	53601B8|7D40150|62E014E|1730130	1320	4.34	0	1334
19/01/23 05:21:19 PM	T			4085	72.89	41	5320152|265014C|33E0136|628012C	1380	4.13	0	1330
19/01/23 05:21:22 PM	T			4085	72.89	41	5320152|265014C|33E0136|628012C	1380	4.13	0	1330
19/01/23 05:32:04 PM	T			4085	72.88	238	5340244|7980154|316014E|1E50124	1320	3.86	0	1332
19/01/23 05:42:46 PM	T			4086	72.92	222	53801F4|70B0148|3D9013E|2B9013A	1320	4.04	0	1336
19/01/23 05:42:48 PM	T			4086	72.92	222	53801F4|70B0148|3D9013E|2B9013A	1320	4.04	0	1336
19/01/23 05:53:31 PM	T			4085	72.92	127	5340170|7710132|1410128|6340116	1380	4.58	0	1332
19/01/23 05:53:33 PM	T			4085	72.92	127	5340170|7710132|1410128|6340116	1380	4.58	0	1332
19/01/23 06:04:16 PM	T			4086	72.89	249	5320192|2DB0130|F7012C|741011C	1320	3.83	0	1330
19/01/23 06:14:59 PM	T			4072	72.94	263	54501AA|1430150|822013A|6D2012E	1320	4.30	0	1349
19/01/23 06:25:40 PM	T			4086	72.94	32	5360272|26F015C|689014C|7AD0144	1320	5.77	0	1334
19/01/23 06:25:43 PM	T			4086	72.94	32	5360272|26F015C|689014C|7AD0144	1320	5.77	0	1334
19/01/23 06:36:25 PM	T			4072	72.86	38	5320288|1E00130|3F6012A|2EB0128	1320	4.11	0	1330
19/01/23 06:47:06 PM	T			4086	73.00	38	5340202|337014A|1790120|718011C	1320	4.64	0	1332
19/01/23 06:57:48 PM	T			4086	72.94	38	5320236|2C6012A|613010E|898010A	1320	5.25	0	1330
19/01/23 07:08:33 PM	T			4086	72.98	253	532022E|62A0168|3920130|841012E	1320	3.75	0	1330
19/01/23 07:19:15 PM	T			4085	72.84	222	5320196|2B30154|392012E|73B012A	1320	4.53	0	1330
19/01/23 07:29:57 PM	T			4087	72.82	252	536028C|2E90140|3D7013E|13B0128	1380	4.44	0	1334
19/01/23 07:40:38 PM	T			4086	72.91	171	532023A|1E7015A|6FD014A|6030142	1320	4.09	0	1330
19/01/23 07:51:20 PM	T			4086	72.86	233	534029E|1F30188|3A50136|7C7012C	1320	3.88	0	1332
19/01/23 08:02:01 PM	T			4070	72.81	247	53201A2|7C8013A|22F0138|FF0126	1320	4.20	0	1330
19/01/23 08:12:43 PM	T			4085	72.78	42	5360278|421013A|808011E|2BE0116	1380	8.39	0	1334
19/01/23 08:23:25 PM	T			4083	72.82	38	53401BA|6A8014C|2D8011A|162010A	1320	4.56	0	1332
19/01/23 08:23:27 PM	T			4083	72.82	38	53401BA|6A8014C|2D8011A|162010A	1320	4.56	0	1332
19/01/23 08:34:11 PM	T			4084	72.81	247	310015A|78C014C|4990130|239010A	1380	4.05	0	1177
19/01/23 08:44:54 PM	T			4083	72.87	247	53201A0|8BE0136|3290134|17B012E	1320	4.16	0	1330
19/01/23 08:55:37 PM	T			4082	72.88	34	528016A|80C0148|3BA013E|2A30130	1320	4.52	0	1320
19/01/23 09:06:21 PM	T			4082	72.71	157	532018E|1E70158|685011A|83D010A	1320	4.43	0	1330
19/01/23 09:06:23 PM	T			4082	72.71	157	532018E|1E70158|685011A|83D010A	1320	4.43	0	1330
19/01/23 09:17:08 PM	T			4071	72.82	88	53401B0|64B0132|22B012E|88800FE	1320	4.11	0	1332
19/01/23 09:27:52 PM	T			4081	72.95	253	534017E|1F30134|3C0011E|87D0104	1320	4.07	0	1332
19/01/23 09:38:37 PM	T			4080	72.80	32	5380170|8BE015C|1BB0134|404012A	1320	5.21	0	1336
19/01/23 09:38:39 PM	T			4080	72.80	32	5380170|8BE015C|1BB0134|404012A	1320	5.21	0	1336
19/01/23 09:38:41 PM	T			4080	72.80	32	5380170|8BE015C|1BB0134|404012A	1320	5.21	0	1336
19/01/23 09:38:43 PM	T			4080	72.80	32	5380170|8BE015C|1BB0134|404012A	1320	5.21	0	1336
19/01/23 09:38:45 PM	T			4080	72.80	32	5380170|8BE015C|1BB0134|404012A	1320	5.21	0	1336
19/01/23 09:49:32 PM	T			4079	72.90	232	5300166|8BE0158|60B011A|71A00F6	1320	3.72	0	1328
19/01/23 10:00:21 PM	T			4078	72.92	273	536015E|F30122|3380116|8120114	1320	3.79	0	1334
19/01/23 10:11:08 PM	T			4078	72.93	226	52E0164|2180132|816010E|37E0108	1320	4.09	0	1326
19/01/23 10:21:53 PM	T			4079	72.88	244	532022A|19C0130|62E0118|6FB0118	1320	4.04	0	1330
19/01/23 10:21:55 PM	T			4079	72.88	244	532022A|19C0130|62E0118|6FB0118	1320	4.04	0	1330
19/01/23 10:32:42 PM	T			4078	72.75	257	53A01A2|67F011C|16B0116|8410102	1320	3.48	0	1338
19/01/23 10:43:29 PM	T			4076	72.69	247	534018C|24C012E|8790120|147010A	1320	4.02	0	1332
19/01/23 10:54:17 PM	T			4077	72.92	257	534016C|6E8011A|8460118|2D80116	1320	3.79	0	1332
19/01/23 11:05:05 PM	T			4075	72.86	266	415017A|2310136|5320132|622012A	1320	3.84	0	1330
19/01/23 11:15:51 PM	T			4077	73.02	277	53A01A0|6D60164|2060112|3940106	1380	3.95	0	1338
19/01/23 11:26:39 PM	T			4077	72.84	285	5380136|7BF012C|24E0100|11E00FC	1320	4.11	0	1336
19/01/23 11:37:26 PM	T			4077	72.95	281	536012C|710012C|1B10110|4460108	1380	3.91	0	1334
19/01/23 11:48:14 PM	T			4077	72.80	263	532019A|6B90136|F7012A|7A6012A	1380	3.62	0	1330
19/01/23 11:59:02 PM	T			4077	72.75	255	534018A|68B00FC|39500F0|10B00E8	1320	3.95	0	1332
20/01/23 12:09:50 AM	T			4076	72.76	254	532014A|74E0128|60D0118|3D50114	1380	3.88	0	1330
20/01/23 12:20:38 AM	T			4077	72.89	245	53201F8|1D0011A|88400F8|33800EC	1380	3.77	0	1330
20/01/23 12:31:27 AM	T			4077	72.83	251	53401B6|22F0122|7C50110|6BD010E	1320	3.61	0	1332
20/01/23 12:42:14 AM	T			4076	72.81	254	5340164|1E0013A|3460104|82D0102	1320	3.69	0	1332
20/01/23 12:53:02 AM	T			4076	72.87	281	5340196|6390148|FB010C|7C80104	1320	3.85	0	1332
20/01/23 01:03:51 AM	T			4075	72.83	256	60B0106|49F0102|8B10102|1ED00FA	1320	4.22	0	1183
20/01/23 01:03:53 AM	T			4075	72.83	256	60B0106|49F0102|8B10102|1ED00FA	1320	4.22	0	1183
20/01/23 01:14:41 AM	T			4076	72.87	274	53C015E|662011C|331010C|2330106	1380	3.82	0	1340
20/01/23 01:25:29 AM	T			4063	73.08	285	53201BA|6B00118|168010C|408010C	1320	3.43	0	1330
20/01/23 01:25:32 AM	T			4063	73.08	285	53201BA|6B00118|168010C|408010C	1320	3.43	0	1330
20/01/23 01:36:20 AM	T			4076	72.83	262	5320146|2D800FC|1A800FA|44600EE	1320	3.90	0	1330
20/01/23 01:47:09 AM	T			4077	72.98	265	53E012A|8060110|3E50106|70B00FA	1320	3.68	0	1342
20/01/23 01:57:57 AM	T			4076	72.82	253	53401A2|417013E|11E0116|8250102	1320	4.09	0	1332
20/01/23 02:08:47 AM	T			4062	73.05	234	5320168|1EF0122|444010C|80A0106	1320	3.72	0	1330
20/01/23 02:19:35 AM	T			4077	72.81	285	5300180|36F00FE|6C500FC|10500F0	1320	3.79	0	1328
20/01/23 02:19:37 AM	T			4077	72.81	285	5300180|36F00FE|6C500FC|10500F0	1320	3.79	0	1328
20/01/23 02:30:28 AM	T			4061	72.83	196	538023E|40F011C|6260110|70F0104	1380	5.40	0	1336
20/01/23 02:41:16 AM	T			4061	72.80	272	5340134|4360126|2420118|8010104	1320	3.91	0	1332
20/01/23 02:41:18 AM	T			4061	72.80	272	5340134|4360126|2420118|8010104	1320	3.91	0	1332
20/01/23 02:52:07 AM	T			4076	72.89	285	540014E|3E70118|8AF010A|11800F8	1320	3.70	0	1344
20/01/23 02:52:09 AM	T			4076	72.89	285	540014E|3E70118|8AF010A|11800F8	1320	3.70	0	1344
20/01/23 03:02:57 AM	T			4075	73.21	272	53001D2|8AD0130|10E00F8|33E00F4	1320	3.43	0	1328
20/01/23 03:13:46 AM	T			4076	72.91	274	5320172|1EF0134|F7012C|7C7012A	1380	3.89	0	1330
20/01/23 03:24:34 AM	T			4076	72.97	291	5380182|7900138|20E0100|38000FE	1320	3.81	0	1336
20/01/23 03:24:36 AM	T			4076	72.97	291	5380182|7900138|20E0100|38000FE	1320	3.81	0	1336
20/01/23 03:35:25 AM	T			4076	72.83	282	53201A2|794012C|8920114|29E010A	1320	4.21	0	1330
20/01/23 03:46:14 AM	T			4076	72.70	269	53401C0|6850128|177011E|2690102	1320	3.73	0	1332
20/01/23 03:57:06 AM	T			4075	72.88	293	53401DE|F70152|4020144|8220128	1320	3.95	0	1332
20/01/23 04:07:54 AM	T			4076	72.11	277	53801DC|415012E|7CC0126|20E0122	1320	3.70	0	1336
20/01/23 04:18:42 AM	T			4061	73.54	284	53201D4|45D0132|2650126|7E9011E	1320	3.58	0	1330
20/01/23 04:29:30 AM	T			4076	72.98	260	5340236|22D0162|2FE015C|810011A	1380	4.03	0	1332
20/01/23 04:40:18 AM	T			4075	73.04	284	54D0152|19A0142|33A0120|6EE0114	1320	4.21	0	1357
20/01/23 04:40:20 AM	T			4075	73.04	284	54D0152|19A0142|33A0120|6EE0114	1320	4.21	0	1357
20/01/23 04:51:09 AM	T			4075	71.45	271	52E0122|886011E|31B0106|1730104	1440	4.21	0	1326
20/01/23 05:01:57 AM	T			4075	71.41	280	5A001B0|17B0128|6DA0128|27B0120	1440	3.99	0	1440
20/01/23 05:01:59 AM	T			4075	71.41	280	5A001B0|17B0128|6DA0128|27B0120	1440	3.99	0	1440
20/01/23 05:12:48 AM	T			4075	71.25	269	5970160|222011E|486011C|88E0110	1440	4.51	0	1431
20/01/23 05:23:36 AM	T			4075	71.25	288	59302A4|F70144|695010E|7AB0102	1440	4.31	0	1427
20/01/23 05:34:25 AM	T			4074	71.35	276	59301F6|10B0178|3D70144|68B0126	1440	3.84	0	1427
20/01/23 05:45:15 AM	T			4059	69.29	267	59501E8|7D20118|65E0114|3E3010E	1440	3.84	0	1429
20/01/23 05:56:04 AM	T			4073	68.90	223	58B017A|8960126|FB0110|68F0110	1440	4.12	0	1419
20/01/23 06:06:53 AM	T			4074	69.34	271	5970162|756013A|19C0122|8410122	1440	4.49	0	1431
20/01/23 06:06:55 AM	T			4074	69.34	271	5970162|756013A|19C0122|8410122	1440	4.49	0	1431
20/01/23 06:17:45 AM	T			4074	69.34	272	6300160|20E0116|33300FC|7C100F6	1440	4.05	0	1584
20/01/23 06:28:35 AM	T			4073	69.23	256	58501AE|1F3013A|8940130|7350118	1440	3.84	0	1413
20/01/23 06:28:37 AM	T			4073	69.23	256	58501AE|1F3013A|8940130|7350118	1440	3.84	0	1413
20/01/23 06:39:26 AM	T			4074	69.32	253	599016C|46C013C|FF0138|785012C	1440	3.62	0	1433
20/01/23 06:50:16 AM	T			4074	69.29	256	583018E|397012E|6640114|1640108	1440	4.45	0	1411
20/01/23 07:01:05 AM	T			4075	69.17	270	59701E4|3000120|1810118|83B0110	1440	4.00	0	1431
20/01/23 07:11:54 AM	T			4075	69.34	252	58D02C0|76C011A|8A30118|24E0114	1440	3.90	0	1421
20/01/23 07:22:42 AM	T			4075	69.26	133	597031A|23B012A|43E0128|35D0118	1440	4.43	0	1431
20/01/23 07:33:30 AM	T			4074	69.01	207	5A001A4|8140122|69E011E|2A70114	1440	3.94	0	1440
20/01/23 07:33:33 AM	T			4074	69.01	207	5A001A4|8140122|69E011E|2A70114	1440	3.94	0	1440
20/01/23 07:44:24 AM	T			4075	69.32	254	59503E2|206015A|86B0134|4170104	1440	3.89	0	1429
20/01/23 07:55:12 AM	T			4075	69.48	265	5890210|3100110|787010A|8AF0106	1440	4.23	0	1417
20/01/23 07:55:14 AM	T			4075	69.48	265	5890210|3100110|787010A|8AF0106	1440	4.23	0	1417
20/01/23 08:06:02 AM	T			4075	69.13	268	593030A|2BD0148|4860142|74D0110	1440	4.38	0	1427
20/01/23 08:16:50 AM	T			4075	69.18	276	58D0264|85A0122|1030114|73D0112	1440	4.02	0	1421
20/01/23 08:27:36 AM	T			4075	67.50	284	5890290|7E90136|4B00132|6EA010A	1500	3.72	0	1417
20/01/23 08:38:24 AM	T			4075	67.35	276	5C90286|865012E|6D40126|19E0114	1500	4.08	0	1481
20/01/23 08:49:10 AM	T			4076	67.22	265	5C902DE|36F0164|2460126|6E00122	1440	3.76	0	1481
20/01/23 08:59:56 AM	T			4077	67.41	277	5CD03D0|2B90124|4130118|848010A	1440	3.93	0	1485
20/01/23 09:10:41 AM	T			4077	67.39	39	5CB033E|6E80116|7D2010C|1EB0108	1500	6.59	0	1483
20/01/23 09:21:25 AM	T			4077	67.35	287	5CB03B0|21C0124|3040124|7260122	1440	4.02	0	1483
20/01/23 09:21:28 AM	T			4077	67.35	287	5CB03B0|21C0124|3040124|7260122	1440	4.02	0	1483
20/01/23 09:32:12 AM	T			4078	67.28	282	5C70400|794014E|1E9012E|3A500FE	1500	4.36	0	1479
20/01/23 09:42:57 AM	T			4077	67.46	268	5C903B4|3E10152|7350134|1260126	1440	4.05	0	1481
20/01/23 09:53:41 AM	T			4078	67.42	275	5CD03AA|735011E|47C0118|81A0118	1440	4.00	0	1485
20/01/23 10:04:25 AM	T			4078	67.39	278	5CF03E6|81C0148|1A90142|3C6013C	1500	3.77	0	1487
20/01/23 10:15:08 AM	T			4078	67.28	277	5C903F2|1410114|2C20114|7920104	1440	3.83	0	1481
20/01/23 10:25:52 AM	T			4078	67.37	274	5CB03E0|1CC0152|4930148|7220136	1500	4.14	0	1483
20/01/23 10:25:54 AM	T			4078	67.37	274	5CB03E0|1CC0152|4930148|7220136	1500	4.14	0	1483
20/01/23 10:36:37 AM	T			4078	67.33	286	5C90362|2F1015A|47A0136|F7012E	1440	4.57	0	1481
20/01/23 10:47:20 AM	T			4078	67.34	276	5CD03B4|2410120|6EC011A|F70116	1440	4.77	0	1485
20/01/23 10:58:04 AM	T			4078	67.42	259	5C9035C|1E90122|43E010C|768010A	1440	4.05	0	1481
20/01/23 11:08:47 AM	T			4078	67.42	278	5CD0458|1AD0136|8220124|4290108	1440	4.35	0	1485
20/01/23 11:19:30 AM	T			4078	67.41	287	5C903F6|846013C|1A8013A|73D0138	1500	4.02	0	1481
20/01/23 11:30:14 AM	T			4065	67.31	288	5CB033E|89C015A|72E0128|23D0124	1500	4.04	0	1483
20/01/23 11:40:57 AM	T			4062	67.34	276	5CD0426|38E0138|7090122|47A0120	1440	3.95	0	1485
20/01/23 11:51:39 AM	T			4067	67.19	273	5C904F2|34A0126|87B0120|6DA011C	1440	3.97	0	1481
20/01/23 11:51:41 AM	T			4067	67.19	273	5C904F2|34A0126|87B0120|6DA011C	1440	3.97	0	1481
20/01/23 12:02:24 PM	T			4078	67.39	278	5C904E2|F7013C|214012E|735012A	1440	4.53	0	1481
20/01/23 12:13:10 PM	T			4078	67.23	281	5CB04FC|7AB0122|2EB010E|497010E	1500	4.57	0	1483
20/01/23 12:23:53 PM	T			4063	67.28	270	5CD03F4|48A0142|27F0140|82B0110	1500	3.82	0	1485
20/01/23 12:34:35 PM	T			4078	67.33	273	5CD0452|3EB0132|1730126|23D0114	1440	4.24	0	1485
20/01/23 12:45:19 PM	T			4078	67.42	269	5CB04EA|718018A|10D014E|2880136	1500	3.71	0	1483
20/01/23 12:56:02 PM	T			4078	67.25	274	5CD046C|26B013C|7A90110|8A700F0	1440	3.77	0	1485
20/01/23 12:56:04 PM	T			4078	67.25	274	5CD046C|26B013C|7A90110|8A700F0	1440	3.77	0	1485
20/01/23 01:06:48 PM	T			4078	67.31	280	5C70426|1220138|8560136|2C4012A	1500	4.08	0	1479
20/01/23 01:17:31 PM	T			4078	67.14	281	5C9042C|2250126|6BF0122|818010C	1440	4.23	0	1481
20/01/23 01:28:13 PM	T			4078	67.23	280	5C90410|1F10158|394014A|724012C	1500	3.77	0	1481
20/01/23 01:38:56 PM	T			4078	67.31	283	5CD04A2|6D4014C|1B3014A|2C00148	1500	4.20	0	1485
20/01/23 01:38:58 PM	T			4078	67.31	283	5CD04A2|6D4014C|1B3014A|2C00148	1500	4.20	0	1485
20/01/23 01:49:39 PM	T			4063	67.19	274	5CB0452|3560132|82F0122|44F011E	1500	4.20	0	1483
20/01/23 01:49:41 PM	T			4063	67.19	274	5CB0452|3560132|82F0122|44F011E	1500	4.20	0	1483
20/01/23 02:00:24 PM	T			4077	67.25	287	5C90426|33E0146|242013A|6A20126	1440	4.24	0	1481
20/01/23 02:11:07 PM	T			4078	67.22	291	5C90366|70D0154|1790120|877011C	1440	3.56	0	1481
20/01/23 02:21:49 PM	T			4077	67.29	279	5CD0458|6DC0142|16D013E|8480122	1440	3.80	0	1485
20/01/23 02:32:32 PM	T			4077	67.25	279	5CD04A6|1AD0148|3D10124|7C3011C	1440	4.05	0	1485
20/01/23 02:43:14 PM	T			4075	67.25	278	5CD02FA|76A0168|2420124|84A0124	1500	3.65	0	1485
20/01/23 02:53:57 PM	T			4062	67.23	283	5CB048E|82B0132|3EB011A|2C00118	1500	3.86	0	1483
20/01/23 03:04:39 PM	T			4062	67.10	286	5CB04B8|1B1014A|37C0142|6CF012A	1440	4.46	0	1483
20/01/23 03:15:21 PM	T			4062	67.33	285	5CB04F6|244015C|361015A|806011C	1440	4.15	0	1483
20/01/23 03:15:23 PM	T			4062	67.33	285	5CB04F6|244015C|361015A|806011C	1440	4.15	0	1483
20/01/23 03:26:06 PM	T			4062	67.19	282	5CB03C0|707014C|179014A|2C4013A	1440	4.45	0	1483
20/01/23 03:36:48 PM	T			4063	67.20	280	5C903FA|4A70148|1CC013A|32D0134	1440	4.15	0	1481
20/01/23 03:47:30 PM	T			4077	67.27	277	5CB0406|1CC012A|2A90118|8940116	1440	3.75	0	1483
20/01/23 03:58:13 PM	T			4078	67.27	283	5CB0464|6E2012E|3140120|12A010E	1500	4.45	0	1483
20/01/23 04:08:54 PM	T			4065	67.14	280	5CD04A8|3D30188|1CE012A|6E40122	1440	3.98	0	1485
20/01/23 04:19:36 PM	T			4076	67.27	284	5C904DE|402015A|1C70122|8A5011C	1440	4.41	0	1481
20/01/23 04:19:38 PM	T			4076	67.27	284	5C904DE|402015A|1C70122|8A5011C	1440	4.41	0	1481
20/01/23 04:30:21 PM	T			4061	67.13	280	5CB03DE|2E9014E|4290146|71C012C	1440	3.57	0	1483
20/01/23 04:41:03 PM	T			4063	67.23	292	5CD04A8|8AF0144|2500138|42D0130	1500	3.41	0	1485
20/01/23 04:51:45 PM	T			4077	67.07	281	5CD0478|3920130|6B900FC|89A00FA	1500	4.11	0	1485
20/01/23 05:02:30 PM	T			4065	67.20	291	5C90486|1E90174|6F9014A|3020122	1500	4.18	0	1481
20/01/23 05:13:12 PM	T			4061	67.16	285	5C904CA|3DD0140|FF013A|6E80134	1440	4.36	0	1481
20/01/23 05:13:14 PM	T			4061	67.16	285	5C904CA|3DD0140|FF013A|6E80134	1440	4.36	0	1481
20/01/23 05:23:56 PM	T			4060	67.17	293	5C7042E|128016E|3FC0140|87F012E	1500	3.93	0	1479
20/01/23 05:34:37 PM	T			4077	67.14	274	5CB0466|7CC0128|16F0114|26B010A	1440	4.40	0	1483
20/01/23 05:45:19 PM	T			4077	67.22	296	5C90424|3C0015C|8690140|6EA012C	1440	4.40	0	1481
20/01/23 05:45:21 PM	T			4077	67.22	296	5C90424|3C0015C|8690140|6EA012C	1440	4.40	0	1481
20/01/23 05:56:03 PM	T			4077	67.14	270	5CB0456|8900140|71A0138|44C0136	1500	4.53	0	1483
20/01/23 06:06:46 PM	T			4076	67.16	284	5CB041A|FB015C|24E0128|32B0128	1440	4.23	0	1483
20/01/23 06:17:27 PM	T			4076	67.05	272	5CD044E|3690122|1CA0120|6CF0110	1500	3.84	0	1485
20/01/23 06:28:09 PM	T			4076	67.04	289	5CB0430|271015A|103014E|7A00124	1500	4.52	0	1483
20/01/23 06:28:11 PM	T			4076	67.04	289	5CB0430|271015A|103014E|7A00124	1500	4.52	0	1483
20/01/23 06:38:53 PM	T			4076	67.06	268	5CD0398|156015E|49B013A|8B1011C	1500	4.29	0	1485
20/01/23 06:49:35 PM	T			4061	67.14	286	5CB0434|1B10162|32D0128|7DE0128	1500	4.56	0	1483
20/01/23 07:00:17 PM	T			4076	67.15	285	5CB0422|1B70158|7870148|2800114	1440	4.79	0	1483
20/01/23 07:10:59 PM	T			4075	67.07	276	5CD0398|6B2014E|83D0146|241011C	1500	3.75	0	1485
20/01/23 07:11:01 PM	T			4075	67.07	276	5CD0398|6B2014E|83D0146|241011C	1500	3.75	0	1485
20/01/23 07:21:43 PM	T			4075	67.05	289	5CB0460|1520158|4570136|724012C	1500	3.86	0	1483
20/01/23 07:21:45 PM	T			4075	67.05	289	5CB0460|1520158|4570136|724012C	1500	3.86	0	1483
20/01/23 07:32:26 PM	T			4076	67.10	279	5CD043C|461016C|1C3014A|8010130	1440	4.54	0	1485
20/01/23 07:43:08 PM	T			4063	67.03	285	5C90470|8790168|7810154|1160134	1500	4.04	0	1481
20/01/23 07:53:50 PM	T			4075	66.94	275	5CD0480|6F9013A|1EF0112|4380100	1440	3.58	0	1485
20/01/23 08:04:32 PM	T			4075	66.84	286	5CD0400|3AB0128|852011C|11E00FA	1440	4.62	0	1485
20/01/23 08:15:14 PM	T			4074	67.00	290	5C903B8|2670134|124012C|76C0114	1440	4.21	0	1481
20/01/23 08:15:16 PM	T			4074	67.00	290	5C903B8|2670134|124012C|76C0114	1440	4.21	0	1481
20/01/23 08:25:59 PM	T			4073	66.87	270	5CB0424|265013A|69C0136|3D90118	1440	4.19	0	1483
20/01/23 08:36:42 PM	T			4073	67.11	273	5CD03F8|1EB012A|89E0124|35D0104	1440	3.95	0	1485
20/01/23 08:47:25 PM	T			4073	66.36	283	5CB039C|1EF0140|69C0132|2C4012E	1440	4.20	0	1483
20/01/23 08:47:28 PM	T			4073	66.36	283	5CB039C|1EF0140|69C0132|2C4012E	1440	4.20	0	1483
20/01/23 08:58:11 PM	T			4073	66.86	289	5CF039A|415013A|19A0114|8350110	1440	3.59	0	1487
20/01/23 08:58:13 PM	T			4073	66.86	289	5CF039A|415013A|19A0114|8350110	1440	3.59	0	1487
20/01/23 09:08:57 PM	T			4072	66.86	296	5CB03AE|1100150|2B50142|6D8013A	1440	4.41	0	1483
20/01/23 09:19:40 PM	T			4071	66.92	286	5CB0474|48D0148|1F1013C|7E7012A	1440	4.11	0	1483
20/01/23 09:19:43 PM	T			4071	66.92	286	5CB0474|48D0148|1F1013C|7E7012A	1440	4.11	0	1483
20/01/23 09:30:27 PM	T			4072	66.91	279	5CB0328|2DF0162|79E0130|89E0122	1440	3.79	0	1483
20/01/23 09:41:11 PM	T			4071	66.97	285	5CD03F2|88C014E|1B5013E|4080122	1440	3.70	0	1485
20/01/23 09:41:13 PM	T			4071	66.97	285	5CD03F2|88C014E|1B5013E|4080122	1440	3.70	0	1485
20/01/23 09:51:57 PM	T			4070	66.93	286	5C90412|3800120|84A011A|6AC0114	1500	4.51	0	1481
20/01/23 09:51:59 PM	T			4070	66.93	286	5C90412|3800120|84A011A|6AC0114	1500	4.51	0	1481
20/01/23 10:02:44 PM	T			4070	66.89	281	5CB03FE|1AD0138|453012C|3120120	1500	4.54	0	1483
20/01/23 10:13:29 PM	T			4070	66.89	286	5CD0390|1F101A2|83F0106|31800EE	1500	4.20	0	1485
20/01/23 10:24:18 PM	T			4069	66.79	260	5C90484|4780122|1410120|8810100	1500	3.68	0	1481
20/01/23 10:35:06 PM	T			4069	66.91	288	5CB0330|2BE0134|1030128|3B40124	1440	3.70	0	1483
20/01/23 10:45:52 PM	T			4060	66.91	291	5CB039A|3820112|805010C|4740102	1440	3.97	0	1483
20/01/23 10:56:38 PM	T			4067	66.77	278	5C9036A|1F10126|34C010E|79400FE	1500	3.93	0	1481
20/01/23 11:07:25 PM	T			4066	66.68	274	5CB02A2|1160134|6E40124|2EF011A	1440	4.07	0	1483
20/01/23 11:07:27 PM	T			4066	66.68	274	5CB02A2|1160134|6E40124|2EF011A	1440	4.07	0	1483
20/01/23 11:18:15 PM	T			4066	66.78	296	5CB02A4|33E0108|46C00FE|13500F0	1440	3.69	0	1483
20/01/23 11:29:06 PM	T			4058	66.74	299	5CF0274|25E00EE|86300EE|F300DE	1740	3.61	0	1487
20/01/23 11:39:53 PM	T			4066	66.41	275	5C903A6|34E011A|14E010E|8820108	1440	3.38	0	1481
20/01/23 11:50:40 PM	T			4066	66.64	288	5CB0336|7900114|892010E|1620108	1320	3.67	0	1483
21/01/23 12:01:28 AM	T			4066	66.61	290	5C9023C|194011A|7EF0100|2E500E4	1440	3.95	0	1481
21/01/23 12:12:16 AM	T			4066	66.64	291	5CD0298|77D0112|2480106|1770104	1560	3.92	0	1485
21/01/23 12:23:05 AM	T			4067	66.55	280	5CF0296|77300FE|2E900FA|1E400F8	1560	4.04	0	1487
21/01/23 12:33:52 AM	T			4067	66.50	291	5870234|6F50116|4250108|3250104	1560	4.12	0	1415
21/01/23 12:44:41 AM	T			4062	66.54	278	5CF0232|766010E|867010C|31B00F4	1500	3.63	0	1487
21/01/23 12:55:29 AM	T			4065	66.70	286	58701F4|76D011C|10900FA|26F00F2	1380	3.86	0	1415
21/01/23 01:06:17 AM	T			4066	66.62	273	58B01EE|660011E|F7011C|4440114	1440	3.93	0	1419
21/01/23 01:17:05 AM	T			4065	66.66	285	5890264|38C0116|6810112|8A1010A	1500	3.59	0	1417
21/01/23 01:27:53 AM	T			4065	66.47	287	5910154|3AD014E|877010C|2AB0104	1500	3.66	0	1425
21/01/23 01:38:42 AM	T			4064	66.56	38	5C9023E|758011A|2FE00F8|13B00F2	1560	4.58	0	1481
21/01/23 01:49:30 AM	T			4051	63.07	295	58D0138|687011E|1B10114|3CA00EA	1200	3.83	0	1421
21/01/23 01:49:32 AM	T			4051	63.07	295	58D0138|687011E|1B10114|3CA00EA	1200	3.83	0	1421
21/01/23 02:00:30 AM	T			4050	65.87	258	3B3010C|7D000FE|1C800F8|63800F6	1440	4.39	0	1592
21/01/23 02:11:17 AM	T			4066	62.23	300	1940124|4F0011E|6E20108|3E10100	1020	3.84	0	993
21/01/23 02:22:05 AM	T			4065	62.17	292	6DC012A|F70102|34400F4|7BF00EA	1020	3.76	0	836
21/01/23 02:32:53 AM	T			4050	62.01	290	4C0012E|3330108|1CC0102|71400E2	1260	3.96	0	1216
21/01/23 02:32:55 AM	T			4050	62.01	290	4C0012E|3330108|1CC0102|71400E2	1260	3.96	0	1216
21/01/23 02:32:57 AM	T			4050	62.01	290	4C0012E|3330108|1CC0102|71400E2	1260	3.96	0	1216
21/01/23 02:43:55 AM	T			4065	61.91	277	116012A|4650128|8270108|67900FC	960	3.93	0	1125
21/01/23 02:54:44 AM	T			4065	62.02	287	1C80126|7410120|5EC0112|3D100F2	960	3.66	0	977
21/01/23 03:05:33 AM	T			4065	62.03	290	3330112|5D900FC|77D00EE|42B00E2	1260	3.59	0	1067
21/01/23 03:16:22 AM	T			4066	60.59	294	63B013E|78E00FE|1EF00F6|54900F2	1140	4.14	0	1353
21/01/23 03:27:11 AM	T			4065	60.16	290	674012A|10E0122|536010A|31D00FC	1020	3.84	0	797
21/01/23 03:38:01 AM	T			4064	60.04	297	5AA012C|4D50124|269010A|3B100F4	1500	4.16	0	1450
21/01/23 03:48:49 AM	T			4050	60.08	264	239011E|1640116|3690116|59900FE	1020	3.67	0	873
21/01/23 03:48:51 AM	T			4050	60.08	264	239011E|1640116|3690116|59900FE	1020	3.67	0	873
21/01/23 03:48:53 AM	T			4050	60.08	264	239011E|1640116|3690116|59900FE	1020	3.67	0	873
21/01/23 03:59:43 AM	T			4064	60.03	293	6720122|881010A|40E0100|4E600FE	1140	4.19	0	1038
21/01/23 04:10:33 AM	T			4055	60.04	288	2B5012A|42B010E|5B60106|6DE0104	1020	4.04	0	1067
21/01/23 04:21:21 AM	T			4064	59.76	286	FF0122|1EF0114|3E90106|4BE00FE	1020	3.92	0	1001
21/01/23 04:32:11 AM	T			4064	58.89	287	4E1010C|2F50106|6FB0104|1540100	1020	3.97	0	1249
21/01/23 04:43:01 AM	T			4049	58.80	283	48A0130|1750128|77B0110|62000E8	960	3.98	0	1162
21/01/23 04:43:03 AM	T			4049	58.80	283	48A0130|1750128|77B0110|62000E8	960	3.98	0	1162
21/01/23 04:53:54 AM	T			4063	58.86	266	3ED011A|4C20116|7C50106|5BC0100	1020	4.18	0	1005
21/01/23 05:04:44 AM	T			4063	58.88	301	86B0142|655012C|3D70108|4EC0100	1980	3.80	0	2155
21/01/23 05:15:38 AM	T			4063	54.46	279	43C0132|22B012A|57C0128|74E00F6	1140	3.76	0	1084
21/01/23 05:26:27 AM	T			4063	54.42	290	5F80130|3D50118|1FD0108|5230108	1140	3.53	0	981
21/01/23 05:37:18 AM	T			4047	54.39	297	5450114|2E70106|89400FC|79400F8	1260	4.25	0	1349
21/01/23 05:48:09 AM	T			4063	54.31	294	3B4011C|2C20110|6A6010E|82F010A	1620	4.20	0	1702
21/01/23 05:48:11 AM	T			4063	54.31	294	3B4011C|2C20110|6A6010E|82F010A	1620	4.20	0	1702
21/01/23 05:59:02 AM	T			4063	54.55	255	5040124|2DB0112|3D00108|1CC0106	1200	3.57	0	1284
21/01/23 06:09:54 AM	T			4063	54.23	287	846013C|2460104|4990104|6FD00F8	1020	3.90	0	1177
21/01/23 06:20:43 AM	T			4062	54.34	309	80A0120|4460118|29A0110|51B00FC	1560	3.66	0	1307
21/01/23 06:20:45 AM	T			4062	54.34	309	80A0120|4460118|29A0110|51B00FC	1560	3.66	0	1307
21/01/23 06:31:36 AM	T			4063	54.19	134	3350114|6010104|1350100|47E00F0	1260	3.87	0	1150
21/01/23 06:42:27 AM	T			4062	54.36	286	5420148|3330118|8900102|1B900FE	1200	3.81	0	1346
21/01/23 06:53:17 AM	T			4064	54.18	293	71E012C|1940126|5C50110|46B010C	1980	5.14	0	1822
21/01/23 07:04:06 AM	T			4063	56.39	282	15A013C|88E0120|3FA011C|2630112	900	4.42	0	1018
21/01/23 07:14:55 AM	T			4063	54.25	265	5EE0126|4DF011C|7350114|22700FC	1140	3.56	0	1247
21/01/23 07:25:44 AM	T			4064	54.49	281	8A5011C|4D5011A|37A010A|1AB0108	1320	3.79	0	1237
21/01/23 07:36:33 AM	T			4064	54.02	289	2580134|3290128|5E6011E|7330116	1260	4.14	0	1510
21/01/23 07:47:21 AM	T			4065	54.24	286	19A012C|5CD0110|41F010A|6B90104	1200	4.04	0	1055
21/01/23 07:58:09 AM	T			4065	54.02	297	4EC011A|84A0112|36F0110|25000F6	1140	4.26	0	1260
21/01/23 08:08:56 AM	T			4066	54.10	268	51B0130|18E0128|7D200FC|F00000	840	4.06	0	398
21/01/23 08:08:59 AM	T			4066	54.10	268	51B0130|18E0128|7D200FC|F00000	840	4.06	0	398
21/01/23 08:19:45 AM	T			4067	53.95	287	3570174|11E0136|57C0132|260012E	900	4.27	0	855
21/01/23 08:30:31 AM	T			4067	54.00	302	269014C|417014A|4E50132|FB0106	1560	4.24	0	1253
21/01/23 08:41:17 AM	T			4066	54.07	296	375012E|1D6012A|8B5011C|574011A	1140	4.52	0	885
21/01/23 08:52:04 AM	T			4051	54.09	289	750016C|367013C|4DF013A|8960108	960	4.00	0	871
21/01/23 09:02:50 AM	T			4067	54.06	306	7920136|3940128|49D011E|1980106	1980	4.47	0	1938
21/01/23 09:13:35 AM	T			4052	54.08	297	43C012C|808011E|5AA011C|29A0106	1260	4.07	0	1084
21/01/23 09:24:21 AM	T			4067	54.04	295	13F010C|8600106|23500F8|73700F6	2040	3.88	0	2144
21/01/23 09:35:06 AM	T			4053	54.10	303	4230136|2FA0124|5FA0116|78C0114	1320	4.52	0	1530
21/01/23 09:35:08 AM	T			4053	54.10	303	4230136|2FA0124|5FA0116|78C0114	1320	4.52	0	1530
21/01/23 09:45:53 AM	T			4068	53.98	290	175013C|76F012E|6A60124|269011C	720	3.68	0	617
21/01/23 09:45:55 AM	T			4068	53.98	290	175013C|76F012E|6A60124|269011C	720	3.68	0	617
21/01/23 09:56:44 AM	T			4067	54.06	300	235013A|7D20124|5B80120|4300114	1560	4.38	0	1464
21/01/23 10:07:32 AM	T			4067	53.98	298	7CE0166|51D0160|8A7015C|4210138	1560	4.64	0	1309
21/01/23 10:18:16 AM	T			4067	54.03	294	47C0178|1CE0116|3250116|6A6010A	1080	4.09	0	1148
21/01/23 10:29:00 AM	T			4068	54.01	299	1C10168|8140144|3670120|7280118	1080	4.19	0	871
21/01/23 10:39:44 AM	T			4068	54.09	304	1750144|32B0130|78E0118|5450114	1620	4.16	0	1349
21/01/23 10:50:28 AM	T			4067	54.20	302	7620146|24E0118|39F0118|8AB010E	1680	3.59	0	1890
21/01/23 11:01:12 AM	T			4066	54.05	290	4800154|1C5014C|5CD0136|6BD011E	1560	4.60	0	1485
21/01/23 11:01:14 AM	T			4066	54.05	290	4800154|1C5014C|5CD0136|6BD011E	1560	4.60	0	1485
21/01/23 11:11:58 AM	T			4068	53.99	296	3570134|80E011A|50D0110|61E0108	1560	3.83	0	1566
21/01/23 11:22:42 AM	T			4067	53.99	275	3400134|869012E|26B0122|624011E	1920	3.73	0	2153
21/01/23 11:33:27 AM	T			4068	54.16	296	143015A|29F0130|448012C|6E400FC	1140	4.24	0	1096
21/01/23 11:44:10 AM	T			4067	54.01	299	3F00162|1B70128|5190110|6A60106	1140	4.00	0	1008
21/01/23 11:54:54 AM	T			4067	54.05	298	6C90138|5040132|37A0112|156010C	1080	4.21	0	890
21/01/23 12:05:38 PM	T			4060	54.05	293	6850180|4BA0154|8410134|10D0114	2040	3.91	0	2113
21/01/23 12:16:22 PM	T			4067	54.11	305	8480130|1ED010A|395010A|57C0108	1260	3.98	0	1404
21/01/23 12:27:05 PM	T			4067	54.20	300	5050154|2080142|8B7013E|F70128	1200	4.28	0	1285
21/01/23 12:27:08 PM	T			4067	54.20	300	5050154|2080142|8B7013E|F70128	1200	4.28	0	1285
21/01/23 12:37:52 PM	T			4067	54.03	301	7ED0166|227011A|555011A|1120106	1140	4.41	0	1365
21/01/23 12:48:35 PM	T			4067	54.07	295	4FC012C|3420114|87F0114|69E010E	1620	4.49	0	1694
21/01/23 12:59:18 PM	T			4067	54.14	302	237016C|5110146|7F10114|645010E	1500	4.09	0	1605
21/01/23 12:59:21 PM	T			4067	54.14	302	237016C|5110146|7F10114|645010E	1500	4.09	0	1605
21/01/23 01:10:04 PM	T			4068	54.21	304	4CD014E|2FC0144|886013C|1C80116	720	3.91	0	764
21/01/23 01:10:06 PM	T			4068	54.21	304	4CD014E|2FC0144|886013C|1C80116	720	3.91	0	764
21/01/23 01:20:51 PM	T			4056	54.15	294	3F6017E|5FA0122|7180118|4C70114	1680	3.49	0	1816
21/01/23 01:31:34 PM	T			4067	54.22	296	8140136|223011C|3D10118|1030116	1080	3.58	0	977
21/01/23 01:42:17 PM	T			4067	54.08	301	7EB016C|50D013C|1E50138|1180128	1560	4.13	0	1293
21/01/23 01:42:20 PM	T			4067	54.08	301	7EB016C|50D013C|1E50138|1180128	1560	4.13	0	1293
21/01/23 01:53:04 PM	T			4067	54.15	303	4530150|693013C|7CC0136|8A7012E	1680	3.80	0	1683
21/01/23 02:03:47 PM	T			4066	54.05	300	60B0142|790013C|504012A|28C0122	1560	3.80	0	1547
21/01/23 02:14:31 PM	T			4067	54.13	301	5490132|28C0122|3750122|71C0120	1860	4.07	0	1820
21/01/23 02:25:14 PM	T			4067	54.22	293	507016C|37A012E|82D0124|1AD011A	1860	4.28	0	2093
21/01/23 02:35:57 PM	T			4067	54.04	299	48A017C|1CE0154|8B50140|74D0130	1680	3.88	0	1869
21/01/23 02:46:40 PM	T			4066	54.10	289	4CF0148|8080146|29F012E|63F012A	1740	4.02	0	1599
21/01/23 02:57:22 PM	T			4066	54.11	303	50F0172|6E20154|8810140|2180136	660	4.39	0	536
21/01/23 03:08:06 PM	T			4067	54.20	294	3250152|1EB0132|FB012C|58D012A	1500	4.45	0	1421
21/01/23 03:18:49 PM	T			4066	54.19	304	78E0156|2C0013E|1370124|8670112	2040	4.04	0	1934
21/01/23 03:29:33 PM	T			4051	54.17	302	2730138|FF0128|5570128|6240120	2040	4.57	0	1572
21/01/23 03:40:16 PM	T			4066	54.26	296	FB0130|2A10124|3D50122|6D60116	1200	3.97	0	981
21/01/23 03:50:59 PM	T			4066	54.08	292	7B5013C|5070124|8920118|24C0112	1080	4.51	0	1287
21/01/23 03:51:01 PM	T			4066	54.08	292	7B5013C|5070124|8920118|24C0112	1080	4.51	0	1287
21/01/23 04:01:45 PM	T			4051	54.15	295	48D017E|112016C|7B70122|33E011C	1560	4.26	0	1165
21/01/23 04:12:28 PM	T			4052	54.08	301	542013E|3D9012A|1EB0120|7DE0120	1080	4.09	0	985
21/01/23 04:23:12 PM	T			4066	54.25	300	50B0186|1140154|2BE012A|7370110	1560	4.19	0	1291
21/01/23 04:33:54 PM	T			4065	54.25	297	888015A|4C4013C|60F0132|2CE0130	1020	3.89	0	1220
21/01/23 04:33:56 PM	T			4065	54.25	297	888015A|4C4013C|60F0132|2CE0130	1020	3.89	0	1220
21/01/23 04:44:40 PM	T			4065	54.24	300	81C0138|21E0118|3370118|5550108	1140	3.88	0	1365
21/01/23 04:55:24 PM	T			4052	54.25	299	50F018E|2D60142|5FB0142|2010122	1080	3.68	0	1295
21/01/23 05:06:07 PM	T			4065	54.28	302	50F0164|792010C|35B0104|2730102	1800	3.38	0	1938
21/01/23 05:16:50 PM	T			4052	54.09	300	20E0138|51B0128|4170126|8250116	1620	3.73	0	1307
21/01/23 05:27:33 PM	T			4064	54.17	309	4950150|1960124|8A70120|2B1011E	1020	4.41	0	1173
21/01/23 05:38:17 PM	T			4064	54.17	301	2DA0130|7F3011E|3C6011C|122010E	1980	4.43	0	2035
21/01/23 05:49:00 PM	T			4065	54.19	305	70D0140|89C0136|513011E|1EB0108	1620	3.67	0	1805
21/01/23 05:59:43 PM	T			4061	54.08	302	6470158|2270152|7E20146|50B0128	1620	4.34	0	1607
21/01/23 06:10:26 PM	T			4065	54.10	306	2FE0160|7730142|5050138|6870112	1920	4.64	0	1907
21/01/23 06:21:10 PM	T			4065	54.06	308	17F015E|89C0142|491012E|7090120	900	3.84	0	1169
21/01/23 06:31:53 PM	T			4065	54.22	292	3C2014E|118013A|5110134|718012E	1140	3.64	0	1297
21/01/23 06:42:37 PM	T			4065	54.15	303	177013A|4250136|8880132|2E10124	1680	4.30	0	2184
21/01/23 06:53:21 PM	T			4064	54.22	300	1CE016E|7580144|4F40126|649010A	1920	3.93	0	1880
21/01/23 07:04:03 PM	T			4049	54.11	293	7CA0140|17F0136|5B20122|2EF011C	1680	4.32	0	1458
21/01/23 07:04:06 PM	T			4049	54.11	293	7CA0140|17F0136|5B20122|2EF011C	1680	4.32	0	1458
21/01/23 07:14:49 PM	T			4065	54.11	300	747015A|361014E|1D40134|5C10134	1620	4.61	0	1473
21/01/23 07:25:33 PM	T			4064	54.17	304	5340152|22F0120|8180112|4380110	1260	4.85	0	1332
21/01/23 07:36:16 PM	T			4064	54.28	303	53C015C|4420120|6EE011E|26B011A	1020	4.22	0	1090
21/01/23 07:46:59 PM	T			4064	54.30	298	6260126|2860120|421011A|7810114	1140	3.97	0	1057
21/01/23 07:57:43 PM	T			4048	54.33	302	110014A|536013A|87B0136|3520130	1620	4.09	0	1334
21/01/23 08:08:26 PM	T			4049	53.98	299	1CC013C|2E70136|7E7011C|F70112	1200	3.95	0	743
21/01/23 08:08:28 PM	T			4049	53.98	299	1CC013C|2E70136|7E7011C|F70112	1200	3.95	0	743
21/01/23 08:19:12 PM	T			4053	54.15	294	82D015A|5040142|1FB011A|5D900FC	1740	3.98	0	1497
21/01/23 08:19:14 PM	T			4053	54.15	294	82D015A|5040142|1FB011A|5D900FC	1740	3.98	0	1497
21/01/23 08:29:56 PM	T			4063	54.13	296	194012C|7C30120|5B2010C|354010A	600	4.17	0	404
21/01/23 08:40:41 PM	T			4047	54.25	299	4FE0180|28C013E|4300138|7180134	1020	4.35	0	1072
21/01/23 08:51:25 PM	T			4061	54.17	293	3CC0156|63B0148|794013E|517013C	1800	4.13	0	1940
21/01/23 09:02:09 PM	T			4062	54.35	289	80A013E|62E011C|51D0112|10E010E	1260	4.26	0	1309
21/01/23 09:12:53 PM	T			4062	54.17	302	687012C|8430114|45B010A|2B500F8	1740	4.01	0	1671
21/01/23 09:23:38 PM	T			4062	54.27	310	3CC013C|2270130|76F011C|5EE011A	2040	4.66	0	1903
21/01/23 09:34:22 PM	T			4062	54.22	286	51B015E|3DB0138|1F90122|6580122	1200	4.23	0	1307
21/01/23 09:45:07 PM	T			4050	54.06	303	2690114|4150112|17B0106|65500FC	1620	3.78	0	1621
21/01/23 09:45:10 PM	T			4050	54.06	303	2690114|4150112|17B0106|65500FC	1620	3.78	0	1621
21/01/23 09:55:55 PM	T			4061	54.22	305	1E7016A|543014C|70F010E|86200FC	1560	4.22	0	1347
21/01/23 10:06:40 PM	T			4061	54.29	302	81C0138|FB0128|6030120|3A100FA	2040	3.89	0	2076
21/01/23 10:06:42 PM	T			4061	54.29	302	81C0138|FB0128|6030120|3A100FA	2040	3.89	0	2076
21/01/23 10:17:29 PM	T			4047	54.07	296	3570148|53A0140|179011E|7C8011C	1140	4.00	0	1338
21/01/23 10:28:14 PM	T			4060	54.20	289	4910122|5C3011A|7C70114|3520108	1020	4.41	0	1169
21/01/23 10:39:01 PM	T			4059	54.11	303	1A80120|8080118|5380116|27100D8	1620	4.31	0	1336
21/01/23 10:49:47 PM	T			4042	54.02	296	1920112|5E8010C|51F010A|87900F6	1800	3.51	0	1512
21/01/23 11:00:34 PM	T			4057	53.88	249	72F012C|3690106|51F0102|FF00EE	1260	4.04	0	1311
21/01/23 11:11:23 PM	T			4057	54.08	295	8160122|4F0011C|3D30116|6790116	1440	4.03	0	1264
21/01/23 11:22:12 PM	T			4052	54.03	301	1350112|848010C|50B0100|31800E8	1560	4.09	0	1291
21/01/23 11:33:00 PM	T			4056	54.10	287	FF0126|5950112|1C800F4|35F00F0	1140	3.85	0	863
21/01/23 11:33:02 PM	T			4056	54.10	287	FF0126|5950112|1C800F4|35F00F0	1140	3.85	0	863
21/01/23 11:43:51 PM	T			4057	54.10	301	7B9013A|359011C|284011A|44D0102	1080	3.90	0	1101
21/01/23 11:54:40 PM	T			4056	54.07	286	1350134|8410106|63B00FC|33300F2	1140	3.24	0	819
22/01/23 12:05:28 AM	T			4057	53.82	273	22D010E|3CC0104|7180104|53E00FC	1200	3.61	0	1342
22/01/23 12:16:17 AM	T			4056	54.13	286	43E0110|53A0100|6CD00FA|FD00E8	1080	3.86	0	1086
22/01/23 12:27:07 AM	T			4045	54.02	304	566011C|3880114|2500110|81C00DE	1080	3.70	0	904
22/01/23 12:37:55 AM	T			4056	53.59	285	3D00116|12000EC|6F500EA|49D00E4	1200	3.57	0	1181
22/01/23 12:37:57 AM	T			4056	53.59	285	3D00116|12000EC|6F500EA|49D00E4	1200	3.57	0	1181
22/01/23 12:48:50 AM	T			4041	53.50	301	42D0110|1C30102|5A40102|80800E4	1560	3.46	0	1444
22/01/23 12:59:42 AM	T			4056	53.40	301	80E0126|38C0106|2880102|45D0102	1560	4.43	0	1117
22/01/23 01:10:31 AM	T			4057	53.47	287	5150114|3DD010E|6430104|8880104	900	4.05	0	989
22/01/23 01:21:21 AM	T			4056	53.57	295	36F0136|1C80122|8650120|4C00108	1800	3.57	0	2149
22/01/23 01:32:10 AM	T			4055	53.58	284	499012A|FB00E8|87B00E8|22F00E4	1200	3.97	0	1177
22/01/23 01:32:13 AM	T			4055	53.58	284	499012A|FB00E8|87B00E8|22F00E4	1200	3.97	0	1177
22/01/23 01:43:02 AM	T			4047	53.51	304	1980112|812010A|66C00FC|4CB00FA	1980	3.74	0	2066
22/01/23 01:43:04 AM	T			4047	53.51	304	1980112|812010A|66C00FC|4CB00FA	1980	3.74	0	2066
22/01/23 01:43:06 AM	T			4047	53.51	304	1980112|812010A|66C00FC|4CB00FA	1980	3.74	0	2066
22/01/23 01:53:55 AM	T			4042	53.52	304	66A0122|8240120|415010C|2230104	1680	3.80	0	1642
22/01/23 02:04:43 AM	T			4056	53.21	304	6790120|31800FC|4DB00F8|75800F0	1980	4.15	0	1880
22/01/23 02:04:46 AM	T			4056	53.21	304	6790120|31800FC|4DB00F8|75800F0	1980	4.15	0	1880
22/01/23 02:15:36 AM	T			4041	53.35	305	1750134|2D8010A|4F80102|79200F0	1980	3.83	0	1938
22/01/23 02:26:24 AM	T			4041	53.24	280	37C011C|60D0110|1CE010C|5400102	1200	3.85	0	1344
22/01/23 02:26:26 AM	T			4041	53.24	280	37C011C|60D0110|1CE010C|5400102	1200	3.85	0	1344
22/01/23 02:26:29 AM	T			4041	53.24	280	37C011C|60D0110|1CE010C|5400102	1200	3.85	0	1344
22/01/23 02:37:18 AM	T			4055	53.25	299	79C0136|10300F6|89F00F6|39F00F2	1140	3.73	0	927
22/01/23 02:48:06 AM	T			4056	53.41	316	338012C|61C012A|513010E|1CE0106	1980	4.56	0	1564
22/01/23 02:59:06 AM	T			4056	53.13	286	4FC010A|6740108|26000F4|82200F4	1140	4.27	0	1276
22/01/23 03:09:55 AM	T			4041	53.28	292	5BC0142|2E10114|4880110|17300F6	1140	4.06	0	1160
22/01/23 03:20:44 AM	T			4055	53.53	290	4E10134|8BE0124|2600106|3F200F6	1140	4.09	0	1249
22/01/23 03:20:46 AM	T			4055	53.53	290	4E10134|8BE0124|2600106|3F200F6	1140	4.09	0	1249
22/01/23 03:31:35 AM	T			4040	53.16	310	493014C|8560114|340010E|25400FC	720	3.69	0	832
22/01/23 03:42:24 AM	T			4057	52.31	293	69A011E|1120118|3AD0112|5800104	1620	4.10	0	1690
22/01/23 03:53:12 AM	T			4056	52.36	249	2FE0118|1070112|482010A|8670102	1080	4.15	0	1154
22/01/23 04:04:01 AM	T			4055	52.54	299	5D1011C|3B10112|24A0110|4950102	1200	3.95	0	1173
22/01/23 04:14:50 AM	T			4054	52.51	288	206012C|79E011C|5EC010C|3A50104	1080	3.90	0	933
22/01/23 04:25:39 AM	T			4055	52.31	295	467011E|6170118|7FF0108|FB0100	480	3.75	0	251
22/01/23 04:36:28 AM	T			4056	52.33	296	7DA020C|48F012A|10B0100|34A00F2	1500	4.26	0	1167
22/01/23 04:47:16 AM	T			4056	52.29	295	756010E|1A8010A|48D0104|8B700F4	1140	4.23	0	1165
22/01/23 04:58:03 AM	T			4056	52.39	294	6190126|1620106|3DB0104|86000EE	1020	3.85	0	987
22/01/23 04:58:06 AM	T			4056	52.39	294	6190126|1620106|3DB0104|86000EE	1020	3.85	0	987
22/01/23 05:08:57 AM	T			4055	52.35	288	50F0124|7120120|2BB010E|63D00F6	1140	3.66	0	1295
22/01/23 05:19:46 AM	T			4055	52.37	302	7C80146|4C90142|2250134|386012C	1980	3.51	0	1992
22/01/23 05:30:34 AM	T			4055	52.17	32	64B0110|572010E|44A0100|12F00F4	1200	3.77	0	1098
22/01/23 05:41:23 AM	T			4040	52.43	300	839012A|6390110|754010E|33E010C	720	3.99	0	830
22/01/23 05:52:11 AM	T			4054	52.36	295	4950162|2670160|120011E|806011A	540	4.29	0	615
22/01/23 06:03:00 AM	T			4054	52.16	290	4970116|1F9010E|1140106|60B00FA	1200	4.16	0	1175
22/01/23 06:13:50 AM	T			4055	52.35	278	2A10136|FF0134|7730116|5CF0112	1200	3.36	0	1487
22/01/23 06:24:37 AM	T			4054	52.35	297	44A012E|2E10122|5D900FE|79400F8	1080	4.00	0	1098
22/01/23 06:35:26 AM	T			4046	52.33	258	6C50110|31D010A|7E40108|5E20106	1140	3.81	0	797
22/01/23 06:46:18 AM	T			4055	52.37	283	1F30128|48F0122|71E011A|89C0110	1140	4.10	0	1167
22/01/23 06:57:06 AM	T			4056	52.33	301	72F011E|300011C|1AF0110|58F0110	1560	4.43	0	1423
22/01/23 06:57:08 AM	T			4056	52.33	301	72F011E|300011C|1AF0110|58F0110	1560	4.43	0	1423
22/01/23 07:07:56 AM	T			4049	52.34	294	5FF014C|17F0146|7770124|3B40118	1080	3.80	0	948
22/01/23 07:18:43 AM	T			4042	52.32	289	5CF0130|6C5012A|3EF0120|2290112	1020	4.43	0	1007
22/01/23 07:18:45 AM	T			4042	52.32	289	5CF0130|6C5012A|3EF0120|2290112	1020	4.43	0	1007
22/01/23 07:29:33 AM	T			4055	52.45	291	3750122|599011E|1900104|49900FC	1140	3.85	0	1177
22/01/23 07:40:21 AM	T			4055	52.52	283	49F0136|5CD010C|145010A|7710102	1080	4.39	0	1183
22/01/23 07:51:10 AM	T			4054	52.33	295	340011A|21E0118|4C20100|60B0100	1020	4.22	0	832
22/01/23 08:01:59 AM	T			4055	52.37	287	1E2012A|30E0124|49B0116|78C00F6	1140	3.83	0	1179
22/01/23 08:12:46 AM	T			4056	52.60	289	6B70126|3570120|4950116|80800FA	1200	4.80	0	1173
22/01/23 08:23:34 AM	T			4057	52.37	291	4C9012E|1C8012A|2B30120|3CA0104	1140	3.86	0	1225
22/01/23 08:34:20 AM	T			4057	52.36	297	49D0150|15A0124|790010E|248010A	1980	3.77	0	1936
22/01/23 08:45:05 AM	T			4057	52.29	298	237015A|72F0134|361011C|4D50118	1080	4.04	0	1237
22/01/23 08:55:51 AM	T			4057	52.42	299	7F1012A|3730126|48F0126|64B0118	1680	4.20	0	1611
22/01/23 09:06:36 AM	T			4058	52.47	293	71C0144|497013E|122011A|5D10116	360	4.52	0	290
22/01/23 09:17:22 AM	T			4058	52.29	301	7920148|495012C|1EF012A|884011A	1140	4.25	0	1173
22/01/23 09:28:10 AM	T			4058	52.47	301	495014C|2F9012E|6AC012C|179011A	1200	3.82	0	1173
22/01/23 09:38:55 AM	T			4044	52.30	305	4D90188|2230152|1070142|3400114	1080	4.10	0	1241
22/01/23 09:49:42 AM	T			4057	52.29	295	49B0186|5FB014A|6E40122|8120122	720	4.30	0	1179
22/01/23 10:00:27 AM	T			4058	52.45	304	4480136|114011C|515011C|35D0106	720	3.68	0	861
22/01/23 10:11:12 AM	T			4058	52.40	300	49501A8|2630116|6F00114|1640112	1620	3.98	0	1776
22/01/23 10:21:56 AM	T			4058	52.48	304	62A0146|4D70132|1050128|3750120	660	4.32	0	885
22/01/23 10:32:40 AM	T			4059	52.60	299	551014C|18A012C|3190114|6770112	1140	4.12	0	1361
22/01/23 10:32:42 AM	T			4059	52.60	299	551014C|18A012C|3190114|6770112	1140	4.12	0	1361
22/01/23 10:43:26 AM	T			4058	52.53	300	3950146|491013A|7940120|620010E	1080	3.87	0	1169
22/01/23 10:54:11 AM	T			4058	52.48	280	4A30170|6220162|30C010E|7620104	300	3.52	0	780
22/01/23 11:04:55 AM	T			4058	52.45	295	49701D0|252012E|69C0128|7A20126	1620	3.61	0	1692
22/01/23 11:15:39 AM	T			4058	52.38	306	2C20134|F7012C|7F3012C|54D0124	1860	4.22	0	2035
22/01/23 11:26:23 AM	T			4058	52.47	306	4C00178|5B8013E|282012E|78C012E	2040	4.17	0	1932
22/01/23 11:37:08 AM	T			4058	52.48	295	7D60138|3370128|1390126|2120114	1200	3.97	0	823
22/01/23 11:47:51 AM	T			4044	52.39	294	49901D8|1D0015A|63F0134|7A90128	540	4.06	0	464
22/01/23 11:47:53 AM	T			4044	52.39	294	49901D8|1D0015A|63F0134|7A90128	540	4.06	0	464
22/01/23 11:58:37 AM	T			4058	52.49	305	56C0180|4930146|6C3011A|3140114	1140	4.05	0	1171
22/01/23 12:09:20 PM	T			4058	52.50	302	192012E|4E3012E|284012A|6470128	1980	4.32	0	1607
22/01/23 12:20:03 PM	T			4059	52.57	300	50B0146|8880144|13D0142|3EF013A	1140	4.46	0	1007
22/01/23 12:20:06 PM	T			4059	52.57	300	50B0146|8880144|13D0142|3EF013A	1140	4.46	0	1007
22/01/23 12:30:49 PM	T			4048	52.51	302	4990168|282013E|84A0132|5930120	1980	4.32	0	2122
22/01/23 12:41:33 PM	T			4058	52.49	303	49B0162|6DA013E|183013C|3CA0138	1620	4.44	0	1754
22/01/23 12:52:15 PM	T			4046	52.58	295	50D016E|6F10140|28C0134|10B0128	1020	4.29	0	1293
22/01/23 12:52:17 PM	T			4046	52.58	295	50D016E|6F10140|28C0134|10B0128	1020	4.29	0	1293
22/01/23 01:03:00 PM	T			4058	52.55	306	499018E|183014A|2D40120|5AA0120	1140	4.31	0	1177
22/01/23 01:13:45 PM	T			4044	52.54	294	56A018C|11C0126|7100122|4950116	1080	3.80	0	1173
22/01/23 01:24:28 PM	T			4057	52.52	302	49B015A|2BB0138|8880116|1ED0114	1920	4.04	0	2184
22/01/23 01:24:30 PM	T			4057	52.52	302	49B015A|2BB0138|8880116|1ED0114	1920	4.04	0	2184
22/01/23 01:35:14 PM	T			4057	52.48	300	4950180|11E0140|3230134|8BB012C	1980	3.68	0	2235
22/01/23 01:45:57 PM	T			4051	52.53	301	60B0128|1B10124|38C0120|7100110	1560	4.14	0	1547
22/01/23 01:45:59 PM	T			4051	52.53	301	60B0128|1B10124|38C0120|7100110	1560	4.14	0	1547
22/01/23 01:56:43 PM	T			4044	52.47	304	4990192|607013A|1030138|7C30138	1140	3.91	0	1177
22/01/23 02:07:26 PM	T			4057	52.59	302	4C90158|1900142|7CE012A|8A7011A	1560	4.21	0	1225
22/01/23 02:18:10 PM	T			4055	52.56	305	6DE0168|488014A|5C30124|8160118	2040	4.94	0	2070
22/01/23 02:28:54 PM	T			4057	52.41	307	83B0150|18A0142|5360128|3BC0110	1140	3.98	0	956
22/01/23 02:39:37 PM	T			4057	52.56	291	49B017A|2770130|5BC011E|6AA010E	1740	3.92	0	1706
22/01/23 02:50:20 PM	T			4057	52.54	296	23F012E|81C0124|534011A|126010C	1680	4.12	0	1332
22/01/23 03:01:04 PM	T			4056	52.50	305	56A014E|1810146|73B0124|818011C	1560	4.07	0	1386
22/01/23 03:11:49 PM	T			4056	52.63	297	51101A4|6B70138|7D80120|135011C	2040	4.02	0	2008
22/01/23 03:22:33 PM	T			4057	52.64	303	49D017A|1790152|58B0118|27D0112	720	3.86	0	637
22/01/23 03:33:17 PM	T			4056	52.51	295	4990184|18C014C|5800120|8440100	1620	4.04	0	1408
22/01/23 03:44:01 PM	T			4049	52.64	292	49B01C0|FF0134|2FE0130|76A0112	840	3.96	0	766
22/01/23 03:54:45 PM	T			4056	52.55	300	2E9013C|5D1012A|6FB0118|3CA0112	1620	3.95	0	1489
22/01/23 04:05:27 PM	T			4056	52.63	290	4990146|78C012A|5C70122|26D011E	1140	4.04	0	1177
22/01/23 04:05:30 PM	T			4056	52.63	290	4990146|78C012A|5C70122|26D011E	1140	4.04	0	1177
22/01/23 04:16:12 PM	T			4055	52.55	296	4A10150|60F013E|3AD0130|2AB0114	1020	4.28	0	941
22/01/23 04:16:14 PM	T			4055	52.55	296	4A10150|60F013E|3AD0130|2AB0114	1020	4.28	0	941
22/01/23 04:26:58 PM	T			4042	52.56	298	4990176|7A4013A|5740112|1C10110	2040	3.90	0	1956
22/01/23 04:37:42 PM	T			4056	52.60	302	49501AA|6240138|760012A|886011C	1560	4.00	0	1572
22/01/23 04:48:25 PM	T			4056	52.54	295	1900132|5190120|7CA011C|6AA0102	1200	4.11	0	1305
22/01/23 04:59:08 PM	T			4056	52.54	305	499016C|7260152|10E0144|8B1010E	1620	3.86	0	1830
22/01/23 05:09:51 PM	T			4056	52.58	307	1A60148|3D50128|51D0112|6B2010A	1020	4.25	0	981
22/01/23 05:20:35 PM	T			4055	52.56	299	3BE014A|17D0130|2CC012E|4BA011A	2040	3.95	0	1210
22/01/23 05:31:18 PM	T			4056	52.61	302	7AD0154|F30122|8770116|6030114	1620	3.59	0	1539
22/01/23 05:42:02 PM	T			4056	52.62	302	4970146|3190134|6E0012E|F3012C	1500	4.38	0	1760
22/01/23 05:42:04 PM	T			4056	52.62	302	4970146|3190134|6E0012E|F3012C	1500	4.38	0	1760
22/01/23 05:52:47 PM	T			4055	52.54	306	639013C|225012C|13F012A|3710126	960	4.14	0	881
22/01/23 06:03:30 PM	T			4056	52.58	305	4A90140|6DA013A|8BD013A|7C7012A	1740	3.82	0	1754
22/01/23 06:14:14 PM	T			4042	52.56	303	3EB0170|852013A|4C0012A|2A3010A	780	4.48	0	675
22/01/23 06:14:16 PM	T			4042	52.56	303	3EB0170|852013A|4C0012A|2A3010A	780	4.48	0	675
22/01/23 06:24:59 PM	T			4056	52.53	70	7AD0156|597011E|19A0118|3590112	240	22.48	0	410
22/01/23 06:25:01 PM	T			4056	52.53	70	7AD0156|597011E|19A0118|3590112	240	22.48	0	410
22/01/23 06:35:45 PM	T			4057	52.68	306	497017A|726013A|269012C|FF010E	780	4.19	0	617
22/01/23 06:35:47 PM	T			4057	52.68	306	497017A|726013A|269012C|FF010E	780	4.19	0	617
22/01/23 06:46:31 PM	T			4055	52.62	297	844015C|6090156|1EB0138|325012C	2040	3.88	0	2116
22/01/23 06:57:14 PM	T			4055	52.65	308	2C00134|4700130|1BF012A|7240100	1980	4.76	0	1828
22/01/23 07:07:57 PM	T			4056	52.53	300	499013C|2650130|7C80118|6D60116	1140	4.57	0	1177
22/01/23 07:18:40 PM	T			4056	52.70	296	5830138|495012C|118012A|3020122	1740	3.90	0	1411
22/01/23 07:29:22 PM	T			4055	52.66	304	497017A|1F10152|64B013E|7D200FC	1200	4.90	0	1175
22/01/23 07:29:24 PM	T			4055	52.66	304	497017A|1F10152|64B013E|7D200FC	1200	4.90	0	1175
22/01/23 07:40:08 PM	T			4055	52.69	305	499012A|2EB011A|8B5010E|66C0102	1620	3.49	0	1644
22/01/23 07:40:10 PM	T			4055	52.69	305	499012A|2EB011A|8B5010E|66C0102	1620	3.49	0	1644
22/01/23 07:50:54 PM	T			4055	52.72	295	3570154|4990130|7B90130|2010124	1560	4.17	0	1177
22/01/23 08:01:37 PM	T			4055	52.70	290	4D70140|8500126|6E00120|1600116	1560	4.30	0	1760
22/01/23 08:12:20 PM	T			4054	52.72	304	5050168|65E0146|3CA0128|2DB0118	1140	4.28	0	1285
22/01/23 08:23:03 PM	T			4055	52.54	300	5BA0158|49B0146|14B0110|862010C	1200	3.81	0	1179
22/01/23 08:33:47 PM	T			4054	52.60	305	3CA0160|7980124|49B011E|22B011C	1860	3.99	0	1944
22/01/23 08:44:30 PM	T			4041	52.59	303	4670136|FF0132|5720122|69E0108	1020	3.72	0	1127
22/01/23 08:55:15 PM	T			4054	52.59	299	8790138|495012C|1810124|3380124	1200	3.79	0	1173
22/01/23 09:06:00 PM	T			4053	52.63	294	7520174|2E90140|49B013E|FB011E	840	4.21	0	745
22/01/23 09:16:43 PM	T			4053	52.68	301	F70160|49B013E|1EF0124|5970122	960	4.37	0	1179
22/01/23 09:27:27 PM	T			4052	52.56	294	49B017A|7F90132|3570122|6B700FC	1080	3.95	0	1179
22/01/23 09:38:11 PM	T			4053	52.63	294	5A2013A|7C50134|1D80126|3A50114	1920	4.03	0	1989
22/01/23 09:48:56 PM	T			4053	52.72	298	4970150|3CA012E|150012C|6380124	1140	3.83	0	1175
22/01/23 09:59:40 PM	T			4052	52.67	299	42B0140|269011E|59D0118|8A30116	1560	3.86	0	1437
22/01/23 09:59:42 PM	T			4052	52.67	299	42B0140|269011E|59D0118|8A30116	1560	3.86	0	1437
22/01/23 10:10:27 PM	T			4052	52.64	310	66A0124|5020120|4250112|1240108	1860	4.38	0	1642
22/01/23 10:21:18 PM	T			4050	52.58	292	2FC013E|500012C|F7012A|6870120	1140	3.95	0	1280
22/01/23 10:32:03 PM	T			4050	52.56	294	58F0134|1050132|7C70116|3270100	1620	4.19	0	1423
22/01/23 10:42:49 PM	T			4037	52.52	305	45F013A|23F0124|6D6011A|574010A	1080	3.46	0	1119
22/01/23 10:53:35 PM	T			4050	52.60	294	49F0156|3A70116|1500114|5A800FC	1500	4.42	0	1448
22/01/23 11:04:25 PM	T			4051	52.42	290	56A016A|2D60138|77B0126|8A90120	1620	4.22	0	1386
22/01/23 11:15:10 PM	T			4041	52.56	303	49D013E|18E0136|3500134|6170126	1080	3.91	0	1181
22/01/23 11:15:13 PM	T			4041	52.56	303	49D013E|18E0136|3500134|6170126	1080	3.91	0	1181
22/01/23 11:25:59 PM	T			4050	52.52	306	1CA014E|714013A|4BC012C|60F0128	780	3.50	0	458
22/01/23 11:36:45 PM	T			4050	52.49	303	69E014E|5AA013C|43A0130|7C80120	1080	4.17	0	1082
22/01/23 11:47:32 PM	T			4049	52.52	301	49D0162|FB011A|6B0010E|2A50106	1020	3.77	0	1181
22/01/23 11:58:20 PM	T			4048	51.42	265	4990166|F3011E|3A30100|27900FE	300	4.86	0	243
23/01/23 12:09:07 AM	T			4046	52.73	299	49B017E|8810104|2DA0100|1C300F0	1020	3.84	0	1179
23/01/23 12:09:10 AM	T			4046	52.73	299	49B017E|8810104|2DA0100|1C300F0	1020	3.84	0	1179
23/01/23 12:19:59 AM	T			4046	52.47	291	4A1016C|829010C|26500FE|63900EA	1140	3.71	0	1185
23/01/23 12:30:47 AM	T			4045	55.78	40	7870106|1A600F8|40C00F6|29F00F4	1200	3.51	0	1036
23/01/23 12:41:37 AM	T			4046	52.01	299	6240150|87D010C|40A0106|76200F8	1800	4.28	0	1890
23/01/23 12:52:28 AM	T			4048	51.81	302	8BE0122|7C30120|1C3011C|2AD0106	1560	3.66	0	1987
23/01/23 01:03:15 AM	T			4040	51.94	293	44A0142|18E012E|2E50114|86300F6	1500	3.53	0	1098
23/01/23 01:14:04 AM	T			4046	51.75	302	1AD0122|2FE0116|839010C|42E00F4	1020	3.39	0	1070
23/01/23 01:24:54 AM	T			4045	51.58	285	2BE0114|536010C|84400F4|38C00E8	1140	4.01	0	1334
23/01/23 01:35:42 AM	T			4046	51.74	290	13B00FE|55900F8|3D900F2|2C200F0	1080	3.25	0	985
23/01/23 01:46:32 AM	T			4045	51.87	304	63B00F0|7FF00EC|4CF00EA|28E00E6	1560	3.85	0	1595
23/01/23 01:57:27 AM	T			4045	51.60	289	2290110|49300FC|7ED00F6|31800F0	1140	3.86	0	1171
23/01/23 01:57:29 AM	T			4045	51.60	289	2290110|49300FC|7ED00F6|31800F0	1140	3.86	0	1171
23/01/23 02:08:20 AM	T			4030	51.79	296	15E0126|5850118|3ED010A|77500FA	1140	4.02	0	1005
23/01/23 02:08:22 AM	T			4030	51.79	296	15E0126|5850118|3ED010A|77500FA	1140	4.02	0	1005
23/01/23 02:19:12 AM	T			4046	51.90	295	8120112|6B900FC|58D00F2|1B500EE	1200	3.87	0	1421
23/01/23 02:30:01 AM	T			4031	51.91	240	3A5012A|11A011A|2C4010C|67400FE	1080	3.59	0	933
23/01/23 02:40:49 AM	T			4046	51.87	269	359012E|8AD0104|75200FE|43200F4	1200	4.44	0	1074
23/01/23 02:40:52 AM	T			4046	51.87	269	359012E|8AD0104|75200FE|43200F4	1200	4.44	0	1074
23/01/23 02:51:42 AM	T			4045	51.78	297	4840130|2D20126|13F0102|6DE00EA	1140	3.49	0	1156
23/01/23 03:02:31 AM	T			4046	51.95	303	7E7010C|17B00FC|67B00F2|33E00EC	720	4.15	0	830
23/01/23 03:13:21 AM	T			4045	51.80	301	3DB0124|83B0102|53800F0|1DC00E8	1500	3.39	0	1336
23/01/23 03:13:23 AM	T			4045	51.80	301	3DB0124|83B0102|53800F0|1DC00E8	1500	3.39	0	1336
23/01/23 03:24:13 AM	T			4047	51.94	301	595012E|8540124|4B80114|3D50108	1140	3.84	0	1208
23/01/23 03:35:06 AM	T			4045	51.71	299	1A90128|756011E|4F8011A|60F0118	1560	3.88	0	1551
23/01/23 03:45:55 AM	T			4045	51.48	259	850011C|1750108|45D00F8|6BD00F6	1080	3.98	0	1117
23/01/23 03:45:58 AM	T			4045	51.48	259	850011C|1750108|45D00F8|6BD00F6	1080	3.98	0	1117
23/01/23 03:56:48 AM	T			4030	51.64	303	8200128|24C010C|6B9010A|37A0108	1620	4.02	0	1721
23/01/23 03:56:50 AM	T			4030	51.64	303	8200128|24C010C|6B9010A|37A0108	1620	4.02	0	1721
23/01/23 04:07:40 AM	T			4030	51.80	294	8240132|1F9011E|335011C|57C011C	1200	4.12	0	1404
23/01/23 04:18:30 AM	T			4044	51.70	298	3E90134|7940116|8B30110|17D0100	1500	3.78	0	1940
23/01/23 04:29:21 AM	T			4029	51.67	291	7410120|37C0116|8920110|507010E	1200	4.12	0	1287
23/01/23 04:29:23 AM	T			4029	51.67	291	7410120|37C0116|8920110|507010E	1200	4.12	0	1287
23/01/23 04:40:15 AM	T			4044	52.10	298	1CA010E|5D30102|89600F6|6A800F4	1140	3.82	0	1491
23/01/23 04:40:17 AM	T			4044	52.10	298	1CA010E|5D30102|89600F6|6A800F4	1140	3.82	0	1491
23/01/23 04:51:09 AM	T			4035	51.81	297	2040138|1140116|7C70114|55D00F8	1140	3.67	0	1373
23/01/23 05:02:00 AM	T			4040	51.61	303	4CF0106|5B00100|21400F8|3AB00F6	1620	4.37	0	1456
23/01/23 05:02:02 AM	T			4040	51.61	303	4CF0106|5B00100|21400F8|3AB00F6	1620	4.37	0	1456
23/01/23 05:02:04 AM	T			4040	51.61	303	4CF0106|5B00100|21400F8|3AB00F6	1620	4.37	0	1456
23/01/23 05:12:58 AM	T			4043	50.84	294	269011A|41D0102|51D0102|5F80102	1020	3.57	0	1053
23/01/23 05:23:50 AM	T			4044	50.85	296	F70140|2E1013A|4DD0138|7010122	1560	3.99	0	1793
23/01/23 05:34:41 AM	T			4044	50.76	296	693010C|18C010A|7C50104|4C000FE	2040	4.02	0	1989
23/01/23 05:45:33 AM	T			4044	50.78	291	13D012E|7960122|5EE010E|32D010C	1140	3.91	0	813
23/01/23 05:56:24 AM	T			4043	50.72	262	844011A|34A0118|70B0116|4BA00FE	1200	4.27	0	1210
23/01/23 06:07:18 AM	T			4044	50.94	296	2DF0112|120010E|4CD010E|8460104	1560	4.11	0	1229
23/01/23 06:18:09 AM	T			4044	50.99	299	2420108|4E10100|33500EA|77100EA	1620	3.95	0	1905
23/01/23 06:29:01 AM	T			4044	50.80	301	1BD0114|3DD0114|4FE010E|70700F4	1680	3.74	0	1799
23/01/23 06:39:56 AM	T			4044	50.89	292	505012A|1EF0124|8500112|62A0110	1020	3.76	0	1285
23/01/23 06:50:47 AM	T			4044	50.79	288	3CC0118|4C00112|227010A|80500F2	1080	4.32	0	972
23/01/23 06:50:49 AM	T			4044	50.79	288	3CC0118|4C00112|227010A|80500F2	1080	4.32	0	972
23/01/23 07:01:40 AM	T			4044	51.04	280	13D012A|664011A|54900FA|84800EC	1020	4.38	0	1353
23/01/23 07:01:42 AM	T			4044	51.04	280	13D012A|664011A|54900FA|84800EC	1020	4.38	0	1353
23/01/23 07:12:36 AM	T			4043	50.94	295	40F011A|29E0110|756010E|55100FA	1260	3.23	0	1361
23/01/23 07:23:26 AM	T			4044	51.10	308	8BE0148|551011C|25600F6|18300F0	1260	3.36	0	1361
23/01/23 07:34:16 AM	T			4044	50.79	272	2F70124|4F20112|662010A|7DA0108	1080	3.91	0	1266
23/01/23 07:45:05 AM	T			4043	51.00	298	20C0172|831011E|513011A|109010A	1080	4.02	0	1299
23/01/23 07:45:07 AM	T			4043	51.00	298	20C0172|831011E|513011A|109010A	1080	4.02	0	1299
23/01/23 07:55:57 AM	T			4044	51.07	292	1710120|5B60116|4C60106|3920100	1380	4.00	0	1462
23/01/23 08:06:46 AM	T			4045	51.15	298	7D2013E|1B30138|683011E|29C0100	1560	3.65	0	1667
23/01/23 08:17:34 AM	T			4045	49.70	281	1F1011A|52C0110|2F1010C|8480102	1080	4.00	0	1324
23/01/23 08:28:23 AM	T			4045	51.01	292	354012E|1B7012A|5A4010E|6980108	900	3.91	0	852
23/01/23 08:39:12 AM	T			4032	50.96	294	5A20120|1C5011C|7AB0114|4420102	1020	4.70	0	1090
23/01/23 08:50:00 AM	T			4046	50.99	291	3FE0122|7900118|19A010E|2CC010A	900	4.09	0	1022
23/01/23 09:00:47 AM	T			4047	50.90	294	16F0138|78C0138|4AC0132|57E0132	1080	4.62	0	1196
23/01/23 09:11:35 AM	T			4047	50.92	293	18C013A|4A70132|2FA011C|8410114	1140	3.68	0	1191
23/01/23 09:22:21 AM	T			4047	50.95	292	4F00172|375012C|81C011A|5CB00F4	1080	4.63	0	1264
23/01/23 09:33:07 AM	T			4047	51.09	297	7C3014A|8940146|5950110|F700FA	1020	4.05	0	1429
23/01/23 09:43:52 AM	T			4048	50.83	300	53E012C|84A011A|3800114|1D60108	660	4.30	0	470
23/01/23 09:43:54 AM	T			4048	50.83	300	53E012C|84A011A|3800114|1D60108	660	4.30	0	470
23/01/23 09:54:40 AM	T			4048	51.05	298	5680114|1DC010C|3D70108|8440102	1980	4.38	0	2116
23/01/23 10:05:26 AM	T			4048	50.98	301	2C4013E|64D0132|8560122|777011A	1200	4.71	0	1613
23/01/23 10:16:17 AM	T			4047	51.04	292	3D30120|5B4011E|13F011C|24A0110	660	3.98	0	586
23/01/23 10:27:02 AM	T			4047	50.92	292	6F10136|856012C|4880126|2A30112	1080	4.16	0	1160
23/01/23 10:27:05 AM	T			4047	50.92	292	6F10136|856012C|4880126|2A30112	1080	4.16	0	1160
23/01/23 10:37:50 AM	T			4033	50.93	304	634012C|7C3011C|4F4011A|3180112	1320	4.13	0	1268
23/01/23 10:48:34 AM	T			4048	51.01	293	26B014A|448011A|7710112|87F00D4	840	4.38	0	619
23/01/23 10:59:18 AM	T			4048	51.12	288	854017A|1BB011A|6E00118|3560112	1140	4.24	0	854
23/01/23 11:10:03 AM	T			4043	50.79	297	2F50142|77F012E|6090114|2010112	1620	3.95	0	1545
23/01/23 11:10:05 AM	T			4043	50.79	297	2F50142|77F012E|6090114|2010112	1620	3.95	0	1545
23/01/23 11:20:50 AM	T			4048	50.94	303	8BE0136|6F5012C|25E012A|4F40122	1620	3.95	0	1781
23/01/23 11:31:34 AM	T			4048	51.12	304	3D50144|4A30130|7520110|84A00DE	1440	4.11	0	1187
23/01/23 11:42:18 AM	T			4048	51.02	302	5B80142|8010132|15C0124|72F0124	1500	4.30	0	1464
23/01/23 11:53:02 AM	T			4048	50.91	296	26B0122|3D50114|8290114|6A0010E	1680	4.52	0	1696
23/01/23 12:03:46 PM	T			4048	50.93	298	4EE0148|1810138|886011A|6DE0116	1680	3.79	0	1758
23/01/23 12:14:29 PM	T			4048	50.89	309	568014A|34C0140|85E013E|269012A	1020	4.17	0	844
23/01/23 12:14:31 PM	T			4048	50.89	309	568014A|34C0140|85E013E|269012A	1020	4.17	0	844
23/01/23 12:25:24 PM	T			4048	50.99	294	22F014E|352013C|55B013C|794012C	1620	4.16	0	1371
23/01/23 12:36:08 PM	T			4048	51.06	312	2BB013C|3DF012A|1500122|771011A	1020	4.10	0	991
23/01/23 12:46:51 PM	T			4033	50.91	294	F7015C|7C8013A|5430138|3500130	720	4.33	0	848
23/01/23 12:46:53 PM	T			4033	50.91	294	F7015C|7C8013A|5430138|3500130	720	4.33	0	848
23/01/23 12:57:36 PM	T			4049	51.08	297	1F30140|572013C|750012C|2D80122	1200	4.02	0	1394
23/01/23 12:57:39 PM	T			4049	51.08	297	1F30140|572013C|750012C|2D80122	1200	4.02	0	1394
23/01/23 01:08:22 PM	T			4048	51.02	292	2420142|858013C|4E8013A|3760138	1140	3.98	0	1256
23/01/23 01:19:05 PM	T			4048	50.92	311	3250146|150012C|827012C|21A0118	1020	4.26	0	805
23/01/23 01:19:07 PM	T			4048	50.92	311	3250146|150012C|827012C|21A0118	1020	4.26	0	805
23/01/23 01:29:50 PM	T			4047	51.02	294	8B30146|5570122|1E70112|7B1010C	1620	3.69	0	1367
23/01/23 01:40:34 PM	T			4046	51.00	306	7F10130|6790116|34200FE|4FC00FE	1380	4.04	0	1276
23/01/23 01:51:16 PM	T			4048	51.14	308	3670136|7260126|252010A|5150108	1740	4.00	0	1830
23/01/23 02:02:00 PM	T			4032	51.03	302	8500130|F7012A|4F8011A|3690100	660	3.95	0	873
23/01/23 02:12:42 PM	T			4048	51.10	311	3CE0152|5040146|2FC012C|777012A	1080	4.21	0	974
23/01/23 02:23:25 PM	T			4048	51.00	304	860015C|632014A|4C0013C|3D30134	720	4.06	0	979
23/01/23 02:34:08 PM	T			4047	51.02	298	2C6016A|5F20140|1120126|45D0122	1200	4.06	0	1117
23/01/23 02:44:50 PM	T			4047	51.08	301	F70142|35B0116|89A0112|46C0110	1980	4.25	0	2202
23/01/23 02:55:34 PM	T			4048	51.17	297	6360140|568012C|2BD0128|863011A	1620	4.13	0	1590
23/01/23 03:06:17 PM	T			4048	51.11	302	4B2014E|5FD0118|164010A|7D600FE	1560	3.46	0	1533
23/01/23 03:17:00 PM	T			4047	51.12	294	5680144|1830118|6E0010C|2AF00FE	720	3.99	0	687
23/01/23 03:27:42 PM	T			4047	51.05	307	45F014C|5BF0146|166012C|8B90122	1080	3.90	0	1119
23/01/23 03:38:25 PM	T			4048	51.16	304	5400178|62C0150|8A30142|4020138	840	4.27	0	1026
23/01/23 03:49:07 PM	T			4048	51.04	297	1E5014A|4930146|35B0136|7330128	1080	4.30	0	1171
23/01/23 03:59:50 PM	T			4047	51.23	298	1960122|7AB0120|587011A|2B50104	1620	4.70	0	1415
23/01/23 04:10:33 PM	T			4046	51.12	306	4170162|672013C|578011E|2E3011C	1560	3.94	0	1650
23/01/23 04:21:16 PM	T			4047	51.16	302	8010138|11C011E|3E9011C|5AA011C	1500	4.81	0	1450
23/01/23 04:31:58 PM	T			4047	51.20	300	1960158|356014A|5510142|6830136	1320	4.52	0	1361
23/01/23 04:42:40 PM	T			4044	51.15	293	5CB016A|4DF014E|3520138|7920118	1140	4.40	0	1247
23/01/23 04:53:23 PM	T			4037	51.20	293	10B0138|50F0138|7580126|6430120	1680	4.12	0	1603
23/01/23 05:04:06 PM	T			4048	51.21	303	568016C|25E011E|71E011C|1850118	1200	3.62	0	1384
23/01/23 05:14:49 PM	T			4037	51.09	288	7ED018C|5F60160|1F70134|4A70124	1440	4.39	0	1526
23/01/23 05:25:32 PM	T			4047	51.05	300	3DD0138|72C0136|6360130|8920130	1560	4.79	0	1590
23/01/23 05:36:17 PM	T			4047	51.13	293	8080148|4C0011E|2180118|6A60116	1080	4.19	0	1216
23/01/23 05:46:59 PM	T			4047	51.28	299	2A50158|43E013E|6AC013A|85E0138	1500	4.24	0	1708
23/01/23 05:57:41 PM	T			4046	51.16	301	FB0150|71A0142|4970124|805011C	1560	3.92	0	1818
23/01/23 06:08:24 PM	T			4047	51.11	299	168018E|3710150|59F011C|81C011A	660	4.24	0	881
23/01/23 06:19:07 PM	T			4031	51.22	297	4950152|7EB0148|6A60126|56E0120	1500	4.27	0	1390
23/01/23 06:29:49 PM	T			4044	51.25	297	829012E|451010E|1B7010C|2C6010C	1200	4.38	0	1105
23/01/23 06:40:31 PM	T			4046	51.25	290	80A013A|6A20132|502012E|2DF0122	1680	4.25	0	1698
23/01/23 06:51:14 PM	T			4047	51.19	309	20C012A|4630128|6960118|2DD0112	1740	3.83	0	1686
23/01/23 06:51:16 PM	T			4047	51.19	309	20C012A|4630128|6960118|2DD0112	1740	3.83	0	1686
23/01/23 07:01:58 PM	T			4029	51.32	293	7B7013E|20C0136|103011E|6D2011A	1200	4.48	0	1746
23/01/23 07:02:00 PM	T			4029	51.32	293	7B7013E|20C0136|103011E|6D2011A	1200	4.48	0	1746
23/01/23 07:12:44 PM	T			4045	51.16	308	74D0172|816012A|47C0122|1EF011C	1860	3.63	0	1869
23/01/23 07:23:26 PM	T			4045	51.15	301	133015C|3480140|756013C|56E012C	840	4.44	0	840
23/01/23 07:34:09 PM	T			4046	51.19	300	10D0162|4C60152|271014C|3750136	1800	3.63	0	1222
23/01/23 07:44:50 PM	T			4030	51.28	304	62A0142|75E0126|FB0124|5260120	960	4.26	0	1318
23/01/23 07:44:52 PM	T			4030	51.28	304	62A0142|75E0126|FB0124|5260120	960	4.26	0	1318
23/01/23 07:55:35 PM	T			4045	51.32	305	2B10146|6C30128|8560124|423011A	1620	3.84	0	1731
23/01/23 07:55:37 PM	T			4045	51.32	305	2B10146|6C30128|8560124|423011A	1620	3.84	0	1731
23/01/23 08:06:21 PM	T			4045	51.25	309	6D10150|7E60146|F70140|4B40136	1020	4.05	0	1204
23/01/23 08:17:04 PM	T			4037	51.15	297	7AB0136|32F012E|88E011E|5E4010E	1080	4.36	0	815
23/01/23 08:27:47 PM	T			4044	51.17	307	4BE0156|2600146|3290136|6DC012A	1860	3.90	0	1756
23/01/23 08:38:30 PM	T			4031	51.32	311	597013E|2750136|4CD0136|1710128	1500	4.20	0	1431
23/01/23 08:49:14 PM	T			4028	50.52	297	636012A|1AD0122|4C2011A|2EB0116	1740	4.14	0	1590
23/01/23 08:59:58 PM	T			4041	51.22	294	1B9012A|467011E|69E0110|2CC0106	1140	4.29	0	1127
23/01/23 09:10:44 PM	T			4041	51.12	309	2EF0156|3E1010C|4CF00FE|72400F0	1620	4.12	0	1828
23/01/23 09:21:30 PM	T			4039	51.16	298	71C012E|56C010A|3900106|10B0102	1980	4.12	0	1820
23/01/23 09:21:33 PM	T			4039	51.16	298	71C012E|56C010A|3900106|10B0102	1980	4.12	0	1820
23/01/23 09:32:19 PM	T			4024	50.99	299	103012A|5CB010C|8BE010C|6A00108	1260	4.16	0	1483
23/01/23 09:43:06 PM	T			4040	51.19	300	31D012A|4420128|8220110|5AA00F6	1140	3.81	0	1090
23/01/23 09:43:08 PM	T			4040	51.19	300	31D012A|4420128|8220110|5AA00F6	1140	3.81	0	1090
23/01/23 09:53:55 PM	T			4040	51.12	307	6600124|1B7011C|4D50112|2E50102	1620	3.98	0	1632
23/01/23 10:04:43 PM	T			4038	51.03	302	29F0110|375010E|779010C|1260106	720	3.49	0	671
23/01/23 10:15:30 PM	T			4024	51.01	303	1A60114|3940114|69E010E|551010A	1500	3.32	0	1361
23/01/23 10:15:32 PM	T			4024	51.01	303	1A60114|3940114|69E010E|551010A	1500	3.32	0	1361
23/01/23 10:26:21 PM	T			4040	51.12	304	89E0148|3DD0114|73B0114|50B010A	1500	4.08	0	1291
23/01/23 10:37:07 PM	T			4040	51.11	303	53A0130|1790126|790011E|42B0118	1800	3.73	0	1936
23/01/23 10:47:54 PM	T			4040	51.05	295	873011E|4930118|1030112|1F1010C	660	3.93	0	497
23/01/23 10:58:41 PM	T			4040	51.07	290	29E0150|1B30130|75C011C|5550118	1500	4.29	0	1365
23/01/23 11:09:28 PM	T			4039	51.07	294	316010A|62E0108|1B10102|85000FA	1980	3.81	0	2128
23/01/23 11:09:30 PM	T			4039	51.07	294	316010A|62E0108|1B10102|85000FA	1980	3.81	0	2128
23/01/23 11:20:18 PM	T			4037	51.12	304	7640132|1D0011C|54B0118|88400FE	1080	4.02	0	1355
23/01/23 11:31:06 PM	T			4034	51.07	310	801010A|5D10108|3E90102|26D00DE	1620	4.05	0	1489
23/01/23 11:31:08 PM	T			4034	51.07	310	801010A|5D10108|3E90102|26D00DE	1620	4.05	0	1489
23/01/23 11:41:56 PM	T			4039	51.07	268	45D012E|7A80128|61E0100|2E300FC	1140	3.95	0	1117
23/01/23 11:52:44 PM	T			4023	51.13	281	29A010C|57A0108|7830102|3B400FC	1200	4.31	0	1402
24/01/23 12:03:31 AM	T			4038	51.04	305	50B0114|8480100|64D00F8|2A700F4	1140	3.87	0	1291
24/01/23 12:14:19 AM	T			4038	51.01	272	51F010C|8480106|3CA00FE|64F00FC	1140	3.89	0	970
24/01/23 12:25:06 AM	T			4037	51.03	288	7540158|5F20144|1890114|30C0100	660	3.98	0	780
24/01/23 12:35:55 AM	T			4037	51.11	251	357011C|574010C|20C0102|43000DA	1140	3.41	0	1072
24/01/23 12:46:44 AM	T			4037	50.90	293	190012E|8BE0120|58F010A|27100EE	1140	3.99	0	1423
24/01/23 12:57:34 AM	T			4026	50.92	305	40E0126|76F0124|4FC0122|2DD011E	1200	4.16	0	1276
24/01/23 01:08:23 AM	T			4024	50.48	257	241012C|8BE011A|5320108|12000F2	1080	4.09	0	1330
24/01/23 01:19:11 AM	T			4038	50.89	281	7BB014A|4A70112|5E80110|32300F4	1140	3.59	0	1191
24/01/23 01:29:58 AM	T			4038	51.06	264	8B3010E|FF010A|2FC0102|43E0102	1080	3.97	0	1086
24/01/23 01:40:45 AM	T			4024	50.92	290	11A013C|6A40138|20A011A|7980102	1080	4.66	0	522
24/01/23 01:40:47 AM	T			4024	50.92	290	11A013C|6A40138|20A011A|7980102	1080	4.66	0	522
24/01/23 01:51:35 AM	T			4039	50.89	287	F70134|26D0114|4530104|6DA00FC	1080	3.91	0	1107
24/01/23 02:02:21 AM	T			4039	50.87	304	29F013A|693011E|829010C|38A010A	1080	4.30	0	906
24/01/23 02:02:23 AM	T			4039	50.87	304	29F013A|693011E|829010C|38A010A	1080	4.30	0	906
24/01/23 02:13:11 AM	T			4040	51.03	287	87F010E|263010C|15A0102|41D00FE	1140	4.53	0	1053
24/01/23 02:23:57 AM	T			4038	51.07	251	8860124|62E0122|2040112|3CA00FC	1140	3.80	0	970
24/01/23 02:34:44 AM	T			4024	51.07	241	4570134|6F10124|5890116|23D0110	1200	4.17	0	1111
24/01/23 02:34:46 AM	T			4024	51.07	241	4570134|6F10124|5890116|23D0110	1200	4.17	0	1111
24/01/23 02:45:33 AM	T			4039	51.09	226	75A011A|21E0112|3EB0106|84100F2	1080	3.77	0	1003
24/01/23 02:45:35 AM	T			4039	51.09	226	75A011A|21E0112|3EB0106|84100F2	1080	3.77	0	1003
24/01/23 02:56:22 AM	T			4038	50.93	279	4E5012A|61A0124|13B0112|881010C	600	4.05	0	315
24/01/23 03:07:15 AM	T			4039	51.51	234	8810122|626010A|2900104|F70102	1080	4.37	0	656
24/01/23 03:18:03 AM	T			4028	50.89	282	720012E|3D30116|5E40112|17B010E	600	4.00	0	379
24/01/23 03:28:52 AM	T			4038	51.07	293	1B30136|5E00122|2DF011E|7920116	1140	3.96	0	1504
24/01/23 03:39:39 AM	T			4037	50.99	267	F70140|7890122|2B70110|85E0110	600	3.74	0	695
24/01/23 03:50:27 AM	T			4038	50.94	292	4C00124|6150100|10D00FC|27B00F6	2040	4.11	0	1557
24/01/23 04:01:14 AM	T			4038	50.96	296	7120128|2290122|4A70116|6260102	1800	4.28	0	1810
24/01/23 04:12:00 AM	T			4038	51.00	293	6AE0148|2D00130|11C0120|7F7010C	660	3.80	0	720
24/01/23 04:22:50 AM	T			4039	51.02	279	6870136|11E012C|44F0106|7C800FC	1080	4.11	0	1103
24/01/23 04:33:37 AM	T			4037	50.90	304	F30152|22D0126|5040112|67F0110	780	3.59	0	557
24/01/23 04:44:24 AM	T			4024	50.88	301	2DD0122|56100FC|48000FA|67F00FA	1620	3.86	0	1663
24/01/23 04:55:10 AM	T			4038	52.64	296	747013E|2AF011A|4300112|1B90102	1140	4.61	0	1072
24/01/23 05:05:57 AM	T			4038	50.76	295	4210140|65A0130|5890116|7C500FC	1140	3.84	0	1057
24/01/23 05:16:44 AM	T			4038	50.94	299	47A01A8|33E011E|69A0110|839010E	1200	3.95	0	1146
24/01/23 05:27:33 AM	T			4039	51.45	66	8790116|33E0112|49B0112|137010C	1140	4.20	0	1179
24/01/23 05:38:19 AM	T			4038	50.90	249	62A0160|4FC0138|8160130|3900116	600	4.41	0	912
24/01/23 05:49:04 AM	T			4039	51.01	302	7500132|4250124|8B50112|12A0102	1200	4.25	0	1061
24/01/23 05:59:50 AM	T			4040	50.37	146	7E00128|622011A|3D10102|13100FC	660	27.18	0	977
24/01/23 06:10:35 AM	T			4040	51.13	246	6D60134|24C0122|39700F2|7A800E2	600	4.48	0	588
24/01/23 06:21:20 AM	T			4040	51.05	245	5F20144|80E0130|3100108|15800F8	600	4.23	0	784
24/01/23 06:32:05 AM	T			4040	50.95	298	8430142|4E8012E|1140120|6320116	600	4.28	0	276
24/01/23 06:42:50 AM	T			4039	50.97	307	7D40160|8BE014E|57A013A|133012A	1620	3.94	0	1402
24/01/23 06:53:36 AM	T			4039	51.03	297	37E014C|22B0134|5FA0122|6DC011A	1860	4.95	0	1756
24/01/23 07:04:22 AM	T			4038	50.93	299	3A10132|8900124|1470120|210010E	1560	4.35	0	929
24/01/23 07:15:08 AM	T			4039	50.91	298	1C80138|5AE0136|7CA011E|3180118	1860	4.08	0	1994
24/01/23 07:25:53 AM	T			4035	50.84	300	2A9012E|44A0122|7A00108|58D00FE	1980	4.24	0	1952
24/01/23 07:36:39 AM	T			4037	50.95	308	22F0132|6B50124|8BE010C|47C0100	1620	4.19	0	1717
24/01/23 07:47:24 AM	T			4024	50.89	295	6A40116|549010E|10B010C|421010C	1140	3.99	0	1057
24/01/23 07:47:27 AM	T			4024	50.89	295	6A40116|549010E|10B010C|421010C	1140	3.99	0	1057
24/01/23 07:58:21 AM	T			4039	50.86	296	62E0136|2DB011E|84C011E|4250116	1140	3.76	0	1061
24/01/23 08:09:08 AM	T			4038	50.90	296	36F0134|84E0124|5AA011E|19E0106	1140	4.16	0	879
24/01/23 08:19:53 AM	T			4038	51.16	281	5590146|3CE0130|2CC012C|8240124	1080	3.99	0	974
24/01/23 08:30:38 AM	T			4037	50.80	297	4360160|FF011C|695011A|20A0110	1020	4.50	0	1078
24/01/23 08:41:23 AM	T			4038	50.89	296	4270146|1B50132|7C70120|89F0116	1560	4.31	0	1991
24/01/23 08:52:08 AM	T			4037	51.14	301	6CF0136|222012A|4290122|8440106	1080	3.89	0	1065
24/01/23 09:02:53 AM	T			4024	50.90	300	6F7011E|8060112|4300108|6010106	1140	3.86	0	1072
24/01/23 09:02:56 AM	T			4024	50.90	300	6F7011E|8060112|4300108|6010106	1140	3.86	0	1072
24/01/23 09:13:41 AM	T			4038	51.00	302	168014C|2DA0142|8BB0116|6470108	1080	3.89	0	730
24/01/23 09:24:25 AM	T			4023	50.98	296	1B90164|3D9011A|8430110|66E0108	1380	4.82	0	1646
24/01/23 09:24:28 AM	T			4023	50.98	296	1B90164|3D9011A|8430110|66E0108	1380	4.82	0	1646
24/01/23 09:35:13 AM	T			4038	50.99	291	69C0144|8920130|2C80102|14C00EC	1080	4.38	0	712
24/01/23 09:45:57 AM	T			4039	51.08	299	3570172|5190120|421011E|81E0116	1200	3.95	0	1305
24/01/23 09:56:42 AM	T			4039	50.78	307	4D1014E|29E0132|72E0128|5C90118	1080	3.66	0	1233
24/01/23 10:07:26 AM	T			4039	51.10	301	484013C|1B10124|6910116|82B0114	1020	4.72	0	1156
24/01/23 10:18:19 AM	T			4039	50.90	297	17D015C|404013E|55B0106|8BE0100	1560	4.39	0	1371
24/01/23 10:29:04 AM	T			4039	51.08	301	72F0130|8500120|263011E|F30118	1860	4.13	0	1839
24/01/23 10:39:48 AM	T			4026	50.97	300	839013A|5D10134|425012E|6C70120	1080	3.94	0	1061
24/01/23 10:50:32 AM	T			4028	50.92	291	1C30126|3B60124|484011A|626010A	1080	4.11	0	1156
24/01/23 11:01:16 AM	T			4039	51.17	299	4650148|578012A|6B70124|2080118	1620	3.85	0	1719
24/01/23 11:11:58 AM	T			4039	51.12	289	6410154|1160130|890012E|5550112	1380	3.82	0	1365
24/01/23 11:12:01 AM	T			4039	51.12	289	6410154|1160130|890012E|5550112	1380	3.82	0	1365
24/01/23 11:22:52 AM	T			4039	51.00	294	17D014E|7180136|87B012A|2AF0110	1020	4.21	0	687
24/01/23 11:33:36 AM	T			4039	51.08	303	44F0192|3760120|66A0118|1640112	2040	3.99	0	1642
24/01/23 11:44:20 AM	T			4040	51.03	306	764013E|3A9012E|64F011E|87D0114	1620	4.35	0	1615
24/01/23 11:55:04 AM	T			4038	51.10	304	88C014E|42D012A|14C0126|56C0106	1560	3.88	0	1388
24/01/23 12:05:50 PM	T			4024	51.14	301	3CA0118|5BA0116|84E0110|10B010E	1560	4.03	0	1466
24/01/23 12:16:32 PM	T			4039	51.04	304	5B0013E|7C70130|67D0128|898011C	1140	4.90	0	1456
24/01/23 12:27:16 PM	T			4039	51.16	293	7500160|37C012A|2840122|5D10108	1140	4.23	0	892
24/01/23 12:37:59 PM	T			4039	51.12	301	7D20168|40A014E|13B0142|6700134	1560	4.44	0	1648
[truncated: 4,995 more rows]
