# Supplementary material for: A Low-Cost Radar-Based IoT Sensor for Noncontact Measurements of Water Surface Velocity and Depth
Source: Sensors (Basel). 2023 Jul 11;23(14):6314. doi: 10.3390/s23146314 (PMC10385264; doi:10.3390/s23146314)
Supplement: Supplementary file 1 [file sensors-23-06314-s001.zip › supmat/results/lab/depth_data.csv]

av level (mm)	A depth (mm)	B depth (mm)	C depth (mm)
1.45E+01	1.23E+01	1.94E+01	9.27E+00
2.00E+01	1.45E+01	2.18E+01	1.54E+01
2.20E+01	1.73E+01	2.16E+01	1.72E+01
3.25E+01	2.37E+01	3.10E+01	2.46E+01
2.45E+01	1.45E+01	2.26E+01	1.65E+01
1.80E+01	1.23E+01	1.80E+01	1.40E+01
2.00E+01	1.31E+01	1.22E+01	1.43E+01
4.75E+01	3.83E+01	5.07E+01	3.89E+01
3.90E+01	3.02E+01	3.89E+01	2.47E+01
3.10E+01	2.36E+01	3.40E+01	2.01E+01
3.05E+01	2.20E+01	2.61E+01	2.29E+01
3.15E+01	2.83E+01	3.21E+01	2.79E+01
3.35E+01	2.70E+01	3.39E+01	2.42E+01
5.70E+01	4.60E+01	6.21E+01	5.13E+01
6.20E+01	5.63E+01	6.61E+01	5.44E+01
7.60E+01	7.15E+01	7.58E+01	8.41E+01
8.75E+01	7.93E+01	8.57E+01	7.92E+01
1.04E+02	9.29E+01	1.06E+02	8.93E+01
1.23E+02	1.15E+02	1.20E+02	1.11E+02
1.07E+02	1.18E+02	1.17E+02	7.96E+01
2.00E+01	1.36E+01	2.21E+01	1.45E+01
2.05E+01	1.52E+01	2.25E+01	1.28E+01
2.05E+01	1.41E+01	1.90E+01	1.52E+01
1.60E+01	1.46E+01	1.68E+01	9.40E+00
1.90E+01	1.44E+01	1.99E+01	1.19E+01
2.05E+01	1.52E+01	1.91E+01	1.37E+01
2.45E+01	1.83E+01	2.35E+01	1.72E+01
2.05E+01	1.72E+01	2.15E+01	1.30E+01
2.00E+01	1.50E+01	2.07E+01	1.45E+01
2.50E+01	2.51E+01	3.13E+01	2.27E+01
3.20E+01	2.42E+01	2.73E+01	2.48E+01
1.95E+01	1.50E+01	2.07E+01	1.26E+01
1.95E+01	1.60E+01	1.96E+01	1.33E+01
1.60E+01	1.22E+01	1.47E+01	7.99E+00
1.70E+01	1.36E+01	1.38E+01	8.24E+00
3.25E+01	3.94E+01	3.74E+01	4.66E+01
5.95E+01	4.26E+01	6.36E+01	4.49E+01
6.85E+01	5.68E+01	6.49E+01	6.06E+01
8.10E+01	7.39E+01	7.92E+01	7.31E+01
9.35E+01	8.26E+01	9.14E+01	9.51E+01
1.22E+02	1.14E+02	1.26E+02	1.21E+02
1.07E+02	1.06E+02	1.10E+02	1.48E+02
9.25E+01	1.26E+02	8.22E+01	1.70E+02
2.25E+01	2.88E+01	4.20E+00	3.08E+00
1.90E+01	1.51E+01	2.01E+01	1.27E+01
2.30E+01	1.56E+01	2.24E+01	1.47E+01
1.90E+01	1.43E+01	1.76E+01	1.29E+01
1.50E+01	1.25E+01	1.48E+01	8.30E+00
