# Supplementary material for: A Low-Cost Radar-Based IoT Sensor for Noncontact Measurements of Water Surface Velocity and Depth
Source: Sensors (Basel). 2023 Jul 11;23(14):6314. doi: 10.3390/s23146314 (PMC10385264; doi:10.3390/s23146314)
Supplement: Supplementary file 1 [file sensors-23-06314-s001.zip › supmat/results/lab/vel_data.csv]

venturi (m/s)	error venturi (m/s)	vA (m/s)	vB (m/s)	vC (m/s)	bin-width (m/s)
0.171551741	0.057183914	0.152096414	0.164287727	0.287770196	0.034633638
0.221472346	0.044294469	0.141922228	0.121867684	0.143429049	0.034521468
0.099045444	0.099045444	0.090588611	0.118354443	0.886613193	0.034510123
0.242610799	0.040435133	0.104071013	0.154219426	0.264015401	0.034536229
0.396181776	0.024761361	0.30387499	0.327158092	0.213650359	0.034478397
0.343103483	0.028591957	0.108700778	0.123523936	0.213644902	0.034393716
0.370594118	0.026471008	0.206166095	0.228574229	0.232944266	0.034535093
0.280142821	0.035017853	0.134479925	0.135391904	0.528857579	0.034472738
0.495227221	0.019809089	0.309555535	0.283849876	0.432520273	0.034538501
0.343103483	0.028591957	0.155528809	0.118354443	0.145734018	0.03450672
0.453883245	0.021613488	0.215542935	0.576508912	0.290891874	0.034544751
0.852021126	0.011513799	0.554655118	0.580954526	0.601299838	0.034459729
0.370594118	0.026471008	0.179757193	0.153654176	0.166263932	0.03442133
0.656993151	0.014931663	0.440874269	0.501747077	0.631148077	0.03443826
0.475005263	0.020652403	0.277662933	0.304957428	0.229944198	0.03437177
0.383601356	0.025573424	0.116165277	0.133324322	0.124332075	0.034394842
0.408374828	0.024022049	0.160716254	0.169004953	0.176655427	0.034178342
0.786148841	0.012478553	0.536723414	0.753422412	0.792967113	0.034266387
0.679021355	0.014447263	0.486666562	0.540335212	0.494469418	0.034322918
0.779884607	0.012578784	0.500285407	0.598551256	0.654341659	0.034170008
1.010069305	0.009712205	0.954725796	0.97292506	0.910313578	0.034101827
0.846244645	0.011592392	0.739097082	0.849970782	0.915074326	0.034389774
0.734540673	0.013355285	0.582062501	0.442989045	0.593345643	0.034098508
0.649484411	0.015104289	0.576631285	0.378034293	0.378085443	0.034013011
0.741188235	0.013235504	0.483991187	0.560597951	0.767374679	0.034305546
1.184411246	0.008282596	1.082783796	0.997672692	0.934715595	0.034280362
1.102923388	0.008894543	0.867411164	0.896650731	0.964507033	0.034469343
0.760782492	0.012894619	0.594302397	0.396023101	0.647001816	0.03387987
0.960281209	0.010215758	0.977865714	0.873192257	0.890684993	0.034350414
0.918509662	0.010680345	0.700884226	0.776216047	0.760722181	0.034030074
1.062144058	0.009236035	0.942879723	0.938670968	1.017996421	0.034207267
0.262049614	0.037435659	0.199644072	0.127656598	0.326045804	0.034241821
